# Supplementary material for: The Investigation of Protein Profile and Meat Quality in Bovine Longissimus thoracic Frozen under Different Temperatures by Data-Independent Acquisition (DIA) Strategy
Source: Foods. 2022 Jun 17;11(12):1791. doi: 10.3390/foods11121791 (PMC9222788; doi:10.3390/foods11121791)
Supplement: Supplementary file 1 [file foods-11-01791-s001.zip]

Archive with 7 entries (7 files):
- 5-Supplementary Materials/Supplementary Table S1.xlsx
- 5-Supplementary Materials/Supplementary Table S2.xlsx
- 5-Supplementary Materials/Supplementary Table S3.xlsx
- 5-Supplementary Materials/Supplementary Table S4.xlsx
- 5-Supplementary Materials/Supplementary Table S5.xlsx
- 5-Supplementary Materials/Supplementary Table S6.xlsx
- 5-Supplementary Materials/Supplementary Table S7.xlsx
