# Supplementary material for: The Investigation of Protein Profile and Meat Quality in Bovine Longissimus thoracic Frozen under Different Temperatures by Data-Independent Acquisition (DIA) Strategy
Source: Foods. 2022 Jun 17;11(12):1791. doi: 10.3390/foods11121791 (PMC9222788; doi:10.3390/foods11121791)
Supplement: Supplementary file 1 [file foods-11-01791-s001.zip › 5-Supplementary Materials/Supplementary Table S1.xlsx]

## Sheet: Supplementary Table S1
EG.PrecursorId	PEP.StrippedSequence	PG.ProteinAccessions	PG.ProteinDescriptions	PG.ProteinNames
_LKDILSQLEIK_.3	LKDILSQLEIK	A0A0A0MP89	Serpin A3-8	A0A0A0MP89_BOVIN
_GPTVTEILEGLK_.2	GPTVTEILEGLK	A0A0A0MP89	Serpin A3-8	A0A0A0MP89_BOVIN
_AVLDVGEEGTEGAAATGVK_.2	AVLDVGEEGTEGAAATGVK	A0A0A0MP89	Serpin A3-8	A0A0A0MP89_BOVIN
_VFTQEADLSGITDDHELEVSQVVHK_.4	VFTQEADLSGITDDHELEVSQVVHK	A0A0A0MP89	Serpin A3-8	A0A0A0MP89_BOVIN
_AGLQFPVGR_.2	AGLQFPVGR	A0A0A0MP90;A0A3Q1MDK7;A0A3Q1MF62;A0A3Q1N7K2;A4IFU5;F2Z4G5;F2Z4J1;P0C0S9;Q3ZBX9	Histone H2A;Histone H2A;Histone H2A;Histone H2A;Histone H2A;Histone H2A;Histone H2A;Histone H2A type 1;Histone H2A.J	A0A0A0MP90_BOVIN;A0A3Q1MDK7_BOVIN;A0A3Q1MF62_BOVIN;A0A3Q1N7K2_BOVIN;A4IFU5_BOVIN;F2Z4G5_BOVIN;F2Z4J1_BOVIN;H2A1_BOVIN;H2AJ_BOVIN
_VTIAQGGVLPNIQAVLLPK_.2	VTIAQGGVLPNIQAVLLPK	A0A0A0MP90;A0A3Q1MDK7;A0A3Q1MF62;A0A3Q1N7K2;A4IFU5;F2Z4G5;F2Z4J1;P0C0S9;Q3ZBX9	Histone H2A;Histone H2A;Histone H2A;Histone H2A;Histone H2A;Histone H2A;Histone H2A;Histone H2A type 1;Histone H2A.J	A0A0A0MP90_BOVIN;A0A3Q1MDK7_BOVIN;A0A3Q1MF62_BOVIN;A0A3Q1N7K2_BOVIN;A4IFU5_BOVIN;F2Z4G5_BOVIN;F2Z4J1_BOVIN;H2A1_BOVIN;H2AJ_BOVIN
_VTIAQGGVLPNIQAVLLPK_.3	VTIAQGGVLPNIQAVLLPK	A0A0A0MP90;A0A3Q1MDK7;A0A3Q1MF62;A0A3Q1N7K2;A4IFU5;F2Z4G5;F2Z4J1;P0C0S9;Q3ZBX9	Histone H2A;Histone H2A;Histone H2A;Histone H2A;Histone H2A;Histone H2A;Histone H2A;Histone H2A type 1;Histone H2A.J	A0A0A0MP90_BOVIN;A0A3Q1MDK7_BOVIN;A0A3Q1MF62_BOVIN;A0A3Q1N7K2_BOVIN;A4IFU5_BOVIN;F2Z4G5_BOVIN;F2Z4J1_BOVIN;H2A1_BOVIN;H2AJ_BOVIN
_HLQLAIR_.2	HLQLAIR	A0A0A0MP90;A0A3Q1MDK7;A0A3Q1MF62;A0A3Q1N7K2;A4IFU5;F2Z4G5;F2Z4J1;P0C0S9;Q3ZBX9	Histone H2A;Histone H2A;Histone H2A;Histone H2A;Histone H2A;Histone H2A;Histone H2A;Histone H2A type 1;Histone H2A.J	A0A0A0MP90_BOVIN;A0A3Q1MDK7_BOVIN;A0A3Q1MF62_BOVIN;A0A3Q1N7K2_BOVIN;A4IFU5_BOVIN;F2Z4G5_BOVIN;F2Z4J1_BOVIN;H2A1_BOVIN;H2AJ_BOVIN
_VGAGAPVYLAAVLEYLTAEILELAGNAAR_.3	VGAGAPVYLAAVLEYLTAEILELAGNAAR	A0A0A0MP90;A0A3Q1MDK7;A0A3Q1MF62;A0A3Q1N7K2;A4IFU5;F2Z4G5;F2Z4J1;P0C0S9;Q3ZBX9	Histone H2A;Histone H2A;Histone H2A;Histone H2A;Histone H2A;Histone H2A;Histone H2A;Histone H2A type 1;Histone H2A.J	A0A0A0MP90_BOVIN;A0A3Q1MDK7_BOVIN;A0A3Q1MF62_BOVIN;A0A3Q1N7K2_BOVIN;A4IFU5_BOVIN;F2Z4G5_BOVIN;F2Z4J1_BOVIN;H2A1_BOVIN;H2AJ_BOVIN
_LTPETLTR_.2	LTPETLTR	A0A0A0MP92	Serpin A3-7	A0A0A0MP92_BOVIN
_ETQSIIFLGK_.2	ETQSIIFLGK	A0A0A0MP92	Serpin A3-7	A0A0A0MP92_BOVIN
_IFTSDADFSGITDDHK_.3	IFTSDADFSGITDDHK	A0A0A0MP92	Serpin A3-7	A0A0A0MP92_BOVIN
_GTSVDGHSLASSNTDFAFSLYK_.3	GTSVDGHSLASSNTDFAFSLYK	A0A0A0MP92	Serpin A3-7	A0A0A0MP92_BOVIN
_DILSQLGIK_.2	DILSQLGIK	A0A0A0MP92	Serpin A3-7	A0A0A0MP92_BOVIN
_DILSQLGIK_.1	DILSQLGIK	A0A0A0MP92	Serpin A3-7	A0A0A0MP92_BOVIN
_LINEYVK_.1	LINEYVK	A0A0A0MP92	Serpin A3-7	A0A0A0MP92_BOVIN
_LINEYVK_.2	LINEYVK	A0A0A0MP92	Serpin A3-7	A0A0A0MP92_BOVIN
_FSISSHYQLK_.2	FSISSHYQLK	A0A0A0MP92	Serpin A3-7	A0A0A0MP92_BOVIN
_FSISSHYQLK_.3	FSISSHYQLK	A0A0A0MP92	Serpin A3-7	A0A0A0MP92_BOVIN
_TPFNPNHTYESEFHVSQNER_.3	TPFNPNHTYESEFHVSQNER	A0A0A0MP92	Serpin A3-7	A0A0A0MP92_BOVIN
_TPFNPNHTYESEFHVSQNER_.4	TPFNPNHTYESEFHVSQNER	A0A0A0MP92	Serpin A3-7	A0A0A0MP92_BOVIN
_VIVPMMTLYLETPYFR_.2	VIVPMMTLYLETPYFR	A0A0A0MP92	Serpin A3-7	A0A0A0MP92_BOVIN
_LAVSHVIHK_.2	LAVSHVIHK	A0A0A0MP92	Serpin A3-7	A0A0A0MP92_BOVIN
_DAEAFYASEVLSTNFK_.2	DAEAFYASEVLSTNFK	A0A0A0MP92	Serpin A3-7	A0A0A0MP92_BOVIN
_DAEAFYASEVLSTNFK_.3	DAEAFYASEVLSTNFK	A0A0A0MP92	Serpin A3-7	A0A0A0MP92_BOVIN
_KIFTSDADFSGITDDHK_.3	KIFTSDADFSGITDDHK	A0A0A0MP92	Serpin A3-7	A0A0A0MP92_BOVIN
_KDAEAFYASEVLSTNFK_.3	KDAEAFYASEVLSTNFK	A0A0A0MP92	Serpin A3-7	A0A0A0MP92_BOVIN
_FSISSDYQLR_.2	FSISSDYQLR	A0A0A0MPA0	Uncharacterized protein	A0A0A0MPA0_BOVIN
_LETPYFR_.2	LETPYFR	A0A0A0MPA0	Uncharacterized protein	A0A0A0MPA0_BOVIN
_HIDELSLPR_.2	HIDELSLPR	A0A0A0MPA0	Uncharacterized protein	A0A0A0MPA0_BOVIN
_HIDELSLPR_.3	HIDELSLPR	A0A0A0MPA0	Uncharacterized protein	A0A0A0MPA0_BOVIN
_IFTSDADFSGITNDHK_.3	IFTSDADFSGITNDHK	A0A0A0MPA0	Uncharacterized protein	A0A0A0MPA0_BOVIN
_IFTSDADFSGITNDHK_.2	IFTSDADFSGITNDHK	A0A0A0MPA0	Uncharacterized protein	A0A0A0MPA0_BOVIN
_VTSVDGHSLASSNTDFAFSLYK_.3	VTSVDGHSLASSNTDFAFSLYK	A0A0A0MPA0	Uncharacterized protein	A0A0A0MPA0_BOVIN
_LAVSQVIHK_.2	LAVSQVIHK	A0A0A0MPA0	Uncharacterized protein	A0A0A0MPA0_BOVIN
_TPFNPNHTYESEFHVSK_.4	TPFNPNHTYESEFHVSK	A0A0A0MPA0	Uncharacterized protein	A0A0A0MPA0_BOVIN
_TPFNPNHTYESEFHVSK_.3	TPFNPNHTYESEFHVSK	A0A0A0MPA0	Uncharacterized protein	A0A0A0MPA0_BOVIN
_VELVPPTPAEIPTAIQSLK_.2	VELVPPTPAEIPTAIQSLK	A0A0N4STN0;Q28852	ATP synthase subunit;ATP synthase subunit g, mitochondrial	A0A0N4STN0_BOVIN;ATP5L_BOVIN
_VELVPPTPAEIPTAIQSLK_.3	VELVPPTPAEIPTAIQSLK	A0A0N4STN0;Q28852	ATP synthase subunit;ATP synthase subunit g, mitochondrial	A0A0N4STN0_BOVIN;ATP5L_BOVIN
_APALVNAAVTYSK_.2	APALVNAAVTYSK	A0A0N4STN0;Q28852	ATP synthase subunit;ATP synthase subunit g, mitochondrial	A0A0N4STN0_BOVIN;ATP5L_BOVIN
_LATFWYYAK_.2	LATFWYYAK	A0A0N4STN0;Q28852	ATP synthase subunit;ATP synthase subunit g, mitochondrial	A0A0N4STN0_BOVIN;ATP5L_BOVIN
_GIIGYDV_.1	GIIGYDV	A0A0N4STN0;Q28852	ATP synthase subunit;ATP synthase subunit g, mitochondrial	A0A0N4STN0_BOVIN;ATP5L_BOVIN
_APALVNAAVTYSKPR_.3	APALVNAAVTYSKPR	A0A0N4STN0;Q28852	ATP synthase subunit;ATP synthase subunit g, mitochondrial	A0A0N4STN0_BOVIN;ATP5L_BOVIN
_APALVNAAVTYSKPR_.2	APALVNAAVTYSKPR	A0A0N4STN0;Q28852	ATP synthase subunit;ATP synthase subunit g, mitochondrial	A0A0N4STN0_BOVIN;ATP5L_BOVIN
_AVDQLNEQSSEPNIYR_.2	AVDQLNEQSSEPNIYR	A0A0N4STN1;P22226	Uncharacterized protein;Cathelicidin-1	A0A0N4STN1_BOVIN;CTHL1_BOVIN
_C[Carbamidomethyl (C)]EGTVTLDQVR_.2	CEGTVTLDQVR	A0A0N4STN1;P22226	Uncharacterized protein;Cathelicidin-1	A0A0N4STN1_BOVIN;CTHL1_BOVIN
_RAPDFHDK_.2	RAPDFHDK	A0A0N4STN2;A0A3Q1LKB8;A0A3Q1MQN6;P13183	Cytochrome c oxidase subunit 7B, mitochondrial;Uncharacterized protein;Uncharacterized protein;Cytochrome c oxidase subunit 7B, mitochondrial	A0A0N4STN2_BOVIN;A0A3Q1LKB8_BOVIN;A0A3Q1MQN6_BOVIN;COX7B_BOVIN
_LYSVHRPIK_.2	LYSVHRPIK	A0A140T828;Q28022	Microfibrillar-associated protein 5	A0A140T828_BOVIN;MFAP5_BOVIN
_EHEAMKDELC[Carbamidomethyl (C)]R_.3	EHEAMKDELCR	A0A140T828;Q28022	Microfibrillar-associated protein 5	A0A140T828_BOVIN;MFAP5_BOVIN
_VQVDEDDFVHIR_.3	VQVDEDDFVHIR	A0A140T831;A6QPZ0;P25417;P35478	Cystatin-B;CSTB protein;Cystatin-B;Stefin-C	A0A140T831_BOVIN;A6QPZ0_BOVIN;CYTB_BOVIN;CYTX_BOVIN
_VQVDEDDFVHIR_.2	VQVDEDDFVHIR	A0A140T831;A6QPZ0;P25417;P35478	Cystatin-B;CSTB protein;Cystatin-B;Stefin-C	A0A140T831_BOVIN;A6QPZ0_BOVIN;CYTB_BOVIN;CYTX_BOVIN
_VFESLPHENKPVALTSYQTNK_.3	VFESLPHENKPVALTSYQTNK	A0A140T831;A6QPZ0;P25417;P35478	Cystatin-B;CSTB protein;Cystatin-B;Stefin-C	A0A140T831_BOVIN;A6QPZ0_BOVIN;CYTB_BOVIN;CYTX_BOVIN
_VFESLPHENKPVALTSYQTNK_.4	VFESLPHENKPVALTSYQTNK	A0A140T831;A6QPZ0;P25417;P35478	Cystatin-B;CSTB protein;Cystatin-B;Stefin-C	A0A140T831_BOVIN;A6QPZ0_BOVIN;CYTB_BOVIN;CYTX_BOVIN
_VC[Carbamidomethyl (C)]EEIAIIPSK_.2	VCEEIAIIPSK	A0A140T832	40S ribosomal protein S17	A0A140T832_BOVIN
_IAGYVTHLMK_.2	IAGYVTHLMK	A0A140T832	40S ribosomal protein S17	A0A140T832_BOVIN
_IAGYVTHLMK_.3	IAGYVTHLMK	A0A140T832	40S ribosomal protein S17	A0A140T832_BOVIN
_RDNYVPEVSALDQEIIEVDPDTK_.3	RDNYVPEVSALDQEIIEVDPDTK	A0A140T832	40S ribosomal protein S17	A0A140T832_BOVIN
_LGNDFHTNKR_.3	LGNDFHTNKR	A0A140T832	40S ribosomal protein S17	A0A140T832_BOVIN
_YNSLSILPAALGK_.2	YNSLSILPAALGK	A0A140T841;Q58CY6	Prostamide/prostaglandin F synthase	A0A140T841_BOVIN;PXL2B_BOVIN
_FGC[Carbamidomethyl (C)]MVC[Carbamidomethyl (C)]R_.2	FGCMVCR	A0A140T841;Q58CY6	Prostamide/prostaglandin F synthase	A0A140T841_BOVIN;PXL2B_BOVIN
_HAVTGEAVELR_.2	HAVTGEAVELR	A0A140T841;Q58CY6	Prostamide/prostaglandin F synthase	A0A140T841_BOVIN;PXL2B_BOVIN
_ILC[Carbamidomethyl (C)]FYGPPGVGK_.2	ILCFYGPPGVGK	A0A140T842;Q59HJ6	Lon protease homolog, mitochondrial;Lon protease homolog, mitochondrial	A0A140T842_BOVIN;LONM_BOVIN
_LSSDVLTLLIK_.2	LSSDVLTLLIK	A0A140T842;Q59HJ6	Lon protease homolog, mitochondrial;Lon protease homolog, mitochondrial	A0A140T842_BOVIN;LONM_BOVIN
_NYLDWLTSIPWGK_.2	NYLDWLTSIPWGK	A0A140T842;Q59HJ6	Lon protease homolog, mitochondrial;Lon protease homolog, mitochondrial	A0A140T842_BOVIN;LONM_BOVIN
_ILEFIAVSQLR_.2	ILEFIAVSQLR	A0A140T842;Q59HJ6	Lon protease homolog, mitochondrial;Lon protease homolog, mitochondrial	A0A140T842_BOVIN;LONM_BOVIN
_AGVTC[Carbamidomethyl (C)]IVLPAENK_.2	AGVTCIVLPAENK	A0A140T842;Q59HJ6	Lon protease homolog, mitochondrial;Lon protease homolog, mitochondrial	A0A140T842_BOVIN;LONM_BOVIN
_YLVPQAR_.2	YLVPQAR	A0A140T842;Q59HJ6	Lon protease homolog, mitochondrial;Lon protease homolog, mitochondrial	A0A140T842_BOVIN;LONM_BOVIN
_FSVGGMTDVAEIK_.2	FSVGGMTDVAEIK	A0A140T842;Q59HJ6	Lon protease homolog, mitochondrial;Lon protease homolog, mitochondrial	A0A140T842_BOVIN;LONM_BOVIN
_YLLQEQLK_.2	YLLQEQLK	A0A140T842;Q59HJ6	Lon protease homolog, mitochondrial;Lon protease homolog, mitochondrial	A0A140T842_BOVIN;LONM_BOVIN
_TENPLVLIDEVDK_.2	TENPLVLIDEVDK	A0A140T842;Q59HJ6	Lon protease homolog, mitochondrial;Lon protease homolog, mitochondrial	A0A140T842_BOVIN;LONM_BOVIN
_LGLLDNHSSEFNVTR_.3	LGLLDNHSSEFNVTR	A0A140T842;Q59HJ6	Lon protease homolog, mitochondrial;Lon protease homolog, mitochondrial	A0A140T842_BOVIN;LONM_BOVIN
_DIIALNPLYR_.2	DIIALNPLYR	A0A140T842;Q59HJ6	Lon protease homolog, mitochondrial;Lon protease homolog, mitochondrial	A0A140T842_BOVIN;LONM_BOVIN
_DGPSAGC[Carbamidomethyl (C)]TIVTALLSLALDRPVR_.3	DGPSAGCTIVTALLSLALDRPVR	A0A140T842;Q59HJ6	Lon protease homolog, mitochondrial;Lon protease homolog, mitochondrial	A0A140T842_BOVIN;LONM_BOVIN
_TYVGAMPGK_.2	TYVGAMPGK	A0A140T842;Q59HJ6	Lon protease homolog, mitochondrial;Lon protease homolog, mitochondrial	A0A140T842_BOVIN;LONM_BOVIN
_MEMINVSGYVAQEK_.2	MEMINVSGYVAQEK	A0A140T842;Q59HJ6	Lon protease homolog, mitochondrial;Lon protease homolog, mitochondrial	A0A140T842_BOVIN;LONM_BOVIN
_EIFDIAFPEER_.2	EIFDIAFPEER	A0A140T842;Q59HJ6	Lon protease homolog, mitochondrial;Lon protease homolog, mitochondrial	A0A140T842_BOVIN;LONM_BOVIN
_FLVTSHIHLHVPEGATPK_.4	FLVTSHIHLHVPEGATPK	A0A140T842;Q59HJ6	Lon protease homolog, mitochondrial;Lon protease homolog, mitochondrial	A0A140T842_BOVIN;LONM_BOVIN
_AFLMQHDSANK_.2	AFLMQHDSANK	A0A140T842;Q59HJ6	Lon protease homolog, mitochondrial;Lon protease homolog, mitochondrial	A0A140T842_BOVIN;LONM_BOVIN
_AFLMQHDSANK_.3	AFLMQHDSANK	A0A140T842;Q59HJ6	Lon protease homolog, mitochondrial;Lon protease homolog, mitochondrial	A0A140T842_BOVIN;LONM_BOVIN
_HVMDVVDEELSK_.2	HVMDVVDEELSK	A0A140T842;Q59HJ6	Lon protease homolog, mitochondrial;Lon protease homolog, mitochondrial	A0A140T842_BOVIN;LONM_BOVIN
_AQAVLEEDHYGMEDVK_.3	AQAVLEEDHYGMEDVK	A0A140T842;Q59HJ6	Lon protease homolog, mitochondrial;Lon protease homolog, mitochondrial	A0A140T842_BOVIN;LONM_BOVIN
_VVDNPIYLSDMGAALTGAESHELQEVLEETNIPK_.4	VVDNPIYLSDMGAALTGAESHELQEVLEETNIPK	A0A140T842;Q59HJ6	Lon protease homolog, mitochondrial;Lon protease homolog, mitochondrial	A0A140T842_BOVIN;LONM_BOVIN
_WSPDLPVC[Carbamidomethyl (C)]APITC[Carbamidomethyl (C)]PPPPIPK_.3	WSPDLPVCAPITCPPPPIPK	A0A140T843;P17690	Beta-2-glycoprotein 1	A0A140T843_BOVIN;APOH_BOVIN
_WSPDLPVC[Carbamidomethyl (C)]APITC[Carbamidomethyl (C)]PPPPIPK_.2	WSPDLPVCAPITCPPPPIPK	A0A140T843;P17690	Beta-2-glycoprotein 1	A0A140T843_BOVIN;APOH_BOVIN
_DTATFGC[Carbamidomethyl (C)]HETYSLDGPEEVEC[Carbamidomethyl (C)]SK_.3	DTATFGCHETYSLDGPEEVECSK	A0A140T843;P17690	Beta-2-glycoprotein 1	A0A140T843_BOVIN;APOH_BOVIN
_TC[Carbamidomethyl (C)]PKPDELPFSTVVPLK_.3	TCPKPDELPFSTVVPLK	A0A140T843;P17690	Beta-2-glycoprotein 1	A0A140T843_BOVIN;APOH_BOVIN
_C[Carbamidomethyl (C)]SYTEDAQC[Carbamidomethyl (C)]IDGTIEIPK_.2	CSYTEDAQCIDGTIEIPK	A0A140T843;P17690	Beta-2-glycoprotein 1	A0A140T843_BOVIN;APOH_BOVIN
_TPTSPKEQAIGLSVTFLSFLLPAGWVLYHLDNYKK_.5	TPTSPKEQAIGLSVTFLSFLLPAGWVLYHLDNYKK	A0A140T844;P10175	Cytochrome c oxidase subunit 8B, mitochondrial;Cytochrome c oxidase subunit 8B, mitochondrial	A0A140T844_BOVIN;COX8B_BOVIN
_QGFGELLQAVPLTDSFR_.2	QGFGELLQAVPLTDSFR	A0A140T846	DNA-(apurinic or apyrimidinic site) lyase	A0A140T846_BOVIN
_IC[Carbamidomethyl (C)]SWNVDGLR_.2	ICSWNVDGLR	A0A140T846	DNA-(apurinic or apyrimidinic site) lyase	A0A140T846_BOVIN
_LDYFLLSQSLLPALC[Carbamidomethyl (C)]DSK_.2	LDYFLLSQSLLPALCDSK	A0A140T846	DNA-(apurinic or apyrimidinic site) lyase	A0A140T846_BOVIN
_LPVELQELSGLSHQYWSAPSDK_.3	LPVELQELSGLSHQYWSAPSDK	A0A140T846	DNA-(apurinic or apyrimidinic site) lyase	A0A140T846_BOVIN
_VEVNIPR_.2	VEVNIPR	A0A140T849;Q58DV0	Protein pelota homolog	A0A140T849_BOVIN;PELO_BOVIN
_FYEQVVQAIQR_.2	FYEQVVQAIQR	A0A140T849;Q58DV0	Protein pelota homolog	A0A140T849_BOVIN;PELO_BOVIN
_KVQTESSTGSVGSNR_.3	KVQTESSTGSVGSNR	A0A140T849;Q58DV0	Protein pelota homolog	A0A140T849_BOVIN;PELO_BOVIN
_VQTESSTGSVGSNR_.2	VQTESSTGSVGSNR	A0A140T849;Q58DV0	Protein pelota homolog	A0A140T849_BOVIN;PELO_BOVIN
_EALC[Carbamidomethyl (C)]DPTVASR_.2	EALCDPTVASR	A0A140T849;Q58DV0	Protein pelota homolog	A0A140T849_BOVIN;PELO_BOVIN
_ANEAMAIDTLLISDELFR_.2	ANEAMAIDTLLISDELFR	A0A140T849;Q58DV0	Protein pelota homolog	A0A140T849_BOVIN;PELO_BOVIN
_LKGEATVSFDDPPSAK_.3	LKGEATVSFDDPPSAK	A0A140T861;Q28009	RNA-binding protein FUS	A0A140T861_BOVIN;FUS_BOVIN
_APKPDGPGGGPGGSHMGGNYGDDR_.4	APKPDGPGGGPGGSHMGGNYGDDR	A0A140T861;Q28009	RNA-binding protein FUS	A0A140T861_BOVIN;FUS_BOVIN
_AAIDWFDGK_.2	AAIDWFDGK	A0A140T861;Q28009	RNA-binding protein FUS	A0A140T861_BOVIN;FUS_BOVIN
_GEATVSFDDPPSAK_.2	GEATVSFDDPPSAK	A0A140T861;Q28009	RNA-binding protein FUS	A0A140T861_BOVIN;FUS_BOVIN
_YNLGLDLR_.2	YNLGLDLR	A0A140T871	Glutamate dehydrogenase 1, mitochondrial	A0A140T871_BOVIN
_TFAVQGFGNVGLHSMR_.3	TFAVQGFGNVGLHSMR	A0A140T871	Glutamate dehydrogenase 1, mitochondrial	A0A140T871_BOVIN
_MVEGFFDR_.2	MVEGFFDR	A0A140T871	Glutamate dehydrogenase 1, mitochondrial	A0A140T871_BOVIN
_IIAEGANGPTTPEADK_.2	IIAEGANGPTTPEADK	A0A140T871	Glutamate dehydrogenase 1, mitochondrial	A0A140T871_BOVIN
_IIKPC[Carbamidomethyl (C)]NHVLSLSFPIR_.4	IIKPCNHVLSLSFPIR	A0A140T871	Glutamate dehydrogenase 1, mitochondrial	A0A140T871_BOVIN
_IIKPC[Carbamidomethyl (C)]NHVLSLSFPIR_.3	IIKPCNHVLSLSFPIR	A0A140T871	Glutamate dehydrogenase 1, mitochondrial	A0A140T871_BOVIN
_ALASLMTYK_.2	ALASLMTYK	A0A140T871	Glutamate dehydrogenase 1, mitochondrial	A0A140T871_BOVIN
_KGFIGPGVDVPAPDMSTGER_.3	KGFIGPGVDVPAPDMSTGER	A0A140T871	Glutamate dehydrogenase 1, mitochondrial	A0A140T871_BOVIN
_HGGTIPIVPTAEFQDR_.3	HGGTIPIVPTAEFQDR	A0A140T871	Glutamate dehydrogenase 1, mitochondrial	A0A140T871_BOVIN
_HGGTIPIVPTAEFQDR_.2	HGGTIPIVPTAEFQDR	A0A140T871	Glutamate dehydrogenase 1, mitochondrial	A0A140T871_BOVIN
_GFIGPGVDVPAPDMSTGER_.2	GFIGPGVDVPAPDMSTGER	A0A140T871	Glutamate dehydrogenase 1, mitochondrial	A0A140T871_BOVIN
_TAAYVNAIEK_.2	TAAYVNAIEK	A0A140T871	Glutamate dehydrogenase 1, mitochondrial	A0A140T871_BOVIN
_NLNHVSYGR_.2	NLNHVSYGR	A0A140T871	Glutamate dehydrogenase 1, mitochondrial	A0A140T871_BOVIN
_DDGSWEVIEGYR_.2	DDGSWEVIEGYR	A0A140T871	Glutamate dehydrogenase 1, mitochondrial	A0A140T871_BOVIN
_GVFHGIENFINEASYMSILGMTPGFGDK_.3	GVFHGIENFINEASYMSILGMTPGFGDK	A0A140T871	Glutamate dehydrogenase 1, mitochondrial	A0A140T871_BOVIN
_IYEGSILEVDC[Carbamidomethyl (C)]DILIPAASEK_.2	IYEGSILEVDCDILIPAASEK	A0A140T871	Glutamate dehydrogenase 1, mitochondrial	A0A140T871_BOVIN
_IYEGSILEVDC[Carbamidomethyl (C)]DILIPAASEK_.3	IYEGSILEVDCDILIPAASEK	A0A140T871	Glutamate dehydrogenase 1, mitochondrial	A0A140T871_BOVIN
_YSTDVSVDEVK_.2	YSTDVSVDEVK	A0A140T871	Glutamate dehydrogenase 1, mitochondrial	A0A140T871_BOVIN
_HILYNEQR_.2	HILYNEQR	A0A140T878;Q9TUM3	Signal transducer and activator of transcription;Signal transducer and activator of transcription 5B	A0A140T878_BOVIN;STA5B_BOVIN
_ATQLLEGLVQELQK_.3	ATQLLEGLVQELQK	A0A140T878;Q9TUM3	Signal transducer and activator of transcription;Signal transducer and activator of transcription 5B	A0A140T878_BOVIN;STA5B_BOVIN
_ATQLLEGLVQELQK_.2	ATQLLEGLVQELQK	A0A140T878;Q9TUM3	Signal transducer and activator of transcription;Signal transducer and activator of transcription 5B	A0A140T878_BOVIN;STA5B_BOVIN
_LGDLSYLIYVFPDRPK_.3	LGDLSYLIYVFPDRPK	A0A140T878;Q9TUM3	Signal transducer and activator of transcription;Signal transducer and activator of transcription 5B	A0A140T878_BOVIN;STA5B_BOVIN
_ENLVFLAQK_.2	ENLVFLAQK	A0A140T878;Q9TUM3	Signal transducer and activator of transcription;Signal transducer and activator of transcription 5B	A0A140T878_BOVIN;STA5B_BOVIN
_QQTIILDDELIQWK_.2	QQTIILDDELIQWK	A0A140T878;Q9TUM3	Signal transducer and activator of transcription;Signal transducer and activator of transcription 5B	A0A140T878_BOVIN;STA5B_BOVIN
_VLWPQLC[Carbamidomethyl (C)]EALNMK_.2	VLWPQLCEALNMK	A0A140T878;Q9TUM3	Signal transducer and activator of transcription;Signal transducer and activator of transcription 5B	A0A140T878_BOVIN;STA5B_BOVIN
_LVTQDTENELKK_.3	LVTQDTENELKK	A0A140T878;Q9TUM3	Signal transducer and activator of transcription;Signal transducer and activator of transcription 5B	A0A140T878_BOVIN;STA5B_BOVIN
_KAEHQVGEDGFLLK_.3	KAEHQVGEDGFLLK	A0A140T878;Q9TUM3	Signal transducer and activator of transcription;Signal transducer and activator of transcription 5B	A0A140T878_BOVIN;STA5B_BOVIN
_VPSVSSSALVSSLHLLK_.3	VPSVSSSALVSSLHLLK	A0A140T886;P53620	Coatomer subunit gamma;Coatomer subunit gamma-1	A0A140T886_BOVIN;COPG1_BOVIN
_SVPLATAPLAEQR_.2	SVPLATAPLAEQR	A0A140T886;P53620	Coatomer subunit gamma;Coatomer subunit gamma-1	A0A140T886_BOVIN;COPG1_BOVIN
_ILHLLGQEGPR_.3	ILHLLGQEGPR	A0A140T886;P53620	Coatomer subunit gamma;Coatomer subunit gamma-1	A0A140T886_BOVIN;COPG1_BOVIN
_AIVDC[Carbamidomethyl (C)]IISIIEENAESK_.2	AIVDCIISIIEENAESK	A0A140T886;P53620	Coatomer subunit gamma;Coatomer subunit gamma-1	A0A140T886_BOVIN;COPG1_BOVIN
_DSPLFDFIESC[Carbamidomethyl (C)]LR_.2	DSPLFDFIESCLR	A0A140T886;P53620	Coatomer subunit gamma;Coatomer subunit gamma-1	A0A140T886_BOVIN;COPG1_BOVIN
_YLIPNATQPESK_.2	YLIPNATQPESK	A0A140T894	14-3-3 protein beta/alpha	A0A140T894_BOVIN
_TAFDEAIAELDTLNEESYK_.2	TAFDEAIAELDTLNEESYK	A0A140T894	14-3-3 protein beta/alpha	A0A140T894_BOVIN
_TAFDEAIAELDTLNEESYK_.3	TAFDEAIAELDTLNEESYK	A0A140T894	14-3-3 protein beta/alpha	A0A140T894_BOVIN
_QTTVSNSQQAYQEAFEISK_.2	QTTVSNSQQAYQEAFEISK	A0A140T894	14-3-3 protein beta/alpha	A0A140T894_BOVIN
_YLSEVASGDNK_.2	YLSEVASGDNK	A0A140T894	14-3-3 protein beta/alpha	A0A140T894_BOVIN
_EKIEAELQDIC[Carbamidomethyl (C)]NDVLELLDK_.3	EKIEAELQDICNDVLELLDK	A0A140T894	14-3-3 protein beta/alpha	A0A140T894_BOVIN
_IEAELQDIC[Carbamidomethyl (C)]NDVLELLDK_.2	IEAELQDICNDVLELLDK	A0A140T894	14-3-3 protein beta/alpha	A0A140T894_BOVIN
_AVTEQGHELSNEER_.3	AVTEQGHELSNEER	A0A140T894	14-3-3 protein beta/alpha	A0A140T894_BOVIN
_KVPQVSTPTLVEVSR_.3	KVPQVSTPTLVEVSR	A0A140T897	Serum albumin	A0A140T897_BOVIN
_KVPQVSTPTLVEVSR_.2	KVPQVSTPTLVEVSR	A0A140T897	Serum albumin	A0A140T897_BOVIN
_SLHTLFGDELC[Carbamidomethyl (C)]K_.3	SLHTLFGDELCK	A0A140T897	Serum albumin	A0A140T897_BOVIN
_SLHTLFGDELC[Carbamidomethyl (C)]K_.2	SLHTLFGDELCK	A0A140T897	Serum albumin	A0A140T897_BOVIN
_HLVDEPQNLIK_.2	HLVDEPQNLIK	A0A140T897	Serum albumin	A0A140T897_BOVIN
_HLVDEPQNLIK_.3	HLVDEPQNLIK	A0A140T897	Serum albumin	A0A140T897_BOVIN
_RPC[Carbamidomethyl (C)]FSALTPDETYVPK_.3	RPCFSALTPDETYVPK	A0A140T897	Serum albumin	A0A140T897_BOVIN
_RPC[Carbamidomethyl (C)]FSALTPDETYVPK_.2	RPCFSALTPDETYVPK	A0A140T897	Serum albumin	A0A140T897_BOVIN
_LKPDPNTLC[Carbamidomethyl (C)]DEFK_.3	LKPDPNTLCDEFK	A0A140T897	Serum albumin	A0A140T897_BOVIN
_LKPDPNTLC[Carbamidomethyl (C)]DEFK_.2	LKPDPNTLCDEFK	A0A140T897	Serum albumin	A0A140T897_BOVIN
_RHPEYAVSVLLR_.3	RHPEYAVSVLLR	A0A140T897	Serum albumin	A0A140T897_BOVIN
_RHPEYAVSVLLR_.2	RHPEYAVSVLLR	A0A140T897	Serum albumin	A0A140T897_BOVIN
_DAIPENLPPLTADFAEDKDVC[Carbamidomethyl (C)]K_.3	DAIPENLPPLTADFAEDKDVCK	A0A140T897	Serum albumin	A0A140T897_BOVIN
_LFTFHADIC[Carbamidomethyl (C)]TLPDTEK_.3	LFTFHADICTLPDTEK	A0A140T897	Serum albumin	A0A140T897_BOVIN
_LFTFHADIC[Carbamidomethyl (C)]TLPDTEK_.2	LFTFHADICTLPDTEK	A0A140T897	Serum albumin	A0A140T897_BOVIN
_LVNELTEFAK_.2	LVNELTEFAK	A0A140T897	Serum albumin	A0A140T897_BOVIN
_LVNELTEFAK_.1	LVNELTEFAK	A0A140T897	Serum albumin	A0A140T897_BOVIN
_DDPHAC[Carbamidomethyl (C)]YSTVFDK_.3	DDPHACYSTVFDK	A0A140T897	Serum albumin	A0A140T897_BOVIN
_DDPHAC[Carbamidomethyl (C)]YSTVFDK_.2	DDPHACYSTVFDK	A0A140T897	Serum albumin	A0A140T897_BOVIN
_TVMENFVAFVDK_.2	TVMENFVAFVDK	A0A140T897	Serum albumin	A0A140T897_BOVIN
_TVM[Oxidation (M)]ENFVAFVDK_.2	TVMENFVAFVDK	A0A140T897	Serum albumin	A0A140T897_BOVIN
_MPC[Carbamidomethyl (C)]TEDYLSLILNR_.2	MPCTEDYLSLILNR	A0A140T897	Serum albumin	A0A140T897_BOVIN
_MPC[Carbamidomethyl (C)]TEDYLSLILNR_.3	MPCTEDYLSLILNR	A0A140T897	Serum albumin	A0A140T897_BOVIN
_M[Oxidation (M)]PC[Carbamidomethyl (C)]TEDYLSLILNR_.2	MPCTEDYLSLILNR	A0A140T897	Serum albumin	A0A140T897_BOVIN
_M[Oxidation (M)]PC[Carbamidomethyl (C)]TEDYLSLILNR_.3	MPCTEDYLSLILNR	A0A140T897	Serum albumin	A0A140T897_BOVIN
_GLVLIAFSQYLQQC[Carbamidomethyl (C)]PFDEHVK_.3	GLVLIAFSQYLQQCPFDEHVK	A0A140T897	Serum albumin	A0A140T897_BOVIN
_GLVLIAFSQYLQQC[Carbamidomethyl (C)]PFDEHVK_.4	GLVLIAFSQYLQQCPFDEHVK	A0A140T897	Serum albumin	A0A140T897_BOVIN
_SHC[Carbamidomethyl (C)]IAEVEKDAIPENLPPLTADFAEDKDVC[Carbamidomethyl (C)]K_.4	SHCIAEVEKDAIPENLPPLTADFAEDKDVCK	A0A140T897	Serum albumin	A0A140T897_BOVIN
_SHC[Carbamidomethyl (C)]IAEVEKDAIPENLPPLTADFAEDKDVC[Carbamidomethyl (C)]K_.5	SHCIAEVEKDAIPENLPPLTADFAEDKDVCK	A0A140T897	Serum albumin	A0A140T897_BOVIN
_SHC[Carbamidomethyl (C)]IAEVEKDAIPENLPPLTADFAEDKDVC[Carbamidomethyl (C)]K_.3	SHCIAEVEKDAIPENLPPLTADFAEDKDVCK	A0A140T897	Serum albumin	A0A140T897_BOVIN
_YIC[Carbamidomethyl (C)]DNQDTISSK_.2	YICDNQDTISSK	A0A140T897	Serum albumin	A0A140T897_BOVIN
_DAFLGSFLYEYSR_.2	DAFLGSFLYEYSR	A0A140T897	Serum albumin	A0A140T897_BOVIN
_LVTDLTK_.2	LVTDLTK	A0A140T897	Serum albumin	A0A140T897_BOVIN
_LVTDLTK_.1	LVTDLTK	A0A140T897	Serum albumin	A0A140T897_BOVIN
_RHPYFYAPELLYYANK_.3	RHPYFYAPELLYYANK	A0A140T897	Serum albumin	A0A140T897_BOVIN
_RHPYFYAPELLYYANK_.4	RHPYFYAPELLYYANK	A0A140T897	Serum albumin	A0A140T897_BOVIN
_RHPYFYAPELLYYANK_.2	RHPYFYAPELLYYANK	A0A140T897	Serum albumin	A0A140T897_BOVIN
_NEC[Carbamidomethyl (C)]FLSHKDDSPDLPK_.3	NECFLSHKDDSPDLPK	A0A140T897	Serum albumin	A0A140T897_BOVIN
_NEC[Carbamidomethyl (C)]FLSHKDDSPDLPK_.4	NECFLSHKDDSPDLPK	A0A140T897	Serum albumin	A0A140T897_BOVIN
_NEC[Carbamidomethyl (C)]FLSHKDDSPDLPK_.2	NECFLSHKDDSPDLPK	A0A140T897	Serum albumin	A0A140T897_BOVIN
_LVVSTQTALA_.2	LVVSTQTALA	A0A140T897	Serum albumin	A0A140T897_BOVIN
_LVVSTQTALA_.1	LVVSTQTALA	A0A140T897	Serum albumin	A0A140T897_BOVIN
_GAC[Carbamidomethyl (C)]LLPK_.2	GACLLPK	A0A140T897	Serum albumin	A0A140T897_BOVIN
_GAC[Carbamidomethyl (C)]LLPK_.1	GACLLPK	A0A140T897	Serum albumin	A0A140T897_BOVIN
_HPYFYAPELLYYANK_.3	HPYFYAPELLYYANK	A0A140T897	Serum albumin	A0A140T897_BOVIN
_HPYFYAPELLYYANK_.2	HPYFYAPELLYYANK	A0A140T897	Serum albumin	A0A140T897_BOVIN
_KQTALVELLK_.2	KQTALVELLK	A0A140T897	Serum albumin	A0A140T897_BOVIN
_KQTALVELLK_.3	KQTALVELLK	A0A140T897	Serum albumin	A0A140T897_BOVIN
_HPEYAVSVLLR_.2	HPEYAVSVLLR	A0A140T897	Serum albumin	A0A140T897_BOVIN
_HPEYAVSVLLR_.3	HPEYAVSVLLR	A0A140T897	Serum albumin	A0A140T897_BOVIN
_C[Carbamidomethyl (C)]C[Carbamidomethyl (C)]TESLVNR_.2	CCTESLVNR	A0A140T897	Serum albumin	A0A140T897_BOVIN
_C[Carbamidomethyl (C)]C[Carbamidomethyl (C)]AADDKEAC[Carbamidomethyl (C)]FAVEGPK_.3	CCAADDKEACFAVEGPK	A0A140T897	Serum albumin	A0A140T897_BOVIN
_C[Carbamidomethyl (C)]C[Carbamidomethyl (C)]AADDKEAC[Carbamidomethyl (C)]FAVEGPK_.2	CCAADDKEACFAVEGPK	A0A140T897	Serum albumin	A0A140T897_BOVIN
_LC[Carbamidomethyl (C)]VLHEK_.2	LCVLHEK	A0A140T897	Serum albumin	A0A140T897_BOVIN
_LC[Carbamidomethyl (C)]VLHEK_.1	LCVLHEK	A0A140T897	Serum albumin	A0A140T897_BOVIN
_NEC[Carbamidomethyl (C)]FLSHK_.2	NECFLSHK	A0A140T897	Serum albumin	A0A140T897_BOVIN
_NEC[Carbamidomethyl (C)]FLSHK_.1	NECFLSHK	A0A140T897	Serum albumin	A0A140T897_BOVIN
_QTALVELLK_.2	QTALVELLK	A0A140T897	Serum albumin	A0A140T897_BOVIN
_QTALVELLK_.1	QTALVELLK	A0A140T897	Serum albumin	A0A140T897_BOVIN
_QEPERNEC[Carbamidomethyl (C)]FLSHK_.3	QEPERNECFLSHK	A0A140T897	Serum albumin	A0A140T897_BOVIN
_DAIPENLPPLTADFAEDK_.2	DAIPENLPPLTADFAEDK	A0A140T897	Serum albumin	A0A140T897_BOVIN
_DAIPENLPPLTADFAEDK_.3	DAIPENLPPLTADFAEDK	A0A140T897	Serum albumin	A0A140T897_BOVIN
_EC[Carbamidomethyl (C)]C[Carbamidomethyl (C)]HGDLLEC[Carbamidomethyl (C)]ADDR_.3	ECCHGDLLECADDR	A0A140T897	Serum albumin	A0A140T897_BOVIN
_EC[Carbamidomethyl (C)]C[Carbamidomethyl (C)]HGDLLEC[Carbamidomethyl (C)]ADDR_.2	ECCHGDLLECADDR	A0A140T897	Serum albumin	A0A140T897_BOVIN
_EAC[Carbamidomethyl (C)]FAVEGPK_.2	EACFAVEGPK	A0A140T897	Serum albumin	A0A140T897_BOVIN
_YNGVFQEC[Carbamidomethyl (C)]C[Carbamidomethyl (C)]QAEDK_.2	YNGVFQECCQAEDK	A0A140T897	Serum albumin	A0A140T897_BOVIN
_EYEATLEEC[Carbamidomethyl (C)]C[Carbamidomethyl (C)]AK_.2	EYEATLEECCAK	A0A140T897	Serum albumin	A0A140T897_BOVIN
_DLGEEHFK_.2	DLGEEHFK	A0A140T897	Serum albumin	A0A140T897_BOVIN
_DLGEEHFKGLVLIAFSQYLQQC[Carbamidomethyl (C)]PFDEHVK_.4	DLGEEHFKGLVLIAFSQYLQQCPFDEHVK	A0A140T897	Serum albumin	A0A140T897_BOVIN
_DLGEEHFKGLVLIAFSQYLQQC[Carbamidomethyl (C)]PFDEHVK_.5	DLGEEHFKGLVLIAFSQYLQQCPFDEHVK	A0A140T897	Serum albumin	A0A140T897_BOVIN
_QNC[Carbamidomethyl (C)]DQFEK_.2	QNCDQFEK	A0A140T897	Serum albumin	A0A140T897_BOVIN
_TPVSEKVTK_.2	TPVSEKVTK	A0A140T897	Serum albumin	A0A140T897_BOVIN
_EKVLTSSAR_.2	EKVLTSSAR	A0A140T897	Serum albumin	A0A140T897_BOVIN
_FKDLGEEHFK_.3	FKDLGEEHFK	A0A140T897	Serum albumin	A0A140T897_BOVIN
_FKDLGEEHFK_.2	FKDLGEEHFK	A0A140T897	Serum albumin	A0A140T897_BOVIN
_VLTSSAR_.2	VLTSSAR	A0A140T897	Serum albumin	A0A140T897_BOVIN
_VLTSSAR_.1	VLTSSAR	A0A140T897	Serum albumin	A0A140T897_BOVIN
_AEFVEVTK_.2	AEFVEVTK	A0A140T897	Serum albumin	A0A140T897_BOVIN
_VPQVSTPTLVEVSR_.2	VPQVSTPTLVEVSR	A0A140T897	Serum albumin	A0A140T897_BOVIN
_VPQVSTPTLVEVSR_.3	VPQVSTPTLVEVSR	A0A140T897	Serum albumin	A0A140T897_BOVIN
_PC[Carbamidomethyl (C)]FSALTPDETYVPK_.2	PCFSALTPDETYVPK	A0A140T897	Serum albumin	A0A140T897_BOVIN
_TC[Carbamidomethyl (C)]VADESHAGC[Carbamidomethyl (C)]EK_.3	TCVADESHAGCEK	A0A140T897	Serum albumin	A0A140T897_BOVIN
_TC[Carbamidomethyl (C)]VADESHAGC[Carbamidomethyl (C)]EK_.2	TCVADESHAGCEK	A0A140T897	Serum albumin	A0A140T897_BOVIN
_LKEC[Carbamidomethyl (C)]C[Carbamidomethyl (C)]DKPLLEK_.3	LKECCDKPLLEK	A0A140T897	Serum albumin	A0A140T897_BOVIN
_LKEC[Carbamidomethyl (C)]C[Carbamidomethyl (C)]DKPLLEK_.2	LKECCDKPLLEK	A0A140T897	Serum albumin	A0A140T897_BOVIN
_LKEC[Carbamidomethyl (C)]C[Carbamidomethyl (C)]DKPLLEK_.4	LKECCDKPLLEK	A0A140T897	Serum albumin	A0A140T897_BOVIN
_LGEYGFQNALIVR_.2	LGEYGFQNALIVR	A0A140T897	Serum albumin	A0A140T897_BOVIN
_LGEYGFQNALIVR_.3	LGEYGFQNALIVR	A0A140T897	Serum albumin	A0A140T897_BOVIN
_EC[Carbamidomethyl (C)]C[Carbamidomethyl (C)]HGDLLEC[Carbamidomethyl (C)]ADDRADLAK_.4	ECCHGDLLECADDRADLAK	A0A140T897	Serum albumin	A0A140T897_BOVIN
_EC[Carbamidomethyl (C)]C[Carbamidomethyl (C)]HGDLLEC[Carbamidomethyl (C)]ADDRADLAK_.3	ECCHGDLLECADDRADLAK	A0A140T897	Serum albumin	A0A140T897_BOVIN
_EC[Carbamidomethyl (C)]C[Carbamidomethyl (C)]HGDLLEC[Carbamidomethyl (C)]ADDRADLAK_.2	ECCHGDLLECADDRADLAK	A0A140T897	Serum albumin	A0A140T897_BOVIN
_LKPDPNTLC[Carbamidomethyl (C)]DEFKADEK_.3	LKPDPNTLCDEFKADEK	A0A140T897	Serum albumin	A0A140T897_BOVIN
_LKPDPNTLC[Carbamidomethyl (C)]DEFKADEK_.4	LKPDPNTLCDEFKADEK	A0A140T897	Serum albumin	A0A140T897_BOVIN
_SHC[Carbamidomethyl (C)]IAEVEKDAIPENLPPLTADFAEDK_.4	SHCIAEVEKDAIPENLPPLTADFAEDK	A0A140T897	Serum albumin	A0A140T897_BOVIN
_SHC[Carbamidomethyl (C)]IAEVEKDAIPENLPPLTADFAEDK_.3	SHCIAEVEKDAIPENLPPLTADFAEDK	A0A140T897	Serum albumin	A0A140T897_BOVIN
_QEPERNEC[Carbamidomethyl (C)]FLSHKDDSPDLPK_.4	QEPERNECFLSHKDDSPDLPK	A0A140T897	Serum albumin	A0A140T897_BOVIN
_QEPERNEC[Carbamidomethyl (C)]FLSHKDDSPDLPK_.3	QEPERNECFLSHKDDSPDLPK	A0A140T897	Serum albumin	A0A140T897_BOVIN
_QEPERNEC[Carbamidomethyl (C)]FLSHKDDSPDLPK_.5	QEPERNECFLSHKDDSPDLPK	A0A140T897	Serum albumin	A0A140T897_BOVIN
_ETYGDMADC[Carbamidomethyl (C)]C[Carbamidomethyl (C)]EK_.2	ETYGDMADCCEK	A0A140T897	Serum albumin	A0A140T897_BOVIN
_ETYGDM[Oxidation (M)]ADC[Carbamidomethyl (C)]C[Carbamidomethyl (C)]EK_.2	ETYGDMADCCEK	A0A140T897	Serum albumin	A0A140T897_BOVIN
_SHC[Carbamidomethyl (C)]IAEVEK_.2	SHCIAEVEK	A0A140T897	Serum albumin	A0A140T897_BOVIN
_SHC[Carbamidomethyl (C)]IAEVEK_.3	SHCIAEVEK	A0A140T897	Serum albumin	A0A140T897_BOVIN
_FKDLGEEHFKGLVLIAFSQYLQQC[Carbamidomethyl (C)]PFDEHVK_.5	FKDLGEEHFKGLVLIAFSQYLQQCPFDEHVK	A0A140T897	Serum albumin	A0A140T897_BOVIN
_FKDLGEEHFKGLVLIAFSQYLQQC[Carbamidomethyl (C)]PFDEHVK_.6	FKDLGEEHFKGLVLIAFSQYLQQCPFDEHVK	A0A140T897	Serum albumin	A0A140T897_BOVIN
_FKDLGEEHFKGLVLIAFSQYLQQC[Carbamidomethyl (C)]PFDEHVK_.4	FKDLGEEHFKGLVLIAFSQYLQQCPFDEHVK	A0A140T897	Serum albumin	A0A140T897_BOVIN
_VHKEC[Carbamidomethyl (C)]C[Carbamidomethyl (C)]HGDLLEC[Carbamidomethyl (C)]ADDR_.4	VHKECCHGDLLECADDR	A0A140T897	Serum albumin	A0A140T897_BOVIN
_EC[Carbamidomethyl (C)]C[Carbamidomethyl (C)]DKPLLEK_.2	ECCDKPLLEK	A0A140T897	Serum albumin	A0A140T897_BOVIN
_EC[Carbamidomethyl (C)]C[Carbamidomethyl (C)]DKPLLEK_.3	ECCDKPLLEK	A0A140T897	Serum albumin	A0A140T897_BOVIN
_AEFVEVTKLVTDLTK_.3	AEFVEVTKLVTDLTK	A0A140T897	Serum albumin	A0A140T897_BOVIN
_LSQKFPK_.2	LSQKFPK	A0A140T897	Serum albumin	A0A140T897_BOVIN
_LAKEYEATLEEC[Carbamidomethyl (C)]C[Carbamidomethyl (C)]AK_.2	LAKEYEATLEECCAK	A0A140T897	Serum albumin	A0A140T897_BOVIN
_LAKEYEATLEEC[Carbamidomethyl (C)]C[Carbamidomethyl (C)]AK_.3	LAKEYEATLEECCAK	A0A140T897	Serum albumin	A0A140T897_BOVIN
_DDSPDLPK_.2	DDSPDLPK	A0A140T897	Serum albumin	A0A140T897_BOVIN
_ASAPLPGLSAPGR_.2	ASAPLPGLSAPGR	A0A140T8A1;Q148F8	Heat shock protein beta-6	A0A140T8A1_BOVIN;HSPB6_BOVIN
_HFSPEEIAVK_.2	HFSPEEIAVK	A0A140T8A1;Q148F8	Heat shock protein beta-6	A0A140T8A1_BOVIN;HSPB6_BOVIN
_APSVALPTAQVSTDPGHFSVLLDVK_.3	APSVALPTAQVSTDPGHFSVLLDVK	A0A140T8A1;Q148F8	Heat shock protein beta-6	A0A140T8A1_BOVIN;HSPB6_BOVIN
_LPPGVDPAAVTSALSPEGVLSIQAAPAPAQAPLQSPPGAAAK_.4	LPPGVDPAAVTSALSPEGVLSIQAAPAPAQAPLQSPPGAAAK	A0A140T8A1;Q148F8	Heat shock protein beta-6	A0A140T8A1_BOVIN;HSPB6_BOVIN
_LPPGVDPAAVTSALSPEGVLSIQAAPAPAQAPLQSPPGAAAK_.5	LPPGVDPAAVTSALSPEGVLSIQAAPAPAQAPLQSPPGAAAK	A0A140T8A1;Q148F8	Heat shock protein beta-6	A0A140T8A1_BOVIN;HSPB6_BOVIN
_RASAPLPGLSAPGR_.3	RASAPLPGLSAPGR	A0A140T8A1;Q148F8	Heat shock protein beta-6	A0A140T8A1_BOVIN;HSPB6_BOVIN
_VVGDHVEVHAR_.2	VVGDHVEVHAR	A0A140T8A1;Q148F8	Heat shock protein beta-6	A0A140T8A1_BOVIN;HSPB6_BOVIN
_VVGDHVEVHAR_.3	VVGDHVEVHAR	A0A140T8A1;Q148F8	Heat shock protein beta-6	A0A140T8A1_BOVIN;HSPB6_BOVIN
_HEERPDEHGYIAR_.4	HEERPDEHGYIAR	A0A140T8A1;Q148F8	Heat shock protein beta-6	A0A140T8A1_BOVIN;HSPB6_BOVIN
_HEERPDEHGYIAR_.3	HEERPDEHGYIAR	A0A140T8A1;Q148F8	Heat shock protein beta-6	A0A140T8A1_BOVIN;HSPB6_BOVIN
_HEERPDEHGYIAR_.2	HEERPDEHGYIAR	A0A140T8A1;Q148F8	Heat shock protein beta-6	A0A140T8A1_BOVIN;HSPB6_BOVIN
_FGEGLLEAELAALC[Carbamidomethyl (C)]PAALAPYYLR_.3	FGEGLLEAELAALCPAALAPYYLR	A0A140T8A1;Q148F8	Heat shock protein beta-6	A0A140T8A1_BOVIN;HSPB6_BOVIN
_FGEGLLEAELAALC[Carbamidomethyl (C)]PAALAPYYLR_.4	FGEGLLEAELAALCPAALAPYYLR	A0A140T8A1;Q148F8	Heat shock protein beta-6	A0A140T8A1_BOVIN;HSPB6_BOVIN
_NILGGTVFR_.2	NILGGTVFR	A0A140T8A5	Isocitrate dehydrogenase [NADP]	A0A140T8A5_BOVIN
_ATDFVVPGPGK_.2	ATDFVVPGPGK	A0A140T8A5	Isocitrate dehydrogenase [NADP]	A0A140T8A5_BOVIN
_LIDDMVAQAMK_.2	LIDDMVAQAMK	A0A140T8A5	Isocitrate dehydrogenase [NADP]	A0A140T8A5_BOVIN
_SDYLNTFEFMDK_.2	SDYLNTFEFMDK	A0A140T8A5	Isocitrate dehydrogenase [NADP]	A0A140T8A5_BOVIN
_SEGGFIWAC[Carbamidomethyl (C)]K_.2	SEGGFIWACK	A0A140T8A5	Isocitrate dehydrogenase [NADP]	A0A140T8A5_BOVIN
_IIWELIK_.2	IIWELIK	A0A140T8A5	Isocitrate dehydrogenase [NADP]	A0A140T8A5_BOVIN
_HAYGDQYR_.2	HAYGDQYR	A0A140T8A5	Isocitrate dehydrogenase [NADP]	A0A140T8A5_BOVIN
_GQETSTNPIASIFAWTR_.2	GQETSTNPIASIFAWTR	A0A140T8A5	Isocitrate dehydrogenase [NADP]	A0A140T8A5_BOVIN
_LVSGWVKPIIIGR_.3	LVSGWVKPIIIGR	A0A140T8A5	Isocitrate dehydrogenase [NADP]	A0A140T8A5_BOVIN
_TVEAEAAHGTVTR_.3	TVEAEAAHGTVTR	A0A140T8A5	Isocitrate dehydrogenase [NADP]	A0A140T8A5_BOVIN
_TVEAEAAHGTVTR_.2	TVEAEAAHGTVTR	A0A140T8A5	Isocitrate dehydrogenase [NADP]	A0A140T8A5_BOVIN
_LIFPYVELDLHSYDLGIENR_.3	LIFPYVELDLHSYDLGIENR	A0A140T8A5	Isocitrate dehydrogenase [NADP]	A0A140T8A5_BOVIN
_LGENLQLK_.2	LGENLQLK	A0A140T8A5	Isocitrate dehydrogenase [NADP]	A0A140T8A5_BOVIN
_DIFQEIYDK_.2	DIFQEIYDK	A0A140T8A5	Isocitrate dehydrogenase [NADP]	A0A140T8A5_BOVIN
_NWPLYLSTK_.2	NWPLYLSTK	A0A140T8A5	Isocitrate dehydrogenase [NADP]	A0A140T8A5_BOVIN
_SEFEAQNIWYEHR_.3	SEFEAQNIWYEHR	A0A140T8A5	Isocitrate dehydrogenase [NADP]	A0A140T8A5_BOVIN
_ALEEVC[Carbamidomethyl (C)]IETIEAGFMTK_.2	ALEEVCIETIEAGFMTK	A0A140T8A5	Isocitrate dehydrogenase [NADP]	A0A140T8A5_BOVIN
_VFAEC[Carbamidomethyl (C)]NDESFWFR_.2	VFAECNDESFWFR	A0A140T8C4;Q5E948	OCIA domain containing 1;OCIA domain-containing protein 1	A0A140T8C4_BOVIN;OCAD1_BOVIN
_SVPLAATSMLITQGLISK_.3	SVPLAATSMLITQGLISK	A0A140T8C4;Q5E948	OCIA domain containing 1;OCIA domain-containing protein 1	A0A140T8C4_BOVIN;OCAD1_BOVIN
_SVPLAATSMLITQGLISK_.2	SVPLAATSMLITQGLISK	A0A140T8C4;Q5E948	OCIA domain containing 1;OCIA domain-containing protein 1	A0A140T8C4_BOVIN;OCAD1_BOVIN
_LIFAC[Carbamidomethyl (C)]IMGYFAGK_.2	LIFACIMGYFAGK	A0A140T8C4;Q5E948	OCIA domain containing 1;OCIA domain-containing protein 1	A0A140T8C4_BOVIN;OCAD1_BOVIN
_TDPSVRPMQER_.3	TDPSVRPMQER	A0A140T8C4;Q5E948	OCIA domain containing 1;OCIA domain-containing protein 1	A0A140T8C4_BOVIN;OCAD1_BOVIN
_TDPSVRPM[Oxidation (M)]QER_.3	TDPSVRPMQER	A0A140T8C4;Q5E948	OCIA domain containing 1;OCIA domain-containing protein 1	A0A140T8C4_BOVIN;OCAD1_BOVIN
_ESYEVTLTHK_.2	ESYEVTLTHK	A0A140T8C4;Q5E948	OCIA domain containing 1;OCIA domain-containing protein 1	A0A140T8C4_BOVIN;OCAD1_BOVIN
_ESYEVTLTHK_.3	ESYEVTLTHK	A0A140T8C4;Q5E948	OCIA domain containing 1;OCIA domain-containing protein 1	A0A140T8C4_BOVIN;OCAD1_BOVIN
_DVITAAGNLLK_.2	DVITAAGNLLK	A0A140T8C6;P26779	Prosaposin	A0A140T8C6_BOVIN;SAP_BOVIN
_GC[Carbamidomethyl (C)]SFLPDQYR_.2	GCSFLPDQYR	A0A140T8C6;P26779	Prosaposin	A0A140T8C6_BOVIN;SAP_BOVIN
_EQILAALEK_.2	EQILAALEK	A0A140T8C6;P26779	Prosaposin	A0A140T8C6_BOVIN;SAP_BOVIN
_EIVDSYLPVILDMIK_.2	EIVDSYLPVILDMIK	A0A140T8C6;P26779	Prosaposin	A0A140T8C6_BOVIN;SAP_BOVIN
_EIVDSYLPVILDMIK_.3	EIVDSYLPVILDMIK	A0A140T8C6;P26779	Prosaposin	A0A140T8C6_BOVIN;SAP_BOVIN
_LGPGMSDMC[Carbamidomethyl (C)]K_.2	LGPGMSDMCK	A0A140T8C6;P26779	Prosaposin	A0A140T8C6_BOVIN;SAP_BOVIN
_ADIYC[Carbamidomethyl (C)]EVC[Carbamidomethyl (C)]EFVVK_.2	ADIYCEVCEFVVK	A0A140T8C6;P26779	Prosaposin	A0A140T8C6_BOVIN;SAP_BOVIN
_DSAQAATGEC[Carbamidomethyl (C)]TATVAK_.2	DSAQAATGECTATVAK	A0A140T8C8	Kininogen-1	A0A140T8C8_BOVIN
_PIPVDSPDLEEPLSHSIAK_.3	PIPVDSPDLEEPLSHSIAK	A0A140T8C8	Kininogen-1	A0A140T8C8_BOVIN
_SLGTDLMNEMR_.2	SLGTDLMNEMR	A0A140T8D2	Integrin beta	A0A140T8D2_BOVIN
_LPEGVTINYK_.2	LPEGVTINYK	A0A140T8D2	Integrin beta	A0A140T8D2_BOVIN
_DKLPQPGQVDPLSHC[Carbamidomethyl (C)]K_.3	DKLPQPGQVDPLSHCK	A0A140T8D2	Integrin beta	A0A140T8D2_BOVIN
_SGEPQTFTLK_.2	SGEPQTFTLK	A0A140T8D2	Integrin beta	A0A140T8D2_BOVIN
_FC[Carbamidomethyl (C)]EC[Carbamidomethyl (C)]DNFNC[Carbamidomethyl (C)]DR_.2	FCECDNFNCDR	A0A140T8D2	Integrin beta	A0A140T8D2_BOVIN
_GEVFNELVGK_.2	GEVFNELVGK	A0A140T8D2	Integrin beta	A0A140T8D2_BOVIN
_NVLSLTDKGEVFNELVGK_.3	NVLSLTDKGEVFNELVGK	A0A140T8D2	Integrin beta	A0A140T8D2_BOVIN
_WDTQENPIYK_.2	WDTQENPIYK	A0A140T8D2	Integrin beta	A0A140T8D2_BOVIN
_HC[Carbamidomethyl (C)]EC[Carbamidomethyl (C)]STDEVNSEDMDAYC[Carbamidomethyl (C)]R_.3	HCECSTDEVNSEDMDAYCR	A0A140T8D2	Integrin beta	A0A140T8D2_BOVIN
_LQPEDITQIQPQQLVLQLR_.3	LQPEDITQIQPQQLVLQLR	A0A140T8D2	Integrin beta	A0A140T8D2_BOVIN
_LQPEDITQIQPQQLVLQLR_.2	LQPEDITQIQPQQLVLQLR	A0A140T8D2	Integrin beta	A0A140T8D2_BOVIN
_KGC[Carbamidomethyl (C)]HPNDIENPR_.3	KGCHPNDIENPR	A0A140T8D2	Integrin beta	A0A140T8D2_BOVIN
_NVLSLTDK_.2	NVLSLTDK	A0A140T8D2	Integrin beta	A0A140T8D2_BOVIN
_FQGPTC[Carbamidomethyl (C)]EMC[Carbamidomethyl (C)]QTC[Carbamidomethyl (C)]LGVC[Carbamidomethyl (C)]AEHK_.3	FQGPTCEMCQTCLGVCAEHK	A0A140T8D2	Integrin beta	A0A140T8D2_BOVIN
_LSENNIQTIFAVTEEFQPVYK_.3	LSENNIQTIFAVTEEFQPVYK	A0A140T8D2	Integrin beta	A0A140T8D2_BOVIN
_LGGIVLPNDGQC[Carbamidomethyl (C)]HLENDVYTMSHYYDYPSIAHLVQK_.5	LGGIVLPNDGQCHLENDVYTMSHYYDYPSIAHLVQK	A0A140T8D2	Integrin beta	A0A140T8D2_BOVIN
_LLVFSTDAGFHFAGDGK_.3	LLVFSTDAGFHFAGDGK	A0A140T8D2	Integrin beta	A0A140T8D2_BOVIN
_VPFLVLEC[Carbamidomethyl (C)]PNLK_.2	VPFLVLECPNLK	A0A3Q1LFI8;Q2KID7	Uncharacterized protein;Oligosaccharyltransferase complex subunit OSTC	A0A3Q1LFI8_BOVIN;OSTC_BOVIN
_ISINQTPGSR_.2	ISINQTPGSR	A0A3Q1LFJ4	LIM domain 7	A0A3Q1LFJ4_BOVIN
_SLLLELATK_.2	SLLLELATK	A0A3Q1LFJ4	LIM domain 7	A0A3Q1LFJ4_BOVIN
_SHSPAAPQPGSQPR_.3	SHSPAAPQPGSQPR	A0A3Q1LFJ4	LIM domain 7	A0A3Q1LFJ4_BOVIN
_ETTVTAEVQFPSR_.2	ETTVTAEVQFPSR	A0A3Q1LFJ4	LIM domain 7	A0A3Q1LFJ4_BOVIN
_NPSSSVPPPSAGSVK_.2	NPSSSVPPPSAGSVK	A0A3Q1LFJ4	LIM domain 7	A0A3Q1LFJ4_BOVIN
_LTSVVTPR_.2	LTSVVTPR	A0A3Q1LFJ4	LIM domain 7	A0A3Q1LFJ4_BOVIN
_C[Carbamidomethyl (C)]VAC[Carbamidomethyl (C)]EC[Carbamidomethyl (C)]DLGGSSSGAEVR_.2	CVACECDLGGSSSGAEVR	A0A3Q1LFJ4	LIM domain 7	A0A3Q1LFJ4_BOVIN
_GTTYPTEIPK_.2	GTTYPTEIPK	A0A3Q1LFJ4	LIM domain 7	A0A3Q1LFJ4_BOVIN
_TSLYDDNSWIR_.2	TSLYDDNSWIR	A0A3Q1LFJ4	LIM domain 7	A0A3Q1LFJ4_BOVIN
_ESQNQMSTVTSR_.2	ESQNQMSTVTSR	A0A3Q1LFJ4	LIM domain 7	A0A3Q1LFJ4_BOVIN
_LSPVMPSPGNAFDQFLPK_.2	LSPVMPSPGNAFDQFLPK	A0A3Q1LFJ4	LIM domain 7	A0A3Q1LFJ4_BOVIN
_LQEQLTLER_.2	LQEQLTLER	A0A3Q1LFJ4	LIM domain 7	A0A3Q1LFJ4_BOVIN
_YQPVPLPEPWMLPPEIQAK_.3	YQPVPLPEPWMLPPEIQAK	A0A3Q1LFJ4	LIM domain 7	A0A3Q1LFJ4_BOVIN
_YQPVPLPEPWMLPPEIQAK_.2	YQPVPLPEPWMLPPEIQAK	A0A3Q1LFJ4	LIM domain 7	A0A3Q1LFJ4_BOVIN
_IIGSPETK_.2	IIGSPETK	A0A3Q1LFJ4	LIM domain 7	A0A3Q1LFJ4_BOVIN
_VC[Carbamidomethyl (C)]SC[Carbamidomethyl (C)]C[Carbamidomethyl (C)]HNILGK_.3	VCSCCHNILGK	A0A3Q1LFJ4	LIM domain 7	A0A3Q1LFJ4_BOVIN
_WIDATSGIYSSDK_.2	WIDATSGIYSSDK	A0A3Q1LFJ4	LIM domain 7	A0A3Q1LFJ4_BOVIN
_EGELVFPDLEKDDMIVR_.3	EGELVFPDLEKDDMIVR	A0A3Q1LFJ4	LIM domain 7	A0A3Q1LFJ4_BOVIN
_IDPTAGPR_.2	IDPTAGPR	A0A3Q1LFJ4	LIM domain 7	A0A3Q1LFJ4_BOVIN
_DTLSSISSPDLTSELGEGR_.2	DTLSSISSPDLTSELGEGR	A0A3Q1LFJ4	LIM domain 7	A0A3Q1LFJ4_BOVIN
_AFHANPC[Carbamidomethyl (C)]VLR_.3	AFHANPCVLR	A0A3Q1LFJ4	LIM domain 7	A0A3Q1LFJ4_BOVIN
_THGVSDEPSQFLLLQALQTYSDDILSSETNIK_.3	THGVSDEPSQFLLLQALQTYSDDILSSETNIK	A0A3Q1LFJ4	LIM domain 7	A0A3Q1LFJ4_BOVIN
_AQETGSLVMDIR_.2	AQETGSLVMDIR	A0A3Q1LFJ4	LIM domain 7	A0A3Q1LFJ4_BOVIN
_AFLDFHALPYQVVEVNPVR_.3	AFLDFHALPYQVVEVNPVR	A0A3Q1LFK5;Q66LN0	Prostaglandin E synthase 2	A0A3Q1LFK5_BOVIN;PGES2_BOVIN
_VMEGLEAFDDLMR_.2	VMEGLEAFDDLMR	A0A3Q1LFK5;Q66LN0	Prostaglandin E synthase 2	A0A3Q1LFK5_BOVIN;PGES2_BOVIN
_DRPFMGGQKPNLADLAVYGVLR_.4	DRPFMGGQKPNLADLAVYGVLR	A0A3Q1LFK5;Q66LN0	Prostaglandin E synthase 2	A0A3Q1LFK5_BOVIN;PGES2_BOVIN
_EGNFGTVEGAMAK_.2	EGNFGTVEGAMAK	A0A3Q1LFK5;Q66LN0	Prostaglandin E synthase 2	A0A3Q1LFK5_BOVIN;PGES2_BOVIN
_LQLTLYQYK_.2	LQLTLYQYK	A0A3Q1LFK5;Q66LN0	Prostaglandin E synthase 2	A0A3Q1LFK5_BOVIN;PGES2_BOVIN
_TPAEALASFDYIVK_.2	TPAEALASFDYIVK	A0A3Q1LFK5;Q66LN0	Prostaglandin E synthase 2	A0A3Q1LFK5_BOVIN;PGES2_BOVIN
_TPAEALASFDYIVK_.3	TPAEALASFDYIVK	A0A3Q1LFK5;Q66LN0	Prostaglandin E synthase 2	A0A3Q1LFK5_BOVIN;PGES2_BOVIN
_HTHIQPWYLR_.3	HTHIQPWYLR	A0A3Q1LFK5;Q66LN0	Prostaglandin E synthase 2	A0A3Q1LFK5_BOVIN;PGES2_BOVIN
_YWLMLDEK_.2	YWLMLDEK	A0A3Q1LFK5;Q66LN0	Prostaglandin E synthase 2	A0A3Q1LFK5_BOVIN;PGES2_BOVIN
_QWADDWLVHLISPNVYR_.3	QWADDWLVHLISPNVYR	A0A3Q1LFK5;Q66LN0	Prostaglandin E synthase 2	A0A3Q1LFK5_BOVIN;PGES2_BOVIN
_SATQLSLSSR_.2	SATQLSLSSR	A0A3Q1LFK5;Q66LN0	Prostaglandin E synthase 2	A0A3Q1LFK5_BOVIN;PGES2_BOVIN
_FYIQEPPHGSPNWLK_.3	FYIQEPPHGSPNWLK	A0A3Q1LFL6;Q02376	Uncharacterized protein;NADH dehydrogenase [ubiquinone] 1 subunit C1, mitochondrial	A0A3Q1LFL6_BOVIN;NDUC1_BOVIN
_EQAEAEVASLNR_.2	EQAEAEVASLNR	A0A3Q1LFQ2	Uncharacterized protein	A0A3Q1LFQ2_BOVIN
_EQAEAEVASLNR_.3	EQAEAEVASLNR	A0A3Q1LFQ2	Uncharacterized protein	A0A3Q1LFQ2_BOVIN
_VGILSWHPTAR_.3	VGILSWHPTAR	A0A3Q1LG34	Coronin	A0A3Q1LG34_BOVIN
_VGILSWHPTAR_.2	VGILSWHPTAR	A0A3Q1LG34	Coronin	A0A3Q1LG34_BOVIN
_NILDVRPPSGPR_.3	NILDVRPPSGPR	A0A3Q1LG34	Coronin	A0A3Q1LG34_BOVIN
_HVFGQAAK_.2	HVFGQAAK	A0A3Q1LG34	Coronin	A0A3Q1LG34_BOVIN
_VTWDSAFC[Carbamidomethyl (C)]AVNPK_.2	VTWDSAFCAVNPK	A0A3Q1LG34	Coronin	A0A3Q1LG34_BOVIN
_KC[Carbamidomethyl (C)]EPIVMTVPR_.2	KCEPIVMTVPR	A0A3Q1LG34	Coronin	A0A3Q1LG34_BOVIN
_KC[Carbamidomethyl (C)]EPIVMTVPR_.3	KCEPIVMTVPR	A0A3Q1LG34	Coronin	A0A3Q1LG34_BOVIN
_FAAHEGMR_.2	FAAHEGMR	A0A3Q1LG34	Coronin	A0A3Q1LG34_BOVIN
_QGHIFTTGFTR_.2	QGHIFTTGFTR	A0A3Q1LG34	Coronin	A0A3Q1LG34_BOVIN
_QGHIFTTGFTR_.3	QGHIFTTGFTR	A0A3Q1LG34	Coronin	A0A3Q1LG34_BOVIN
_RGLDVSK_.2	RGLDVSK	A0A3Q1LG34	Coronin	A0A3Q1LG34_BOVIN
_SITEPIITLEGHSK_.2	SITEPIITLEGHSK	A0A3Q1LG34	Coronin	A0A3Q1LG34_BOVIN
_SITEPIITLEGHSK_.3	SITEPIITLEGHSK	A0A3Q1LG34	Coronin	A0A3Q1LG34_BOVIN
_SQSASNAPLSQHTLETLLEEIK_.3	SQSASNAPLSQHTLETLLEEIK	A0A3Q1LG34	Coronin	A0A3Q1LG34_BOVIN
_YFEITEEPPFVHYLNTFSSK_.3	YFEITEEPPFVHYLNTFSSK	A0A3Q1LG34	Coronin	A0A3Q1LG34_BOVIN
_RSQSASNAPLSQHTLETLLEEIK_.4	RSQSASNAPLSQHTLETLLEEIK	A0A3Q1LG34	Coronin	A0A3Q1LG34_BOVIN
_ITSLENMLC[Carbamidomethyl (C)]ELVDGTD_.2	ITSLENMLCELVDGTD	A0A3Q1LG34	Coronin	A0A3Q1LG34_BOVIN
_KSDLFQDDLYPDTPGPEPALEADEWLSGQDADPVLISLR_.4	KSDLFQDDLYPDTPGPEPALEADEWLSGQDADPVLISLR	A0A3Q1LG34	Coronin	A0A3Q1LG34_BOVIN
_ADQAYEDIR_.2	ADQAYEDIR	A0A3Q1LG34	Coronin	A0A3Q1LG34_BOVIN
_NLLEWLNK_.2	NLLEWLNK	A0A3Q1LGS8	Carboxymethylenebutenolidase homolog	A0A3Q1LGS8_BOVIN
_NLLEWLNK_.1	NLLEWLNK	A0A3Q1LGS8	Carboxymethylenebutenolidase homolog	A0A3Q1LGS8_BOVIN
_AGVSVYGIIK_.2	AGVSVYGIIK	A0A3Q1LGS8	Carboxymethylenebutenolidase homolog	A0A3Q1LGS8_BOVIN
_NPTLFIFAENDAVIPLEQVSLLTQK_.3	NPTLFIFAENDAVIPLEQVSLLTQK	A0A3Q1LGS8	Carboxymethylenebutenolidase homolog	A0A3Q1LGS8_BOVIN
_EFDAVLK_.2	EFDAVLK	A0A3Q1LGS8	Carboxymethylenebutenolidase homolog	A0A3Q1LGS8_BOVIN
_IDKEFDAVLK_.2	IDKEFDAVLK	A0A3Q1LGS8	Carboxymethylenebutenolidase homolog	A0A3Q1LGS8_BOVIN
_TFSGQTHGFVHR_.3	TFSGQTHGFVHR	A0A3Q1LGS8	Carboxymethylenebutenolidase homolog	A0A3Q1LGS8_BOVIN
_TFSGQTHGFVHR_.2	TFSGQTHGFVHR	A0A3Q1LGS8	Carboxymethylenebutenolidase homolog	A0A3Q1LGS8_BOVIN
_EDC[Carbamidomethyl (C)]SPEDKPYIDEAR_.3	EDCSPEDKPYIDEAR	A0A3Q1LGS8	Carboxymethylenebutenolidase homolog	A0A3Q1LGS8_BOVIN
_EDC[Carbamidomethyl (C)]SPEDKPYIDEAR_.2	EDCSPEDKPYIDEAR	A0A3Q1LGS8	Carboxymethylenebutenolidase homolog	A0A3Q1LGS8_BOVIN
_KIDKEFDAVLK_.3	KIDKEFDAVLK	A0A3Q1LGS8	Carboxymethylenebutenolidase homolog	A0A3Q1LGS8_BOVIN
_DAEDVYGLK_.2	DAEDVYGLK	A0A3Q1LGS8	Carboxymethylenebutenolidase homolog	A0A3Q1LGS8_BOVIN
_REDC[Carbamidomethyl (C)]SPEDKPYIDEAR_.3	REDCSPEDKPYIDEAR	A0A3Q1LGS8	Carboxymethylenebutenolidase homolog	A0A3Q1LGS8_BOVIN
_AIHLTMPQLTLK_.3	AIHLTMPQLTLK	A0A3Q1LGY9	Angiotensinogen	A0A3Q1LGY9_BOVIN
_LLLSTVVGLFTAPGLHLK_.3	LLLSTVVGLFTAPGLHLK	A0A3Q1LGY9	Angiotensinogen	A0A3Q1LGY9_BOVIN
_VLNSVLFELK_.2	VLNSVLFELK	A0A3Q1LGY9	Angiotensinogen	A0A3Q1LGY9_BOVIN
_SLDLSTDPNLAAEK_.2	SLDLSTDPNLAAEK	A0A3Q1LGY9	Angiotensinogen	A0A3Q1LGY9_BOVIN
_LQAFLGVPGEGQGC[Carbamidomethyl (C)]TSR_.2	LQAFLGVPGEGQGCTSR	A0A3Q1LGY9	Angiotensinogen	A0A3Q1LGY9_BOVIN
_VPLSANTYLLLIQPHHTPDLR_.4	VPLSANTYLLLIQPHHTPDLR	A0A3Q1LGY9	Angiotensinogen	A0A3Q1LGY9_BOVIN
_SSAVDEEALWEQLVR_.2	SSAVDEEALWEQLVR	A0A3Q1LGY9	Angiotensinogen	A0A3Q1LGY9_BOVIN
_VLSSLQTIQGLLVAQGGASSQAR_.3	VLSSLQTIQGLLVAQGGASSQAR	A0A3Q1LGY9	Angiotensinogen	A0A3Q1LGY9_BOVIN
_SSGALHFLGR_.2	SSGALHFLGR	A0A3Q1LGY9	Angiotensinogen	A0A3Q1LGY9_BOVIN
_LTIPSSC[Carbamidomethyl (C)]PR_.2	LTIPSSCPR	A0A3Q1LH95	Uncharacterized protein	A0A3Q1LH95_BOVIN
_NVVIAADGVLK_.2	NVVIAADGVLK	A0A3Q1LH95	Uncharacterized protein	A0A3Q1LH95_BOVIN
_LSDQC[Carbamidomethyl (C)]NSFLHNK_.3	LSDQCNSFLHNK	A0A3Q1LH95	Uncharacterized protein	A0A3Q1LH95_BOVIN
_LSDQC[Carbamidomethyl (C)]NSFLHNK_.2	LSDQCNSFLHNK	A0A3Q1LH95	Uncharacterized protein	A0A3Q1LH95_BOVIN
_EAEILSVLSHR_.3	EAEILSVLSHR	A0A3Q1LH95	Uncharacterized protein	A0A3Q1LH95_BOVIN
_EAEILSVLSHR_.2	EAEILSVLSHR	A0A3Q1LH95	Uncharacterized protein	A0A3Q1LH95_BOVIN
_IC[Carbamidomethyl (C)]DFGASR_.2	ICDFGASR	A0A3Q1LH95	Uncharacterized protein	A0A3Q1LH95_BOVIN
_GLEGLQVAWLVVEK_.2	GLEGLQVAWLVVEK	A0A3Q1LH95	Uncharacterized protein	A0A3Q1LH95_BOVIN
_GMHYLHMEAPVK_.3	GMHYLHMEAPVK	A0A3Q1LH95	Uncharacterized protein	A0A3Q1LH95_BOVIN
_GMHYLHMEAPVK_.4	GMHYLHMEAPVK	A0A3Q1LH95	Uncharacterized protein	A0A3Q1LH95_BOVIN
_SEEMDMDHIMTWATDVAK_.3	SEEMDMDHIMTWATDVAK	A0A3Q1LH95	Uncharacterized protein	A0A3Q1LH95_BOVIN
_SFAELLHQC[Carbamidomethyl (C)]WEADAK_.3	SFAELLHQCWEADAK	A0A3Q1LH95	Uncharacterized protein	A0A3Q1LH95_BOVIN
_QIISILESMSLDSK_.2	QIISILESMSLDSK	A0A3Q1LH95	Uncharacterized protein	A0A3Q1LH95_BOVIN
_SAFGAPLTK_.2	SAFGAPLTK	A0A3Q1LHA3	Short-chain-specific acyl-CoA dehydrogenase, mitochondrial	A0A3Q1LHA3_BOVIN
_SAFGAPLTK_.1	SAFGAPLTK	A0A3Q1LHA3	Short-chain-specific acyl-CoA dehydrogenase, mitochondrial	A0A3Q1LHA3_BOVIN
_GISAFLVPMPTPGLTLGK_.2	GISAFLVPMPTPGLTLGK	A0A3Q1LHA3	Short-chain-specific acyl-CoA dehydrogenase, mitochondrial	A0A3Q1LHA3_BOVIN
_ITEIYEGTSEIQR_.2	ITEIYEGTSEIQR	A0A3Q1LHA3	Short-chain-specific acyl-CoA dehydrogenase, mitochondrial	A0A3Q1LHA3_BOVIN
_ELFPIAAQVDK_.2	ELFPIAAQVDK	A0A3Q1LHA3	Short-chain-specific acyl-CoA dehydrogenase, mitochondrial	A0A3Q1LHA3_BOVIN
_DSLLGEPGLGFK_.2	DSLLGEPGLGFK	A0A3Q1LHA3	Short-chain-specific acyl-CoA dehydrogenase, mitochondrial	A0A3Q1LHA3_BOVIN
_WVAPFTSGDK_.2	WVAPFTSGDK	A0A3Q1LHA3	Short-chain-specific acyl-CoA dehydrogenase, mitochondrial	A0A3Q1LHA3_BOVIN
_ASSTANLIFEDC[Carbamidomethyl (C)]R_.2	ASSTANLIFEDCR	A0A3Q1LHA3	Short-chain-specific acyl-CoA dehydrogenase, mitochondrial	A0A3Q1LHA3_BOVIN
_ADGDSWVLSGTK_.2	ADGDSWVLSGTK	A0A3Q1LHA3	Short-chain-specific acyl-CoA dehydrogenase, mitochondrial	A0A3Q1LHA3_BOVIN
_LVVAGHLLK_.2	LVVAGHLLK	A0A3Q1LHA3	Short-chain-specific acyl-CoA dehydrogenase, mitochondrial	A0A3Q1LHA3_BOVIN
_IGC[Carbamidomethyl (C)]FALSEPGNGSDAGAAATTAR_.2	IGCFALSEPGNGSDAGAAATTAR	A0A3Q1LHA3	Short-chain-specific acyl-CoA dehydrogenase, mitochondrial	A0A3Q1LHA3_BOVIN
_LHTVYQSVELPETHQMLR_.4	LHTVYQSVELPETHQMLR	A0A3Q1LHA3	Short-chain-specific acyl-CoA dehydrogenase, mitochondrial	A0A3Q1LHA3_BOVIN
_LHTVYQSVELPETHQMLR_.3	LHTVYQSVELPETHQMLR	A0A3Q1LHA3	Short-chain-specific acyl-CoA dehydrogenase, mitochondrial	A0A3Q1LHA3_BOVIN
_IAMQTLDTGR_.2	IAMQTLDTGR	A0A3Q1LHA3	Short-chain-specific acyl-CoA dehydrogenase, mitochondrial	A0A3Q1LHA3_BOVIN
_IGIASQALGIAQAALDC[Carbamidomethyl (C)]AVTYAENR_.3	IGIASQALGIAQAALDCAVTYAENR	A0A3Q1LHA3	Short-chain-specific acyl-CoA dehydrogenase, mitochondrial	A0A3Q1LHA3_BOVIN
_IGIASQALGIAQAALDC[Carbamidomethyl (C)]AVTYAENR_.4	IGIASQALGIAQAALDCAVTYAENR	A0A3Q1LHA3	Short-chain-specific acyl-CoA dehydrogenase, mitochondrial	A0A3Q1LHA3_BOVIN
_FPAAQVK_.2	FPAAQVK	A0A3Q1LHA3	Short-chain-specific acyl-CoA dehydrogenase, mitochondrial	A0A3Q1LHA3_BOVIN
_ELFPIAAQVDKEHR_.3	ELFPIAAQVDKEHR	A0A3Q1LHA3	Short-chain-specific acyl-CoA dehydrogenase, mitochondrial	A0A3Q1LHA3_BOVIN
_IALTQSAANVK_.2	IALTQSAANVK	A0A3Q1LHC4	Homer scaffold protein 2	A0A3Q1LHC4_BOVIN
_FGQWADSR_.2	FGQWADSR	A0A3Q1LHC4	Homer scaffold protein 2	A0A3Q1LHC4_BOVIN
_AHVFQIDPNTK_.2	AHVFQIDPNTK	A0A3Q1LHC4	Homer scaffold protein 2	A0A3Q1LHC4_BOVIN
_AHVFQIDPNTK_.3	AHVFQIDPNTK	A0A3Q1LHC4	Homer scaffold protein 2	A0A3Q1LHC4_BOVIN
_IEELESELR_.2	IEELESELR	A0A3Q1LHC4	Homer scaffold protein 2	A0A3Q1LHC4_BOVIN
_IDDLHDFR_.2	IDDLHDFR	A0A3Q1LHC4	Homer scaffold protein 2	A0A3Q1LHC4_BOVIN
_LTSALQESAASVEQWK_.2	LTSALQESAASVEQWK	A0A3Q1LHC4	Homer scaffold protein 2	A0A3Q1LHC4_BOVIN
_LQVAGEITTGPR_.2	LQVAGEITTGPR	A0A3Q1LHX4	Solute carrier family 25 member 13	A0A3Q1LHX4_BOVIN
_LTVNDFVR_.2	LTVNDFVR	A0A3Q1LHX4	Solute carrier family 25 member 13	A0A3Q1LHX4_BOVIN
_AGQTTYSGVIDC[Carbamidomethyl (C)]FR_.2	AGQTTYSGVIDCFR	A0A3Q1LHX4	Solute carrier family 25 member 13	A0A3Q1LHX4_BOVIN
_YEGFFGLYR_.2	YEGFFGLYR	A0A3Q1LHX4	Solute carrier family 25 member 13	A0A3Q1LHX4_BOVIN
_NSFDC[Carbamidomethyl (C)]FK_.2	NSFDCFK	A0A3Q1LHX4	Solute carrier family 25 member 13	A0A3Q1LHX4_BOVIN
_LAVATFAGIENK_.2	LAVATFAGIENK	A0A3Q1LHX4	Solute carrier family 25 member 13	A0A3Q1LHX4_BOVIN
_FGLYLPLFK_.2	FGLYLPLFK	A0A3Q1LHX4	Solute carrier family 25 member 13	A0A3Q1LHX4_BOVIN
_IAPLEEGTLPFNLAEAQR_.3	IAPLEEGTLPFNLAEAQR	A0A3Q1LHX4	Solute carrier family 25 member 13	A0A3Q1LHX4_BOVIN
_IAPLEEGTLPFNLAEAQR_.2	IAPLEEGTLPFNLAEAQR	A0A3Q1LHX4	Solute carrier family 25 member 13	A0A3Q1LHX4_BOVIN
_DLGFFGIYK_.2	DLGFFGIYK	A0A3Q1LHX4	Solute carrier family 25 member 13	A0A3Q1LHX4_BOVIN
_ASVDSSRPILLQIAESAYR_.3	ASVDSSRPILLQIAESAYR	A0A3Q1LHX4	Solute carrier family 25 member 13	A0A3Q1LHX4_BOVIN
_AALANEDGQISPGSLLLAGAIAGMPAASLVTPADVIK_.3	AALANEDGQISPGSLLLAGAIAGMPAASLVTPADVIK	A0A3Q1LHX4	Solute carrier family 25 member 13	A0A3Q1LHX4_BOVIN
_LASLPTTLDPAEYDISSETR_.2	LASLPTTLDPAEYDISSETR	A0A3Q1LID6	Uncharacterized protein	A0A3Q1LID6_BOVIN
_LASLPTTLDPAEYDISSETR_.3	LASLPTTLDPAEYDISSETR	A0A3Q1LID6	Uncharacterized protein	A0A3Q1LID6_BOVIN
_DGVPEGAQLQGPVHR_.3	DGVPEGAQLQGPVHR	A0A3Q1LIJ0	Y-box binding protein 3	A0A3Q1LIJ0_BOVIN
_DGVPEGAQLQGPVHR_.2	DGVPEGAQLQGPVHR	A0A3Q1LIJ0	Y-box binding protein 3	A0A3Q1LIJ0_BOVIN
_GAEAANVTGPDGVPVEGSR_.2	GAEAANVTGPDGVPVEGSR	A0A3Q1LIJ0	Y-box binding protein 3	A0A3Q1LIJ0_BOVIN
_RPRPPNAPSQDGK_.3	RPRPPNAPSQDGK	A0A3Q1LIJ0	Y-box binding protein 3	A0A3Q1LIJ0_BOVIN
_PAPAVGEAEDKENQQAANGPNQPPAR_.3	PAPAVGEAEDKENQQAANGPNQPPAR	A0A3Q1LIJ0	Y-box binding protein 3	A0A3Q1LIJ0_BOVIN
_NDTKEDVFVHQTAIK_.3	NDTKEDVFVHQTAIK	A0A3Q1LIJ0	Y-box binding protein 3	A0A3Q1LIJ0_BOVIN
_NDTKEDVFVHQTAIK_.4	NDTKEDVFVHQTAIK	A0A3Q1LIJ0	Y-box binding protein 3	A0A3Q1LIJ0_BOVIN
_PRPPNAPSQDGK_.3	PRPPNAPSQDGK	A0A3Q1LIJ0	Y-box binding protein 3	A0A3Q1LIJ0_BOVIN
_SPAGGGAPPAPAPAALVSGNPGGDAAPGTAAPASSAAVGSEDAEK_.4	SPAGGGAPPAPAPAALVSGNPGGDAAPGTAAPASSAAVGSEDAEK	A0A3Q1LIJ0	Y-box binding protein 3	A0A3Q1LIJ0_BOVIN
_EDVFVHQTAIK_.2	EDVFVHQTAIK	A0A3Q1LIJ0	Y-box binding protein 3	A0A3Q1LIJ0_BOVIN
_EDVFVHQTAIK_.3	EDVFVHQTAIK	A0A3Q1LIJ0	Y-box binding protein 3	A0A3Q1LIJ0_BOVIN
_NGYGFINR_.2	NGYGFINR	A0A3Q1LIJ0	Y-box binding protein 3	A0A3Q1LIJ0_BOVIN
_SVGDGETVEFDVVEGEK_.2	SVGDGETVEFDVVEGEK	A0A3Q1LIJ0	Y-box binding protein 3	A0A3Q1LIJ0_BOVIN
_FVSGVLSDQMSAR_.2	FVSGVLSDQMSAR	A0A3Q1LIP1	Solute carrier family 37 member 4	A0A3Q1LIP1_BOVIN
_NEPADVGLQNLDPTPSK_.2	NEPADVGLQNLDPTPSK	A0A3Q1LIP1	Solute carrier family 37 member 4	A0A3Q1LIP1_BOVIN
_AGLSIYGNPR_.2	AGLSIYGNPR	A0A3Q1LIP1	Solute carrier family 37 member 4	A0A3Q1LIP1_BOVIN
_TC[Carbamidomethyl (C)]C[Carbamidomethyl (C)]TDWGQFFLIQER_.2	TCCTDWGQFFLIQER	A0A3Q1LIP1	Solute carrier family 37 member 4	A0A3Q1LIP1_BOVIN
_FYTDPVEAVK_.2	FYTDPVEAVK	A0A3Q1LIX4	Succinyl-CoA:3-ketoacid-coenzyme A transferase	A0A3Q1LIX4_BOVIN
_AGGAGVPAFYTSTGYGTLVQEGGSPIK_.3	AGGAGVPAFYTSTGYGTLVQEGGSPIK	A0A3Q1LIX4	Succinyl-CoA:3-ketoacid-coenzyme A transferase	A0A3Q1LIX4_BOVIN
_NEVDADLINAGK_.2	NEVDADLINAGK	A0A3Q1LIX4	Succinyl-CoA:3-ketoacid-coenzyme A transferase	A0A3Q1LIX4_BOVIN
_GQHFILEEAITGDFALVK_.3	GQHFILEEAITGDFALVK	A0A3Q1LIX4	Succinyl-CoA:3-ketoacid-coenzyme A transferase	A0A3Q1LIX4_BOVIN
_GGHVNLTMLGAMQVSK_.3	GGHVNLTMLGAMQVSK	A0A3Q1LIX4	Succinyl-CoA:3-ketoacid-coenzyme A transferase	A0A3Q1LIX4_BOVIN
_C[Carbamidomethyl (C)]TLPLTGK_.2	CTLPLTGK	A0A3Q1LIX4	Succinyl-CoA:3-ketoacid-coenzyme A transferase	A0A3Q1LIX4_BOVIN
_KGLTLIELWEGLTVDDIK_.3	KGLTLIELWEGLTVDDIK	A0A3Q1LIX4	Succinyl-CoA:3-ketoacid-coenzyme A transferase	A0A3Q1LIX4_BOVIN
_AAETTVVEVEEIVDIGSFAPEDIHIPK_.3	AAETTVVEVEEIVDIGSFAPEDIHIPK	A0A3Q1LIX4	Succinyl-CoA:3-ketoacid-coenzyme A transferase	A0A3Q1LIX4_BOVIN
_AAETTVVEVEEIVDIGSFAPEDIHIPK_.4	AAETTVVEVEEIVDIGSFAPEDIHIPK	A0A3Q1LIX4	Succinyl-CoA:3-ketoacid-coenzyme A transferase	A0A3Q1LIX4_BOVIN
_GLTLIELWEGLTVDDIK_.2	GLTLIELWEGLTVDDIK	A0A3Q1LIX4	Succinyl-CoA:3-ketoacid-coenzyme A transferase	A0A3Q1LIX4_BOVIN
_GLTLIELWEGLTVDDIK_.3	GLTLIELWEGLTVDDIK	A0A3Q1LIX4	Succinyl-CoA:3-ketoacid-coenzyme A transferase	A0A3Q1LIX4_BOVIN
_DGSIAIASKPR_.2	DGSIAIASKPR	A0A3Q1LIX4	Succinyl-CoA:3-ketoacid-coenzyme A transferase	A0A3Q1LIX4_BOVIN
_GMGGAMDLVSSAR_.2	GMGGAMDLVSSAR	A0A3Q1LIX4	Succinyl-CoA:3-ketoacid-coenzyme A transferase	A0A3Q1LIX4_BOVIN
_GM[Oxidation (M)]GGAMDLVSSAR_.2	GMGGAMDLVSSAR	A0A3Q1LIX4	Succinyl-CoA:3-ketoacid-coenzyme A transferase	A0A3Q1LIX4_BOVIN
_GMGGAM[Oxidation (M)]DLVSSAR_.2	GMGGAMDLVSSAR	A0A3Q1LIX4	Succinyl-CoA:3-ketoacid-coenzyme A transferase	A0A3Q1LIX4_BOVIN
_ETVTVLPGASYFSSDESFAMIR_.3	ETVTVLPGASYFSSDESFAMIR	A0A3Q1LIX4	Succinyl-CoA:3-ketoacid-coenzyme A transferase	A0A3Q1LIX4_BOVIN
_YGDLANWMIPGK_.2	YGDLANWMIPGK	A0A3Q1LIX4	Succinyl-CoA:3-ketoacid-coenzyme A transferase	A0A3Q1LIX4_BOVIN
_YGDLANWM[Oxidation (M)]IPGK_.2	YGDLANWMIPGK	A0A3Q1LIX4	Succinyl-CoA:3-ketoacid-coenzyme A transferase	A0A3Q1LIX4_BOVIN
_NFNLPMC[Carbamidomethyl (C)]K_.2	NFNLPMCK	A0A3Q1LIX4	Succinyl-CoA:3-ketoacid-coenzyme A transferase	A0A3Q1LIX4_BOVIN
_MVSSYVGENAEFER_.2	MVSSYVGENAEFER	A0A3Q1LIX4	Succinyl-CoA:3-ketoacid-coenzyme A transferase	A0A3Q1LIX4_BOVIN
_M[Oxidation (M)]VSSYVGENAEFER_.2	MVSSYVGENAEFER	A0A3Q1LIX4	Succinyl-CoA:3-ketoacid-coenzyme A transferase	A0A3Q1LIX4_BOVIN
_GLTLIELWEGLTVDDIKK_.3	GLTLIELWEGLTVDDIKK	A0A3Q1LIX4	Succinyl-CoA:3-ketoacid-coenzyme A transferase	A0A3Q1LIX4_BOVIN
_GLTLIELWEGLTVDDIKK_.2	GLTLIELWEGLTVDDIKK	A0A3Q1LIX4	Succinyl-CoA:3-ketoacid-coenzyme A transferase	A0A3Q1LIX4_BOVIN
_VVVTMEHSAK_.2	VVVTMEHSAK	A0A3Q1LIX4	Succinyl-CoA:3-ketoacid-coenzyme A transferase	A0A3Q1LIX4_BOVIN
_VVVTMEHSAK_.3	VVVTMEHSAK	A0A3Q1LIX4	Succinyl-CoA:3-ketoacid-coenzyme A transferase	A0A3Q1LIX4_BOVIN
_VVVTM[Oxidation (M)]EHSAK_.2	VVVTMEHSAK	A0A3Q1LIX4	Succinyl-CoA:3-ketoacid-coenzyme A transferase	A0A3Q1LIX4_BOVIN
_VVVTM[Oxidation (M)]EHSAK_.3	VVVTMEHSAK	A0A3Q1LIX4	Succinyl-CoA:3-ketoacid-coenzyme A transferase	A0A3Q1LIX4_BOVIN
_AGNVIFR_.2	AGNVIFR	A0A3Q1LIX4	Succinyl-CoA:3-ketoacid-coenzyme A transferase	A0A3Q1LIX4_BOVIN
_GLTAVSNNAGVDNFGLGLLLR_.2	GLTAVSNNAGVDNFGLGLLLR	A0A3Q1LIX4	Succinyl-CoA:3-ketoacid-coenzyme A transferase	A0A3Q1LIX4_BOVIN
_QYLSGELEVELTPQGTLAER_.2	QYLSGELEVELTPQGTLAER	A0A3Q1LIX4	Succinyl-CoA:3-ketoacid-coenzyme A transferase	A0A3Q1LIX4_BOVIN
_VMQEEIFGPILPIVPVK_.2	VMQEEIFGPILPIVPVK	A0A3Q1LJ52	Aldehyde dehydrogenase 3 family member A2	A0A3Q1LJ52_BOVIN
_VM[Oxidation (M)]QEEIFGPILPIVPVK_.2	VMQEEIFGPILPIVPVK	A0A3Q1LJ52	Aldehyde dehydrogenase 3 family member A2	A0A3Q1LJ52_BOVIN
_FDHILYTGNTTVGK_.3	FDHILYTGNTTVGK	A0A3Q1LJ52	Aldehyde dehydrogenase 3 family member A2	A0A3Q1LJ52_BOVIN
_FDHILYTGNTTVGK_.2	FDHILYTGNTTVGK	A0A3Q1LJ52	Aldehyde dehydrogenase 3 family member A2	A0A3Q1LJ52_BOVIN
_YIAPTILTDVDPGTK_.2	YIAPTILTDVDPGTK	A0A3Q1LJ52	Aldehyde dehydrogenase 3 family member A2	A0A3Q1LJ52_BOVIN
_NADEAIQFINER_.2	NADEAIQFINER	A0A3Q1LJ52	Aldehyde dehydrogenase 3 family member A2	A0A3Q1LJ52_BOVIN
_HLTPVTLELGGK_.2	HLTPVTLELGGK	A0A3Q1LJ52	Aldehyde dehydrogenase 3 family member A2	A0A3Q1LJ52_BOVIN
_HLTPVTLELGGK_.3	HLTPVTLELGGK	A0A3Q1LJ52	Aldehyde dehydrogenase 3 family member A2	A0A3Q1LJ52_BOVIN
_IVMQAAAK_.2	IVMQAAAK	A0A3Q1LJ52	Aldehyde dehydrogenase 3 family member A2	A0A3Q1LJ52_BOVIN
_IQSLLEGQK_.2	IQSLLEGQK	A0A3Q1LJ52	Aldehyde dehydrogenase 3 family member A2	A0A3Q1LJ52_BOVIN
_DIEQTVGLPVTLTC[Carbamidomethyl (C)]R_.2	DIEQTVGLPVTLTCR	A0A3Q1LJ98	Uncharacterized protein	A0A3Q1LJ98_BOVIN
_DIEQTVGLPVTLTC[Carbamidomethyl (C)]R_.3	DIEQTVGLPVTLTCR	A0A3Q1LJ98	Uncharacterized protein	A0A3Q1LJ98_BOVIN
_AVVEGFQPISVVWLK_.2	AVVEGFQPISVVWLK	A0A3Q1LJ98	Uncharacterized protein	A0A3Q1LJ98_BOVIN
_AVVEGFQPISVVWLK_.3	AVVEGFQPISVVWLK	A0A3Q1LJ98	Uncharacterized protein	A0A3Q1LJ98_BOVIN
_LSDTSTLVGDAVELR_.2	LSDTSTLVGDAVELR	A0A3Q1LJ98	Uncharacterized protein	A0A3Q1LJ98_BOVIN
_LSDTSTLVGDAVELR_.3	LSDTSTLVGDAVELR	A0A3Q1LJ98	Uncharacterized protein	A0A3Q1LJ98_BOVIN
_TYFTNNVATLVFNK_.2	TYFTNNVATLVFNK	A0A3Q1LJ98	Uncharacterized protein	A0A3Q1LJ98_BOVIN
_TYFTNNVATLVFNK_.3	TYFTNNVATLVFNK	A0A3Q1LJ98	Uncharacterized protein	A0A3Q1LJ98_BOVIN
_ISFVDNVATLQLGSPEASDSGK_.2	ISFVDNVATLQLGSPEASDSGK	A0A3Q1LJ98	Uncharacterized protein	A0A3Q1LJ98_BOVIN
_ISFVDNVATLQLGSPEASDSGK_.3	ISFVDNVATLQLGSPEASDSGK	A0A3Q1LJ98	Uncharacterized protein	A0A3Q1LJ98_BOVIN
_VNINDSGEYTC[Carbamidomethyl (C)]K_.2	VNINDSGEYTCK	A0A3Q1LJ98	Uncharacterized protein	A0A3Q1LJ98_BOVIN
_PGGNYTITC[Carbamidomethyl (C)]VGNTPHLR_.3	PGGNYTITCVGNTPHLR	A0A3Q1LJ98	Uncharacterized protein	A0A3Q1LJ98_BOVIN
_PGGNYTITC[Carbamidomethyl (C)]VGNTPHLR_.2	PGGNYTITCVGNTPHLR	A0A3Q1LJ98	Uncharacterized protein	A0A3Q1LJ98_BOVIN
_LRPTPEYR_.2	LRPTPEYR	A0A3Q1LJ98	Uncharacterized protein	A0A3Q1LJ98_BOVIN
_QLPPSFAR_.2	QLPPSFAR	A0A3Q1LJ98	Uncharacterized protein	A0A3Q1LJ98_BOVIN
_DGVLLRDDENLQTSFVDNVATLK_.3	DGVLLRDDENLQTSFVDNVATLK	A0A3Q1LJ98	Uncharacterized protein	A0A3Q1LJ98_BOVIN
_LNGSAPIQVSWYR_.2	LNGSAPIQVSWYR	A0A3Q1LJ98	Uncharacterized protein	A0A3Q1LJ98_BOVIN
_AENSIGTASSK_.2	AENSIGTASSK	A0A3Q1LJ98	Uncharacterized protein	A0A3Q1LJ98_BOVIN
_SPFFDIK_.2	SPFFDIK	A0A3Q1LJ98	Uncharacterized protein	A0A3Q1LJ98_BOVIN
_EIRPGGNYTITC[Carbamidomethyl (C)]VGNTPHLR_.4	EIRPGGNYTITCVGNTPHLR	A0A3Q1LJ98	Uncharacterized protein	A0A3Q1LJ98_BOVIN
_EIRPGGNYTITC[Carbamidomethyl (C)]VGNTPHLR_.3	EIRPGGNYTITCVGNTPHLR	A0A3Q1LJ98	Uncharacterized protein	A0A3Q1LJ98_BOVIN
_EIRPGGNYTITC[Carbamidomethyl (C)]VGNTPHLR_.5	EIRPGGNYTITCVGNTPHLR	A0A3Q1LJ98	Uncharacterized protein	A0A3Q1LJ98_BOVIN
_ILQTDLSHSGQYSC[Carbamidomethyl (C)]SASNPLGTASSSAR_.3	ILQTDLSHSGQYSCSASNPLGTASSSAR	A0A3Q1LJ98	Uncharacterized protein	A0A3Q1LJ98_BOVIN
_ILQTDLSHSGQYSC[Carbamidomethyl (C)]SASNPLGTASSSAR_.4	ILQTDLSHSGQYSCSASNPLGTASSSAR	A0A3Q1LJ98	Uncharacterized protein	A0A3Q1LJ98_BOVIN
_DMC[Carbamidomethyl (C)]SAQLSVK_.2	DMCSAQLSVK	A0A3Q1LJ98	Uncharacterized protein	A0A3Q1LJ98_BOVIN
_DMC[Carbamidomethyl (C)]SAQLSVK_.1	DMCSAQLSVK	A0A3Q1LJ98	Uncharacterized protein	A0A3Q1LJ98_BOVIN
_DM[Oxidation (M)]C[Carbamidomethyl (C)]SAQLSVK_.2	DMCSAQLSVK	A0A3Q1LJ98	Uncharacterized protein	A0A3Q1LJ98_BOVIN
_ISGSPEIK_.1	ISGSPEIK	A0A3Q1LJ98	Uncharacterized protein	A0A3Q1LJ98_BOVIN
_ISGSPEIK_.2	ISGSPEIK	A0A3Q1LJ98	Uncharacterized protein	A0A3Q1LJ98_BOVIN
_NDSELHESWK_.2	NDSELHESWK	A0A3Q1LJ98	Uncharacterized protein	A0A3Q1LJ98_BOVIN
_DDENLQTSFVDNVATLK_.2	DDENLQTSFVDNVATLK	A0A3Q1LJ98	Uncharacterized protein	A0A3Q1LJ98_BOVIN
_DDENLQTSFVDNVATLK_.3	DDENLQTSFVDNVATLK	A0A3Q1LJ98	Uncharacterized protein	A0A3Q1LJ98_BOVIN
_GDSGQYTC[Carbamidomethyl (C)]QATNDVGK_.2	GDSGQYTCQATNDVGK	A0A3Q1LJ98	Uncharacterized protein	A0A3Q1LJ98_BOVIN
_GDSGQYTC[Carbamidomethyl (C)]QATNDVGK_.3	GDSGQYTCQATNDVGK	A0A3Q1LJ98	Uncharacterized protein	A0A3Q1LJ98_BOVIN
_SPFFDIKPVSIDIIAGESADFEC[Carbamidomethyl (C)]HVTGAQPMR_.4	SPFFDIKPVSIDIIAGESADFECHVTGAQPMR	A0A3Q1LJ98	Uncharacterized protein	A0A3Q1LJ98_BOVIN
_SPFFDIKPVSIDIIAGESADFEC[Carbamidomethyl (C)]HVTGAQPMR_.3	SPFFDIKPVSIDIIAGESADFECHVTGAQPMR	A0A3Q1LJ98	Uncharacterized protein	A0A3Q1LJ98_BOVIN
_VGKGDSGQYTC[Carbamidomethyl (C)]QATNDVGK_.3	VGKGDSGQYTCQATNDVGK	A0A3Q1LJ98	Uncharacterized protein	A0A3Q1LJ98_BOVIN
_QGESIHLEC[Carbamidomethyl (C)]K_.2	QGESIHLECK	A0A3Q1LJ98	Uncharacterized protein	A0A3Q1LJ98_BOVIN
_KLSDTSTLVGDAVELR_.3	KLSDTSTLVGDAVELR	A0A3Q1LJ98	Uncharacterized protein	A0A3Q1LJ98_BOVIN
_KLSDTSTLVGDAVELR_.2	KLSDTSTLVGDAVELR	A0A3Q1LJ98	Uncharacterized protein	A0A3Q1LJ98_BOVIN
_PVSIDIIAGESADFEC[Carbamidomethyl (C)]HVTGAQPMR_.3	PVSIDIIAGESADFECHVTGAQPMR	A0A3Q1LJ98	Uncharacterized protein	A0A3Q1LJ98_BOVIN
_VLGFSPVIIDR_.2	VLGFSPVIIDR	A0A3Q1LJI0;Q58D91	Caspase recruitment domain-containing protein 19	A0A3Q1LJI0_BOVIN;CAR19_BOVIN
_LVQDTPFLTSLGR_.2	LVQDTPFLTSLGR	A0A3Q1LJI0;Q58D91	Caspase recruitment domain-containing protein 19	A0A3Q1LJI0_BOVIN;CAR19_BOVIN
_LSPLEAC[Carbamidomethyl (C)]AHSFFDELR_.3	LSPLEACAHSFFDELR	A0A3Q1LJI4	Uncharacterized protein	A0A3Q1LJI4_BOVIN
_DFMIQGGDPTGTGR_.2	DFMIQGGDPTGTGR	A0A3Q1LJJ1;Q5E992	Peptidyl-prolyl cis-trans isomerase;Peptidyl-prolyl cis-trans isomerase-like 1	A0A3Q1LJJ1_BOVIN;PPIL1_BOVIN
_VC[Carbamidomethyl (C)]QGIGMVNR_.2	VCQGIGMVNR	A0A3Q1LJJ1;Q5E992	Peptidyl-prolyl cis-trans isomerase;Peptidyl-prolyl cis-trans isomerase-like 1	A0A3Q1LJJ1_BOVIN;PPIL1_BOVIN
_HYILDLLR_.2	HYILDLLR	A0A3Q1LJJ5	Clustered mitochondria protein homolog	A0A3Q1LJJ5_BOVIN
_GLEMDPIDC[Carbamidomethyl (C)]TPPEYILPGSR_.2	GLEMDPIDCTPPEYILPGSR	A0A3Q1LJJ5	Clustered mitochondria protein homolog	A0A3Q1LJJ5_BOVIN
_DFTDHAVLPMDGATLAEVMR_.3	DFTDHAVLPMDGATLAEVMR	A0A3Q1LJJ5	Clustered mitochondria protein homolog	A0A3Q1LJJ5_BOVIN
_VTAQSIIPGILER_.2	VTAQSIIPGILER	A0A3Q1LJJ5	Clustered mitochondria protein homolog	A0A3Q1LJJ5_BOVIN
_ASDAFHFFQSGQAK_.3	ASDAFHFFQSGQAK	A0A3Q1LJJ5	Clustered mitochondria protein homolog	A0A3Q1LJJ5_BOVIN
_GPLTEVSSHK_.2	GPLTEVSSHK	A0A3Q1LJL4	Microtubule-associated protein	A0A3Q1LJL4_BOVIN
_VEIPLEVRPK_.3	VEIPLEVRPK	A0A3Q1LJL4	Microtubule-associated protein	A0A3Q1LJL4_BOVIN
_VEIPLEVRPK_.2	VEIPLEVRPK	A0A3Q1LJL4	Microtubule-associated protein	A0A3Q1LJL4_BOVIN
_KPSSQTSELPSETSGTPPTQAK_.3	KPSSQTSELPSETSGTPPTQAK	A0A3Q1LJL4	Microtubule-associated protein	A0A3Q1LJL4_BOVIN
_SAVPPSQPTTVGTEHGLVSR_.3	SAVPPSQPTTVGTEHGLVSR	A0A3Q1LJL4	Microtubule-associated protein	A0A3Q1LJL4_BOVIN
_APATATLASPGSTSR_.2	APATATLASPGSTSR	A0A3Q1LJL4	Microtubule-associated protein	A0A3Q1LJL4_BOVIN
_LVAESFVSDSLSIPSRPLEEAPK_.3	LVAESFVSDSLSIPSRPLEEAPK	A0A3Q1LJL4	Microtubule-associated protein	A0A3Q1LJL4_BOVIN
_MTDVSC[Carbamidomethyl (C)]QDQIPGAGFVPSVLAEENK_.3	MTDVSCQDQIPGAGFVPSVLAEENK	A0A3Q1LJL4	Microtubule-associated protein	A0A3Q1LJL4_BOVIN
_KEEILNPPFVR_.3	KEEILNPPFVR	A0A3Q1LJL4	Microtubule-associated protein	A0A3Q1LJL4_BOVIN
_ESEQGSAPVSIPHLLGDK_.3	ESEQGSAPVSIPHLLGDK	A0A3Q1LJL4	Microtubule-associated protein	A0A3Q1LJL4_BOVIN
_SNFPTC[Carbamidomethyl (C)]PVNK_.2	SNFPTCPVNK	A0A3Q1LJL4	Microtubule-associated protein	A0A3Q1LJL4_BOVIN
_HVPGGGNVQIQNK_.3	HVPGGGNVQIQNK	A0A3Q1LJL4	Microtubule-associated protein	A0A3Q1LJL4_BOVIN
_ESEPTVPLC[Carbamidomethyl (C)]SHTSDTPTVEADDQK_.3	ESEPTVPLCSHTSDTPTVEADDQK	A0A3Q1LJL4	Microtubule-associated protein	A0A3Q1LJL4_BOVIN
_STTVPGTAPPAGAPSR_.2	STTVPGTAPPAGAPSR	A0A3Q1LJL4	Microtubule-associated protein	A0A3Q1LJL4_BOVIN
_SSGVAKPEEGPPTGSVSGNDITAPPNK_.3	SSGVAKPEEGPPTGSVSGNDITAPPNK	A0A3Q1LJL4	Microtubule-associated protein	A0A3Q1LJL4_BOVIN
_ELPASISTVTAGDPLGNSLK_.2	ELPASISTVTAGDPLGNSLK	A0A3Q1LJL4	Microtubule-associated protein	A0A3Q1LJL4_BOVIN
_QTAPTTLGGSNK_.2	QTAPTTLGGSNK	A0A3Q1LJL4	Microtubule-associated protein	A0A3Q1LJL4_BOVIN
_GLTPLLPK_.2	GLTPLLPK	A0A3Q1LJL4	Microtubule-associated protein	A0A3Q1LJL4_BOVIN
_TKPLATTQPAK_.2	TKPLATTQPAK	A0A3Q1LJL4	Microtubule-associated protein	A0A3Q1LJL4_BOVIN
_AQKPSFC[Carbamidomethyl (C)]EDQSTEGR_.3	AQKPSFCEDQSTEGR	A0A3Q1LJL4	Microtubule-associated protein	A0A3Q1LJL4_BOVIN
_DVVPATETGVALAK_.2	DVVPATETGVALAK	A0A3Q1LJL4	Microtubule-associated protein	A0A3Q1LJL4_BOVIN
_VPPELLGGSSPWK_.2	VPPELLGGSSPWK	A0A3Q1LJL4	Microtubule-associated protein	A0A3Q1LJL4_BOVIN
_LLQDEC[Carbamidomethyl (C)]ILQAAPHLQTPADESQTVR_.3	LLQDECILQAAPHLQTPADESQTVR	A0A3Q1LJL4	Microtubule-associated protein	A0A3Q1LJL4_BOVIN
_HSVEETTEPAGGHLLSGVLANEPSLAGEVR_.4	HSVEETTEPAGGHLLSGVLANEPSLAGEVR	A0A3Q1LJL4	Microtubule-associated protein	A0A3Q1LJL4_BOVIN
_NDVTGFPSEFLEEK_.2	NDVTGFPSEFLEEK	A0A3Q1LJL4	Microtubule-associated protein	A0A3Q1LJL4_BOVIN
_KPTAAKPTSSAPR_.3	KPTAAKPTSSAPR	A0A3Q1LJL4	Microtubule-associated protein	A0A3Q1LJL4_BOVIN
_SLQDEGQSAVPLMTSPEAVVAMGQK_.3	SLQDEGQSAVPLMTSPEAVVAMGQK	A0A3Q1LJL4	Microtubule-associated protein	A0A3Q1LJL4_BOVIN
_NNYSTQPAR_.2	NNYSTQPAR	A0A3Q1LJL4	Microtubule-associated protein	A0A3Q1LJL4_BOVIN
_DVAQPPETEVNLANNAALAK_.2	DVAQPPETEVNLANNAALAK	A0A3Q1LJL4	Microtubule-associated protein	A0A3Q1LJL4_BOVIN
_FSEAEVVPVPVK_.2	FSEAEVVPVPVK	A0A3Q1LJL4	Microtubule-associated protein	A0A3Q1LJL4_BOVIN
_VGSLDNVGHLPAGGAVK_.3	VGSLDNVGHLPAGGAVK	A0A3Q1LJL4	Microtubule-associated protein	A0A3Q1LJL4_BOVIN
_NVEANSFEFGALGGNK_.2	NVEANSFEFGALGGNK	A0A3Q1LJL4	Microtubule-associated protein	A0A3Q1LJL4_BOVIN
_IHVPMETIGDHR_.3	IHVPMETIGDHR	A0A3Q1LJL4	Microtubule-associated protein	A0A3Q1LJL4_BOVIN
_ARPTATPPRPSGTPPVDK_.3	ARPTATPPRPSGTPPVDK	A0A3Q1LJL4	Microtubule-associated protein	A0A3Q1LJL4_BOVIN
_ARPTATPPRPSGTPPVDK_.4	ARPTATPPRPSGTPPVDK	A0A3Q1LJL4	Microtubule-associated protein	A0A3Q1LJL4_BOVIN
_DVVLPVQTEETAVK_.2	DVVLPVQTEETAVK	A0A3Q1LJL4	Microtubule-associated protein	A0A3Q1LJL4_BOVIN
_ESC[Carbamidomethyl (C)]TPIMNR_.2	ESCTPIMNR	A0A3Q1LJL4	Microtubule-associated protein	A0A3Q1LJL4_BOVIN
_HSLPTDEDSVLEELEQK_.3	HSLPTDEDSVLEELEQK	A0A3Q1LJL4	Microtubule-associated protein	A0A3Q1LJL4_BOVIN
_VSPSKPASAPAVKPGSK_.3	VSPSKPASAPAVKPGSK	A0A3Q1LJL4	Microtubule-associated protein	A0A3Q1LJL4_BOVIN
_VSPSKPASAPAVKPGSK_.4	VSPSKPASAPAVKPGSK	A0A3Q1LJL4	Microtubule-associated protein	A0A3Q1LJL4_BOVIN
_LLEVDSYSK_.2	LLEVDSYSK	A0A3Q1LJL4	Microtubule-associated protein	A0A3Q1LJL4_BOVIN
_EVDMTLSLPESEK_.2	EVDMTLSLPESEK	A0A3Q1LJL4	Microtubule-associated protein	A0A3Q1LJL4_BOVIN
_TIHGDFLEPQR_.3	TIHGDFLEPQR	A0A3Q1LJL4	Microtubule-associated protein	A0A3Q1LJL4_BOVIN
_TIHGDFLEPQR_.2	TIHGDFLEPQR	A0A3Q1LJL4	Microtubule-associated protein	A0A3Q1LJL4_BOVIN
_ESDSFPGTLTESK_.2	ESDSFPGTLTESK	A0A3Q1LJL4	Microtubule-associated protein	A0A3Q1LJL4_BOVIN
_LQAADMAPSR_.2	LQAADMAPSR	A0A3Q1LJL4	Microtubule-associated protein	A0A3Q1LJL4_BOVIN
_VAASLSEIEAPLDEDIVSSTEIR_.3	VAASLSEIEAPLDEDIVSSTEIR	A0A3Q1LJL4	Microtubule-associated protein	A0A3Q1LJL4_BOVIN
_EAVGGVSKPSAAK_.2	EAVGGVSKPSAAK	A0A3Q1LJL4	Microtubule-associated protein	A0A3Q1LJL4_BOVIN
_DMAPSPGIETTLAK_.2	DMAPSPGIETTLAK	A0A3Q1LJL4	Microtubule-associated protein	A0A3Q1LJL4_BOVIN
_DM[Oxidation (M)]APSPGIETTLAK_.2	DMAPSPGIETTLAK	A0A3Q1LJL4	Microtubule-associated protein	A0A3Q1LJL4_BOVIN
_TLDPGLGPC[Carbamidomethyl (C)]PLSELGWVSGSSSC[Carbamidomethyl (C)]GEPGNQR_.3	TLDPGLGPCPLSELGWVSGSSSCGEPGNQR	A0A3Q1LJL4	Microtubule-associated protein	A0A3Q1LJL4_BOVIN
_GAVATDMGVSNQSK_.2	GAVATDMGVSNQSK	A0A3Q1LJL4	Microtubule-associated protein	A0A3Q1LJL4_BOVIN
_GAVATDM[Oxidation (M)]GVSNQSK_.2	GAVATDMGVSNQSK	A0A3Q1LJL4	Microtubule-associated protein	A0A3Q1LJL4_BOVIN
_VAANASAPDLK_.2	VAANASAPDLK	A0A3Q1LJL4	Microtubule-associated protein	A0A3Q1LJL4_BOVIN
_KVSYSHIQSK_.2	KVSYSHIQSK	A0A3Q1LJL4	Microtubule-associated protein	A0A3Q1LJL4_BOVIN
_KVSYSHIQSK_.3	KVSYSHIQSK	A0A3Q1LJL4	Microtubule-associated protein	A0A3Q1LJL4_BOVIN
_DTKPKPVAEAK_.3	DTKPKPVAEAK	A0A3Q1LJL4	Microtubule-associated protein	A0A3Q1LJL4_BOVIN
_EMGLPPETEAILDKDMAAPPETEVIVPVK_.3	EMGLPPETEAILDKDMAAPPETEVIVPVK	A0A3Q1LJL4	Microtubule-associated protein	A0A3Q1LJL4_BOVIN
_TDYIPLLDVDEK_.2	TDYIPLLDVDEK	A0A3Q1LJL4	Microtubule-associated protein	A0A3Q1LJL4_BOVIN
_DVESSIESDMALVK_.2	DVESSIESDMALVK	A0A3Q1LJL4	Microtubule-associated protein	A0A3Q1LJL4_BOVIN
_DSPITEMATK_.2	DSPITEMATK	A0A3Q1LJL4	Microtubule-associated protein	A0A3Q1LJL4_BOVIN
_NVALPPETEVTLAK_.2	NVALPPETEVTLAK	A0A3Q1LJL4	Microtubule-associated protein	A0A3Q1LJL4_BOVIN
_SEPPFLADSQDSR_.2	SEPPFLADSQDSR	A0A3Q1LJL4	Microtubule-associated protein	A0A3Q1LJL4_BOVIN
_EQRPEGPSAVMPSMSTGGVASTLTTAIETVNNHSNC[Carbamidomethyl (C)]LQDK_.4	EQRPEGPSAVMPSMSTGGVASTLTTAIETVNNHSNCLQDK	A0A3Q1LJL4	Microtubule-associated protein	A0A3Q1LJL4_BOVIN
_HENSILASEQLQDTVLAQAPGLGNEPFK_.3	HENSILASEQLQDTVLAQAPGLGNEPFK	A0A3Q1LJL4	Microtubule-associated protein	A0A3Q1LJL4_BOVIN
_EIGLSSETEVALSR_.2	EIGLSSETEVALSR	A0A3Q1LJL4	Microtubule-associated protein	A0A3Q1LJL4_BOVIN
_DKLEEISLDSDIR_.2	DKLEEISLDSDIR	A0A3Q1LJL4	Microtubule-associated protein	A0A3Q1LJL4_BOVIN
_VQRPVGAASGGGGC[Carbamidomethyl (C)]GETPR_.3	VQRPVGAASGGGGCGETPR	A0A3Q1LJP7;E1BD52	Transmembrane protein 245	A0A3Q1LJP7_BOVIN;TM245_BOVIN
_LVTVGIK_.2	LVTVGIK	A0A3Q1LJS2	Echinoderm microtubule associated protein like 6	A0A3Q1LJS2_BOVIN
_LVTVGIK_.1	LVTVGIK	A0A3Q1LJS2	Echinoderm microtubule associated protein like 6	A0A3Q1LJS2_BOVIN
_LDWVYGYR_.2	LDWVYGYR	A0A3Q1LJU5	Echinoderm microtubule associated protein like 2	A0A3Q1LJU5_BOVIN
_ITQAVLGAHDGGVFGLC[Carbamidomethyl (C)]ALR_.3	ITQAVLGAHDGGVFGLCALR	A0A3Q1LJU5	Echinoderm microtubule associated protein like 2	A0A3Q1LJU5_BOVIN
_LQEVEVPEDFGPVR_.2	LQEVEVPEDFGPVR	A0A3Q1LJU5	Echinoderm microtubule associated protein like 2	A0A3Q1LJU5_BOVIN
_AQFVTC[Carbamidomethyl (C)]GQDK_.2	AQFVTCGQDK	A0A3Q1LJU5	Echinoderm microtubule associated protein like 2	A0A3Q1LJU5_BOVIN
_LVHLWSVESHQPLWSR_.4	LVHLWSVESHQPLWSR	A0A3Q1LJU5	Echinoderm microtubule associated protein like 2	A0A3Q1LJU5_BOVIN
_VHLFSYPC[Carbamidomethyl (C)]C[Carbamidomethyl (C)]QPR_.3	VHLFSYPCCQPR	A0A3Q1LJU5	Echinoderm microtubule associated protein like 2	A0A3Q1LJU5_BOVIN
_C[Carbamidomethyl (C)]LAVHPDMVTIATGQVAGTTK_.3	CLAVHPDMVTIATGQVAGTTK	A0A3Q1LJU5	Echinoderm microtubule associated protein like 2	A0A3Q1LJU5_BOVIN
_AVC[Carbamidomethyl (C)]C[Carbamidomethyl (C)]VGFSK_.2	AVCCVGFSK	A0A3Q1LJU5	Echinoderm microtubule associated protein like 2	A0A3Q1LJU5_BOVIN
_NYVENRPK_.2	NYVENRPK	A0A3Q1LJU7;A0A3Q1LRM6	Mitogen-activated protein kinase	A0A3Q1LJU7_BOVIN;A0A3Q1LRM6_BOVIN
_NIISLLNVFTPQK_.2	NIISLLNVFTPQK	A0A3Q1LJU7;A0A3Q1LRM6	Mitogen-activated protein kinase	A0A3Q1LJU7_BOVIN;A0A3Q1LRM6_BOVIN
_DFASVLTNASPLAVSLLEK_.2	DFASVLTNASPLAVSLLEK	A0A3Q1LJZ7	Mitogen-activated protein kinase 12	A0A3Q1LJZ7_BOVIN
_MLVLDAER_.2	MLVLDAER	A0A3Q1LJZ7	Mitogen-activated protein kinase 12	A0A3Q1LJZ7_BOVIN
_DLKPSNLAVNEDC[Carbamidomethyl (C)]ELK_.2	DLKPSNLAVNEDCELK	A0A3Q1LJZ7	Mitogen-activated protein kinase 12	A0A3Q1LJZ7_BOVIN
_DLKPSNLAVNEDC[Carbamidomethyl (C)]ELK_.3	DLKPSNLAVNEDCELK	A0A3Q1LJZ7	Mitogen-activated protein kinase 12	A0A3Q1LJZ7_BOVIN
_VTAAEALAHPYFESLHDTEDDPQAEK_.3	VTAAEALAHPYFESLHDTEDDPQAEK	A0A3Q1LJZ7	Mitogen-activated protein kinase 12	A0A3Q1LJZ7_BOVIN
_VTAAEALAHPYFESLHDTEDDPQAEK_.4	VTAAEALAHPYFESLHDTEDDPQAEK	A0A3Q1LJZ7	Mitogen-activated protein kinase 12	A0A3Q1LJZ7_BOVIN
_VTGTPPAEFVQR_.2	VTGTPPAEFVQR	A0A3Q1LJZ7	Mitogen-activated protein kinase 12	A0A3Q1LJZ7_BOVIN
_GNDHLDQLK_.2	GNDHLDQLK	A0A3Q1LJZ7	Mitogen-activated protein kinase 12	A0A3Q1LJZ7_BOVIN
_LVVVGAGGVGK_.2	LVVVGAGGVGK	A0A3Q1LKB7	HRas proto-oncogene, GTPase	A0A3Q1LKB7_BOVIN
_SALTIQLIQNHFVDEYDPTIEDSYR_.3	SALTIQLIQNHFVDEYDPTIEDSYR	A0A3Q1LKB7	HRas proto-oncogene, GTPase	A0A3Q1LKB7_BOVIN
_SFEDIHQYR_.2	SFEDIHQYR	A0A3Q1LKB7	HRas proto-oncogene, GTPase	A0A3Q1LKB7_BOVIN
_LFGEKPYDFLSSFK_.3	LFGEKPYDFLSSFK	A0A3Q1LKH6	Uncharacterized protein	A0A3Q1LKH6_BOVIN
_LC[Carbamidomethyl (C)]EVVDHVFPLLK_.3	LCEVVDHVFPLLK	A0A3Q1LKP8	Lipin 1	A0A3Q1LKP8_BOVIN
_GTVLPQGPLLLSPSSLFSALHR_.3	GTVLPQGPLLLSPSSLFSALHR	A0A3Q1LKP8	Lipin 1	A0A3Q1LKP8_BOVIN
_SDTLGHILPTLGK_.3	SDTLGHILPTLGK	A0A3Q1LKP8	Lipin 1	A0A3Q1LKP8_BOVIN
_EWSPSASLVDC[Carbamidomethyl (C)]R_.2	EWSPSASLVDCR	A0A3Q1LKP8	Lipin 1	A0A3Q1LKP8_BOVIN
_GSPTEQEPADRPGAGPQAR_.3	GSPTEQEPADRPGAGPQAR	A0A3Q1LLA1	Protein phosphatase 1 regulatory subunit	A0A3Q1LLA1_BOVIN
_SPEGEPVYHPLR_.3	SPEGEPVYHPLR	A0A3Q1LLA1	Protein phosphatase 1 regulatory subunit	A0A3Q1LLA1_BOVIN
_LQEAQLELADVK_.2	LQEAQLELADVK	A0A3Q1LLA1	Protein phosphatase 1 regulatory subunit	A0A3Q1LLA1_BOVIN
_TGSQNVLSEAAGAR_.2	TGSQNVLSEAAGAR	A0A3Q1LLA1	Protein phosphatase 1 regulatory subunit	A0A3Q1LLA1_BOVIN
_SGATALHVAAAK_.2	SGATALHVAAAK	A0A3Q1LLA1	Protein phosphatase 1 regulatory subunit	A0A3Q1LLA1_BOVIN
_LGQTPFDVADEGLVEHLETLQK_.3	LGQTPFDVADEGLVEHLETLQK	A0A3Q1LLA1	Protein phosphatase 1 regulatory subunit	A0A3Q1LLA1_BOVIN
_EAC[Carbamidomethyl (C)]SILAEALC[Carbamidomethyl (C)]DMDIR_.3	EACSILAEALCDMDIR	A0A3Q1LLA1	Protein phosphatase 1 regulatory subunit	A0A3Q1LLA1_BOVIN
_GLESLPPLRPQQNPVLPVAGER_.3	GLESLPPLRPQQNPVLPVAGER	A0A3Q1LLF2;Q2T9L8	Methionine--tRNA ligase, cytoplasmic;Methionine--tRNA ligase, cytoplasmic	A0A3Q1LLF2_BOVIN;SYMC_BOVIN
_NQIAAEVAK_.2	NQIAAEVAK	A0A3Q1LLF2;Q2T9L8	Methionine--tRNA ligase, cytoplasmic;Methionine--tRNA ligase, cytoplasmic	A0A3Q1LLF2_BOVIN;SYMC_BOVIN
_NNSELLNNLGNFINR_.2	NNSELLNNLGNFINR	A0A3Q1LLF2;Q2T9L8	Methionine--tRNA ligase, cytoplasmic;Methionine--tRNA ligase, cytoplasmic	A0A3Q1LLF2_BOVIN;SYMC_BOVIN
_LENDQIESLK_.2	LENDQIESLK	A0A3Q1LLF2;Q2T9L8	Methionine--tRNA ligase, cytoplasmic;Methionine--tRNA ligase, cytoplasmic	A0A3Q1LLF2_BOVIN;SYMC_BOVIN
_YEGEWLDNLR_.2	YEGEWLDNLR	A0A3Q1LLK4	Uncharacterized protein	A0A3Q1LLK4_BOVIN
_HGYGC[Carbamidomethyl (C)]TTLPDGR_.3	HGYGCTTLPDGR	A0A3Q1LLK4	Uncharacterized protein	A0A3Q1LLK4_BOVIN
_HGYGC[Carbamidomethyl (C)]TTLPDGR_.2	HGYGCTTLPDGR	A0A3Q1LLK4	Uncharacterized protein	A0A3Q1LLK4_BOVIN
_SGFGVSER_.2	SGFGVSER	A0A3Q1LLK4	Uncharacterized protein	A0A3Q1LLK4_BOVIN
_FIQVPENMSIEEGR_.2	FIQVPENMSIEEGR	A0A3Q1LLL4	Myotilin	A0A3Q1LLL4_BOVIN
_FIQVPENM[Oxidation (M)]SIEEGR_.2	FIQVPENMSIEEGR	A0A3Q1LLL4	Myotilin	A0A3Q1LLL4_BOVIN
_LQVPTSQVR_.2	LQVPTSQVR	A0A3Q1LLL4	Myotilin	A0A3Q1LLL4_BOVIN
_LDVTARPNQTLPAPK_.3	LDVTARPNQTLPAPK	A0A3Q1LLL4	Myotilin	A0A3Q1LLL4_BOVIN
_LDVTARPNQTLPAPK_.2	LDVTARPNQTLPAPK	A0A3Q1LLL4	Myotilin	A0A3Q1LLL4_BOVIN
_LEC[Carbamidomethyl (C)]QISAVPPPK_.2	LECQISAVPPPK	A0A3Q1LLL4	Myotilin	A0A3Q1LLL4_BOVIN
_LEC[Carbamidomethyl (C)]QISAVPPPK_.3	LECQISAVPPPK	A0A3Q1LLL4	Myotilin	A0A3Q1LLL4_BOVIN
_GFHSLIFEVVR_.3	GFHSLIFEVVR	A0A3Q1LLL4	Myotilin	A0A3Q1LLL4_BOVIN
_GFHSLIFEVVR_.2	GFHSLIFEVVR	A0A3Q1LLL4	Myotilin	A0A3Q1LLL4_BOVIN
_HFIQSQNPC[Carbamidomethyl (C)]GSR_.3	HFIQSQNPCGSR	A0A3Q1LLL4	Myotilin	A0A3Q1LLL4_BOVIN
_HFIQSQNPC[Carbamidomethyl (C)]GSR_.2	HFIQSQNPCGSR	A0A3Q1LLL4	Myotilin	A0A3Q1LLL4_BOVIN
_NPSTVDSNYQQPSVGQPINVK_.2	NPSTVDSNYQQPSVGQPINVK	A0A3Q1LLL4	Myotilin	A0A3Q1LLL4_BOVIN
_NPSTVDSNYQQPSVGQPINVK_.3	NPSTVDSNYQQPSVGQPINVK	A0A3Q1LLL4	Myotilin	A0A3Q1LLL4_BOVIN
_VTATYNQSPASFLSSILPSQPDYSSSK_.3	VTATYNQSPASFLSSILPSQPDYSSSK	A0A3Q1LLL4	Myotilin	A0A3Q1LLL4_BOVIN
_QSSITIQPR_.2	QSSITIQPR	A0A3Q1LLL4	Myotilin	A0A3Q1LLL4_BOVIN
_QAFNPEGEFQR_.2	QAFNPEGEFQR	A0A3Q1LLL4	Myotilin	A0A3Q1LLL4_BOVIN
_ASDAGAYAC[Carbamidomethyl (C)]VAK_.2	ASDAGAYACVAK	A0A3Q1LLL4	Myotilin	A0A3Q1LLL4_BOVIN
_NNEMVQFNTDR_.2	NNEMVQFNTDR	A0A3Q1LLL4	Myotilin	A0A3Q1LLL4_BOVIN
_NNEM[Oxidation (M)]VQFNTDR_.2	NNEMVQFNTDR	A0A3Q1LLL4	Myotilin	A0A3Q1LLL4_BOVIN
_PNQTLPAPK_.2	PNQTLPAPK	A0A3Q1LLL4	Myotilin	A0A3Q1LLL4_BOVIN
_YSASSTVSSHITMSSSAFPASPQQLAGSNPAQR_.3	YSASSTVSSHITMSSSAFPASPQQLAGSNPAQR	A0A3Q1LLL4	Myotilin	A0A3Q1LLL4_BOVIN
_YSASSTVSSHITMSSSAFPASPQQLAGSNPAQR_.4	YSASSTVSSHITMSSSAFPASPQQLAGSNPAQR	A0A3Q1LLL4	Myotilin	A0A3Q1LLL4_BOVIN
_YSASSTVSSHITM[Oxidation (M)]SSSAFPASPQQLAGSNPAQR_.3	YSASSTVSSHITMSSSAFPASPQQLAGSNPAQR	A0A3Q1LLL4	Myotilin	A0A3Q1LLL4_BOVIN
_DAGWYTVSAVNEAGVTTC[Carbamidomethyl (C)]NTR_.2	DAGWYTVSAVNEAGVTTCNTR	A0A3Q1LLL4	Myotilin	A0A3Q1LLL4_BOVIN
_DAGWYTVSAVNEAGVTTC[Carbamidomethyl (C)]NTR_.3	DAGWYTVSAVNEAGVTTCNTR	A0A3Q1LLL4	Myotilin	A0A3Q1LLL4_BOVIN
_VSGLPAPDVSWYLNGR_.2	VSGLPAPDVSWYLNGR	A0A3Q1LLL4	Myotilin	A0A3Q1LLL4_BOVIN
_EALIQDLER_.2	EALIQDLER	A0A3Q1LLL4	Myotilin	A0A3Q1LLL4_BOVIN
_VSGLPAPDVSWYLNGRPVQSDDFHK_.4	VSGLPAPDVSWYLNGRPVQSDDFHK	A0A3Q1LLL4	Myotilin	A0A3Q1LLL4_BOVIN
_AGEATFTVQLDVLAK_.2	AGEATFTVQLDVLAK	A0A3Q1LLL4	Myotilin	A0A3Q1LLL4_BOVIN
_APMFIYKPQSK_.3	APMFIYKPQSK	A0A3Q1LLL4	Myotilin	A0A3Q1LLL4_BOVIN
_APMFIYKPQSK_.2	APMFIYKPQSK	A0A3Q1LLL4	Myotilin	A0A3Q1LLL4_BOVIN
_APM[Oxidation (M)]FIYKPQSK_.3	APMFIYKPQSK	A0A3Q1LLL4	Myotilin	A0A3Q1LLL4_BOVIN
_ISLYHDNSGR_.3	ISLYHDNSGR	A0A3Q1LLL4	Myotilin	A0A3Q1LLL4_BOVIN
_ISLYHDNSGR_.2	ISLYHDNSGR	A0A3Q1LLL4	Myotilin	A0A3Q1LLL4_BOVIN
_PVQSDDFHK_.2	PVQSDDFHK	A0A3Q1LLL4	Myotilin	A0A3Q1LLL4_BOVIN
_PVQSDDFHK_.3	PVQSDDFHK	A0A3Q1LLL4	Myotilin	A0A3Q1LLL4_BOVIN
_KVFEGESVK_.2	KVFEGESVK	A0A3Q1LLL4	Myotilin	A0A3Q1LLL4_BOVIN
_KDAGWYTVSAVNEAGVTTC[Carbamidomethyl (C)]NTR_.3	KDAGWYTVSAVNEAGVTTCNTR	A0A3Q1LLL4	Myotilin	A0A3Q1LLL4_BOVIN
_TPDHEIQGSK_.2	TPDHEIQGSK	A0A3Q1LLL4	Myotilin	A0A3Q1LLL4_BOVIN
_GDVNDQDAIQEK_.2	GDVNDQDAIQEK	A0A3Q1LLL4	Myotilin	A0A3Q1LLL4_BOVIN
_RAPMFIYKPQSK_.2	RAPMFIYKPQSK	A0A3Q1LLL4	Myotilin	A0A3Q1LLL4_BOVIN
_RAPM[Oxidation (M)]FIYKPQSK_.3	RAPMFIYKPQSK	A0A3Q1LLL4	Myotilin	A0A3Q1LLL4_BOVIN
_C[Carbamidomethyl (C)]KDSLLHNGNQR_.3	CKDSLLHNGNQR	A0A3Q1LLL4	Myotilin	A0A3Q1LLL4_BOVIN
_LLGPQNAAAVFQGQNDSEAQDSAQQHNIEHAR_.4	LLGPQNAAAVFQGQNDSEAQDSAQQHNIEHAR	A0A3Q1LLL4	Myotilin	A0A3Q1LLL4_BOVIN
_LLGPQNAAAVFQGQNDSEAQDSAQQHNIEHAR_.5	LLGPQNAAAVFQGQNDSEAQDSAQQHNIEHAR	A0A3Q1LLL4	Myotilin	A0A3Q1LLL4_BOVIN
_VRPTFSK_.2	VRPTFSK	A0A3Q1LLL4	Myotilin	A0A3Q1LLL4_BOVIN
_VRPTFSK_.1	VRPTFSK	A0A3Q1LLL4	Myotilin	A0A3Q1LLL4_BOVIN
_LQPPGPEISSYSSQTK_.3	LQPPGPEISSYSSQTK	A0A3Q1LLL4	Myotilin	A0A3Q1LLL4_BOVIN
_RNNEMVQFNTDR_.3	RNNEMVQFNTDR	A0A3Q1LLL4	Myotilin	A0A3Q1LLL4_BOVIN
_RNNEM[Oxidation (M)]VQFNTDR_.3	RNNEMVQFNTDR	A0A3Q1LLL4	Myotilin	A0A3Q1LLL4_BOVIN
_TPDHEIQGSKEALIQDLER_.4	TPDHEIQGSKEALIQDLER	A0A3Q1LLL4	Myotilin	A0A3Q1LLL4_BOVIN
_RLLGPQNAAAVFQGQNDSEAQDSAQQHNIEHAR_.4	RLLGPQNAAAVFQGQNDSEAQDSAQQHNIEHAR	A0A3Q1LLL4	Myotilin	A0A3Q1LLL4_BOVIN
_RLLGPQNAAAVFQGQNDSEAQDSAQQHNIEHAR_.5	RLLGPQNAAAVFQGQNDSEAQDSAQQHNIEHAR	A0A3Q1LLL4	Myotilin	A0A3Q1LLL4_BOVIN
_DSLLHNGNQR_.2	DSLLHNGNQR	A0A3Q1LLL4	Myotilin	A0A3Q1LLL4_BOVIN
_DSLLHNGNQR_.3	DSLLHNGNQR	A0A3Q1LLL4	Myotilin	A0A3Q1LLL4_BOVIN
_LAAQSGLYESEEL_.2	LAAQSGLYESEEL	A0A3Q1LLL4	Myotilin	A0A3Q1LLL4_BOVIN
_MIVSEKGFHSLIFEVVR_.3	MIVSEKGFHSLIFEVVR	A0A3Q1LLL4	Myotilin	A0A3Q1LLL4_BOVIN
_HSQTDKEPM[Oxidation (M)]C[Carbamidomethyl (C)]PVGMNK_.3	HSQTDKEPMCPVGMNK	A0A3Q1LLV2	Collagen alpha-2(IV) chain	A0A3Q1LLV2_BOVIN
_AHNQDLGLAGSC[Carbamidomethyl (C)]LAR_.2	AHNQDLGLAGSCLAR	A0A3Q1LLV2	Collagen alpha-2(IV) chain	A0A3Q1LLV2_BOVIN
_AHNQDLGLAGSC[Carbamidomethyl (C)]LAR_.3	AHNQDLGLAGSCLAR	A0A3Q1LLV2	Collagen alpha-2(IV) chain	A0A3Q1LLV2_BOVIN
_LWSGYSLLYFEGQEK_.2	LWSGYSLLYFEGQEK	A0A3Q1LLV2	Collagen alpha-2(IV) chain	A0A3Q1LLV2_BOVIN
_SYWLSTTAPLPM[Oxidation (M)]M[Oxidation (M)]PVAEEDIRPYISR_.3	SYWLSTTAPLPMMPVAEEDIRPYISR	A0A3Q1LLV2	Collagen alpha-2(IV) chain	A0A3Q1LLV2_BOVIN
_FGSFEIFKPR_.3	FGSFEIFKPR	A0A3Q1LM14	Uncharacterized protein	A0A3Q1LM14_BOVIN
_VDYYEVLGVQR_.2	VDYYEVLGVQR	A0A3Q1LM43	DnaJ homolog subfamily B member 6	A0A3Q1LM43_BOVIN
_QVAEAYEVLSDAK_.2	QVAEAYEVLSDAK	A0A3Q1LM43	DnaJ homolog subfamily B member 6	A0A3Q1LM43_BOVIN
_GQSALPAQPASSSAR_.2	GQSALPAQPASSSAR	A0A3Q1LM43	DnaJ homolog subfamily B member 6	A0A3Q1LM43_BOVIN
_ADDGRPFPQVIK_.3	ADDGRPFPQVIK	A0A3Q1LMG1	Fructose-bisphosphate aldolase	A0A3Q1LMG1_BOVIN
_ADDGRPFPQVIK_.2	ADDGRPFPQVIK	A0A3Q1LMG1	Fructose-bisphosphate aldolase	A0A3Q1LMG1_BOVIN
_YSHEEIAMATVTALR_.3	YSHEEIAMATVTALR	A0A3Q1LMG1	Fructose-bisphosphate aldolase	A0A3Q1LMG1_BOVIN
_YSHEEIAMATVTALR_.2	YSHEEIAMATVTALR	A0A3Q1LMG1	Fructose-bisphosphate aldolase	A0A3Q1LMG1_BOVIN
_YSHEEIAM[Oxidation (M)]ATVTALR_.3	YSHEEIAMATVTALR	A0A3Q1LMG1	Fructose-bisphosphate aldolase	A0A3Q1LMG1_BOVIN
_YSHEEIAM[Oxidation (M)]ATVTALR_.2	YSHEEIAMATVTALR	A0A3Q1LMG1	Fructose-bisphosphate aldolase	A0A3Q1LMG1_BOVIN
_YSHEEIAMATVTALR_.4	YSHEEIAMATVTALR	A0A3Q1LMG1	Fructose-bisphosphate aldolase	A0A3Q1LMG1_BOVIN
_PHQYPALTPEQK_.3	PHQYPALTPEQK	A0A3Q1LMG1	Fructose-bisphosphate aldolase	A0A3Q1LMG1_BOVIN
_PHQYPALTPEQK_.2	PHQYPALTPEQK	A0A3Q1LMG1	Fructose-bisphosphate aldolase	A0A3Q1LMG1_BOVIN
_ALANSLAC[Carbamidomethyl (C)]QGK_.2	ALANSLACQGK	A0A3Q1LMG1	Fructose-bisphosphate aldolase	A0A3Q1LMG1_BOVIN
_ALANSLAC[Carbamidomethyl (C)]QGK_.1	ALANSLACQGK	A0A3Q1LMG1	Fructose-bisphosphate aldolase	A0A3Q1LMG1_BOVIN
_VNPC[Carbamidomethyl (C)]IGGVILFHETLYQK_.3	VNPCIGGVILFHETLYQK	A0A3Q1LMG1	Fructose-bisphosphate aldolase	A0A3Q1LMG1_BOVIN
_VNPC[Carbamidomethyl (C)]IGGVILFHETLYQK_.2	VNPCIGGVILFHETLYQK	A0A3Q1LMG1	Fructose-bisphosphate aldolase	A0A3Q1LMG1_BOVIN
_GILAADESTGSIAK_.2	GILAADESTGSIAK	A0A3Q1LMG1	Fructose-bisphosphate aldolase	A0A3Q1LMG1_BOVIN
_VLAAVYK_.2	VLAAVYK	A0A3Q1LMG1	Fructose-bisphosphate aldolase	A0A3Q1LMG1_BOVIN
_VLAAVYK_.1	VLAAVYK	A0A3Q1LMG1	Fructose-bisphosphate aldolase	A0A3Q1LMG1_BOVIN
_ALQASALK_.2	ALQASALK	A0A3Q1LMG1	Fructose-bisphosphate aldolase	A0A3Q1LMG1_BOVIN
_ALQASALK_.1	ALQASALK	A0A3Q1LMG1	Fructose-bisphosphate aldolase	A0A3Q1LMG1_BOVIN
_LQSIGTENTEENRR_.3	LQSIGTENTEENRR	A0A3Q1LMG1	Fructose-bisphosphate aldolase	A0A3Q1LMG1_BOVIN
_LQSIGTENTEENRR_.2	LQSIGTENTEENRR	A0A3Q1LMG1	Fructose-bisphosphate aldolase	A0A3Q1LMG1_BOVIN
_YASIC[Carbamidomethyl (C)]QQNGIVPIVEPEILPDGDHDLKR_.4	YASICQQNGIVPIVEPEILPDGDHDLKR	A0A3Q1LMG1	Fructose-bisphosphate aldolase	A0A3Q1LMG1_BOVIN
_YASIC[Carbamidomethyl (C)]QQNGIVPIVEPEILPDGDHDLKR_.3	YASICQQNGIVPIVEPEILPDGDHDLKR	A0A3Q1LMG1	Fructose-bisphosphate aldolase	A0A3Q1LMG1_BOVIN
_YASIC[Carbamidomethyl (C)]QQNGIVPIVEPEILPDGDHDLKR_.5	YASICQQNGIVPIVEPEILPDGDHDLKR	A0A3Q1LMG1	Fructose-bisphosphate aldolase	A0A3Q1LMG1_BOVIN
_QLLLTADDR_.2	QLLLTADDR	A0A3Q1LMG1	Fructose-bisphosphate aldolase	A0A3Q1LMG1_BOVIN
_QLLLTADDR_.1	QLLLTADDR	A0A3Q1LMG1	Fructose-bisphosphate aldolase	A0A3Q1LMG1_BOVIN
_AGAAASESLFISNHAY_.2	AGAAASESLFISNHAY	A0A3Q1LMG1	Fructose-bisphosphate aldolase	A0A3Q1LMG1_BOVIN
_AGAAASESLFISNHAY_.3	AGAAASESLFISNHAY	A0A3Q1LMG1	Fructose-bisphosphate aldolase	A0A3Q1LMG1_BOVIN
_RLQSIGTENTEENRR_.3	RLQSIGTENTEENRR	A0A3Q1LMG1	Fructose-bisphosphate aldolase	A0A3Q1LMG1_BOVIN
_RLQSIGTENTEENRR_.4	RLQSIGTENTEENRR	A0A3Q1LMG1	Fructose-bisphosphate aldolase	A0A3Q1LMG1_BOVIN
_RLQSIGTENTEENRR_.2	RLQSIGTENTEENRR	A0A3Q1LMG1	Fructose-bisphosphate aldolase	A0A3Q1LMG1_BOVIN
_C[Carbamidomethyl (C)]PLLKPWALTFSYGR_.3	CPLLKPWALTFSYGR	A0A3Q1LMG1	Fructose-bisphosphate aldolase	A0A3Q1LMG1_BOVIN
_C[Carbamidomethyl (C)]PLLKPWALTFSYGR_.2	CPLLKPWALTFSYGR	A0A3Q1LMG1	Fructose-bisphosphate aldolase	A0A3Q1LMG1_BOVIN
_YASIC[Carbamidomethyl (C)]QQNGIVPIVEPEILPDGDHDLK_.3	YASICQQNGIVPIVEPEILPDGDHDLK	A0A3Q1LMG1	Fructose-bisphosphate aldolase	A0A3Q1LMG1_BOVIN
_YASIC[Carbamidomethyl (C)]QQNGIVPIVEPEILPDGDHDLK_.4	YASICQQNGIVPIVEPEILPDGDHDLK	A0A3Q1LMG1	Fructose-bisphosphate aldolase	A0A3Q1LMG1_BOVIN
_PFPQVIK_.2	PFPQVIK	A0A3Q1LMG1	Fructose-bisphosphate aldolase	A0A3Q1LMG1_BOVIN
_PFPQVIK_.1	PFPQVIK	A0A3Q1LMG1	Fructose-bisphosphate aldolase	A0A3Q1LMG1_BOVIN
_RLQSIGTENTEENR_.3	RLQSIGTENTEENR	A0A3Q1LMG1	Fructose-bisphosphate aldolase	A0A3Q1LMG1_BOVIN
_RLQSIGTENTEENR_.2	RLQSIGTENTEENR	A0A3Q1LMG1	Fructose-bisphosphate aldolase	A0A3Q1LMG1_BOVIN
_KELC[Carbamidomethyl (C)]DIAHR_.3	KELCDIAHR	A0A3Q1LMG1	Fructose-bisphosphate aldolase	A0A3Q1LMG1_BOVIN
_KELC[Carbamidomethyl (C)]DIAHR_.2	KELCDIAHR	A0A3Q1LMG1	Fructose-bisphosphate aldolase	A0A3Q1LMG1_BOVIN
_ELC[Carbamidomethyl (C)]DIAHR_.2	ELCDIAHR	A0A3Q1LMG1	Fructose-bisphosphate aldolase	A0A3Q1LMG1_BOVIN
_ELC[Carbamidomethyl (C)]DIAHR_.1	ELCDIAHR	A0A3Q1LMG1	Fructose-bisphosphate aldolase	A0A3Q1LMG1_BOVIN
_GGVVGIK_.1	GGVVGIK	A0A3Q1LMG1	Fructose-bisphosphate aldolase	A0A3Q1LMG1_BOVIN
_PWALTFSYGR_.2	PWALTFSYGR	A0A3Q1LMG1	Fructose-bisphosphate aldolase	A0A3Q1LMG1_BOVIN
_PNMVTPGHAC[Carbamidomethyl (C)]TQK_.3	PNMVTPGHACTQK	A0A3Q1LMG1	Fructose-bisphosphate aldolase	A0A3Q1LMG1_BOVIN
_PNMVTPGHAC[Carbamidomethyl (C)]TQK_.2	PNMVTPGHACTQK	A0A3Q1LMG1	Fructose-bisphosphate aldolase	A0A3Q1LMG1_BOVIN
_PNM[Oxidation (M)]VTPGHAC[Carbamidomethyl (C)]TQK_.3	PNMVTPGHACTQK	A0A3Q1LMG1	Fructose-bisphosphate aldolase	A0A3Q1LMG1_BOVIN
_AAQEEYVK_.2	AAQEEYVK	A0A3Q1LMG1	Fructose-bisphosphate aldolase	A0A3Q1LMG1_BOVIN
_AAQEEYVK_.1	AAQEEYVK	A0A3Q1LMG1	Fructose-bisphosphate aldolase	A0A3Q1LMG1_BOVIN
_LQSIGTENTEENR_.2	LQSIGTENTEENR	A0A3Q1LMG1	Fructose-bisphosphate aldolase	A0A3Q1LMG1_BOVIN
_C[Carbamidomethyl (C)]QYVTEK_.2	CQYVTEK	A0A3Q1LMG1	Fructose-bisphosphate aldolase	A0A3Q1LMG1_BOVIN
_C[Carbamidomethyl (C)]QYVTEK_.1	CQYVTEK	A0A3Q1LMG1	Fructose-bisphosphate aldolase	A0A3Q1LMG1_BOVIN
_RC[Carbamidomethyl (C)]QYVTEK_.2	RCQYVTEK	A0A3Q1LMG1	Fructose-bisphosphate aldolase	A0A3Q1LMG1_BOVIN
_ALANSLAC[Carbamidomethyl (C)]QGKYTPSGK_.3	ALANSLACQGKYTPSGK	A0A3Q1LMG1	Fructose-bisphosphate aldolase	A0A3Q1LMG1_BOVIN
_DGADFAK_.2	DGADFAK	A0A3Q1LMG1	Fructose-bisphosphate aldolase	A0A3Q1LMG1_BOVIN
_DGADFAK_.1	DGADFAK	A0A3Q1LMG1	Fructose-bisphosphate aldolase	A0A3Q1LMG1_BOVIN
_AKGGVVGIK_.2	AKGGVVGIK	A0A3Q1LMG1	Fructose-bisphosphate aldolase	A0A3Q1LMG1_BOVIN
_IGEHTPSSLAIMENANVLAR_.3	IGEHTPSSLAIMENANVLAR	A0A3Q1LMG1	Fructose-bisphosphate aldolase	A0A3Q1LMG1_BOVIN
_IGEHTPSSLAIMENANVLAR_.2	IGEHTPSSLAIMENANVLAR	A0A3Q1LMG1	Fructose-bisphosphate aldolase	A0A3Q1LMG1_BOVIN
_IGEHTPSSLAIM[Oxidation (M)]ENANVLAR_.3	IGEHTPSSLAIMENANVLAR	A0A3Q1LMG1	Fructose-bisphosphate aldolase	A0A3Q1LMG1_BOVIN
_IGEHTPSSLAIM[Oxidation (M)]ENANVLAR_.2	IGEHTPSSLAIMENANVLAR	A0A3Q1LMG1	Fructose-bisphosphate aldolase	A0A3Q1LMG1_BOVIN
_IGEHTPSSLAIMENANVLAR_.4	IGEHTPSSLAIMENANVLAR	A0A3Q1LMG1	Fructose-bisphosphate aldolase	A0A3Q1LMG1_BOVIN
_AAQEEYVKR_.3	AAQEEYVKR	A0A3Q1LMG1	Fructose-bisphosphate aldolase	A0A3Q1LMG1_BOVIN
_AAQEEYVKR_.2	AAQEEYVKR	A0A3Q1LMG1	Fructose-bisphosphate aldolase	A0A3Q1LMG1_BOVIN
_ADDGRPFPQVIKAK_.3	ADDGRPFPQVIKAK	A0A3Q1LMG1	Fructose-bisphosphate aldolase	A0A3Q1LMG1_BOVIN
_ALQASALKAWGGKK_.3	ALQASALKAWGGKK	A0A3Q1LMG1	Fructose-bisphosphate aldolase	A0A3Q1LMG1_BOVIN
_ALSDHHIYLEGTLLKPNMVTPGHAC[Carbamidomethyl (C)]TQK_.5	ALSDHHIYLEGTLLKPNMVTPGHACTQK	A0A3Q1LMG1	Fructose-bisphosphate aldolase	A0A3Q1LMG1_BOVIN
_ALSDHHIYLEGTLLKPNMVTPGHAC[Carbamidomethyl (C)]TQK_.4	ALSDHHIYLEGTLLKPNMVTPGHACTQK	A0A3Q1LMG1	Fructose-bisphosphate aldolase	A0A3Q1LMG1_BOVIN
_ALSDHHIYLEGTLLKPNMVTPGHAC[Carbamidomethyl (C)]TQK_.6	ALSDHHIYLEGTLLKPNMVTPGHACTQK	A0A3Q1LMG1	Fructose-bisphosphate aldolase	A0A3Q1LMG1_BOVIN
_ALSDHHIYLEGTLLKPNM[Oxidation (M)]VTPGHAC[Carbamidomethyl (C)]TQK_.5	ALSDHHIYLEGTLLKPNMVTPGHACTQK	A0A3Q1LMG1	Fructose-bisphosphate aldolase	A0A3Q1LMG1_BOVIN
_ALSDHHIYLEGTLLKPNMVTPGHAC[Carbamidomethyl (C)]TQK_.3	ALSDHHIYLEGTLLKPNMVTPGHACTQK	A0A3Q1LMG1	Fructose-bisphosphate aldolase	A0A3Q1LMG1_BOVIN
_ALSDHHIYLEGTLLKPNM[Oxidation (M)]VTPGHAC[Carbamidomethyl (C)]TQK_.4	ALSDHHIYLEGTLLKPNMVTPGHACTQK	A0A3Q1LMG1	Fructose-bisphosphate aldolase	A0A3Q1LMG1_BOVIN
_ALSDHHIYLEGTLLKPNM[Oxidation (M)]VTPGHAC[Carbamidomethyl (C)]TQK_.3	ALSDHHIYLEGTLLKPNMVTPGHACTQK	A0A3Q1LMG1	Fructose-bisphosphate aldolase	A0A3Q1LMG1_BOVIN
_TVPPAVPGITFLSGGQSEEEASINLNAINK_.3	TVPPAVPGITFLSGGQSEEEASINLNAINK	A0A3Q1LMG1	Fructose-bisphosphate aldolase	A0A3Q1LMG1_BOVIN
_TVPPAVPGITFLSGGQSEEEASINLNAINK_.4	TVPPAVPGITFLSGGQSEEEASINLNAINK	A0A3Q1LMG1	Fructose-bisphosphate aldolase	A0A3Q1LMG1_BOVIN
_QLLLTADDRVNPC[Carbamidomethyl (C)]IGGVILFHETLYQK_.4	QLLLTADDRVNPCIGGVILFHETLYQK	A0A3Q1LMG1	Fructose-bisphosphate aldolase	A0A3Q1LMG1_BOVIN
_QLLLTADDRVNPC[Carbamidomethyl (C)]IGGVILFHETLYQK_.3	QLLLTADDRVNPCIGGVILFHETLYQK	A0A3Q1LMG1	Fructose-bisphosphate aldolase	A0A3Q1LMG1_BOVIN
_ALQASALKAWGGK_.2	ALQASALKAWGGK	A0A3Q1LMG1	Fructose-bisphosphate aldolase	A0A3Q1LMG1_BOVIN
_ALQASALKAWGGK_.3	ALQASALKAWGGK	A0A3Q1LMG1	Fructose-bisphosphate aldolase	A0A3Q1LMG1_BOVIN
_DGADFAKWR_.3	DGADFAKWR	A0A3Q1LMG1	Fructose-bisphosphate aldolase	A0A3Q1LMG1_BOVIN
_DGADFAKWR_.2	DGADFAKWR	A0A3Q1LMG1	Fructose-bisphosphate aldolase	A0A3Q1LMG1_BOVIN
_C[Carbamidomethyl (C)]VLKIGEHTPSSLAIMENANVLAR_.4	CVLKIGEHTPSSLAIMENANVLAR	A0A3Q1LMG1	Fructose-bisphosphate aldolase	A0A3Q1LMG1_BOVIN
_C[Carbamidomethyl (C)]VLKIGEHTPSSLAIMENANVLAR_.3	CVLKIGEHTPSSLAIMENANVLAR	A0A3Q1LMG1	Fructose-bisphosphate aldolase	A0A3Q1LMG1_BOVIN
_IGEHTPSSLAIMENANVLARYASIC[Carbamidomethyl (C)]QQNGIVPIVEPEILPDGDHDLK_.5	IGEHTPSSLAIMENANVLARYASICQQNGIVPIVEPEILPDGDHDLK	A0A3Q1LMG1	Fructose-bisphosphate aldolase	A0A3Q1LMG1_BOVIN
_RALANSLAC[Carbamidomethyl (C)]QGK_.2	RALANSLACQGK	A0A3Q1LMG1	Fructose-bisphosphate aldolase	A0A3Q1LMG1_BOVIN
_RALANSLAC[Carbamidomethyl (C)]QGK_.3	RALANSLACQGK	A0A3Q1LMG1	Fructose-bisphosphate aldolase	A0A3Q1LMG1_BOVIN
_ALSDHHIYLEGTLLK_.3	ALSDHHIYLEGTLLK	A0A3Q1LMG1	Fructose-bisphosphate aldolase	A0A3Q1LMG1_BOVIN
_ALSDHHIYLEGTLLK_.4	ALSDHHIYLEGTLLK	A0A3Q1LMG1	Fructose-bisphosphate aldolase	A0A3Q1LMG1_BOVIN
_ALSDHHIYLEGTLLK_.2	ALSDHHIYLEGTLLK	A0A3Q1LMG1	Fructose-bisphosphate aldolase	A0A3Q1LMG1_BOVIN
_PHQYPALTPEQKK_.3	PHQYPALTPEQKK	A0A3Q1LMG1	Fructose-bisphosphate aldolase	A0A3Q1LMG1_BOVIN
_PHQYPALTPEQKK_.4	PHQYPALTPEQKK	A0A3Q1LMG1	Fructose-bisphosphate aldolase	A0A3Q1LMG1_BOVIN
_AWGGKKENLK_.2	AWGGKKENLK	A0A3Q1LMG1	Fructose-bisphosphate aldolase	A0A3Q1LMG1_BOVIN
_AWGGKKENLK_.3	AWGGKKENLK	A0A3Q1LMG1	Fructose-bisphosphate aldolase	A0A3Q1LMG1_BOVIN
_ALSDHHIYLEGTLLKPNMVTPGHAC[Carbamidomethyl (C)]TQKYSHEEIAMATVTALR_.6	ALSDHHIYLEGTLLKPNMVTPGHACTQKYSHEEIAMATVTALR	A0A3Q1LMG1	Fructose-bisphosphate aldolase	A0A3Q1LMG1_BOVIN
_ALSDHHIYLEGTLLKPNMVTPGHAC[Carbamidomethyl (C)]TQKYSHEEIAMATVTALR_.5	ALSDHHIYLEGTLLKPNMVTPGHACTQKYSHEEIAMATVTALR	A0A3Q1LMG1	Fructose-bisphosphate aldolase	A0A3Q1LMG1_BOVIN
_YSHEEIAMATVTALRR_.3	YSHEEIAMATVTALRR	A0A3Q1LMG1	Fructose-bisphosphate aldolase	A0A3Q1LMG1_BOVIN
_YSHEEIAMATVTALRR_.4	YSHEEIAMATVTALRR	A0A3Q1LMG1	Fructose-bisphosphate aldolase	A0A3Q1LMG1_BOVIN
_YSHEEIAM[Oxidation (M)]ATVTALRR_.3	YSHEEIAMATVTALRR	A0A3Q1LMG1	Fructose-bisphosphate aldolase	A0A3Q1LMG1_BOVIN
_GILAADESTGSIAKR_.2	GILAADESTGSIAKR	A0A3Q1LMG1	Fructose-bisphosphate aldolase	A0A3Q1LMG1_BOVIN
_GILAADESTGSIAKR_.3	GILAADESTGSIAKR	A0A3Q1LMG1	Fructose-bisphosphate aldolase	A0A3Q1LMG1_BOVIN
_PHQYPALTPEQKKELC[Carbamidomethyl (C)]DIAHR_.4	PHQYPALTPEQKKELCDIAHR	A0A3Q1LMG1	Fructose-bisphosphate aldolase	A0A3Q1LMG1_BOVIN
_PHQYPALTPEQKKELC[Carbamidomethyl (C)]DIAHR_.6	PHQYPALTPEQKKELCDIAHR	A0A3Q1LMG1	Fructose-bisphosphate aldolase	A0A3Q1LMG1_BOVIN
_PHQYPALTPEQKKELC[Carbamidomethyl (C)]DIAHR_.5	PHQYPALTPEQKKELCDIAHR	A0A3Q1LMG1	Fructose-bisphosphate aldolase	A0A3Q1LMG1_BOVIN
_VLAAVYKALSDHHIYLEGTLLKPNMVTPGHAC[Carbamidomethyl (C)]TQK_.6	VLAAVYKALSDHHIYLEGTLLKPNMVTPGHACTQK	A0A3Q1LMG1	Fructose-bisphosphate aldolase	A0A3Q1LMG1_BOVIN
_IVAPGKGILAADESTGSIAK_.2	IVAPGKGILAADESTGSIAK	A0A3Q1LMG1	Fructose-bisphosphate aldolase	A0A3Q1LMG1_BOVIN
_IVAPGKGILAADESTGSIAK_.3	IVAPGKGILAADESTGSIAK	A0A3Q1LMG1	Fructose-bisphosphate aldolase	A0A3Q1LMG1_BOVIN
_VNPC[Carbamidomethyl (C)]IGGVILFHETLYQKADDGRPFPQVIK_.5	VNPCIGGVILFHETLYQKADDGRPFPQVIK	A0A3Q1LMG1	Fructose-bisphosphate aldolase	A0A3Q1LMG1_BOVIN
_VNPC[Carbamidomethyl (C)]IGGVILFHETLYQKADDGRPFPQVIK_.4	VNPCIGGVILFHETLYQKADDGRPFPQVIK	A0A3Q1LMG1	Fructose-bisphosphate aldolase	A0A3Q1LMG1_BOVIN
_ENLKAAQEEYVKR_.3	ENLKAAQEEYVKR	A0A3Q1LMG1	Fructose-bisphosphate aldolase	A0A3Q1LMG1_BOVIN
_IVAPGKGILAADESTGSIAKR_.4	IVAPGKGILAADESTGSIAKR	A0A3Q1LMG1	Fructose-bisphosphate aldolase	A0A3Q1LMG1_BOVIN
_IVAPGKGILAADESTGSIAKR_.3	IVAPGKGILAADESTGSIAKR	A0A3Q1LMG1	Fructose-bisphosphate aldolase	A0A3Q1LMG1_BOVIN
_C[Carbamidomethyl (C)]AQYKKDGADFAK_.3	CAQYKKDGADFAK	A0A3Q1LMG1	Fructose-bisphosphate aldolase	A0A3Q1LMG1_BOVIN
_KDGADFAKWR_.3	KDGADFAKWR	A0A3Q1LMG1	Fructose-bisphosphate aldolase	A0A3Q1LMG1_BOVIN
_C[Carbamidomethyl (C)]QYVTEKVLAAVYK_.3	CQYVTEKVLAAVYK	A0A3Q1LMG1	Fructose-bisphosphate aldolase	A0A3Q1LMG1_BOVIN
_KDGADFAK_.2	KDGADFAK	A0A3Q1LMG1	Fructose-bisphosphate aldolase	A0A3Q1LMG1_BOVIN
_VPGATMLLAK_.2	VPGATMLLAK	A0A3Q1LN22	Methylmalonate-semialdehyde dehydrogenase [acylating], mitochondrial	A0A3Q1LN22_BOVIN
_EEDASLSSPAVVMPTMGR_.2	EEDASLSSPAVVMPTMGR	A0A3Q1LN22	Methylmalonate-semialdehyde dehydrogenase [acylating], mitochondrial	A0A3Q1LN22_BOVIN
_VC[Carbamidomethyl (C)]NLIDSGTK_.2	VCNLIDSGTK	A0A3Q1LN22	Methylmalonate-semialdehyde dehydrogenase [acylating], mitochondrial	A0A3Q1LN22_BOVIN
_VNAGDQPGADLGPLITPQAK_.2	VNAGDQPGADLGPLITPQAK	A0A3Q1LN22	Methylmalonate-semialdehyde dehydrogenase [acylating], mitochondrial	A0A3Q1LN22_BOVIN
_WLPELVER_.2	WLPELVER	A0A3Q1LN22	Methylmalonate-semialdehyde dehydrogenase [acylating], mitochondrial	A0A3Q1LN22_BOVIN
_TITSQWK_.2	TITSQWK	A0A3Q1LN22	Methylmalonate-semialdehyde dehydrogenase [acylating], mitochondrial	A0A3Q1LN22_BOVIN
_VNAGDQPGADLGPLITPQAKERVC[Carbamidomethyl (C)]NLIDSGTK_.6	VNAGDQPGADLGPLITPQAKERVCNLIDSGTK	A0A3Q1LN22	Methylmalonate-semialdehyde dehydrogenase [acylating], mitochondrial	A0A3Q1LN22_BOVIN
_TFPAWADTSILSR_.2	TFPAWADTSILSR	A0A3Q1LN22	Methylmalonate-semialdehyde dehydrogenase [acylating], mitochondrial	A0A3Q1LN22_BOVIN
_AISFVGSNQAGEYIFER_.2	AISFVGSNQAGEYIFER	A0A3Q1LN22	Methylmalonate-semialdehyde dehydrogenase [acylating], mitochondrial	A0A3Q1LN22_BOVIN
_LITLEQGK_.2	LITLEQGK	A0A3Q1LN22	Methylmalonate-semialdehyde dehydrogenase [acylating], mitochondrial	A0A3Q1LN22_BOVIN
_EGASILLDGR_.2	EGASILLDGR	A0A3Q1LN22	Methylmalonate-semialdehyde dehydrogenase [acylating], mitochondrial	A0A3Q1LN22_BOVIN
_WIDIHNPATNEVIGR_.3	WIDIHNPATNEVIGR	A0A3Q1LN22	Methylmalonate-semialdehyde dehydrogenase [acylating], mitochondrial	A0A3Q1LN22_BOVIN
_ENTLNQLVGAAFGAAGQR_.2	ENTLNQLVGAAFGAAGQR	A0A3Q1LN22	Methylmalonate-semialdehyde dehydrogenase [acylating], mitochondrial	A0A3Q1LN22_BOVIN
_YSHLVDVGQVGVNVPIPVPLPMFSFTGSR_.3	YSHLVDVGQVGVNVPIPVPLPMFSFTGSR	A0A3Q1LN22	Methylmalonate-semialdehyde dehydrogenase [acylating], mitochondrial	A0A3Q1LN22_BOVIN
_NHGVVMPDANK_.2	NHGVVMPDANK	A0A3Q1LN22	Methylmalonate-semialdehyde dehydrogenase [acylating], mitochondrial	A0A3Q1LN22_BOVIN
_NHGVVMPDANK_.3	NHGVVMPDANK	A0A3Q1LN22	Methylmalonate-semialdehyde dehydrogenase [acylating], mitochondrial	A0A3Q1LN22_BOVIN
_NHGVVM[Oxidation (M)]PDANK_.2	NHGVVMPDANK	A0A3Q1LN22	Methylmalonate-semialdehyde dehydrogenase [acylating], mitochondrial	A0A3Q1LN22_BOVIN
_AEMDAAVSSC[Carbamidomethyl (C)]K_.2	AEMDAAVSSCK	A0A3Q1LN22	Methylmalonate-semialdehyde dehydrogenase [acylating], mitochondrial	A0A3Q1LN22_BOVIN
_LFQDSGAPDGTLNIIHGQHEAVNFIC[Carbamidomethyl (C)]DHPDIK_.5	LFQDSGAPDGTLNIIHGQHEAVNFICDHPDIK	A0A3Q1LN22	Methylmalonate-semialdehyde dehydrogenase [acylating], mitochondrial	A0A3Q1LN22_BOVIN
_TLADAEGDVFR_.2	TLADAEGDVFR	A0A3Q1LN22	Methylmalonate-semialdehyde dehydrogenase [acylating], mitochondrial	A0A3Q1LN22_BOVIN
_EVSLLKDLK_.2	EVSLLKDLK	A0A3Q1LN49;A0A3Q1MD82	Cyclin dependent kinase 17;Cyclin dependent kinase 16	A0A3Q1LN49_BOVIN;A0A3Q1MD82_BOVIN
_EVSLLKDLK_.1	EVSLLKDLK	A0A3Q1LN49;A0A3Q1MD82	Cyclin dependent kinase 17;Cyclin dependent kinase 16	A0A3Q1LN49_BOVIN;A0A3Q1MD82_BOVIN
_AALLELWELR_.2	AALLELWELR	A0A3Q1LNC8	Spectrin alpha, non-erythrocytic 1	A0A3Q1LNC8_BOVIN
_SADESGQALLAAGHYASDEVR_.3	SADESGQALLAAGHYASDEVR	A0A3Q1LNC8	Spectrin alpha, non-erythrocytic 1	A0A3Q1LNC8_BOVIN
_DLIGVQNLLK_.2	DLIGVQNLLK	A0A3Q1LNC8	Spectrin alpha, non-erythrocytic 1	A0A3Q1LNC8_BOVIN
_KLDPAQSASR_.2	KLDPAQSASR	A0A3Q1LNC8	Spectrin alpha, non-erythrocytic 1	A0A3Q1LNC8_BOVIN
_KQEALVAR_.2	KQEALVAR	A0A3Q1LNC8	Spectrin alpha, non-erythrocytic 1	A0A3Q1LNC8_BOVIN
_DVTGAEALLER_.2	DVTGAEALLER	A0A3Q1LNC8	Spectrin alpha, non-erythrocytic 1	A0A3Q1LNC8_BOVIN
_LQIASDENYKDPTNLQGK_.3	LQIASDENYKDPTNLQGK	A0A3Q1LNC8	Spectrin alpha, non-erythrocytic 1	A0A3Q1LNC8_BOVIN
_IAALQSFADQLIAGGHYAK_.3	IAALQSFADQLIAGGHYAK	A0A3Q1LNC8	Spectrin alpha, non-erythrocytic 1	A0A3Q1LNC8_BOVIN
_SSLSSAQADFNQLAELDR_.2	SSLSSAQADFNQLAELDR	A0A3Q1LNC8	Spectrin alpha, non-erythrocytic 1	A0A3Q1LNC8_BOVIN
_DLSSVQTLLTK_.2	DLSSVQTLLTK	A0A3Q1LNC8	Spectrin alpha, non-erythrocytic 1	A0A3Q1LNC8_BOVIN
_LQTASDESYKDPTNIQLSK_.3	LQTASDESYKDPTNIQLSK	A0A3Q1LNC8	Spectrin alpha, non-erythrocytic 1	A0A3Q1LNC8_BOVIN
_EAIVTSEELGQDLEHVEVLQK_.3	EAIVTSEELGQDLEHVEVLQK	A0A3Q1LNC8	Spectrin alpha, non-erythrocytic 1	A0A3Q1LNC8_BOVIN
_ITALDEFATK_.2	ITALDEFATK	A0A3Q1LNC8	Spectrin alpha, non-erythrocytic 1	A0A3Q1LNC8_BOVIN
_IDGITIQAR_.2	IDGITIQAR	A0A3Q1LNC8	Spectrin alpha, non-erythrocytic 1	A0A3Q1LNC8_BOVIN
_KIEDLGAAMEEALILDNK_.3	KIEDLGAAMEEALILDNK	A0A3Q1LNC8	Spectrin alpha, non-erythrocytic 1	A0A3Q1LNC8_BOVIN
_MMLDQC[Carbamidomethyl (C)]LELQLFHR_.3	MMLDQCLELQLFHR	A0A3Q1LNC8	Spectrin alpha, non-erythrocytic 1	A0A3Q1LNC8_BOVIN
_KVEDLFLTFAK_.3	KVEDLFLTFAK	A0A3Q1LNC8	Spectrin alpha, non-erythrocytic 1	A0A3Q1LNC8_BOVIN
_KVEDLFLTFAK_.2	KVEDLFLTFAK	A0A3Q1LNC8	Spectrin alpha, non-erythrocytic 1	A0A3Q1LNC8_BOVIN
_DLASVNNLLK_.2	DLASVNNLLK	A0A3Q1LNC8	Spectrin alpha, non-erythrocytic 1	A0A3Q1LNC8_BOVIN
_HQAFEAELSANQSR_.3	HQAFEAELSANQSR	A0A3Q1LNC8	Spectrin alpha, non-erythrocytic 1	A0A3Q1LNC8_BOVIN
_ELPTAFDYVEFTR_.2	ELPTAFDYVEFTR	A0A3Q1LNC8	Spectrin alpha, non-erythrocytic 1	A0A3Q1LNC8_BOVIN
_LIQNNHYAMEDVATR_.3	LIQNNHYAMEDVATR	A0A3Q1LNC8	Spectrin alpha, non-erythrocytic 1	A0A3Q1LNC8_BOVIN
_HQAFEAELHANADR_.3	HQAFEAELHANADR	A0A3Q1LNC8	Spectrin alpha, non-erythrocytic 1	A0A3Q1LNC8_BOVIN
_LMVHTVATFNSIK_.3	LMVHTVATFNSIK	A0A3Q1LNC8	Spectrin alpha, non-erythrocytic 1	A0A3Q1LNC8_BOVIN
_ALSSEGKPYVTK_.2	ALSSEGKPYVTK	A0A3Q1LNC8	Spectrin alpha, non-erythrocytic 1	A0A3Q1LNC8_BOVIN
_VNDVC[Carbamidomethyl (C)]TNGQDLVK_.2	VNDVCTNGQDLVK	A0A3Q1LNC8	Spectrin alpha, non-erythrocytic 1	A0A3Q1LNC8_BOVIN
_VNEVNQFAAK_.2	VNEVNQFAAK	A0A3Q1LNC8	Spectrin alpha, non-erythrocytic 1	A0A3Q1LNC8_BOVIN
_NQALNTDNYGHDLASVQALQR_.3	NQALNTDNYGHDLASVQALQR	A0A3Q1LNC8	Spectrin alpha, non-erythrocytic 1	A0A3Q1LNC8_BOVIN
_HQLLEADISAHEDR_.3	HQLLEADISAHEDR	A0A3Q1LNC8	Spectrin alpha, non-erythrocytic 1	A0A3Q1LNC8_BOVIN
_DC[Carbamidomethyl (C)]EQAENWMAAR_.2	DCEQAENWMAAR	A0A3Q1LNC8	Spectrin alpha, non-erythrocytic 1	A0A3Q1LNC8_BOVIN
_LIQSHPESAEDLQEK_.3	LIQSHPESAEDLQEK	A0A3Q1LNC8	Spectrin alpha, non-erythrocytic 1	A0A3Q1LNC8_BOVIN
_YTEHSTVGLAQQWDQLDQLGMR_.3	YTEHSTVGLAQQWDQLDQLGMR	A0A3Q1LNC8	Spectrin alpha, non-erythrocytic 1	A0A3Q1LNC8_BOVIN
_ALINADELANDVAGAEALLDR_.3	ALINADELANDVAGAEALLDR	A0A3Q1LNC8	Spectrin alpha, non-erythrocytic 1	A0A3Q1LNC8_BOVIN
_ALINADELANDVAGAEALLDR_.2	ALINADELANDVAGAEALLDR	A0A3Q1LNC8	Spectrin alpha, non-erythrocytic 1	A0A3Q1LNC8_BOVIN
_MQHNLEQQIQAR_.2	MQHNLEQQIQAR	A0A3Q1LNC8	Spectrin alpha, non-erythrocytic 1	A0A3Q1LNC8_BOVIN
_MQHNLEQQIQAR_.3	MQHNLEQQIQAR	A0A3Q1LNC8	Spectrin alpha, non-erythrocytic 1	A0A3Q1LNC8_BOVIN
_DLTNVQNLQK_.2	DLTNVQNLQK	A0A3Q1LNC8	Spectrin alpha, non-erythrocytic 1	A0A3Q1LNC8_BOVIN
_DLTGVQNLR_.2	DLTGVQNLR	A0A3Q1LNC8	Spectrin alpha, non-erythrocytic 1	A0A3Q1LNC8_BOVIN
_KFEEFQTDMAAHEER_.3	KFEEFQTDMAAHEER	A0A3Q1LNC8	Spectrin alpha, non-erythrocytic 1	A0A3Q1LNC8_BOVIN
_NVEDIELWLYEVEGHLASDDYGK_.3	NVEDIELWLYEVEGHLASDDYGK	A0A3Q1LNC8	Spectrin alpha, non-erythrocytic 1	A0A3Q1LNC8_BOVIN
_LGESQTLQQFSR_.2	LGESQTLQQFSR	A0A3Q1LNC8	Spectrin alpha, non-erythrocytic 1	A0A3Q1LNC8_BOVIN
_ENLLEEQGSIALR_.2	ENLLEEQGSIALR	A0A3Q1LNC8	Spectrin alpha, non-erythrocytic 1	A0A3Q1LNC8_BOVIN
_LFGAAEVQR_.2	LFGAAEVQR	A0A3Q1LNC8	Spectrin alpha, non-erythrocytic 1	A0A3Q1LNC8_BOVIN
_AGTFQAFEQFGQQLLAHGHYASPEIK_.4	AGTFQAFEQFGQQLLAHGHYASPEIK	A0A3Q1LNC8	Spectrin alpha, non-erythrocytic 1	A0A3Q1LNC8_BOVIN
_RQDLEDSLQAQQYFADANEAESWMR_.3	RQDLEDSLQAQQYFADANEAESWMR	A0A3Q1LNC8	Spectrin alpha, non-erythrocytic 1	A0A3Q1LNC8_BOVIN
_LLVSSEDYGR_.2	LLVSSEDYGR	A0A3Q1LNC8	Spectrin alpha, non-erythrocytic 1	A0A3Q1LNC8_BOVIN
_EANELQQWINEK_.2	EANELQQWINEK	A0A3Q1LNC8	Spectrin alpha, non-erythrocytic 1	A0A3Q1LNC8_BOVIN
_HQALQAEIAGHEPR_.3	HQALQAEIAGHEPR	A0A3Q1LNC8	Spectrin alpha, non-erythrocytic 1	A0A3Q1LNC8_BOVIN
_SQLLGSAHEVQR_.3	SQLLGSAHEVQR	A0A3Q1LNC8	Spectrin alpha, non-erythrocytic 1	A0A3Q1LNC8_BOVIN
_EANQQQQFNR_.2	EANQQQQFNR	A0A3Q1LNC8	Spectrin alpha, non-erythrocytic 1	A0A3Q1LNC8_BOVIN
_NTTGVTEEALK_.2	NTTGVTEEALK	A0A3Q1LNC8	Spectrin alpha, non-erythrocytic 1	A0A3Q1LNC8_BOVIN
_DLASVQALLR_.2	DLASVQALLR	A0A3Q1LNC8	Spectrin alpha, non-erythrocytic 1	A0A3Q1LNC8_BOVIN
_WSQLLANSATR_.2	WSQLLANSATR	A0A3Q1LNC8	Spectrin alpha, non-erythrocytic 1	A0A3Q1LNC8_BOVIN
_LSDDNTIGKEEIQQR_.3	LSDDNTIGKEEIQQR	A0A3Q1LNC8	Spectrin alpha, non-erythrocytic 1	A0A3Q1LNC8_BOVIN
_AQLADSFHLQQFFR_.3	AQLADSFHLQQFFR	A0A3Q1LNC8	Spectrin alpha, non-erythrocytic 1	A0A3Q1LNC8_BOVIN
_EAFLNTEDKGDSLDSVEALIK_.3	EAFLNTEDKGDSLDSVEALIK	A0A3Q1LNC8	Spectrin alpha, non-erythrocytic 1	A0A3Q1LNC8_BOVIN
_LNHQEFK_.2	LNHQEFK	A0A3Q1LNC8	Spectrin alpha, non-erythrocytic 1	A0A3Q1LNC8_BOVIN
_HALLEADVAAHQDR_.3	HALLEADVAAHQDR	A0A3Q1LNC8	Spectrin alpha, non-erythrocytic 1	A0A3Q1LNC8_BOVIN
_DLTSWVTEMK_.2	DLTSWVTEMK	A0A3Q1LNC8	Spectrin alpha, non-erythrocytic 1	A0A3Q1LNC8_BOVIN
_LAALADQWQFLVQK_.2	LAALADQWQFLVQK	A0A3Q1LNC8	Spectrin alpha, non-erythrocytic 1	A0A3Q1LNC8_BOVIN
_SLQQLAEER_.2	SLQQLAEER	A0A3Q1LNC8	Spectrin alpha, non-erythrocytic 1	A0A3Q1LNC8_BOVIN
_DVDEIEAWISEK_.2	DVDEIEAWISEK	A0A3Q1LNC8	Spectrin alpha, non-erythrocytic 1	A0A3Q1LNC8_BOVIN
_QEFAQHANAFHQWIQETR_.3	QEFAQHANAFHQWIQETR	A0A3Q1LNC8	Spectrin alpha, non-erythrocytic 1	A0A3Q1LNC8_BOVIN
_QEFAQHANAFHQWIQETR_.4	QEFAQHANAFHQWIQETR	A0A3Q1LNC8	Spectrin alpha, non-erythrocytic 1	A0A3Q1LNC8_BOVIN
_LIDVDHYAK_.3	LIDVDHYAK	A0A3Q1LNC8	Spectrin alpha, non-erythrocytic 1	A0A3Q1LNC8_BOVIN
_ELVLALYDYQEK_.2	ELVLALYDYQEK	A0A3Q1LNC8	Spectrin alpha, non-erythrocytic 1	A0A3Q1LNC8_BOVIN
_EKEPIVGSTDYGKDEDSAEALLK_.4	EKEPIVGSTDYGKDEDSAEALLK	A0A3Q1LNC8	Spectrin alpha, non-erythrocytic 1	A0A3Q1LNC8_BOVIN
_LSSEMNTSTVNSAR_.2	LSSEMNTSTVNSAR	A0A3Q1LNG7	Lamin B1	A0A3Q1LNG7_BOVIN
_SLESDLEDLKDQIAQLEASLAAAK_.3	SLESDLEDLKDQIAQLEASLAAAK	A0A3Q1LNG7	Lamin B1	A0A3Q1LNG7_BOVIN
_ALYETELADAR_.2	ALYETELADAR	A0A3Q1LNG7	Lamin B1	A0A3Q1LNG7_BOVIN
_LYKEELEQTYHAK_.3	LYKEELEQTYHAK	A0A3Q1LNG7	Lamin B1	A0A3Q1LNG7_BOVIN
_TPEALLPFAEAEAFLK_.2	TPEALLPFAEAEAFLK	A0A3Q1LNR7	MAP7 domain containing 1	A0A3Q1LNR7_BOVIN
_ASAGGSPAPAR_.2	ASAGGSPAPAR	A0A3Q1LNR7	MAP7 domain containing 1	A0A3Q1LNR7_BOVIN
_FNVIQPGPIK_.2	FNVIQPGPIK	A0A3Q1LNW7	2,4-dienoyl-CoA reductase 1	A0A3Q1LNW7_BOVIN
_VAFITGGGTGLGK_.2	VAFITGGGTGLGK	A0A3Q1LNW7	2,4-dienoyl-CoA reductase 1	A0A3Q1LNW7_BOVIN
_DQWDIIEGLIR_.2	DQWDIIEGLIR	A0A3Q1LNW7	2,4-dienoyl-CoA reductase 1	A0A3Q1LNW7_BOVIN
_DPDMVQNAVSETIK_.2	DPDMVQNAVSETIK	A0A3Q1LNW7	2,4-dienoyl-CoA reductase 1	A0A3Q1LNW7_BOVIN
_VMLPANSFQGK_.2	VMLPANSFQGK	A0A3Q1LNW7	2,4-dienoyl-CoA reductase 1	A0A3Q1LNW7_BOVIN
_ATAEQISSQTGNK_.2	ATAEQISSQTGNK	A0A3Q1LNW7	2,4-dienoyl-CoA reductase 1	A0A3Q1LNW7_BOVIN
_VIGHPDIVINNAAGNFISPSER_.3	VIGHPDIVINNAAGNFISPSER	A0A3Q1LNW7	2,4-dienoyl-CoA reductase 1	A0A3Q1LNW7_BOVIN
_LVHQTILC[Carbamidomethyl (C)]HQNPVTGLLPASYDQK_.4	LVHQTILCHQNPVTGLLPASYDQK	A0A3Q1LNY7	Phosphorylase b kinase regulatory subunit	A0A3Q1LNY7_BOVIN
_LVHQTILC[Carbamidomethyl (C)]HQNPVTGLLPASYDQK_.3	LVHQTILCHQNPVTGLLPASYDQK	A0A3Q1LNY7	Phosphorylase b kinase regulatory subunit	A0A3Q1LNY7_BOVIN
_AYELEQSVVK_.2	AYELEQSVVK	A0A3Q1LNY7	Phosphorylase b kinase regulatory subunit	A0A3Q1LNY7_BOVIN
_GLLHC[Carbamidomethyl (C)]MIR_.2	GLLHCMIR	A0A3Q1LNY7	Phosphorylase b kinase regulatory subunit	A0A3Q1LNY7_BOVIN
_QVDKVESFK_.2	QVDKVESFK	A0A3Q1LNY7	Phosphorylase b kinase regulatory subunit	A0A3Q1LNY7_BOVIN
_NALTTQMYHDIIAALQAASK_.3	NALTTQMYHDIIAALQAASK	A0A3Q1LP28	Enoyl-CoA delta isomerase 2	A0A3Q1LP28_BOVIN
_AAEMLLFGK_.2	AAEMLLFGK	A0A3Q1LP28	Enoyl-CoA delta isomerase 2	A0A3Q1LP28_BOVIN
_WDAWNALGSLSK_.2	WDAWNALGSLSK	A0A3Q1LP28	Enoyl-CoA delta isomerase 2	A0A3Q1LP28_BOVIN
_KQPESDSLVVTSEDGITTIR_.3	KQPESDSLVVTSEDGITTIR	A0A3Q1LP28	Enoyl-CoA delta isomerase 2	A0A3Q1LP28_BOVIN
_LSASSESPSPEAPAADR_.2	LSASSESPSPEAPAADR	A0A3Q1LP28	Enoyl-CoA delta isomerase 2	A0A3Q1LP28_BOVIN
_LTAQEAC[Carbamidomethyl (C)]AQGLVTEVFPDGTFQK_.3	LTAQEACAQGLVTEVFPDGTFQK	A0A3Q1LP28	Enoyl-CoA delta isomerase 2	A0A3Q1LP28_BOVIN
_PGMLDFINK_.2	PGMLDFINK	A0A3Q1LP28	Enoyl-CoA delta isomerase 2	A0A3Q1LP28_BOVIN
_DFNNAVSQVK_.2	DFNNAVSQVK	A0A3Q1LP28	Enoyl-CoA delta isomerase 2	A0A3Q1LP28_BOVIN
_QNYVDLVSR_.2	QNYVDLVSR	A0A3Q1LP28	Enoyl-CoA delta isomerase 2	A0A3Q1LP28_BOVIN
_KLTAQEAC[Carbamidomethyl (C)]AQGLVTEVFPDGTFQK_.3	KLTAQEACAQGLVTEVFPDGTFQK	A0A3Q1LP28	Enoyl-CoA delta isomerase 2	A0A3Q1LP28_BOVIN
_KNALTTQMYHDIIAALQAASK_.4	KNALTTQMYHDIIAALQAASK	A0A3Q1LP28	Enoyl-CoA delta isomerase 2	A0A3Q1LP28_BOVIN
_ASFHTPFSHLGQSPEGC[Carbamidomethyl (C)]SSYTFPK_.4	ASFHTPFSHLGQSPEGCSSYTFPK	A0A3Q1LP28	Enoyl-CoA delta isomerase 2	A0A3Q1LP28_BOVIN
_DFVNC[Carbamidomethyl (C)]FIDFPK_.2	DFVNCFIDFPK	A0A3Q1LP28	Enoyl-CoA delta isomerase 2	A0A3Q1LP28_BOVIN
_QATEGPC[Carbamidomethyl (C)]NVPK_.2	QATEGPCNVPK	A0A3Q1LP28	Enoyl-CoA delta isomerase 2	A0A3Q1LP28_BOVIN
_SAAALLR_.2	SAAALLR	A0A3Q1LP28	Enoyl-CoA delta isomerase 2	A0A3Q1LP28_BOVIN
_QPESDSLVVTSEDGITTIR_.2	QPESDSLVVTSEDGITTIR	A0A3Q1LP28	Enoyl-CoA delta isomerase 2	A0A3Q1LP28_BOVIN
_DLVEYFK_.2	DLVEYFK	A0A3Q1LP31	Atlastin GTPase 2	A0A3Q1LP31_BOVIN
_SFLLDFMLR_.2	SFLLDFMLR	A0A3Q1LP31	Atlastin GTPase 2	A0A3Q1LP31_BOVIN
_RYQDQLEAEIEETYANFIK_.3	RYQDQLEAEIEETYANFIK	A0A3Q1LP31	Atlastin GTPase 2	A0A3Q1LP31_BOVIN
_AGLTDQVSHHAR_.3	AGLTDQVSHHAR	A0A3Q1LP31	Atlastin GTPase 2	A0A3Q1LP31_BOVIN
_SMLQATAEANNLAAVAGAR_.2	SMLQATAEANNLAAVAGAR	A0A3Q1LP31	Atlastin GTPase 2	A0A3Q1LP31_BOVIN
_SMLQATAEANNLAAVAGAR_.3	SMLQATAEANNLAAVAGAR	A0A3Q1LP31	Atlastin GTPase 2	A0A3Q1LP31_BOVIN
_IYQGEELPHPK_.2	IYQGEELPHPK	A0A3Q1LP31	Atlastin GTPase 2	A0A3Q1LP31_BOVIN
_IYQGEELPHPK_.3	IYQGEELPHPK	A0A3Q1LP31	Atlastin GTPase 2	A0A3Q1LP31_BOVIN
_LKDIDEEFKR_.3	LKDIDEEFKR	A0A3Q1LP31	Atlastin GTPase 2	A0A3Q1LP31_BOVIN
_NLVPLLLAPENLVEK_.3	NLVPLLLAPENLVEK	A0A3Q1LP31	Atlastin GTPase 2	A0A3Q1LP31_BOVIN
_NLVPLLLAPENLVEK_.2	NLVPLLLAPENLVEK	A0A3Q1LP31	Atlastin GTPase 2	A0A3Q1LP31_BOVIN
_SMEQVC[Carbamidomethyl (C)]GGDKPYIAPSDLER_.3	SMEQVCGGDKPYIAPSDLER	A0A3Q1LP31	Atlastin GTPase 2	A0A3Q1LP31_BOVIN
_KPC[Carbamidomethyl (C)]PVQIVLAHEDDHNFELDEEALEQILLQEHIR_.5	KPCPVQIVLAHEDDHNFELDEEALEQILLQEHIR	A0A3Q1LP31	Atlastin GTPase 2	A0A3Q1LP31_BOVIN
_SQEPHQGLR_.2	SQEPHQGLR	A0A3Q1LP31	Atlastin GTPase 2	A0A3Q1LP31_BOVIN
_SQEPHQGLR_.3	SQEPHQGLR	A0A3Q1LP31	Atlastin GTPase 2	A0A3Q1LP31_BOVIN
_QNQHEELQNVR_.3	QNQHEELQNVR	A0A3Q1LP31	Atlastin GTPase 2	A0A3Q1LP31_BOVIN
_YQDQLEAEIEETYANFIK_.3	YQDQLEAEIEETYANFIK	A0A3Q1LP31	Atlastin GTPase 2	A0A3Q1LP31_BOVIN
_VATNPSFDGR_.2	VATNPSFDGR	A0A3Q1LP31	Atlastin GTPase 2	A0A3Q1LP31_BOVIN
_LAMEEIYQKPFQTLMFLIR_.3	LAMEEIYQKPFQTLMFLIR	A0A3Q1LP31	Atlastin GTPase 2	A0A3Q1LP31_BOVIN
_HIHNC[Carbamidomethyl (C)]FSNLGC[Carbamidomethyl (C)]FLLPHPGLK_.4	HIHNCFSNLGCFLLPHPGLK	A0A3Q1LP31	Atlastin GTPase 2	A0A3Q1LP31_BOVIN
_DLNIVVVSVAGAFR_.2	DLNIVVVSVAGAFR	A0A3Q1LP31	Atlastin GTPase 2	A0A3Q1LP31_BOVIN
_DSQSWIGGNNEPLTGFTWR_.2	DSQSWIGGNNEPLTGFTWR	A0A3Q1LP31	Atlastin GTPase 2	A0A3Q1LP31_BOVIN
_MGGDEFC[Carbamidomethyl (C)]R_.2	MGGDEFCR	A0A3Q1LP31	Atlastin GTPase 2	A0A3Q1LP31_BOVIN
_C[Carbamidomethyl (C)]QLPEDVDPTSVTSALR_.2	CQLPEDVDPTSVTSALR	A0A3Q1LP42	Uncharacterized protein	A0A3Q1LP42_BOVIN
_QPPTEHVQQTFR_.3	QPPTEHVQQTFR	A0A3Q1LP42	Uncharacterized protein	A0A3Q1LP42_BOVIN
_PHSEPLAFPALPTAR_.3	PHSEPLAFPALPTAR	A0A3Q1LP42	Uncharacterized protein	A0A3Q1LP42_BOVIN
_PHSEPLAFPALPTAR_.2	PHSEPLAFPALPTAR	A0A3Q1LP42	Uncharacterized protein	A0A3Q1LP42_BOVIN
_SFHSSSSSSSSASHSLPAQDPPMEK_.4	SFHSSSSSSSSASHSLPAQDPPMEK	A0A3Q1LP42	Uncharacterized protein	A0A3Q1LP42_BOVIN
_SFHSSSSSSSSASHSLPAQDPPMEK_.3	SFHSSSSSSSSASHSLPAQDPPMEK	A0A3Q1LP42	Uncharacterized protein	A0A3Q1LP42_BOVIN
_SFHSSSSSSSSASHSLPAQDPPM[Oxidation (M)]EK_.3	SFHSSSSSSSSASHSLPAQDPPMEK	A0A3Q1LP42	Uncharacterized protein	A0A3Q1LP42_BOVIN
_SFHSSSSSSSSASHSLPAQDPPM[Oxidation (M)]EK_.4	SFHSSSSSSSSASHSLPAQDPPMEK	A0A3Q1LP42	Uncharacterized protein	A0A3Q1LP42_BOVIN
_RQPPTEHVQQTFR_.3	RQPPTEHVQQTFR	A0A3Q1LP42	Uncharacterized protein	A0A3Q1LP42_BOVIN
_RQPPTEHVQQTFR_.2	RQPPTEHVQQTFR	A0A3Q1LP42	Uncharacterized protein	A0A3Q1LP42_BOVIN
_RQPPTEHVQQTFR_.4	RQPPTEHVQQTFR	A0A3Q1LP42	Uncharacterized protein	A0A3Q1LP42_BOVIN
_LAADGTVMNTFAHK_.3	LAADGTVMNTFAHK	A0A3Q1LP42	Uncharacterized protein	A0A3Q1LP42_BOVIN
_LAADGTVMNTFAHK_.2	LAADGTVMNTFAHK	A0A3Q1LP42	Uncharacterized protein	A0A3Q1LP42_BOVIN
_LAADGTVM[Oxidation (M)]NTFAHK_.3	LAADGTVMNTFAHK	A0A3Q1LP42	Uncharacterized protein	A0A3Q1LP42_BOVIN
_ALSMFSEDFGGFMR_.2	ALSMFSEDFGGFMR	A0A3Q1LP42	Uncharacterized protein	A0A3Q1LP42_BOVIN
_ALSM[Oxidation (M)]FSEDFGGFMR_.2	ALSMFSEDFGGFMR	A0A3Q1LP42	Uncharacterized protein	A0A3Q1LP42_BOVIN
_ALSMFSEDFGGFM[Oxidation (M)]R_.2	ALSMFSEDFGGFMR	A0A3Q1LP42	Uncharacterized protein	A0A3Q1LP42_BOVIN
_AAGPGNIK_.1	AAGPGNIK	A0A3Q1LP42	Uncharacterized protein	A0A3Q1LP42_BOVIN
_AAGPGNIK_.2	AAGPGNIK	A0A3Q1LP42	Uncharacterized protein	A0A3Q1LP42_BOVIN
_ALSMFSEDFGGFMRPHSEPLAFPALPTAR_.4	ALSMFSEDFGGFMRPHSEPLAFPALPTAR	A0A3Q1LP42	Uncharacterized protein	A0A3Q1LP42_BOVIN
_ALSM[Oxidation (M)]FSEDFGGFMRPHSEPLAFPALPTAR_.4	ALSMFSEDFGGFMRPHSEPLAFPALPTAR	A0A3Q1LP42	Uncharacterized protein	A0A3Q1LP42_BOVIN
_ALSMFSEDFGGFM[Oxidation (M)]RPHSEPLAFPALPTAR_.4	ALSMFSEDFGGFMRPHSEPLAFPALPTAR	A0A3Q1LP42	Uncharacterized protein	A0A3Q1LP42_BOVIN
_ALSMFSEDFGGFMRPHSEPLAFPALPTAR_.3	ALSMFSEDFGGFMRPHSEPLAFPALPTAR	A0A3Q1LP42	Uncharacterized protein	A0A3Q1LP42_BOVIN
_ALSM[Oxidation (M)]FSEDFGGFM[Oxidation (M)]RPHSEPLAFPALPTAR_.4	ALSMFSEDFGGFMRPHSEPLAFPALPTAR	A0A3Q1LP42	Uncharacterized protein	A0A3Q1LP42_BOVIN
_TLGDAYEFAVDVSDFSPEDIIVTTSNNHIEVR_.3	TLGDAYEFAVDVSDFSPEDIIVTTSNNHIEVR	A0A3Q1LP42	Uncharacterized protein	A0A3Q1LP42_BOVIN
_TLGDAYEFAVDVSDFSPEDIIVTTSNNHIEVR_.4	TLGDAYEFAVDVSDFSPEDIIVTTSNNHIEVR	A0A3Q1LP42	Uncharacterized protein	A0A3Q1LP42_BOVIN
_FSFC[Carbamidomethyl (C)]FSPEPEAEAEAAPGPRPC[Carbamidomethyl (C)]ER_.3	FSFCFSPEPEAEAEAAPGPRPCER	A0A3Q1LP74	Uncharacterized protein	A0A3Q1LP74_BOVIN
_AFVRPSGTEDIVR_.3	AFVRPSGTEDIVR	A0A3Q1LP83	Phosphoacetylglucosamine mutase	A0A3Q1LP83_BOVIN
_MGLLAVLR_.2	MGLLAVLR	A0A3Q1LP83	Phosphoacetylglucosamine mutase	A0A3Q1LP83_BOVIN
_LVDPLGEMLAASWEEHATC[Carbamidomethyl (C)]LANAEEQHLPR_.4	LVDPLGEMLAASWEEHATCLANAEEQHLPR	A0A3Q1LP83	Phosphoacetylglucosamine mutase	A0A3Q1LP83_BOVIN
_LNHLC[Carbamidomethyl (C)]GADFVK_.3	LNHLCGADFVK	A0A3Q1LP83	Phosphoacetylglucosamine mutase	A0A3Q1LP83_BOVIN
_GLPAPIVR_.2	GLPAPIVR	A0A3Q1LPG0	Uncharacterized protein	A0A3Q1LPG0_BOVIN
_EPQVYVLAPPREELSK_.3	EPQVYVLAPPREELSK	A0A3Q1LPG0	Uncharacterized protein	A0A3Q1LPG0_BOVIN
_C[Carbamidomethyl (C)]PEPLGGLSVFIFPPKPK_.3	CPEPLGGLSVFIFPPKPK	A0A3Q1LPG0	Uncharacterized protein	A0A3Q1LPG0_BOVIN
_EPQVYVLAPPR_.2	EPQVYVLAPPR	A0A3Q1LPG0	Uncharacterized protein	A0A3Q1LPG0_BOVIN
_IQHQDWLQGK_.2	IQHQDWLQGK	A0A3Q1LPG0	Uncharacterized protein	A0A3Q1LPG0_BOVIN
_IQHQDWLQGK_.3	IQHQDWLQGK	A0A3Q1LPG0	Uncharacterized protein	A0A3Q1LPG0_BOVIN
_SGVHTFPAVR_.3	SGVHTFPAVR	A0A3Q1LPG0	Uncharacterized protein	A0A3Q1LPG0_BOVIN
_SSWQEGDHYTC[Carbamidomethyl (C)]AVMHEALR_.3	SSWQEGDHYTCAVMHEALR	A0A3Q1LPG0	Uncharacterized protein	A0A3Q1LPG0_BOVIN
_IVSDASC[Carbamidomethyl (C)]TTNC[Carbamidomethyl (C)]LAPLAK_.2	IVSDASCTTNCLAPLAK	A0A3Q1LPH5	Uncharacterized protein	A0A3Q1LPH5_BOVIN
_IVSDASC[Carbamidomethyl (C)]TTNC[Carbamidomethyl (C)]LAPLAK_.3	IVSDASCTTNCLAPLAK	A0A3Q1LPH5	Uncharacterized protein	A0A3Q1LPH5_BOVIN
_AGLC[Carbamidomethyl (C)]QPFVYGGC[Carbamidomethyl (C)]R_.2	AGLCQPFVYGGCR	A0A3Q1LPM0	Uncharacterized protein	A0A3Q1LPM0_BOVIN
_MNVDQAFHELVR_.3	MNVDQAFHELVR	A0A3Q1LQ01	RAS related 2	A0A3Q1LQ01_BOVIN
_QVTQEEGQQLAR_.2	QVTQEEGQQLAR	A0A3Q1LQ01	RAS related 2	A0A3Q1LQ01_BOVIN
_VTNPVGEDVASILLK_.2	VTNPVGEDVASILLK	A0A3Q1LQC6	Myosin binding protein C, fast type	A0A3Q1LQC6_BOVIN
_VTNPVGEDVASILLK_.3	VTNPVGEDVASILLK	A0A3Q1LQC6	Myosin binding protein C, fast type	A0A3Q1LQC6_BOVIN
_VVDVPDPPEAVR_.2	VVDVPDPPEAVR	A0A3Q1LQC6	Myosin binding protein C, fast type	A0A3Q1LQC6_BOVIN
_HTSC[Carbamidomethyl (C)]TVSDLIMGNEYYFR_.3	HTSCTVSDLIMGNEYYFR	A0A3Q1LQC6	Myosin binding protein C, fast type	A0A3Q1LQC6_BOVIN
_HTSC[Carbamidomethyl (C)]TVSDLIMGNEYYFR_.2	HTSCTVSDLIMGNEYYFR	A0A3Q1LQC6	Myosin binding protein C, fast type	A0A3Q1LQC6_BOVIN
_HTSC[Carbamidomethyl (C)]TVSDLIM[Oxidation (M)]GNEYYFR_.3	HTSCTVSDLIMGNEYYFR	A0A3Q1LQC6	Myosin binding protein C, fast type	A0A3Q1LQC6_BOVIN
_AVNELGEALAEC[Carbamidomethyl (C)]K_.2	AVNELGEALAECK	A0A3Q1LQC6	Myosin binding protein C, fast type	A0A3Q1LQC6_BOVIN
_AVNELGEALAEC[Carbamidomethyl (C)]K_.3	AVNELGEALAECK	A0A3Q1LQC6	Myosin binding protein C, fast type	A0A3Q1LQC6_BOVIN
_EPPVLIVTPLEDQQVFVGDR_.3	EPPVLIVTPLEDQQVFVGDR	A0A3Q1LQC6	Myosin binding protein C, fast type	A0A3Q1LQC6_BOVIN
_EPPVLIVTPLEDQQVFVGDR_.2	EPPVLIVTPLEDQQVFVGDR	A0A3Q1LQC6	Myosin binding protein C, fast type	A0A3Q1LQC6_BOVIN
_RPSPFDSGTYSC[Carbamidomethyl (C)]R_.3	RPSPFDSGTYSCR	A0A3Q1LQC6	Myosin binding protein C, fast type	A0A3Q1LQC6_BOVIN
_RPSPFDSGTYSC[Carbamidomethyl (C)]R_.2	RPSPFDSGTYSCR	A0A3Q1LQC6	Myosin binding protein C, fast type	A0A3Q1LQC6_BOVIN
_SDTAGELDFSGLLK_.2	SDTAGELDFSGLLK	A0A3Q1LQC6	Myosin binding protein C, fast type	A0A3Q1LQC6_BOVIN
_PFMPIAPTSEPQHLTVEDVTDTTTTLK_.3	PFMPIAPTSEPQHLTVEDVTDTTTTLK	A0A3Q1LQC6	Myosin binding protein C, fast type	A0A3Q1LQC6_BOVIN
_PFMPIAPTSEPQHLTVEDVTDTTTTLK_.4	PFMPIAPTSEPQHLTVEDVTDTTTTLK	A0A3Q1LQC6	Myosin binding protein C, fast type	A0A3Q1LQC6_BOVIN
_PFM[Oxidation (M)]PIAPTSEPQHLTVEDVTDTTTTLK_.3	PFMPIAPTSEPQHLTVEDVTDTTTTLK	A0A3Q1LQC6	Myosin binding protein C, fast type	A0A3Q1LQC6_BOVIN
_FLTPLPDR_.2	FLTPLPDR	A0A3Q1LQC6	Myosin binding protein C, fast type	A0A3Q1LQC6_BOVIN
_PVTGYLLER_.2	PVTGYLLER	A0A3Q1LQC6	Myosin binding protein C, fast type	A0A3Q1LQC6_BOVIN
_GGAPIDTSHVHVR_.3	GGAPIDTSHVHVR	A0A3Q1LQC6	Myosin binding protein C, fast type	A0A3Q1LQC6_BOVIN
_GGAPIDTSHVHVR_.2	GGAPIDTSHVHVR	A0A3Q1LQC6	Myosin binding protein C, fast type	A0A3Q1LQC6_BOVIN
_PVATWMK_.2	PVATWMK	A0A3Q1LQC6	Myosin binding protein C, fast type	A0A3Q1LQC6_BOVIN
_PVATWM[Oxidation (M)]K_.2	PVATWMK	A0A3Q1LQC6	Myosin binding protein C, fast type	A0A3Q1LQC6_BOVIN
_YVFENVGK_.2	YVFENVGK	A0A3Q1LQC6	Myosin binding protein C, fast type	A0A3Q1LQC6_BOVIN
_YVFENVGK_.1	YVFENVGK	A0A3Q1LQC6	Myosin binding protein C, fast type	A0A3Q1LQC6_BOVIN
_PRPQVVWTK_.3	PRPQVVWTK	A0A3Q1LQC6	Myosin binding protein C, fast type	A0A3Q1LQC6_BOVIN
_PRPQVVWTK_.2	PRPQVVWTK	A0A3Q1LQC6	Myosin binding protein C, fast type	A0A3Q1LQC6_BOVIN
_TSDFDTVFFVR_.2	TSDFDTVFFVR	A0A3Q1LQC6	Myosin binding protein C, fast type	A0A3Q1LQC6_BOVIN
_KPDSVSVETGKDTVIVAK_.3	KPDSVSVETGKDTVIVAK	A0A3Q1LQC6	Myosin binding protein C, fast type	A0A3Q1LQC6_BOVIN
_KPDSVSVETGKDTVIVAK_.4	KPDSVSVETGKDTVIVAK	A0A3Q1LQC6	Myosin binding protein C, fast type	A0A3Q1LQC6_BOVIN
_KPDSVSVETGKDTVIVAK_.2	KPDSVSVETGKDTVIVAK	A0A3Q1LQC6	Myosin binding protein C, fast type	A0A3Q1LQC6_BOVIN
_LVIDDVRPEDEGDYTFVPDGYALSLSAK_.3	LVIDDVRPEDEGDYTFVPDGYALSLSAK	A0A3Q1LQC6	Myosin binding protein C, fast type	A0A3Q1LQC6_BOVIN
_LVIDDVRPEDEGDYTFVPDGYALSLSAK_.4	LVIDDVRPEDEGDYTFVPDGYALSLSAK	A0A3Q1LQC6	Myosin binding protein C, fast type	A0A3Q1LQC6_BOVIN
_VVVAGYAAALNC[Carbamidomethyl (C)]AVR_.2	VVVAGYAAALNCAVR	A0A3Q1LQC6	Myosin binding protein C, fast type	A0A3Q1LQC6_BOVIN
_VVVAGYAAALNC[Carbamidomethyl (C)]AVR_.3	VVVAGYAAALNCAVR	A0A3Q1LQC6	Myosin binding protein C, fast type	A0A3Q1LQC6_BOVIN
_KLDPAYQVDR_.2	KLDPAYQVDR	A0A3Q1LQC6	Myosin binding protein C, fast type	A0A3Q1LQC6_BOVIN
_KLDPAYQVDR_.3	KLDPAYQVDR	A0A3Q1LQC6	Myosin binding protein C, fast type	A0A3Q1LQC6_BOVIN
_VEVKKSAAFTK_.3	VEVKKSAAFTK	A0A3Q1LQC6	Myosin binding protein C, fast type	A0A3Q1LQC6_BOVIN
_VEVKKSAAFTK_.2	VEVKKSAAFTK	A0A3Q1LQC6	Myosin binding protein C, fast type	A0A3Q1LQC6_BOVIN
_AGPPQNVMVK_.2	AGPPQNVMVK	A0A3Q1LQC6	Myosin binding protein C, fast type	A0A3Q1LQC6_BOVIN
_AGPPQNVM[Oxidation (M)]VK_.2	AGPPQNVMVK	A0A3Q1LQC6	Myosin binding protein C, fast type	A0A3Q1LQC6_BOVIN
_QLEVLQDIADLTVK_.2	QLEVLQDIADLTVK	A0A3Q1LQC6	Myosin binding protein C, fast type	A0A3Q1LQC6_BOVIN
_QLEVLQDIADLTVK_.3	QLEVLQDIADLTVK	A0A3Q1LQC6	Myosin binding protein C, fast type	A0A3Q1LQC6_BOVIN
_KKDDDDLGIPPEIWELLK_.3	KKDDDDLGIPPEIWELLK	A0A3Q1LQC6	Myosin binding protein C, fast type	A0A3Q1LQC6_BOVIN
_KKDDDDLGIPPEIWELLK_.4	KKDDDDLGIPPEIWELLK	A0A3Q1LQC6	Myosin binding protein C, fast type	A0A3Q1LQC6_BOVIN
_KKDDDDLGIPPEIWELLK_.2	KKDDDDLGIPPEIWELLK	A0A3Q1LQC6	Myosin binding protein C, fast type	A0A3Q1LQC6_BOVIN
_PQVVWTK_.2	PQVVWTK	A0A3Q1LQC6	Myosin binding protein C, fast type	A0A3Q1LQC6_BOVIN
_PQVVWTK_.1	PQVVWTK	A0A3Q1LQC6	Myosin binding protein C, fast type	A0A3Q1LQC6_BOVIN
_TMEWFTVYER_.2	TMEWFTVYER	A0A3Q1LQC6	Myosin binding protein C, fast type	A0A3Q1LQC6_BOVIN
_TM[Oxidation (M)]EWFTVYER_.2	TMEWFTVYER	A0A3Q1LQC6	Myosin binding protein C, fast type	A0A3Q1LQC6_BOVIN
_YDGGRPVTGYLLER_.3	YDGGRPVTGYLLER	A0A3Q1LQC6	Myosin binding protein C, fast type	A0A3Q1LQC6_BOVIN
_YDGGRPVTGYLLER_.2	YDGGRPVTGYLLER	A0A3Q1LQC6	Myosin binding protein C, fast type	A0A3Q1LQC6_BOVIN
_LVVEISDPDLPLK_.2	LVVEISDPDLPLK	A0A3Q1LQC6	Myosin binding protein C, fast type	A0A3Q1LQC6_BOVIN
_VGEHLNLVIPFQGK_.3	VGEHLNLVIPFQGK	A0A3Q1LQC6	Myosin binding protein C, fast type	A0A3Q1LQC6_BOVIN
_VGEHLNLVIPFQGK_.2	VGEHLNLVIPFQGK	A0A3Q1LQC6	Myosin binding protein C, fast type	A0A3Q1LQC6_BOVIN
_KVGEHLNLVIPFQGK_.3	KVGEHLNLVIPFQGK	A0A3Q1LQC6	Myosin binding protein C, fast type	A0A3Q1LQC6_BOVIN
_KVGEHLNLVIPFQGK_.4	KVGEHLNLVIPFQGK	A0A3Q1LQC6	Myosin binding protein C, fast type	A0A3Q1LQC6_BOVIN
_KVGEHLNLVIPFQGK_.2	KVGEHLNLVIPFQGK	A0A3Q1LQC6	Myosin binding protein C, fast type	A0A3Q1LQC6_BOVIN
_WLELGSK_.2	WLELGSK	A0A3Q1LQC6	Myosin binding protein C, fast type	A0A3Q1LQC6_BOVIN
_WLELGSK_.1	WLELGSK	A0A3Q1LQC6	Myosin binding protein C, fast type	A0A3Q1LQC6_BOVIN
_IHLDC[Carbamidomethyl (C)]SGQTSENAIVVVAGNK_.3	IHLDCSGQTSENAIVVVAGNK	A0A3Q1LQC6	Myosin binding protein C, fast type	A0A3Q1LQC6_BOVIN
_IHLDC[Carbamidomethyl (C)]SGQTSENAIVVVAGNK_.2	IHLDCSGQTSENAIVVVAGNK	A0A3Q1LQC6	Myosin binding protein C, fast type	A0A3Q1LQC6_BOVIN
_DTATVC[Carbamidomethyl (C)]IR_.2	DTATVCIR	A0A3Q1LQC6	Myosin binding protein C, fast type	A0A3Q1LQC6_BOVIN
_DTATVC[Carbamidomethyl (C)]IR_.1	DTATVCIR	A0A3Q1LQC6	Myosin binding protein C, fast type	A0A3Q1LQC6_BOVIN
_C[Carbamidomethyl (C)]FTELFVK_.2	CFTELFVK	A0A3Q1LQC6	Myosin binding protein C, fast type	A0A3Q1LQC6_BOVIN
_C[Carbamidomethyl (C)]FTELFVK_.1	CFTELFVK	A0A3Q1LQC6	Myosin binding protein C, fast type	A0A3Q1LQC6_BOVIN
_ELPAKPAVK_.2	ELPAKPAVK	A0A3Q1LQC6	Myosin binding protein C, fast type	A0A3Q1LQC6_BOVIN
_ELPAKPAVK_.1	ELPAKPAVK	A0A3Q1LQC6	Myosin binding protein C, fast type	A0A3Q1LQC6_BOVIN
_ITISHTGR_.2	ITISHTGR	A0A3Q1LQC6	Myosin binding protein C, fast type	A0A3Q1LQC6_BOVIN
_ITISHTGR_.1	ITISHTGR	A0A3Q1LQC6	Myosin binding protein C, fast type	A0A3Q1LQC6_BOVIN
_QDSAGQSLESFK_.2	QDSAGQSLESFK	A0A3Q1LQC6	Myosin binding protein C, fast type	A0A3Q1LQC6_BOVIN
_AKDFC[Carbamidomethyl (C)]DSC[Carbamidomethyl (C)]AFNIDVEAPR_.3	AKDFCDSCAFNIDVEAPR	A0A3Q1LQC6	Myosin binding protein C, fast type	A0A3Q1LQC6_BOVIN
_AKDFC[Carbamidomethyl (C)]DSC[Carbamidomethyl (C)]AFNIDVEAPR_.2	AKDFCDSCAFNIDVEAPR	A0A3Q1LQC6	Myosin binding protein C, fast type	A0A3Q1LQC6_BOVIN
_ASEQAVFK_.2	ASEQAVFK	A0A3Q1LQC6	Myosin binding protein C, fast type	A0A3Q1LQC6_BOVIN
_ASEQAVFK_.1	ASEQAVFK	A0A3Q1LQC6	Myosin binding protein C, fast type	A0A3Q1LQC6_BOVIN
_DDGNSEITGYFVQK_.2	DDGNSEITGYFVQK	A0A3Q1LQC6	Myosin binding protein C, fast type	A0A3Q1LQC6_BOVIN
_EVWGTNALVEWQPPK_.2	EVWGTNALVEWQPPK	A0A3Q1LQC6	Myosin binding protein C, fast type	A0A3Q1LQC6_BOVIN
_EVWGTNALVEWQPPK_.3	EVWGTNALVEWQPPK	A0A3Q1LQC6	Myosin binding protein C, fast type	A0A3Q1LQC6_BOVIN
_LDPAYQVDR_.2	LDPAYQVDR	A0A3Q1LQC6	Myosin binding protein C, fast type	A0A3Q1LQC6_BOVIN
_VFAVNVIGVSQPSMNTKPFMPIAPTSEPQHLTVEDVTDTTTTLK_.4	VFAVNVIGVSQPSMNTKPFMPIAPTSEPQHLTVEDVTDTTTTLK	A0A3Q1LQC6	Myosin binding protein C, fast type	A0A3Q1LQC6_BOVIN
_VFAVNVIGVSQPSMNTKPFMPIAPTSEPQHLTVEDVTDTTTTLK_.5	VFAVNVIGVSQPSMNTKPFMPIAPTSEPQHLTVEDVTDTTTTLK	A0A3Q1LQC6	Myosin binding protein C, fast type	A0A3Q1LQC6_BOVIN
_VGEHLNLVIPFQGKPR_.4	VGEHLNLVIPFQGKPR	A0A3Q1LQC6	Myosin binding protein C, fast type	A0A3Q1LQC6_BOVIN
_VGEHLNLVIPFQGKPR_.3	VGEHLNLVIPFQGKPR	A0A3Q1LQC6	Myosin binding protein C, fast type	A0A3Q1LQC6_BOVIN
_KVGEHLNLVIPFQGKPR_.4	KVGEHLNLVIPFQGKPR	A0A3Q1LQC6	Myosin binding protein C, fast type	A0A3Q1LQC6_BOVIN
_NGVEVRPSK_.2	NGVEVRPSK	A0A3Q1LQC6	Myosin binding protein C, fast type	A0A3Q1LQC6_BOVIN
_DDDDLGIPPEIWELLK_.2	DDDDLGIPPEIWELLK	A0A3Q1LQC6	Myosin binding protein C, fast type	A0A3Q1LQC6_BOVIN
_ITFRVVGVNIAGR_.3	ITFRVVGVNIAGR	A0A3Q1LQC6	Myosin binding protein C, fast type	A0A3Q1LQC6_BOVIN
_IGAGGIDGYLIEYC[Carbamidomethyl (C)]VEGSDEWIPANTEPVER_.3	IGAGGIDGYLIEYCVEGSDEWIPANTEPVER	A0A3Q1LQC6	Myosin binding protein C, fast type	A0A3Q1LQC6_BOVIN
_NLPTGAK_.1	NLPTGAK	A0A3Q1LQC6	Myosin binding protein C, fast type	A0A3Q1LQC6_BOVIN
_NLPTGAK_.2	NLPTGAK	A0A3Q1LQC6	Myosin binding protein C, fast type	A0A3Q1LQC6_BOVIN
_FLTPLPDRVVVAGYAAALNC[Carbamidomethyl (C)]AVR_.3	FLTPLPDRVVVAGYAAALNCAVR	A0A3Q1LQC6	Myosin binding protein C, fast type	A0A3Q1LQC6_BOVIN
_EDEVFTGTEGR_.2	EDEVFTGTEGR	A0A3Q1LQC6	Myosin binding protein C, fast type	A0A3Q1LQC6_BOVIN
_IHLDC[Carbamidomethyl (C)]SGQTSENAIVVVAGNKLR_.4	IHLDCSGQTSENAIVVVAGNKLR	A0A3Q1LQC6	Myosin binding protein C, fast type	A0A3Q1LQC6_BOVIN
_IHLDC[Carbamidomethyl (C)]SGQTSENAIVVVAGNKLR_.3	IHLDCSGQTSENAIVVVAGNKLR	A0A3Q1LQC6	Myosin binding protein C, fast type	A0A3Q1LQC6_BOVIN
_EIVEQPK_.2	EIVEQPK	A0A3Q1LQC6	Myosin binding protein C, fast type	A0A3Q1LQC6_BOVIN
_FSFKESHDAASNVYTIELHITKVVLGDR_.5	FSFKESHDAASNVYTIELHITKVVLGDR	A0A3Q1LQC6	Myosin binding protein C, fast type	A0A3Q1LQC6_BOVIN
_APAGKDAAAKPAPK_.3	APAGKDAAAKPAPK	A0A3Q1LQC6	Myosin binding protein C, fast type	A0A3Q1LQC6_BOVIN
_SQPATLAQPVTIR_.2	SQPATLAQPVTIR	A0A3Q1LQC6	Myosin binding protein C, fast type	A0A3Q1LQC6_BOVIN
_SQPATLAQPVTIR_.3	SQPATLAQPVTIR	A0A3Q1LQC6	Myosin binding protein C, fast type	A0A3Q1LQC6_BOVIN
_ESHDAASNVYTIELHITK_.3	ESHDAASNVYTIELHITK	A0A3Q1LQC6	Myosin binding protein C, fast type	A0A3Q1LQC6_BOVIN
_ESHDAASNVYTIELHITK_.4	ESHDAASNVYTIELHITK	A0A3Q1LQC6	Myosin binding protein C, fast type	A0A3Q1LQC6_BOVIN
_ESHDAASNVYTIELHITK_.2	ESHDAASNVYTIELHITK	A0A3Q1LQC6	Myosin binding protein C, fast type	A0A3Q1LQC6_BOVIN
_HILIYSEVTMEDK_.2	HILIYSEVTMEDK	A0A3Q1LQC6	Myosin binding protein C, fast type	A0A3Q1LQC6_BOVIN
_HILIYSEVTMEDK_.3	HILIYSEVTMEDK	A0A3Q1LQC6	Myosin binding protein C, fast type	A0A3Q1LQC6_BOVIN
_HILIYSEVTM[Oxidation (M)]EDK_.2	HILIYSEVTMEDK	A0A3Q1LQC6	Myosin binding protein C, fast type	A0A3Q1LQC6_BOVIN
_HILIYSEVTM[Oxidation (M)]EDK_.3	HILIYSEVTMEDK	A0A3Q1LQC6	Myosin binding protein C, fast type	A0A3Q1LQC6_BOVIN
_KDDDDLGIPPEIWELLK_.3	KDDDDLGIPPEIWELLK	A0A3Q1LQC6	Myosin binding protein C, fast type	A0A3Q1LQC6_BOVIN
_KDDDDLGIPPEIWELLK_.2	KDDDDLGIPPEIWELLK	A0A3Q1LQC6	Myosin binding protein C, fast type	A0A3Q1LQC6_BOVIN
_EVWGTNALVEWQPPKDDGNSEITGYFVQK_.3	EVWGTNALVEWQPPKDDGNSEITGYFVQK	A0A3Q1LQC6	Myosin binding protein C, fast type	A0A3Q1LQC6_BOVIN
_EVWGTNALVEWQPPKDDGNSEITGYFVQK_.4	EVWGTNALVEWQPPKDDGNSEITGYFVQK	A0A3Q1LQC6	Myosin binding protein C, fast type	A0A3Q1LQC6_BOVIN
_PVATWMKEDEVFTGTEGR_.3	PVATWMKEDEVFTGTEGR	A0A3Q1LQC6	Myosin binding protein C, fast type	A0A3Q1LQC6_BOVIN
_PVATWM[Oxidation (M)]KEDEVFTGTEGR_.3	PVATWMKEDEVFTGTEGR	A0A3Q1LQC6	Myosin binding protein C, fast type	A0A3Q1LQC6_BOVIN
_PVATWMKEDEVFTGTEGR_.2	PVATWMKEDEVFTGTEGR	A0A3Q1LQC6	Myosin binding protein C, fast type	A0A3Q1LQC6_BOVIN
_MDVSITGEPRPVATWMK_.3	MDVSITGEPRPVATWMK	A0A3Q1LQC6	Myosin binding protein C, fast type	A0A3Q1LQC6_BOVIN
_ESHDAASNVYTIELHITKVVLGDRGDYR_.5	ESHDAASNVYTIELHITKVVLGDRGDYR	A0A3Q1LQC6	Myosin binding protein C, fast type	A0A3Q1LQC6_BOVIN
_GDISSFVIESAER_.2	GDISSFVIESAER	A0A3Q1LQC6	Myosin binding protein C, fast type	A0A3Q1LQC6_BOVIN
_GDISSFVIESAER_.3	GDISSFVIESAER	A0A3Q1LQC6	Myosin binding protein C, fast type	A0A3Q1LQC6_BOVIN
_VYSENVC[Carbamidomethyl (C)]GLSDLPGVSK_.2	VYSENVCGLSDLPGVSK	A0A3Q1LQC6	Myosin binding protein C, fast type	A0A3Q1LQC6_BOVIN
_VYSENVC[Carbamidomethyl (C)]GLSDLPGVSK_.3	VYSENVCGLSDLPGVSK	A0A3Q1LQC6	Myosin binding protein C, fast type	A0A3Q1LQC6_BOVIN
_MDVSITGEPR_.2	MDVSITGEPR	A0A3Q1LQC6	Myosin binding protein C, fast type	A0A3Q1LQC6_BOVIN
_M[Oxidation (M)]DVSITGEPR_.2	MDVSITGEPR	A0A3Q1LQC6	Myosin binding protein C, fast type	A0A3Q1LQC6_BOVIN
_VFAVNVIGVSQPSMNTK_.2	VFAVNVIGVSQPSMNTK	A0A3Q1LQC6	Myosin binding protein C, fast type	A0A3Q1LQC6_BOVIN
_VFAVNVIGVSQPSMNTK_.3	VFAVNVIGVSQPSMNTK	A0A3Q1LQC6	Myosin binding protein C, fast type	A0A3Q1LQC6_BOVIN
_VFAVNVIGVSQPSM[Oxidation (M)]NTK_.2	VFAVNVIGVSQPSMNTK	A0A3Q1LQC6	Myosin binding protein C, fast type	A0A3Q1LQC6_BOVIN
_VFAVNVIGVSQPSM[Oxidation (M)]NTK_.3	VFAVNVIGVSQPSMNTK	A0A3Q1LQC6	Myosin binding protein C, fast type	A0A3Q1LQC6_BOVIN
_KPDSVSVETGK_.2	KPDSVSVETGK	A0A3Q1LQC6	Myosin binding protein C, fast type	A0A3Q1LQC6_BOVIN
_KPDSVSVETGK_.3	KPDSVSVETGK	A0A3Q1LQC6	Myosin binding protein C, fast type	A0A3Q1LQC6_BOVIN
_KPDSVSVETGK_.1	KPDSVSVETGK	A0A3Q1LQC6	Myosin binding protein C, fast type	A0A3Q1LQC6_BOVIN
_EATPQEAPAAPPTEAPPEDQSPTAEEPTGVFLK_.3	EATPQEAPAAPPTEAPPEDQSPTAEEPTGVFLK	A0A3Q1LQC6	Myosin binding protein C, fast type	A0A3Q1LQC6_BOVIN
_EATPQEAPAAPPTEAPPEDQSPTAEEPTGVFLK_.4	EATPQEAPAAPPTEAPPEDQSPTAEEPTGVFLK	A0A3Q1LQC6	Myosin binding protein C, fast type	A0A3Q1LQC6_BOVIN
_QDSAGQSLESFKR_.3	QDSAGQSLESFKR	A0A3Q1LQC6	Myosin binding protein C, fast type	A0A3Q1LQC6_BOVIN
_QDSAGQSLESFKR_.2	QDSAGQSLESFKR	A0A3Q1LQC6	Myosin binding protein C, fast type	A0A3Q1LQC6_BOVIN
_VVGVNIAGR_.2	VVGVNIAGR	A0A3Q1LQC6	Myosin binding protein C, fast type	A0A3Q1LQC6_BOVIN
_VVGVNIAGR_.1	VVGVNIAGR	A0A3Q1LQC6	Myosin binding protein C, fast type	A0A3Q1LQC6_BOVIN
_DFC[Carbamidomethyl (C)]DSC[Carbamidomethyl (C)]AFNIDVEAPR_.2	DFCDSCAFNIDVEAPR	A0A3Q1LQC6	Myosin binding protein C, fast type	A0A3Q1LQC6_BOVIN
_DFC[Carbamidomethyl (C)]DSC[Carbamidomethyl (C)]AFNIDVEAPR_.3	DFCDSCAFNIDVEAPR	A0A3Q1LQC6	Myosin binding protein C, fast type	A0A3Q1LQC6_BOVIN
_SDSGEYELTVQIENMK_.2	SDSGEYELTVQIENMK	A0A3Q1LQC6	Myosin binding protein C, fast type	A0A3Q1LQC6_BOVIN
_SDSGEYELTVQIENMK_.3	SDSGEYELTVQIENMK	A0A3Q1LQC6	Myosin binding protein C, fast type	A0A3Q1LQC6_BOVIN
_SDSGEYELTVQIENM[Oxidation (M)]K_.2	SDSGEYELTVQIENMK	A0A3Q1LQC6	Myosin binding protein C, fast type	A0A3Q1LQC6_BOVIN
_SDSGEYELTVQIENM[Oxidation (M)]K_.3	SDSGEYELTVQIENMK	A0A3Q1LQC6	Myosin binding protein C, fast type	A0A3Q1LQC6_BOVIN
_FLMTNQQGVLTLNIR_.2	FLMTNQQGVLTLNIR	A0A3Q1LQC6	Myosin binding protein C, fast type	A0A3Q1LQC6_BOVIN
_FLMTNQQGVLTLNIR_.3	FLMTNQQGVLTLNIR	A0A3Q1LQC6	Myosin binding protein C, fast type	A0A3Q1LQC6_BOVIN
_FLM[Oxidation (M)]TNQQGVLTLNIR_.2	FLMTNQQGVLTLNIR	A0A3Q1LQC6	Myosin binding protein C, fast type	A0A3Q1LQC6_BOVIN
_GHYQVMTNGGQC[Carbamidomethyl (C)]EAELIVEEK_.3	GHYQVMTNGGQCEAELIVEEK	A0A3Q1LQC6	Myosin binding protein C, fast type	A0A3Q1LQC6_BOVIN
_GHYQVM[Oxidation (M)]TNGGQC[Carbamidomethyl (C)]EAELIVEEK_.3	GHYQVMTNGGQCEAELIVEEK	A0A3Q1LQC6	Myosin binding protein C, fast type	A0A3Q1LQC6_BOVIN
_DTVIVAK_.1	DTVIVAK	A0A3Q1LQC6	Myosin binding protein C, fast type	A0A3Q1LQC6_BOVIN
_DTVIVAK_.2	DTVIVAK	A0A3Q1LQC6	Myosin binding protein C, fast type	A0A3Q1LQC6_BOVIN
_C[Carbamidomethyl (C)]TLADDAAYEVVVKDEK_.3	CTLADDAAYEVVVKDEK	A0A3Q1LQC6	Myosin binding protein C, fast type	A0A3Q1LQC6_BOVIN
_C[Carbamidomethyl (C)]TLADDAAYEVVVKDEK_.2	CTLADDAAYEVVVKDEK	A0A3Q1LQC6	Myosin binding protein C, fast type	A0A3Q1LQC6_BOVIN
_C[Carbamidomethyl (C)]TLADDAAYEVVVK_.2	CTLADDAAYEVVVK	A0A3Q1LQC6	Myosin binding protein C, fast type	A0A3Q1LQC6_BOVIN
_FLEIKVEYVPKQEPPK_.4	FLEIKVEYVPKQEPPK	A0A3Q1LQC6	Myosin binding protein C, fast type	A0A3Q1LQC6_BOVIN
_VTSVGEDWAILVWEPPK_.2	VTSVGEDWAILVWEPPK	A0A3Q1LQC6	Myosin binding protein C, fast type	A0A3Q1LQC6_BOVIN
_VTSVGEDWAILVWEPPK_.3	VTSVGEDWAILVWEPPK	A0A3Q1LQC6	Myosin binding protein C, fast type	A0A3Q1LQC6_BOVIN
_FLEIKVEYVPK_.3	FLEIKVEYVPK	A0A3Q1LQC6	Myosin binding protein C, fast type	A0A3Q1LQC6_BOVIN
_VTNPVGEDVASILLKVVDVPDPPEAVR_.3	VTNPVGEDVASILLKVVDVPDPPEAVR	A0A3Q1LQC6	Myosin binding protein C, fast type	A0A3Q1LQC6_BOVIN
_ESHDAASNVYTIELHITKVVLGDR_.4	ESHDAASNVYTIELHITKVVLGDR	A0A3Q1LQC6	Myosin binding protein C, fast type	A0A3Q1LQC6_BOVIN
_ESHDAASNVYTIELHITKVVLGDR_.5	ESHDAASNVYTIELHITKVVLGDR	A0A3Q1LQC6	Myosin binding protein C, fast type	A0A3Q1LQC6_BOVIN
_GGAPIDTSHVHVRTSDFDTVFFVR_.4	GGAPIDTSHVHVRTSDFDTVFFVR	A0A3Q1LQC6	Myosin binding protein C, fast type	A0A3Q1LQC6_BOVIN
_VEMAVEVSEEGAQVMWLK_.3	VEMAVEVSEEGAQVMWLK	A0A3Q1LQC6	Myosin binding protein C, fast type	A0A3Q1LQC6_BOVIN
_VEMAVEVSEEGAQVMWLK_.2	VEMAVEVSEEGAQVMWLK	A0A3Q1LQC6	Myosin binding protein C, fast type	A0A3Q1LQC6_BOVIN
_VVEKAGPPQNVMVK_.3	VVEKAGPPQNVMVK	A0A3Q1LQC6	Myosin binding protein C, fast type	A0A3Q1LQC6_BOVIN
_LPEYKEHDFR_.3	LPEYKEHDFR	A0A3Q1LQC6	Myosin binding protein C, fast type	A0A3Q1LQC6_BOVIN
_LYFLQC[Carbamidomethyl (C)]ETC[Carbamidomethyl (C)]HSR_.3	LYFLQCETCHSR	A0A3Q1LQI5;Q5E9D0	Eukaryotic translation initiation factor 2 subunit 2	A0A3Q1LQI5_BOVIN;IF2B_BOVIN
_DYTYEELLNR_.2	DYTYEELLNR	A0A3Q1LQI5;Q5E9D0	Eukaryotic translation initiation factor 2 subunit 2	A0A3Q1LQI5_BOVIN;IF2B_BOVIN
_TSFVNFTDIC[Carbamidomethyl (C)]K_.2	TSFVNFTDICK	A0A3Q1LQI5;Q5E9D0	Eukaryotic translation initiation factor 2 subunit 2	A0A3Q1LQI5_BOVIN;IF2B_BOVIN
_DASDDLDDLNFFNQK_.2	DASDDLDDLNFFNQK	A0A3Q1LQI5;Q5E9D0	Eukaryotic translation initiation factor 2 subunit 2	A0A3Q1LQI5_BOVIN;IF2B_BOVIN
_IAVVHILQTDFR_.3	IAVVHILQTDFR	A0A3Q1LQN6	SPRY domain containing 4	A0A3Q1LQN6_BOVIN
_ANFWYQPSFHGVDLSALR_.3	ANFWYQPSFHGVDLSALR	A0A3Q1LQR4	Coactivator associated arginine methyltransferase 1	A0A3Q1LQR4_BOVIN
_IVVIPGK_.2	IVVIPGK	A0A3Q1LQR4	Coactivator associated arginine methyltransferase 1	A0A3Q1LQR4_BOVIN
_QPVVDTFDIR_.2	QPVVDTFDIR	A0A3Q1LQR4	Coactivator associated arginine methyltransferase 1	A0A3Q1LQR4_BOVIN
_MNHHPEWFNVYNK_.3	MNHHPEWFNVYNK	A0A3Q1LR45	Uncharacterized protein	A0A3Q1LR45_BOVIN
_ITVTSEVPFSK_.2	ITVTSEVPFSK	A0A3Q1LR67	Uncharacterized protein	A0A3Q1LR67_BOVIN
_AGNLGGGVVTIER_.2	AGNLGGGVVTIER	A0A3Q1LR67	Uncharacterized protein	A0A3Q1LR67_BOVIN
_FTLDC[Carbamidomethyl (C)]THPVEDGIMDAANFEQFLQER_.3	FTLDCTHPVEDGIMDAANFEQFLQER	A0A3Q1LR67	Uncharacterized protein	A0A3Q1LR67_BOVIN
_GC[Carbamidomethyl (C)]WDSIHVVEVQEK_.3	GCWDSIHVVEVQEK	A0A3Q1LR88;P79136	F-actin-capping protein subunit beta	A0A3Q1LR88_BOVIN;CAPZB_BOVIN
_GC[Carbamidomethyl (C)]WDSIHVVEVQEK_.2	GCWDSIHVVEVQEK	A0A3Q1LR88;P79136	F-actin-capping protein subunit beta	A0A3Q1LR88_BOVIN;CAPZB_BOVIN
_STLNEIYFGK_.2	STLNEIYFGK	A0A3Q1LR88;P79136	F-actin-capping protein subunit beta	A0A3Q1LR88_BOVIN;CAPZB_BOVIN
_STLNEIYFGK_.1	STLNEIYFGK	A0A3Q1LR88;P79136	F-actin-capping protein subunit beta	A0A3Q1LR88_BOVIN;CAPZB_BOVIN
_KLEVEANNAFDQYR_.3	KLEVEANNAFDQYR	A0A3Q1LR88;P79136	F-actin-capping protein subunit beta	A0A3Q1LR88_BOVIN;CAPZB_BOVIN
_KLEVEANNAFDQYR_.2	KLEVEANNAFDQYR	A0A3Q1LR88;P79136	F-actin-capping protein subunit beta	A0A3Q1LR88_BOVIN;CAPZB_BOVIN
_YDPPLEDGAMPSAR_.2	YDPPLEDGAMPSAR	A0A3Q1LR88;P79136	F-actin-capping protein subunit beta	A0A3Q1LR88_BOVIN;CAPZB_BOVIN
_RLPPQQIEK_.2	RLPPQQIEK	A0A3Q1LR88;P79136	F-actin-capping protein subunit beta	A0A3Q1LR88_BOVIN;CAPZB_BOVIN
_DYLLC[Carbamidomethyl (C)]DYNR_.2	DYLLCDYNR	A0A3Q1LR88;P79136	F-actin-capping protein subunit beta	A0A3Q1LR88_BOVIN;CAPZB_BOVIN
_DETVSDC[Carbamidomethyl (C)]SPHIANIGR_.3	DETVSDCSPHIANIGR	A0A3Q1LR88;P79136	F-actin-capping protein subunit beta	A0A3Q1LR88_BOVIN;CAPZB_BOVIN
_DETVSDC[Carbamidomethyl (C)]SPHIANIGR_.2	DETVSDCSPHIANIGR	A0A3Q1LR88;P79136	F-actin-capping protein subunit beta	A0A3Q1LR88_BOVIN;CAPZB_BOVIN
_QMEKDETVSDC[Carbamidomethyl (C)]SPHIANIGR_.4	QMEKDETVSDCSPHIANIGR	A0A3Q1LR88;P79136	F-actin-capping protein subunit beta	A0A3Q1LR88_BOVIN;CAPZB_BOVIN
_QMEKDETVSDC[Carbamidomethyl (C)]SPHIANIGR_.3	QMEKDETVSDCSPHIANIGR	A0A3Q1LR88;P79136	F-actin-capping protein subunit beta	A0A3Q1LR88_BOVIN;CAPZB_BOVIN
_QM[Oxidation (M)]EKDETVSDC[Carbamidomethyl (C)]SPHIANIGR_.4	QMEKDETVSDCSPHIANIGR	A0A3Q1LR88;P79136	F-actin-capping protein subunit beta	A0A3Q1LR88_BOVIN;CAPZB_BOVIN
_LTSTVMLWLQTNK_.3	LTSTVMLWLQTNK	A0A3Q1LR88;P79136	F-actin-capping protein subunit beta	A0A3Q1LR88_BOVIN;CAPZB_BOVIN
_LTSTVMLWLQTNK_.2	LTSTVMLWLQTNK	A0A3Q1LR88;P79136	F-actin-capping protein subunit beta	A0A3Q1LR88_BOVIN;CAPZB_BOVIN
_SGSGTMNLGGSLTR_.2	SGSGTMNLGGSLTR	A0A3Q1LR88;P79136	F-actin-capping protein subunit beta	A0A3Q1LR88_BOVIN;CAPZB_BOVIN
_SGSGTM[Oxidation (M)]NLGGSLTR_.2	SGSGTMNLGGSLTR	A0A3Q1LR88;P79136	F-actin-capping protein subunit beta	A0A3Q1LR88_BOVIN;CAPZB_BOVIN
_LEVEANNAFDQYR_.2	LEVEANNAFDQYR	A0A3Q1LR88;P79136	F-actin-capping protein subunit beta	A0A3Q1LR88_BOVIN;CAPZB_BOVIN
_SPWSNKYDPPLEDGAMPSAR_.3	SPWSNKYDPPLEDGAMPSAR	A0A3Q1LR88;P79136	F-actin-capping protein subunit beta	A0A3Q1LR88_BOVIN;CAPZB_BOVIN
_SPWSNKYDPPLEDGAMPSAR_.2	SPWSNKYDPPLEDGAMPSAR	A0A3Q1LR88;P79136	F-actin-capping protein subunit beta	A0A3Q1LR88_BOVIN;CAPZB_BOVIN
_NDLVEALK_.2	NDLVEALK	A0A3Q1LR88;P79136	F-actin-capping protein subunit beta	A0A3Q1LR88_BOVIN;CAPZB_BOVIN
_NLSDLIDLVPSLC[Carbamidomethyl (C)]EDLLSSVDQPLK_.3	NLSDLIDLVPSLCEDLLSSVDQPLK	A0A3Q1LR88;P79136	F-actin-capping protein subunit beta	A0A3Q1LR88_BOVIN;CAPZB_BOVIN
_AISETLAADPTPAATIVHFK_.3	AISETLAADPTPAATIVHFK	A0A3Q1LRQ8	Tensin-1	A0A3Q1LRQ8_BOVIN
_TPEEEPLNLEGLVAHR_.3	TPEEEPLNLEGLVAHR	A0A3Q1LRQ8	Tensin-1	A0A3Q1LRQ8_BOVIN
_AVNPSLAAPSSPSLSHR_.3	AVNPSLAAPSSPSLSHR	A0A3Q1LRQ8	Tensin-1	A0A3Q1LRQ8_BOVIN
_SQFSVAGVHTVPGSPQAR_.3	SQFSVAGVHTVPGSPQAR	A0A3Q1LRQ8	Tensin-1	A0A3Q1LRQ8_BOVIN
_HLGGSGSVVPGSPSLDR_.2	HLGGSGSVVPGSPSLDR	A0A3Q1LRQ8	Tensin-1	A0A3Q1LRQ8_BOVIN
_HLGGSGSVVPGSPSLDR_.3	HLGGSGSVVPGSPSLDR	A0A3Q1LRQ8	Tensin-1	A0A3Q1LRQ8_BOVIN
_VLEFGWPDLHTPALEK_.3	VLEFGWPDLHTPALEK	A0A3Q1LRQ8	Tensin-1	A0A3Q1LRQ8_BOVIN
_AVSAQAGHTAPMRPSYSTQEGLAGYQR_.4	AVSAQAGHTAPMRPSYSTQEGLAGYQR	A0A3Q1LRQ8	Tensin-1	A0A3Q1LRQ8_BOVIN
_GLNSWQQQQQQQQQQQQPRPPPR_.3	GLNSWQQQQQQQQQQQQPRPPPR	A0A3Q1LRQ8	Tensin-1	A0A3Q1LRQ8_BOVIN
_HFLIETGPR_.2	HFLIETGPR	A0A3Q1LRQ8	Tensin-1	A0A3Q1LRQ8_BOVIN
_VSSSPVASGMSSPSGGSTVSFSHTLPDFSK_.3	VSSSPVASGMSSPSGGSTVSFSHTLPDFSK	A0A3Q1LRQ8	Tensin-1	A0A3Q1LRQ8_BOVIN
_TVGTNTPPSPGFGR_.2	TVGTNTPPSPGFGR	A0A3Q1LRQ8	Tensin-1	A0A3Q1LRQ8_BOVIN
_SRPVGGPAAPSSGR_.3	SRPVGGPAAPSSGR	A0A3Q1LRQ8	Tensin-1	A0A3Q1LRQ8_BOVIN
_SRPVGGPAAPSSGR_.2	SRPVGGPAAPSSGR	A0A3Q1LRQ8	Tensin-1	A0A3Q1LRQ8_BOVIN
_VSAQGITLTDNQR_.2	VSAQGITLTDNQR	A0A3Q1LRQ8	Tensin-1	A0A3Q1LRQ8_BOVIN
_APLESVPTGR_.2	APLESVPTGR	A0A3Q1LRQ8	Tensin-1	A0A3Q1LRQ8_BOVIN
_LLSGFGLER_.2	LLSGFGLER	A0A3Q1LRQ8	Tensin-1	A0A3Q1LRQ8_BOVIN
_QGSPTPALPEK_.2	QGSPTPALPEK	A0A3Q1LRQ8	Tensin-1	A0A3Q1LRQ8_BOVIN
_HPGAHQVSNLHGNVVTAPGSPSLGR_.4	HPGAHQVSNLHGNVVTAPGSPSLGR	A0A3Q1LRQ8	Tensin-1	A0A3Q1LRQ8_BOVIN
_HPGAHQVSNLHGNVVTAPGSPSLGR_.5	HPGAHQVSNLHGNVVTAPGSPSLGR	A0A3Q1LRQ8	Tensin-1	A0A3Q1LRQ8_BOVIN
_DQEPGAFIIR_.2	DQEPGAFIIR	A0A3Q1LRQ8	Tensin-1	A0A3Q1LRQ8_BOVIN
_HPGAHQGTLASNLHSNAVASPGSPSLGR_.5	HPGAHQGTLASNLHSNAVASPGSPSLGR	A0A3Q1LRQ8	Tensin-1	A0A3Q1LRQ8_BOVIN
_HPGAHQGTLASNLHSNAVASPGSPSLGR_.4	HPGAHQGTLASNLHSNAVASPGSPSLGR	A0A3Q1LRQ8	Tensin-1	A0A3Q1LRQ8_BOVIN
_PYSPYDYQPC[Carbamidomethyl (C)]PTGPNQSYHPK_.3	PYSPYDYQPCPTGPNQSYHPK	A0A3Q1LRQ8	Tensin-1	A0A3Q1LRQ8_BOVIN
_LVIPNRDPTDESK_.3	LVIPNRDPTDESK	A0A3Q1LRQ8	Tensin-1	A0A3Q1LRQ8_BOVIN
_EKQPAEPPAPLR_.3	EKQPAEPPAPLR	A0A3Q1LRQ8	Tensin-1	A0A3Q1LRQ8_BOVIN
_VQFHTC[Carbamidomethyl (C)]AIHDLGVVFGK_.4	VQFHTCAIHDLGVVFGK	A0A3Q1LRQ8	Tensin-1	A0A3Q1LRQ8_BOVIN
_EQAIALLK_.2	EQAIALLK	A0A3Q1LRQ8	Tensin-1	A0A3Q1LRQ8_BOVIN
_VTPSVQPHPQPIR_.3	VTPSVQPHPQPIR	A0A3Q1LRQ8	Tensin-1	A0A3Q1LRQ8_BOVIN
_AMDTWLNADPHNVVVLHNK_.4	AMDTWLNADPHNVVVLHNK	A0A3Q1LRQ8	Tensin-1	A0A3Q1LRQ8_BOVIN
_NTHC[Carbamidomethyl (C)]SSLPHYQK_.3	NTHCSSLPHYQK	A0A3Q1LRT4	Uncharacterized protein	A0A3Q1LRT4_BOVIN
_VEILTALR_.2	VEILTALR	A0A3Q1LRV6	Uncharacterized protein	A0A3Q1LRV6_BOVIN
_VAWVFSR_.2	VAWVFSR	A0A3Q1LS06	Lactoylglutathione lyase	A0A3Q1LS06_BOVIN
_FSLYFLAYEDK_.2	FSLYFLAYEDK	A0A3Q1LS06	Lactoylglutathione lyase	A0A3Q1LS06_BOVIN
_SLDFYTR_.2	SLDFYTR	A0A3Q1LS06	Lactoylglutathione lyase	A0A3Q1LS06_BOVIN
_KATLELTHNWGTEDDETQSYHSGNSDPR_.5	KATLELTHNWGTEDDETQSYHSGNSDPR	A0A3Q1LS06	Lactoylglutathione lyase	A0A3Q1LS06_BOVIN
_DFLLQQTMLR_.2	DFLLQQTMLR	A0A3Q1LS06	Lactoylglutathione lyase	A0A3Q1LS06_BOVIN
_DFLLQQTM[Oxidation (M)]LR_.2	DFLLQQTMLR	A0A3Q1LS06	Lactoylglutathione lyase	A0A3Q1LS06_BOVIN
_FSLYFLAYEDKNDIPK_.3	FSLYFLAYEDKNDIPK	A0A3Q1LS06	Lactoylglutathione lyase	A0A3Q1LS06_BOVIN
_FSLYFLAYEDKNDIPK_.2	FSLYFLAYEDKNDIPK	A0A3Q1LS06	Lactoylglutathione lyase	A0A3Q1LS06_BOVIN
_ILGMTLLQKLDFPTMK_.3	ILGMTLLQKLDFPTMK	A0A3Q1LS06	Lactoylglutathione lyase	A0A3Q1LS06_BOVIN
_ILGMTLLQK_.2	ILGMTLLQK	A0A3Q1LS06	Lactoylglutathione lyase	A0A3Q1LS06_BOVIN
_ILGM[Oxidation (M)]TLLQK_.2	ILGMTLLQK	A0A3Q1LS06	Lactoylglutathione lyase	A0A3Q1LS06_BOVIN
_GFGHIGIAVPDVHGAC[Carbamidomethyl (C)]K_.4	GFGHIGIAVPDVHGACK	A0A3Q1LS06	Lactoylglutathione lyase	A0A3Q1LS06_BOVIN
_GFGHIGIAVPDVHGAC[Carbamidomethyl (C)]K_.3	GFGHIGIAVPDVHGACK	A0A3Q1LS06	Lactoylglutathione lyase	A0A3Q1LS06_BOVIN
_GFGHIGIAVPDVHGAC[Carbamidomethyl (C)]K_.2	GFGHIGIAVPDVHGACK	A0A3Q1LS06	Lactoylglutathione lyase	A0A3Q1LS06_BOVIN
_LDFPTMK_.2	LDFPTMK	A0A3Q1LS06	Lactoylglutathione lyase	A0A3Q1LS06_BOVIN
_RFEELGVK_.2	RFEELGVK	A0A3Q1LS06	Lactoylglutathione lyase	A0A3Q1LS06_BOVIN
_FEELGVK_.2	FEELGVK	A0A3Q1LS06	Lactoylglutathione lyase	A0A3Q1LS06_BOVIN
_FEDVVNQSSPK_.2	FEDVVNQSSPK	A0A3Q1LS19	TIA1 cytotoxic granule associated RNA binding protein like 1	A0A3Q1LS19_BOVIN
_MITEHTSNDPYC[Carbamidomethyl (C)]FVEFYEHR_.4	MITEHTSNDPYCFVEFYEHR	A0A3Q1LS19	TIA1 cytotoxic granule associated RNA binding protein like 1	A0A3Q1LS19_BOVIN
_INLIYSR_.2	INLIYSR	A0A3Q1LS67	Enoyl-CoA hydratase 1	A0A3Q1LS67_BOVIN
_EMVVC[Carbamidomethyl (C)]FNK_.2	EMVVCFNK	A0A3Q1LS67	Enoyl-CoA hydratase 1	A0A3Q1LS67_BOVIN
_DSFFQVK_.2	DSFFQVK	A0A3Q1LS67	Enoyl-CoA hydratase 1	A0A3Q1LS67_BOVIN
_ASPEEAPGHSYESLR_.3	ASPEEAPGHSYESLR	A0A3Q1LS67	Enoyl-CoA hydratase 1	A0A3Q1LS67_BOVIN
_ASPEEAPGHSYESLR_.2	ASPEEAPGHSYESLR	A0A3Q1LS67	Enoyl-CoA hydratase 1	A0A3Q1LS67_BOVIN
_DHSVMESLNYMK_.3	DHSVMESLNYMK	A0A3Q1LS67	Enoyl-CoA hydratase 1	A0A3Q1LS67_BOVIN
_DHSVMESLNYMK_.2	DHSVMESLNYMK	A0A3Q1LS67	Enoyl-CoA hydratase 1	A0A3Q1LS67_BOVIN
_VVVISGAGK_.2	VVVISGAGK	A0A3Q1LS67	Enoyl-CoA hydratase 1	A0A3Q1LS67_BOVIN
_VIGNQSLVNELAYTAR_.2	VIGNQSLVNELAYTAR	A0A3Q1LS67	Enoyl-CoA hydratase 1	A0A3Q1LS67_BOVIN
_YQETFSVIEK_.2	YQETFSVIEK	A0A3Q1LS67	Enoyl-CoA hydratase 1	A0A3Q1LS67_BOVIN
_SPVAVQSTK_.2	SPVAVQSTK	A0A3Q1LS67	Enoyl-CoA hydratase 1	A0A3Q1LS67_BOVIN
_SPVAVQSTK_.1	SPVAVQSTK	A0A3Q1LS67	Enoyl-CoA hydratase 1	A0A3Q1LS67_BOVIN
_HVLHVQLNRPEK_.3	HVLHVQLNRPEK	A0A3Q1LS67	Enoyl-CoA hydratase 1	A0A3Q1LS67_BOVIN
_HVLHVQLNRPEK_.4	HVLHVQLNRPEK	A0A3Q1LS67	Enoyl-CoA hydratase 1	A0A3Q1LS67_BOVIN
_MFSSGIDLMDMASDLLQPTGDDSAR_.3	MFSSGIDLMDMASDLLQPTGDDSAR	A0A3Q1LS67	Enoyl-CoA hydratase 1	A0A3Q1LS67_BOVIN
_MMADEALESGLVSR_.2	MMADEALESGLVSR	A0A3Q1LS67	Enoyl-CoA hydratase 1	A0A3Q1LS67_BOVIN
_SWNMSMLQTK_.2	SWNMSMLQTK	A0A3Q1LS67	Enoyl-CoA hydratase 1	A0A3Q1LS67_BOVIN
_PVIAAIHGGC[Carbamidomethyl (C)]IGGGVDLITAC[Carbamidomethyl (C)]DIR_.3	PVIAAIHGGCIGGGVDLITACDIR	A0A3Q1LS67	Enoyl-CoA hydratase 1	A0A3Q1LS67_BOVIN
_VSITC[Carbamidomethyl (C)]SGSSNNIGR_.2	VSITCSGSSNNIGR	A0A3Q1LSF0	Uncharacterized protein	A0A3Q1LSF0_BOVIN
_TIIYGSSSR_.2	TIIYGSSSR	A0A3Q1LSF0	Uncharacterized protein	A0A3Q1LSF0_BOVIN
_YGVGWYQQVPGSGLR_.2	YGVGWYQQVPGSGLR	A0A3Q1LSF0	Uncharacterized protein	A0A3Q1LSF0_BOVIN
_PSGVPDR_.2	PSGVPDR	A0A3Q1LSF0	Uncharacterized protein	A0A3Q1LSF0_BOVIN
_YLEQLPGQLK_.2	YLEQLPGQLK	A0A3Q1LSN6	Glutathione S-transferase	A0A3Q1LSN6_BOVIN
_VDIMENQIMDFR_.2	VDIMENQIMDFR	A0A3Q1LSN6	Glutathione S-transferase	A0A3Q1LSN6_BOVIN
_YSWFAGEK_.2	YSWFAGEK	A0A3Q1LSN6	Glutathione S-transferase	A0A3Q1LSN6_BOVIN
_LTFVDFLTYDVLDQNR_.2	LTFVDFLTYDVLDQNR	A0A3Q1LSN6	Glutathione S-transferase	A0A3Q1LSN6_BOVIN
_LTFVDFLTYDVLDQNR_.3	LTFVDFLTYDVLDQNR	A0A3Q1LSN6	Glutathione S-transferase	A0A3Q1LSN6_BOVIN
_QFSLFLGK_.2	QFSLFLGK	A0A3Q1LSN6	Glutathione S-transferase	A0A3Q1LSN6_BOVIN
_MAQWGNR_.2	MAQWGNR	A0A3Q1LSN6	Glutathione S-transferase	A0A3Q1LSN6_BOVIN
_FKLDLDFPNLPYLMDGK_.3	FKLDLDFPNLPYLMDGK	A0A3Q1LSN6	Glutathione S-transferase	A0A3Q1LSN6_BOVIN
_MLLEFTDTSYEEK_.2	MLLEFTDTSYEEK	A0A3Q1LSN6	Glutathione S-transferase	A0A3Q1LSN6_BOVIN
_MQLVQLC[Carbamidomethyl (C)]YNPDHEK_.3	MQLVQLCYNPDHEK	A0A3Q1LSN6	Glutathione S-transferase	A0A3Q1LSN6_BOVIN
_MQLVQLC[Carbamidomethyl (C)]YNPDHEK_.2	MQLVQLCYNPDHEK	A0A3Q1LSN6	Glutathione S-transferase	A0A3Q1LSN6_BOVIN
_LDLDFPNLPYLMDGK_.2	LDLDFPNLPYLMDGK	A0A3Q1LSN6	Glutathione S-transferase	A0A3Q1LSN6_BOVIN
_IATYMQSDR_.2	IATYMQSDR	A0A3Q1LSN6	Glutathione S-transferase	A0A3Q1LSN6_BOVIN
_IATYM[Oxidation (M)]QSDR_.2	IATYMQSDR	A0A3Q1LSN6	Glutathione S-transferase	A0A3Q1LSN6_BOVIN
_YTC[Carbamidomethyl (C)]GEAPDYDK_.2	YTCGEAPDYDK	A0A3Q1LSN6	Glutathione S-transferase	A0A3Q1LSN6_BOVIN
_MAGIDDC[Carbamidomethyl (C)]YTSAR_.2	MAGIDDCYTSAR	A0A3Q1LT23	Uncharacterized protein	A0A3Q1LT23_BOVIN
_GPEIALLR_.2	GPEIALLR	A0A3Q1LT78	DDB1 and CUL4 associated factor 6	A0A3Q1LT78_BOVIN
_TQQQPSTSDQSSHEGSSQDPQTSDSPSSVVNK_.3	TQQQPSTSDQSSHEGSSQDPQTSDSPSSVVNK	A0A3Q1LT78	DDB1 and CUL4 associated factor 6	A0A3Q1LT78_BOVIN
_NDFNLDSPC[Carbamidomethyl (C)]GVAEESTLSEK_.2	NDFNLDSPCGVAEESTLSEK	A0A3Q1LT78	DDB1 and CUL4 associated factor 6	A0A3Q1LT78_BOVIN
_GKEPGTSDQTSTPSASSTSNPEPQSQTEAIGSLAHEETLTR_.4	GKEPGTSDQTSTPSASSTSNPEPQSQTEAIGSLAHEETLTR	A0A3Q1LT78	DDB1 and CUL4 associated factor 6	A0A3Q1LT78_BOVIN
_LVISNPYSR_.2	LVISNPYSR	A0A3Q1LT78	DDB1 and CUL4 associated factor 6	A0A3Q1LT78_BOVIN
_GGSC[Carbamidomethyl (C)]PHLLWDVR_.3	GGSCPHLLWDVR	A0A3Q1LT78	DDB1 and CUL4 associated factor 6	A0A3Q1LT78_BOVIN
_KLADEVITR_.2	KLADEVITR	A0A3Q1LT78	DDB1 and CUL4 associated factor 6	A0A3Q1LT78_BOVIN
_AEGGASSNVFSMFDQSQIQEFK_.3	AEGGASSNVFSMFDQSQIQEFK	A0A3Q1LTA6	Uncharacterized protein	A0A3Q1LTA6_BOVIN
_TINYIQLK_.2	TINYIQLK	A0A3Q1LTQ6	Uncharacterized protein	A0A3Q1LTQ6_BOVIN
_HLSSC[Carbamidomethyl (C)]AAPAPLTSAER_.3	HLSSCAAPAPLTSAER	A0A3Q1LTQ6	Uncharacterized protein	A0A3Q1LTQ6_BOVIN
_HLSSC[Carbamidomethyl (C)]AAPAPLTSAER_.2	HLSSCAAPAPLTSAER	A0A3Q1LTQ6	Uncharacterized protein	A0A3Q1LTQ6_BOVIN
_VVIEDEQLVLGAFR_.2	VVIEDEQLVLGAFR	A0A3Q1LTQ6	Uncharacterized protein	A0A3Q1LTQ6_BOVIN
_HQTLQGLAFPLQPQAQR_.3	HQTLQGLAFPLQPQAQR	A0A3Q1LTQ6	Uncharacterized protein	A0A3Q1LTQ6_BOVIN
_HQTLQGLAFPLQPQAQR_.2	HQTLQGLAFPLQPQAQR	A0A3Q1LTQ6	Uncharacterized protein	A0A3Q1LTQ6_BOVIN
_ETIELVHTEPTDVAQLPSR_.2	ETIELVHTEPTDVAQLPSR	A0A3Q1LTQ6	Uncharacterized protein	A0A3Q1LTQ6_BOVIN
_ETIELVHTEPTDVAQLPSR_.3	ETIELVHTEPTDVAQLPSR	A0A3Q1LTQ6	Uncharacterized protein	A0A3Q1LTQ6_BOVIN
_YHFFLYK_.2	YHFFLYK	A0A3Q1LTQ6	Uncharacterized protein	A0A3Q1LTQ6_BOVIN
_DDLSFAGYQK_.2	DDLSFAGYQK	A0A3Q1LTQ6	Uncharacterized protein	A0A3Q1LTQ6_BOVIN
_EFGGGHIKDELFGTVK_.3	EFGGGHIKDELFGTVK	A0A3Q1LTQ6	Uncharacterized protein	A0A3Q1LTQ6_BOVIN
_HENVIGLLDVFTPAR_.3	HENVIGLLDVFTPAR	A0A3Q1LTT9	Mitogen-activated protein kinase	A0A3Q1LTT9_BOVIN
_LVGTPGAELLK_.2	LVGTPGAELLK	A0A3Q1LTT9	Mitogen-activated protein kinase	A0A3Q1LTT9_BOVIN
_LTDDHVQFLIYQILR_.3	LTDDHVQFLIYQILR	A0A3Q1LTT9	Mitogen-activated protein kinase	A0A3Q1LTT9_BOVIN
_YIHSADIIHR_.3	YIHSADIIHR	A0A3Q1LTT9	Mitogen-activated protein kinase	A0A3Q1LTT9_BOVIN
_TLFPGTDHIDQLK_.3	TLFPGTDHIDQLK	A0A3Q1LTT9	Mitogen-activated protein kinase	A0A3Q1LTT9_BOVIN
_TLFPGTDHIDQLK_.2	TLFPGTDHIDQLK	A0A3Q1LTT9	Mitogen-activated protein kinase	A0A3Q1LTT9_BOVIN
_SLEEFNDVYLVTHLMGADLNNIVK_.3	SLEEFNDVYLVTHLMGADLNNIVK	A0A3Q1LTT9	Mitogen-activated protein kinase	A0A3Q1LTT9_BOVIN
_LEQYTSAIEGTK_.2	LEQYTSAIEGTK	A0A3Q1LTX4	Non-muscle caldesmon	A0A3Q1LTX4_BOVIN
_PSDLRPGDVSGK_.3	PSDLRPGDVSGK	A0A3Q1LTX4	Non-muscle caldesmon	A0A3Q1LTX4_BOVIN
_GNVFSSPTASGTPNK_.2	GNVFSSPTASGTPNK	A0A3Q1LTX4	Non-muscle caldesmon	A0A3Q1LTX4_BOVIN
_INEWLTK_.2	INEWLTK	A0A3Q1LTX4	Non-muscle caldesmon	A0A3Q1LTX4_BOVIN
_QKQEEEALGQVTDQVEVNTQNSVPDEEVK_.3	QKQEEEALGQVTDQVEVNTQNSVPDEEVK	A0A3Q1LTX4	Non-muscle caldesmon	A0A3Q1LTX4_BOVIN
_QQEAALELEELKK_.3	QQEAALELEELKK	A0A3Q1LTX4	Non-muscle caldesmon	A0A3Q1LTX4_BOVIN
_TGAAQGILLQK_.2	TGAAQGILLQK	A0A3Q1LTY7	Agrin	A0A3Q1LTY7_BOVIN
_HQGPC[Carbamidomethyl (C)]DQSPSPC[Carbamidomethyl (C)]R_.3	HQGPCDQSPSPCR	A0A3Q1LTY7	Agrin	A0A3Q1LTY7_BOVIN
_ALHPSVPAFGGHSFLAFPTLR_.4	ALHPSVPAFGGHSFLAFPTLR	A0A3Q1LTY7	Agrin	A0A3Q1LTY7_BOVIN
_VVGSELIQK_.2	VVGSELIQK	A0A3Q1LUA4	Proteasome 26S subunit, ATPase 1	A0A3Q1LUA4_BOVIN
_AVANQTSATFLR_.2	AVANQTSATFLR	A0A3Q1LUA4	Proteasome 26S subunit, ATPase 1	A0A3Q1LUA4_BOVIN
_IETLDPALIRPGR_.3	IETLDPALIRPGR	A0A3Q1LUA4	Proteasome 26S subunit, ATPase 1	A0A3Q1LUA4_BOVIN
_IKDYLLMEEEFIR_.3	IKDYLLMEEEFIR	A0A3Q1LUA4	Proteasome 26S subunit, ATPase 1	A0A3Q1LUA4_BOVIN
_VHAVIGVLMDDTDPLVTVMK_.3	VHAVIGVLMDDTDPLVTVMK	A0A3Q1LUA4	Proteasome 26S subunit, ATPase 1	A0A3Q1LUA4_BOVIN
_VHAVIGVLMDDTDPLVTVMK_.2	VHAVIGVLMDDTDPLVTVMK	A0A3Q1LUA4	Proteasome 26S subunit, ATPase 1	A0A3Q1LUA4_BOVIN
_KYEPPVPTR_.2	KYEPPVPTR	A0A3Q1LUA4	Proteasome 26S subunit, ATPase 1	A0A3Q1LUA4_BOVIN
_VAEEHAPSIVFIDEIDAIGTK_.3	VAEEHAPSIVFIDEIDAIGTK	A0A3Q1LUA4	Proteasome 26S subunit, ATPase 1	A0A3Q1LUA4_BOVIN
_LPLVTPHTQC[Carbamidomethyl (C)]R_.3	LPLVTPHTQCR	A0A3Q1LUA4	Proteasome 26S subunit, ATPase 1	A0A3Q1LUA4_BOVIN
_TMLELLNQLDGFDSR_.2	TMLELLNQLDGFDSR	A0A3Q1LUA4	Proteasome 26S subunit, ATPase 1	A0A3Q1LUA4_BOVIN
_KIEFPLPDEK_.2	KIEFPLPDEK	A0A3Q1LUA4	Proteasome 26S subunit, ATPase 1	A0A3Q1LUA4_BOVIN
_ESVELPLTHPEYYEEMGIKPPK_.4	ESVELPLTHPEYYEEMGIKPPK	A0A3Q1LUA4	Proteasome 26S subunit, ATPase 1	A0A3Q1LUA4_BOVIN
_APQETYADIGGLDNQIQEIK_.3	APQETYADIGGLDNQIQEIK	A0A3Q1LUA4	Proteasome 26S subunit, ATPase 1	A0A3Q1LUA4_BOVIN
_MTLADDVTLDDLIMAK_.2	MTLADDVTLDDLIMAK	A0A3Q1LUA4	Proteasome 26S subunit, ATPase 1	A0A3Q1LUA4_BOVIN
_LIEEC[Carbamidomethyl (C)]ISQIVLHK_.3	LIEECISQIVLHK	A0A3Q1LUD9	Uncharacterized protein	A0A3Q1LUD9_BOVIN
_LQFGEQVENIKPEIVSVTAAC[Carbamidomethyl (C)]EEVR_.3	LQFGEQVENIKPEIVSVTAACEEVR	A0A3Q1LUD9	Uncharacterized protein	A0A3Q1LUD9_BOVIN
_LLSALC[Carbamidomethyl (C)]ILPQPEDMNER_.2	LLSALCILPQPEDMNER	A0A3Q1LUD9	Uncharacterized protein	A0A3Q1LUD9_BOVIN
_LGLHQVLQDLR_.3	LGLHQVLQDLR	A0A3Q1LUD9	Uncharacterized protein	A0A3Q1LUD9_BOVIN
_QDLEAEVSQLTGEVAK_.2	QDLEAEVSQLTGEVAK	A0A3Q1LUD9	Uncharacterized protein	A0A3Q1LUD9_BOVIN
_FVAEDLSQDC[Carbamidomethyl (C)]FWTK_.2	FVAEDLSQDCFWTK	A0A3Q1LUD9	Uncharacterized protein	A0A3Q1LUD9_BOVIN
_DMSLLSC[Carbamidomethyl (C)]LESLR_.2	DMSLLSCLESLR	A0A3Q1LUD9	Uncharacterized protein	A0A3Q1LUD9_BOVIN
_ELGEYFLFDPK_.2	ELGEYFLFDPK	A0A3Q1LUD9	Uncharacterized protein	A0A3Q1LUD9_BOVIN
_KLSVEEFFMDLHNFK_.3	KLSVEEFFMDLHNFK	A0A3Q1LUD9	Uncharacterized protein	A0A3Q1LUD9_BOVIN
_AEQHFLSILQHLLLVR_.4	AEQHFLSILQHLLLVR	A0A3Q1LUD9	Uncharacterized protein	A0A3Q1LUD9_BOVIN
_VGC[Carbamidomethyl (C)]LQLINALITPAEELDFR_.3	VGCLQLINALITPAEELDFR	A0A3Q1LUD9	Uncharacterized protein	A0A3Q1LUD9_BOVIN
_VGC[Carbamidomethyl (C)]LQLINALITPAEELDFR_.2	VGCLQLINALITPAEELDFR	A0A3Q1LUD9	Uncharacterized protein	A0A3Q1LUD9_BOVIN
_LSVEEFFMDLHNFK_.3	LSVEEFFMDLHNFK	A0A3Q1LUD9	Uncharacterized protein	A0A3Q1LUD9_BOVIN
_SEEVPTILEETTELLGR_.2	SEEVPTILEETTELLGR	A0A3Q1LUD9	Uncharacterized protein	A0A3Q1LUD9_BOVIN
_SAMMYIQELR_.2	SAMMYIQELR	A0A3Q1LUD9	Uncharacterized protein	A0A3Q1LUD9_BOVIN
_LTSTFSAQTK_.2	LTSTFSAQTK	A0A3Q1LUD9	Uncharacterized protein	A0A3Q1LUD9_BOVIN
_LQDIQGEKDALDSEK_.3	LQDIQGEKDALDSEK	A0A3Q1LUD9	Uncharacterized protein	A0A3Q1LUD9_BOVIN
_VQLNVFDEQGEEDSYDLK_.2	VQLNVFDEQGEEDSYDLK	A0A3Q1LUD9	Uncharacterized protein	A0A3Q1LUD9_BOVIN
_VSITC[Carbamidomethyl (C)]SGSSSNVGR_.2	VSITCSGSSSNVGR	A0A3Q1LUE9	Uncharacterized protein	A0A3Q1LUE9_BOVIN
_TLIYGATSR_.2	TLIYGATSR	A0A3Q1LUE9	Uncharacterized protein	A0A3Q1LUE9_BOVIN
_GNYVNWFQQIPGSAPR_.2	GNYVNWFQQIPGSAPR	A0A3Q1LUE9	Uncharacterized protein	A0A3Q1LUE9_BOVIN
_GNYVNWFQQIPGSAPR_.3	GNYVNWFQQIPGSAPR	A0A3Q1LUE9	Uncharacterized protein	A0A3Q1LUE9_BOVIN
_VDC[Carbamidomethyl (C)]TADSEVC[Carbamidomethyl (C)]SAQGVR_.2	VDCTADSEVCSAQGVR	A0A3Q1LUG9	Uncharacterized protein	A0A3Q1LUG9_BOVIN
_VDC[Carbamidomethyl (C)]TQHYELC[Carbamidomethyl (C)]SGNQVR_.3	VDCTQHYELCSGNQVR	A0A3Q1LUG9	Uncharacterized protein	A0A3Q1LUG9_BOVIN
_NFDDAIAEGVTFIK_.2	NFDDAIAEGVTFIK	A0A3Q1LUG9	Uncharacterized protein	A0A3Q1LUG9_BOVIN
_EFPGLAEVTIAEVDC[Carbamidomethyl (C)]TAER_.3	EFPGLAEVTIAEVDCTAER	A0A3Q1LUG9	Uncharacterized protein	A0A3Q1LUG9_BOVIN
_VC[Carbamidomethyl (C)]FGNQLLNAVSR_.2	VCFGNQLLNAVSR	A0A3Q1LUK0	Monoglyceride lipase	A0A3Q1LUK0_BOVIN
_ELPEVTSSVFR_.2	ELPEVTSSVFR	A0A3Q1LUK0	Monoglyceride lipase	A0A3Q1LUK0_BOVIN
_EINTWVSQR_.2	EINTWVSQR	A0A3Q1LUK0	Monoglyceride lipase	A0A3Q1LUK0_BOVIN
_LTLPFLLLQGSADR_.2	LTLPFLLLQGSADR	A0A3Q1LUK0	Monoglyceride lipase	A0A3Q1LUK0_BOVIN
_MVVSDFHVFIR_.3	MVVSDFHVFIR	A0A3Q1LUK0	Monoglyceride lipase	A0A3Q1LUK0_BOVIN
_GAYLLMESAK_.2	GAYLLMESAK	A0A3Q1LUK0	Monoglyceride lipase	A0A3Q1LUK0_BOVIN
_IDSSVLSR_.2	IDSSVLSR	A0A3Q1LUK0	Monoglyceride lipase	A0A3Q1LUK0_BOVIN
_ALVFVSHGAGEHC[Carbamidomethyl (C)]GR_.3	ALVFVSHGAGEHCGR	A0A3Q1LUK0	Monoglyceride lipase	A0A3Q1LUK0_BOVIN
_VLNLVLPNMSLGR_.2	VLNLVLPNMSLGR	A0A3Q1LUK0	Monoglyceride lipase	A0A3Q1LUK0_BOVIN
_TEVDIYNTDPLVC[Carbamidomethyl (C)]R_.2	TEVDIYNTDPLVCR	A0A3Q1LUK0	Monoglyceride lipase	A0A3Q1LUK0_BOVIN
_DVLQHVDAVQK_.2	DVLQHVDAVQK	A0A3Q1LUK0	Monoglyceride lipase	A0A3Q1LUK0_BOVIN
_YDELAQMLVGLGLLVFAHDHVGHGQSEGER_.5	YDELAQMLVGLGLLVFAHDHVGHGQSEGER	A0A3Q1LUK0	Monoglyceride lipase	A0A3Q1LUK0_BOVIN
_KDHPFGFVAVPTK_.3	KDHPFGFVAVPTK	A0A3Q1LUL4	Uncharacterized protein	A0A3Q1LUL4_BOVIN
_NPDGTMNLMNWEC[Carbamidomethyl (C)]AIPGK_.2	NPDGTMNLMNWECAIPGK	A0A3Q1LUL4	Uncharacterized protein	A0A3Q1LUL4_BOVIN
_GIPEFWLTVFK_.2	GIPEFWLTVFK	A0A3Q1LUM5;A0A3Q1N552;A6H767	Uncharacterized protein;Uncharacterized protein;Nucleosome assembly protein 1-like 1	A0A3Q1LUM5_BOVIN;A0A3Q1N552_BOVIN;NP1L1_BOVIN
_YAVLYQPLFDK_.2	YAVLYQPLFDK	A0A3Q1LUM5;A0A3Q1N552;A6H767	Uncharacterized protein;Uncharacterized protein;Nucleosome assembly protein 1-like 1	A0A3Q1LUM5_BOVIN;A0A3Q1N552_BOVIN;NP1L1_BOVIN
_LDGLVETPTGYIESLPR_.2	LDGLVETPTGYIESLPR	A0A3Q1LUM5;A0A3Q1N552;A6H767	Uncharacterized protein;Uncharacterized protein;Nucleosome assembly protein 1-like 1	A0A3Q1LUM5_BOVIN;A0A3Q1N552_BOVIN;NP1L1_BOVIN
_NVDLLSDMVQEHDEPILK_.3	NVDLLSDMVQEHDEPILK	A0A3Q1LUM5;A0A3Q1N552;A6H767	Uncharacterized protein;Uncharacterized protein;Nucleosome assembly protein 1-like 1	A0A3Q1LUM5_BOVIN;A0A3Q1N552_BOVIN;NP1L1_BOVIN
_FYEEVHDLER_.2	FYEEVHDLER	A0A3Q1LUM5;A0A3Q1N552;A6H767	Uncharacterized protein;Uncharacterized protein;Nucleosome assembly protein 1-like 1	A0A3Q1LUM5_BOVIN;A0A3Q1N552_BOVIN;NP1L1_BOVIN
_FYEEVHDLER_.3	FYEEVHDLER	A0A3Q1LUM5;A0A3Q1N552;A6H767	Uncharacterized protein;Uncharacterized protein;Nucleosome assembly protein 1-like 1	A0A3Q1LUM5_BOVIN;A0A3Q1N552_BOVIN;NP1L1_BOVIN
_DPENFPFVVLGNK_.2	DPENFPFVVLGNK	A0A3Q1LUM6	Ras-related protein Rab-7a	A0A3Q1LUM6_BOVIN
_TSLMNQYVNK_.2	TSLMNQYVNK	A0A3Q1LUM6	Ras-related protein Rab-7a	A0A3Q1LUM6_BOVIN
_FQSLGVAFYR_.2	FQSLGVAFYR	A0A3Q1LUM6	Ras-related protein Rab-7a	A0A3Q1LUM6_BOVIN
_TLDSWRDEFLIQASPR_.3	TLDSWRDEFLIQASPR	A0A3Q1LUM6	Ras-related protein Rab-7a	A0A3Q1LUM6_BOVIN
_LVTMQIWDTAGQER_.2	LVTMQIWDTAGQER	A0A3Q1LUM6	Ras-related protein Rab-7a	A0A3Q1LUM6_BOVIN
_LVTMQIWDTAGQER_.3	LVTMQIWDTAGQER	A0A3Q1LUM6	Ras-related protein Rab-7a	A0A3Q1LUM6_BOVIN
_EAINVEQAFQTIAR_.3	EAINVEQAFQTIAR	A0A3Q1LUM6	Ras-related protein Rab-7a	A0A3Q1LUM6_BOVIN
_EAINVEQAFQTIAR_.2	EAINVEQAFQTIAR	A0A3Q1LUM6	Ras-related protein Rab-7a	A0A3Q1LUM6_BOVIN
_HPFPGPGLAIR_.2	HPFPGPGLAIR	A0A3Q1LUN6	Guanine monophosphate synthase	A0A3Q1LUN6_BOVIN
_VVYIFGPPVK_.2	VVYIFGPPVK	A0A3Q1LUN6	Guanine monophosphate synthase	A0A3Q1LUN6_BOVIN
_IMYDLTSKPPGTTEWE_.2	IMYDLTSKPPGTTEWE	A0A3Q1LUN6	Guanine monophosphate synthase	A0A3Q1LUN6_BOVIN
_ISQMPVILTPLHFDR_.3	ISQMPVILTPLHFDR	A0A3Q1LUN6	Guanine monophosphate synthase	A0A3Q1LUN6_BOVIN
_DEPDWESLIFLAR_.2	DEPDWESLIFLAR	A0A3Q1LUN6	Guanine monophosphate synthase	A0A3Q1LUN6_BOVIN
_SYSYVC[Carbamidomethyl (C)]GISSK_.2	SYSYVCGISSK	A0A3Q1LUN6	Guanine monophosphate synthase	A0A3Q1LUN6_BOVIN
_ELGLPEELVSR_.2	ELGLPEELVSR	A0A3Q1LUN6	Guanine monophosphate synthase	A0A3Q1LUN6_BOVIN
_EPPTDVTPTFLTTGVLSTLR_.3	EPPTDVTPTFLTTGVLSTLR	A0A3Q1LUN6	Guanine monophosphate synthase	A0A3Q1LUN6_BOVIN
_EPPTDVTPTFLTTGVLSTLR_.2	EPPTDVTPTFLTTGVLSTLR	A0A3Q1LUN6	Guanine monophosphate synthase	A0A3Q1LUN6_BOVIN
_TVGVQGDC[Carbamidomethyl (C)]R_.2	TVGVQGDCR	A0A3Q1LUN6	Guanine monophosphate synthase	A0A3Q1LUN6_BOVIN
_ELFVQSEIFPLETPAFAIK_.2	ELFVQSEIFPLETPAFAIK	A0A3Q1LUN6	Guanine monophosphate synthase	A0A3Q1LUN6_BOVIN
_QVEGAAQEAVTSAGTAVQQVVDQATEAGQK_.3	QVEGAAQEAVTSAGTAVQQVVDQATEAGQK	A0A3Q1LUU1	Adipogenesis regulatory factor	A0A3Q1LUU1_BOVIN
_FLNTLTLGMIR_.2	FLNTLTLGMIR	A0A3Q1LUU2;Q2HJ73	3-hydroxyisobutyryl-CoA hydrolase, mitochondrial;3-hydroxyisobutyryl-CoA hydrolase, mitochondrial	A0A3Q1LUU2_BOVIN;HIBCH_BOVIN
_EVTDEDLNDYFK_.2	EVTDEDLNDYFK	A0A3Q1LUU2;Q2HJ73	3-hydroxyisobutyryl-CoA hydrolase, mitochondrial;3-hydroxyisobutyryl-CoA hydrolase, mitochondrial	A0A3Q1LUU2_BOVIN;HIBCH_BOVIN
_LGYFLALTGFR_.2	LGYFLALTGFR	A0A3Q1LUU2;Q2HJ73	3-hydroxyisobutyryl-CoA hydrolase, mitochondrial;3-hydroxyisobutyryl-CoA hydrolase, mitochondrial	A0A3Q1LUU2_BOVIN;HIBCH_BOVIN
_MLQDLFR_.2	MLQDLFR	A0A3Q1LUU2;Q2HJ73	3-hydroxyisobutyryl-CoA hydrolase, mitochondrial;3-hydroxyisobutyryl-CoA hydrolase, mitochondrial	A0A3Q1LUU2_BOVIN;HIBCH_BOVIN
_TFLIIIK_.2	TFLIIIK	A0A3Q1LUU2;Q2HJ73	3-hydroxyisobutyryl-CoA hydrolase, mitochondrial;3-hydroxyisobutyryl-CoA hydrolase, mitochondrial	A0A3Q1LUU2_BOVIN;HIBCH_BOVIN
_SVFAMPETAIGLFPDVGGGYFLPR_.3	SVFAMPETAIGLFPDVGGGYFLPR	A0A3Q1LUU2;Q2HJ73	3-hydroxyisobutyryl-CoA hydrolase, mitochondrial;3-hydroxyisobutyryl-CoA hydrolase, mitochondrial	A0A3Q1LUU2_BOVIN;HIBCH_BOVIN
_AFC[Carbamidomethyl (C)]AGGDIR_.2	AFCAGGDIR	A0A3Q1LUU2;Q2HJ73	3-hydroxyisobutyryl-CoA hydrolase, mitochondrial;3-hydroxyisobutyryl-CoA hydrolase, mitochondrial	A0A3Q1LUU2_BOVIN;HIBCH_BOVIN
_ENIADVLETYHAK_.2	ENIADVLETYHAK	A0A3Q1LUU2;Q2HJ73	3-hydroxyisobutyryl-CoA hydrolase, mitochondrial;3-hydroxyisobutyryl-CoA hydrolase, mitochondrial	A0A3Q1LUU2_BOVIN;HIBCH_BOVIN
_ENIADVLETYHAK_.3	ENIADVLETYHAK	A0A3Q1LUU2;Q2HJ73	3-hydroxyisobutyryl-CoA hydrolase, mitochondrial;3-hydroxyisobutyryl-CoA hydrolase, mitochondrial	A0A3Q1LUU2_BOVIN;HIBCH_BOVIN
_TLPEVLIMEYR_.2	TLPEVLIMEYR	A0A3Q1LUU2;Q2HJ73	3-hydroxyisobutyryl-CoA hydrolase, mitochondrial;3-hydroxyisobutyryl-CoA hydrolase, mitochondrial	A0A3Q1LUU2_BOVIN;HIBCH_BOVIN
_TLPEVLIM[Oxidation (M)]EYR_.2	TLPEVLIMEYR	A0A3Q1LUU2;Q2HJ73	3-hydroxyisobutyryl-CoA hydrolase, mitochondrial;3-hydroxyisobutyryl-CoA hydrolase, mitochondrial	A0A3Q1LUU2_BOVIN;HIBCH_BOVIN
_LGMLEEDLLALK_.2	LGMLEEDLLALK	A0A3Q1LUU2;Q2HJ73	3-hydroxyisobutyryl-CoA hydrolase, mitochondrial;3-hydroxyisobutyryl-CoA hydrolase, mitochondrial	A0A3Q1LUU2_BOVIN;HIBCH_BOVIN
_LGM[Oxidation (M)]LEEDLLALK_.2	LGMLEEDLLALK	A0A3Q1LUU2;Q2HJ73	3-hydroxyisobutyryl-CoA hydrolase, mitochondrial;3-hydroxyisobutyryl-CoA hydrolase, mitochondrial	A0A3Q1LUU2_BOVIN;HIBCH_BOVIN
_TDQDKPFILEEHMDK_.3	TDQDKPFILEEHMDK	A0A3Q1LUU2;Q2HJ73	3-hydroxyisobutyryl-CoA hydrolase, mitochondrial;3-hydroxyisobutyryl-CoA hydrolase, mitochondrial	A0A3Q1LUU2_BOVIN;HIBCH_BOVIN
_SLGSNDLKF_.2	SLGSNDLKF	A0A3Q1LUU2;Q2HJ73	3-hydroxyisobutyryl-CoA hydrolase, mitochondrial;3-hydroxyisobutyryl-CoA hydrolase, mitochondrial	A0A3Q1LUU2_BOVIN;HIBCH_BOVIN
_AVLIDKDQSPK_.2	AVLIDKDQSPK	A0A3Q1LUU2;Q2HJ73	3-hydroxyisobutyryl-CoA hydrolase, mitochondrial;3-hydroxyisobutyryl-CoA hydrolase, mitochondrial	A0A3Q1LUU2_BOVIN;HIBCH_BOVIN
_DVYTAGIATHFVDFEK_.3	DVYTAGIATHFVDFEK	A0A3Q1LUU2;Q2HJ73	3-hydroxyisobutyryl-CoA hydrolase, mitochondrial;3-hydroxyisobutyryl-CoA hydrolase, mitochondrial	A0A3Q1LUU2_BOVIN;HIBCH_BOVIN
_DVYTAGIATHFVDFEK_.2	DVYTAGIATHFVDFEK	A0A3Q1LUU2;Q2HJ73	3-hydroxyisobutyryl-CoA hydrolase, mitochondrial;3-hydroxyisobutyryl-CoA hydrolase, mitochondrial	A0A3Q1LUU2_BOVIN;HIBCH_BOVIN
_SLVEIADTVPK_.2	SLVEIADTVPK	A0A3Q1LV36	Importin 5	A0A3Q1LV36_BOVIN
_IC[Carbamidomethyl (C)]DIAAELAR_.2	ICDIAAELAR	A0A3Q1LV36	Importin 5	A0A3Q1LV36_BOVIN
_AIGTEPDSDVLSEIMHSFAK_.3	AIGTEPDSDVLSEIMHSFAK	A0A3Q1LV36	Importin 5	A0A3Q1LV36_BOVIN
_VSDILHSIFSSYK_.3	VSDILHSIFSSYK	A0A3Q1LV36	Importin 5	A0A3Q1LV36_BOVIN
_VSDILHSIFSSYK_.2	VSDILHSIFSSYK	A0A3Q1LV36	Importin 5	A0A3Q1LV36_BOVIN
_ITFLLQAIR_.2	ITFLLQAIR	A0A3Q1LV36	Importin 5	A0A3Q1LV36_BOVIN
_LC[Carbamidomethyl (C)]GDTGLNNMQR_.2	LCGDTGLNNMQR	A0A3Q1LV36	Importin 5	A0A3Q1LV36_BOVIN
_SLLIPYLDSLVK_.2	SLLIPYLDSLVK	A0A3Q1LV36	Importin 5	A0A3Q1LV36_BOVIN
_NLIDEDGNNQWPEGLK_.2	NLIDEDGNNQWPEGLK	A0A3Q1LV36	Importin 5	A0A3Q1LV36_BOVIN
_HFADLLPGFLQAVNDSC[Carbamidomethyl (C)]YQNDDSVLK_.3	HFADLLPGFLQAVNDSCYQNDDSVLK	A0A3Q1LV36	Importin 5	A0A3Q1LV36_BOVIN
_QMAAVLLR_.2	QMAAVLLR	A0A3Q1LV36	Importin 5	A0A3Q1LV36_BOVIN
_GPEYLTQMWHFMC[Carbamidomethyl (C)]DALIK_.3	GPEYLTQMWHFMCDALIK	A0A3Q1LV36	Importin 5	A0A3Q1LV36_BOVIN
_VAAAESMPLLLEC[Carbamidomethyl (C)]AR_.2	VAAAESMPLLLECAR	A0A3Q1LV36	Importin 5	A0A3Q1LV36_BOVIN
_VAAAESM[Oxidation (M)]PLLLEC[Carbamidomethyl (C)]AR_.2	VAAAESMPLLLECAR	A0A3Q1LV36	Importin 5	A0A3Q1LV36_BOVIN
_MLVQC[Carbamidomethyl (C)]MQDQEHPSIR_.3	MLVQCMQDQEHPSIR	A0A3Q1LV36	Importin 5	A0A3Q1LV36_BOVIN
_FLFDSVSSQNMGLR_.2	FLFDSVSSQNMGLR	A0A3Q1LV36	Importin 5	A0A3Q1LV36_BOVIN
_VQAHAAAALINFTEDC[Carbamidomethyl (C)]PK_.3	VQAHAAAALINFTEDCPK	A0A3Q1LV36	Importin 5	A0A3Q1LV36_BOVIN
_VQAHAAAALINFTEDC[Carbamidomethyl (C)]PK_.2	VQAHAAAALINFTEDCPK	A0A3Q1LV36	Importin 5	A0A3Q1LV36_BOVIN
_HIVENAVQK_.2	HIVENAVQK	A0A3Q1LV36	Importin 5	A0A3Q1LV36_BOVIN
_LMVPLLK_.2	LMVPLLK	A0A3Q1LV36	Importin 5	A0A3Q1LV36_BOVIN
_EHIMQMLQNPDWK_.3	EHIMQMLQNPDWK	A0A3Q1LV36	Importin 5	A0A3Q1LV36_BOVIN
_EHIMQMLQNPDWK_.2	EHIMQMLQNPDWK	A0A3Q1LV36	Importin 5	A0A3Q1LV36_BOVIN
_TKENINATENC[Carbamidomethyl (C)]ISAVGK_.3	TKENINATENCISAVGK	A0A3Q1LV36	Importin 5	A0A3Q1LV36_BOVIN
_TKENINATENC[Carbamidomethyl (C)]ISAVGK_.2	TKENINATENCISAVGK	A0A3Q1LV36	Importin 5	A0A3Q1LV36_BOVIN
_LVLEQVVTSIASVADTAEEK_.3	LVLEQVVTSIASVADTAEEK	A0A3Q1LV36	Importin 5	A0A3Q1LV36_BOVIN
_LVLEQVVTSIASVADTAEEK_.2	LVLEQVVTSIASVADTAEEK	A0A3Q1LV36	Importin 5	A0A3Q1LV36_BOVIN
_FMQDASDVMQLLLK_.2	FMQDASDVMQLLLK	A0A3Q1LV36	Importin 5	A0A3Q1LV36_BOVIN
_LQELIQK_.2	LQELIQK	A0A3Q1LV36	Importin 5	A0A3Q1LV36_BOVIN
_ATAAFILANEHNVALFK_.3	ATAAFILANEHNVALFK	A0A3Q1LV36	Importin 5	A0A3Q1LV36_BOVIN
_ENINATENC[Carbamidomethyl (C)]ISAVGK_.2	ENINATENCISAVGK	A0A3Q1LV36	Importin 5	A0A3Q1LV36_BOVIN
_EAALHIFWNFPGIFGNQQQHYLDVIK_.4	EAALHIFWNFPGIFGNQQQHYLDVIK	A0A3Q1LV36	Importin 5	A0A3Q1LV36_BOVIN
_YAAC[Carbamidomethyl (C)]NAVGQMATDFAPGFQK_.2	YAACNAVGQMATDFAPGFQK	A0A3Q1LV36	Importin 5	A0A3Q1LV36_BOVIN
_YAAC[Carbamidomethyl (C)]NAVGQMATDFAPGFQK_.3	YAACNAVGQMATDFAPGFQK	A0A3Q1LV36	Importin 5	A0A3Q1LV36_BOVIN
_STAC[Carbamidomethyl (C)]QMLVC[Carbamidomethyl (C)]YAK_.2	STACQMLVCYAK	A0A3Q1LV36	Importin 5	A0A3Q1LV36_BOVIN
_STAC[Carbamidomethyl (C)]QM[Oxidation (M)]LVC[Carbamidomethyl (C)]YAK_.2	STACQMLVCYAK	A0A3Q1LV36	Importin 5	A0A3Q1LV36_BOVIN
_PMLQYVC[Carbamidomethyl (C)]DSSPEVR_.2	PMLQYVCDSSPEVR	A0A3Q1LV36	Importin 5	A0A3Q1LV36_BOVIN
_PMLQYVC[Carbamidomethyl (C)]DSSPEVR_.3	PMLQYVCDSSPEVR	A0A3Q1LV36	Importin 5	A0A3Q1LV36_BOVIN
_IFSIIAEGEMHEAIK_.3	IFSIIAEGEMHEAIK	A0A3Q1LV36	Importin 5	A0A3Q1LV36_BOVIN
_QWGLC[Carbamidomethyl (C)]IFDDVIEHC[Carbamidomethyl (C)]SPASFK_.3	QWGLCIFDDVIEHCSPASFK	A0A3Q1LV36	Importin 5	A0A3Q1LV36_BOVIN
_EFQQYLPVVMGPLMK_.3	EFQQYLPVVMGPLMK	A0A3Q1LV36	Importin 5	A0A3Q1LV36_BOVIN
_VIAALLQTMEDQGNQR_.2	VIAALLQTMEDQGNQR	A0A3Q1LV36	Importin 5	A0A3Q1LV36_BOVIN
_TIEC[Carbamidomethyl (C)]ISLIGLAVGK_.2	TIECISLIGLAVGK	A0A3Q1LV36	Importin 5	A0A3Q1LV36_BOVIN
_YAEYFLRPMLQYVC[Carbamidomethyl (C)]DSSPEVR_.3	YAEYFLRPMLQYVCDSSPEVR	A0A3Q1LV36	Importin 5	A0A3Q1LV36_BOVIN
_FITEIWHPNVDK_.3	FITEIWHPNVDK	A0A3Q1LV60	Ubiquitin conjugating enzyme E2 G1	A0A3Q1LV60_BOVIN
_AHLTFPK_.2	AHLTFPK	A0A3Q1LV60	Ubiquitin conjugating enzyme E2 G1	A0A3Q1LV60_BOVIN
_NPVEGFSAGLIDDNDLYR_.2	NPVEGFSAGLIDDNDLYR	A0A3Q1LV60	Ubiquitin conjugating enzyme E2 G1	A0A3Q1LV60_BOVIN
_GQHVPGSPFQFTVGPLGEGGAHK_.4	GQHVPGSPFQFTVGPLGEGGAHK	A0A3Q1LV98	Filamin C	A0A3Q1LV98_BOVIN
_GQHVPGSPFQFTVGPLGEGGAHK_.3	GQHVPGSPFQFTVGPLGEGGAHK	A0A3Q1LV98	Filamin C	A0A3Q1LV98_BOVIN
_GQHVPGSPFQFTVGPLGEGGAHK_.2	GQHVPGSPFQFTVGPLGEGGAHK	A0A3Q1LV98	Filamin C	A0A3Q1LV98_BOVIN
_FNDEHIPDSPFVVPVASLSDDAR_.3	FNDEHIPDSPFVVPVASLSDDAR	A0A3Q1LV98	Filamin C	A0A3Q1LV98_BOVIN
_FVPQEMGPHTVTVK_.3	FVPQEMGPHTVTVK	A0A3Q1LV98	Filamin C	A0A3Q1LV98_BOVIN
_FVPQEMGPHTVTVK_.2	FVPQEMGPHTVTVK	A0A3Q1LV98	Filamin C	A0A3Q1LV98_BOVIN
_FVPQEM[Oxidation (M)]GPHTVTVK_.3	FVPQEMGPHTVTVK	A0A3Q1LV98	Filamin C	A0A3Q1LV98_BOVIN
_APLQVAVLGPTGVAEPVEVR_.2	APLQVAVLGPTGVAEPVEVR	A0A3Q1LV98	Filamin C	A0A3Q1LV98_BOVIN
_APLQVAVLGPTGVAEPVEVR_.3	APLQVAVLGPTGVAEPVEVR	A0A3Q1LV98	Filamin C	A0A3Q1LV98_BOVIN
_VSGPGVEPHGVLR_.3	VSGPGVEPHGVLR	A0A3Q1LV98	Filamin C	A0A3Q1LV98_BOVIN
_VSGPGVEPHGVLR_.2	VSGPGVEPHGVLR	A0A3Q1LV98	Filamin C	A0A3Q1LV98_BOVIN
_AFGPGLEGGLVNK_.2	AFGPGLEGGLVNK	A0A3Q1LV98	Filamin C	A0A3Q1LV98_BOVIN
_YGGPQHIVGSPFK_.3	YGGPQHIVGSPFK	A0A3Q1LV98	Filamin C	A0A3Q1LV98_BOVIN
_YGGPQHIVGSPFK_.2	YGGPQHIVGSPFK	A0A3Q1LV98	Filamin C	A0A3Q1LV98_BOVIN
_VPQLPITNFNR_.2	VPQLPITNFNR	A0A3Q1LV98	Filamin C	A0A3Q1LV98_BOVIN
_LSGGHSLHETSTVLVETVTK_.3	LSGGHSLHETSTVLVETVTK	A0A3Q1LV98	Filamin C	A0A3Q1LV98_BOVIN
_LSGGHSLHETSTVLVETVTK_.4	LSGGHSLHETSTVLVETVTK	A0A3Q1LV98	Filamin C	A0A3Q1LV98_BOVIN
_LSGGHSLHETSTVLVETVTK_.2	LSGGHSLHETSTVLVETVTK	A0A3Q1LV98	Filamin C	A0A3Q1LV98_BOVIN
_TGVEVGKPTHFTVLTK_.3	TGVEVGKPTHFTVLTK	A0A3Q1LV98	Filamin C	A0A3Q1LV98_BOVIN
_TGVEVGKPTHFTVLTK_.4	TGVEVGKPTHFTVLTK	A0A3Q1LV98	Filamin C	A0A3Q1LV98_BOVIN
_TGVEVGKPTHFTVLTK_.2	TGVEVGKPTHFTVLTK	A0A3Q1LV98	Filamin C	A0A3Q1LV98_BOVIN
_HIGISFTPK_.2	HIGISFTPK	A0A3Q1LV98	Filamin C	A0A3Q1LV98_BOVIN
_IPGNWFQMVSAQER_.2	IPGNWFQMVSAQER	A0A3Q1LV98	Filamin C	A0A3Q1LV98_BOVIN
_IPGNWFQMVSAQER_.3	IPGNWFQMVSAQER	A0A3Q1LV98	Filamin C	A0A3Q1LV98_BOVIN
_IPGNWFQM[Oxidation (M)]VSAQER_.2	IPGNWFQMVSAQER	A0A3Q1LV98	Filamin C	A0A3Q1LV98_BOVIN
_GPGLSQAFVGQK_.2	GPGLSQAFVGQK	A0A3Q1LV98	Filamin C	A0A3Q1LV98_BOVIN
_GPGLSQAFVGQK_.1	GPGLSQAFVGQK	A0A3Q1LV98	Filamin C	A0A3Q1LV98_BOVIN
_AFGPGLEPTGC[Carbamidomethyl (C)]IVDKPAEFTIDAR_.3	AFGPGLEPTGCIVDKPAEFTIDAR	A0A3Q1LV98	Filamin C	A0A3Q1LV98_BOVIN
_VHVQPAVDTSGVK_.3	VHVQPAVDTSGVK	A0A3Q1LV98	Filamin C	A0A3Q1LV98_BOVIN
_VHVQPAVDTSGVK_.2	VHVQPAVDTSGVK	A0A3Q1LV98	Filamin C	A0A3Q1LV98_BOVIN
_GAGTGGLGLAIEGPSEAK_.2	GAGTGGLGLAIEGPSEAK	A0A3Q1LV98	Filamin C	A0A3Q1LV98_BOVIN
_GAGTGGLGLTVEGPC[Carbamidomethyl (C)]EAK_.2	GAGTGGLGLTVEGPCEAK	A0A3Q1LV98	Filamin C	A0A3Q1LV98_BOVIN
_SPFPVHVAEAC[Carbamidomethyl (C)]NPNAC[Carbamidomethyl (C)]R_.3	SPFPVHVAEACNPNACR	A0A3Q1LV98	Filamin C	A0A3Q1LV98_BOVIN
_SPFPVHVAEAC[Carbamidomethyl (C)]NPNAC[Carbamidomethyl (C)]R_.2	SPFPVHVAEACNPNACR	A0A3Q1LV98	Filamin C	A0A3Q1LV98_BOVIN
_LLGWIQNK_.2	LLGWIQNK	A0A3Q1LV98	Filamin C	A0A3Q1LV98_BOVIN
_LLGWIQNK_.1	LLGWIQNK	A0A3Q1LV98	Filamin C	A0A3Q1LV98_BOVIN
_ATIRPVFDPSK_.3	ATIRPVFDPSK	A0A3Q1LV98	Filamin C	A0A3Q1LV98_BOVIN
_ATIRPVFDPSK_.2	ATIRPVFDPSK	A0A3Q1LV98	Filamin C	A0A3Q1LV98_BOVIN
_HVTNSPFK_.2	HVTNSPFK	A0A3Q1LV98	Filamin C	A0A3Q1LV98_BOVIN
_HVTNSPFK_.1	HVTNSPFK	A0A3Q1LV98	Filamin C	A0A3Q1LV98_BOVIN
_VC[Carbamidomethyl (C)]AYGPGLK_.2	VCAYGPGLK	A0A3Q1LV98	Filamin C	A0A3Q1LV98_BOVIN
_VC[Carbamidomethyl (C)]AYGPGLK_.1	VCAYGPGLK	A0A3Q1LV98	Filamin C	A0A3Q1LV98_BOVIN
_SLTATGGNHVTAR_.3	SLTATGGNHVTAR	A0A3Q1LV98	Filamin C	A0A3Q1LV98_BOVIN
_SLTATGGNHVTAR_.2	SLTATGGNHVTAR	A0A3Q1LV98	Filamin C	A0A3Q1LV98_BOVIN
_LTVTSLQETGLK_.2	LTVTSLQETGLK	A0A3Q1LV98	Filamin C	A0A3Q1LV98_BOVIN
_AWGPGLETGQVGK_.2	AWGPGLETGQVGK	A0A3Q1LV98	Filamin C	A0A3Q1LV98_BOVIN
_SPFEVQVSPEAGIQK_.2	SPFEVQVSPEAGIQK	A0A3Q1LV98	Filamin C	A0A3Q1LV98_BOVIN
_SPFEVQVSPEAGIQK_.3	SPFEVQVSPEAGIQK	A0A3Q1LV98	Filamin C	A0A3Q1LV98_BOVIN
_VHTPSGAVEEC[Carbamidomethyl (C)]YVSELDSDK_.3	VHTPSGAVEECYVSELDSDK	A0A3Q1LV98	Filamin C	A0A3Q1LV98_BOVIN
_VHTPSGAVEEC[Carbamidomethyl (C)]YVSELDSDK_.2	VHTPSGAVEECYVSELDSDK	A0A3Q1LV98	Filamin C	A0A3Q1LV98_BOVIN
_VTVLFAGQNIER_.2	VTVLFAGQNIER	A0A3Q1LV98	Filamin C	A0A3Q1LV98_BOVIN
_VYNVTYTVK_.2	VYNVTYTVK	A0A3Q1LV98	Filamin C	A0A3Q1LV98_BOVIN
_VYNVTYTVK_.1	VYNVTYTVK	A0A3Q1LV98	Filamin C	A0A3Q1LV98_BOVIN
_EKGDYILIVK_.3	EKGDYILIVK	A0A3Q1LV98	Filamin C	A0A3Q1LV98_BOVIN
_EKGDYILIVK_.2	EKGDYILIVK	A0A3Q1LV98	Filamin C	A0A3Q1LV98_BOVIN
_EAGDGVFEC[Carbamidomethyl (C)]EYYPVVPGK_.2	EAGDGVFECEYYPVVPGK	A0A3Q1LV98	Filamin C	A0A3Q1LV98_BOVIN
_EAGDGVFEC[Carbamidomethyl (C)]EYYPVVPGK_.3	EAGDGVFECEYYPVVPGK	A0A3Q1LV98	Filamin C	A0A3Q1LV98_BOVIN
_EAGAGGLSIAVEGPSK_.2	EAGAGGLSIAVEGPSK	A0A3Q1LV98	Filamin C	A0A3Q1LV98_BOVIN
_ILVGPSEIGDASK_.2	ILVGPSEIGDASK	A0A3Q1LV98	Filamin C	A0A3Q1LV98_BOVIN
_DFEIIDNHDYSYTVK_.3	DFEIIDNHDYSYTVK	A0A3Q1LV98	Filamin C	A0A3Q1LV98_BOVIN
_DFEIIDNHDYSYTVK_.2	DFEIIDNHDYSYTVK	A0A3Q1LV98	Filamin C	A0A3Q1LV98_BOVIN
_PIPGSPFR_.2	PIPGSPFR	A0A3Q1LV98	Filamin C	A0A3Q1LV98_BOVIN
_VLNPSGAK_.2	VLNPSGAK	A0A3Q1LV98	Filamin C	A0A3Q1LV98_BOVIN
_VLNPSGAK_.1	VLNPSGAK	A0A3Q1LV98	Filamin C	A0A3Q1LV98_BOVIN
_DNGDGTHTVHYTPATDGPYTVAVK_.3	DNGDGTHTVHYTPATDGPYTVAVK	A0A3Q1LV98	Filamin C	A0A3Q1LV98_BOVIN
_DNGDGTHTVHYTPATDGPYTVAVK_.4	DNGDGTHTVHYTPATDGPYTVAVK	A0A3Q1LV98	Filamin C	A0A3Q1LV98_BOVIN
_TYAVSYVPK_.2	TYAVSYVPK	A0A3Q1LV98	Filamin C	A0A3Q1LV98_BOVIN
_TYAVSYVPK_.1	TYAVSYVPK	A0A3Q1LV98	Filamin C	A0A3Q1LV98_BOVIN
_LYAQDADGC[Carbamidomethyl (C)]PIDIK_.2	LYAQDADGCPIDIK	A0A3Q1LV98	Filamin C	A0A3Q1LV98_BOVIN
_ALGALVDNC[Carbamidomethyl (C)]APGLC[Carbamidomethyl (C)]PDWEAWDPNQPVENAR_.3	ALGALVDNCAPGLCPDWEAWDPNQPVENAR	A0A3Q1LV98	Filamin C	A0A3Q1LV98_BOVIN
_VEESTQVGGDPFPAVFGDFLGR_.3	VEESTQVGGDPFPAVFGDFLGR	A0A3Q1LV98	Filamin C	A0A3Q1LV98_BOVIN
_VEESTQVGGDPFPAVFGDFLGR_.2	VEESTQVGGDPFPAVFGDFLGR	A0A3Q1LV98	Filamin C	A0A3Q1LV98_BOVIN
_YMPPEEGPYK_.2	YMPPEEGPYK	A0A3Q1LV98	Filamin C	A0A3Q1LV98_BOVIN
_YM[Oxidation (M)]PPEEGPYK_.2	YMPPEEGPYK	A0A3Q1LV98	Filamin C	A0A3Q1LV98_BOVIN
_LGSFGSITR_.2	LGSFGSITR	A0A3Q1LV98	Filamin C	A0A3Q1LV98_BOVIN
_VHTPSGAVEEC[Carbamidomethyl (C)]YVSELDSDKHTIR_.4	VHTPSGAVEECYVSELDSDKHTIR	A0A3Q1LV98	Filamin C	A0A3Q1LV98_BOVIN
_VHTPSGAVEEC[Carbamidomethyl (C)]YVSELDSDKHTIR_.3	VHTPSGAVEECYVSELDSDKHTIR	A0A3Q1LV98	Filamin C	A0A3Q1LV98_BOVIN
_VHTPSGAVEEC[Carbamidomethyl (C)]YVSELDSDKHTIR_.5	VHTPSGAVEECYVSELDSDKHTIR	A0A3Q1LV98	Filamin C	A0A3Q1LV98_BOVIN
_LKPGAPVR_.2	LKPGAPVR	A0A3Q1LV98	Filamin C	A0A3Q1LV98_BOVIN
_HIPGSPFTAK_.2	HIPGSPFTAK	A0A3Q1LV98	Filamin C	A0A3Q1LV98_BOVIN
_DSPFIAHIQPAPPDC[Carbamidomethyl (C)]FPDK_.3	DSPFIAHIQPAPPDCFPDK	A0A3Q1LV98	Filamin C	A0A3Q1LV98_BOVIN
_DSPFIAHIQPAPPDC[Carbamidomethyl (C)]FPDK_.2	DSPFIAHIQPAPPDCFPDK	A0A3Q1LV98	Filamin C	A0A3Q1LV98_BOVIN
_YDGNHIPGSPLQFYVDAINSR_.3	YDGNHIPGSPLQFYVDAINSR	A0A3Q1LV98	Filamin C	A0A3Q1LV98_BOVIN
_YDGNHIPGSPLQFYVDAINSR_.2	YDGNHIPGSPLQFYVDAINSR	A0A3Q1LV98	Filamin C	A0A3Q1LV98_BOVIN
_TARPNITDNKDGTITVR_.4	TARPNITDNKDGTITVR	A0A3Q1LV98	Filamin C	A0A3Q1LV98_BOVIN
_TARPNITDNKDGTITVR_.3	TARPNITDNKDGTITVR	A0A3Q1LV98	Filamin C	A0A3Q1LV98_BOVIN
_TARPNITDNKDGTITVR_.2	TARPNITDNKDGTITVR	A0A3Q1LV98	Filamin C	A0A3Q1LV98_BOVIN
_WGDESVPGSPFK_.2	WGDESVPGSPFK	A0A3Q1LV98	Filamin C	A0A3Q1LV98_BOVIN
_LENVSVALEFLER_.2	LENVSVALEFLER	A0A3Q1LV98	Filamin C	A0A3Q1LV98_BOVIN
_LENVSVALEFLER_.3	LENVSVALEFLER	A0A3Q1LV98	Filamin C	A0A3Q1LV98_BOVIN
_HTIIVSWGGVNVPK_.3	HTIIVSWGGVNVPK	A0A3Q1LV98	Filamin C	A0A3Q1LV98_BOVIN
_HTIIVSWGGVNVPK_.2	HTIIVSWGGVNVPK	A0A3Q1LV98	Filamin C	A0A3Q1LV98_BOVIN
_YWPTEPGEYAVHVIC[Carbamidomethyl (C)]DDEDIRDSPFIAHIQPAPPDC[Carbamidomethyl (C)]FPDK_.5	YWPTEPGEYAVHVICDDEDIRDSPFIAHIQPAPPDCFPDK	A0A3Q1LV98	Filamin C	A0A3Q1LV98_BOVIN
_YWPTEPGEYAVHVIC[Carbamidomethyl (C)]DDEDIRDSPFIAHIQPAPPDC[Carbamidomethyl (C)]FPDK_.4	YWPTEPGEYAVHVICDDEDIRDSPFIAHIQPAPPDCFPDK	A0A3Q1LV98	Filamin C	A0A3Q1LV98_BOVIN
_TSQLNVGTSTDVSLK_.2	TSQLNVGTSTDVSLK	A0A3Q1LV98	Filamin C	A0A3Q1LV98_BOVIN
_DGTC[Carbamidomethyl (C)]TVSYLPTAPGDYSIIVR_.3	DGTCTVSYLPTAPGDYSIIVR	A0A3Q1LV98	Filamin C	A0A3Q1LV98_BOVIN
_DGTC[Carbamidomethyl (C)]TVSYLPTAPGDYSIIVR_.2	DGTCTVSYLPTAPGDYSIIVR	A0A3Q1LV98	Filamin C	A0A3Q1LV98_BOVIN
_VPVKDVVDPGK_.3	VPVKDVVDPGK	A0A3Q1LV98	Filamin C	A0A3Q1LV98_BOVIN
_VPVKDVVDPGK_.2	VPVKDVVDPGK	A0A3Q1LV98	Filamin C	A0A3Q1LV98_BOVIN
_APSGNEEPC[Carbamidomethyl (C)]LLK_.2	APSGNEEPCLLK	A0A3Q1LV98	Filamin C	A0A3Q1LV98_BOVIN
_GGLVGTPAPFSIDTK_.2	GGLVGTPAPFSIDTK	A0A3Q1LV98	Filamin C	A0A3Q1LV98_BOVIN
_NAGYGGLGLSIEGPSK_.2	NAGYGGLGLSIEGPSK	A0A3Q1LV98	Filamin C	A0A3Q1LV98_BOVIN
_C[Carbamidomethyl (C)]SGPGLGAGVR_.2	CSGPGLGAGVR	A0A3Q1LV98	Filamin C	A0A3Q1LV98_BOVIN
_LEPGGGAETQAVR_.2	LEPGGGAETQAVR	A0A3Q1LV98	Filamin C	A0A3Q1LV98_BOVIN
_VGVTEGC[Carbamidomethyl (C)]DPTR_.2	VGVTEGCDPTR	A0A3Q1LV98	Filamin C	A0A3Q1LV98_BOVIN
_GAGGQGQLDVR_.2	GAGGQGQLDVR	A0A3Q1LV98	Filamin C	A0A3Q1LV98_BOVIN
_NSFTVDC[Carbamidomethyl (C)]SK_.2	NSFTVDCSK	A0A3Q1LV98	Filamin C	A0A3Q1LV98_BOVIN
_FNGAHIPGSPFK_.3	FNGAHIPGSPFK	A0A3Q1LV98	Filamin C	A0A3Q1LV98_BOVIN
_FNGAHIPGSPFK_.2	FNGAHIPGSPFK	A0A3Q1LV98	Filamin C	A0A3Q1LV98_BOVIN
_DGSC[Carbamidomethyl (C)]GVSYVVQEPGDYEVSIK_.2	DGSCGVSYVVQEPGDYEVSIK	A0A3Q1LV98	Filamin C	A0A3Q1LV98_BOVIN
_DGSC[Carbamidomethyl (C)]GVSYVVQEPGDYEVSIK_.3	DGSCGVSYVVQEPGDYEVSIK	A0A3Q1LV98	Filamin C	A0A3Q1LV98_BOVIN
_DAGEGGLSLAVEGPSK_.2	DAGEGGLSLAVEGPSK	A0A3Q1LV98	Filamin C	A0A3Q1LV98_BOVIN
_LDVHFAGAAK_.2	LDVHFAGAAK	A0A3Q1LV98	Filamin C	A0A3Q1LV98_BOVIN
_EVTTEFTVDAR_.2	EVTTEFTVDAR	A0A3Q1LV98	Filamin C	A0A3Q1LV98_BOVIN
_YWPTEPGEYAVHVIC[Carbamidomethyl (C)]DDEDIR_.3	YWPTEPGEYAVHVICDDEDIR	A0A3Q1LV98	Filamin C	A0A3Q1LV98_BOVIN
_VIPNGDGTFR_.2	VIPNGDGTFR	A0A3Q1LV98	Filamin C	A0A3Q1LV98_BOVIN
_KDGSC[Carbamidomethyl (C)]GVSYVVQEPGDYEVSIK_.3	KDGSCGVSYVVQEPGDYEVSIK	A0A3Q1LV98	Filamin C	A0A3Q1LV98_BOVIN
_DAGEGLLTVQILDPEGKPK_.3	DAGEGLLTVQILDPEGKPK	A0A3Q1LV98	Filamin C	A0A3Q1LV98_BOVIN
_DAGEGLLTVQILDPEGKPK_.2	DAGEGLLTVQILDPEGKPK	A0A3Q1LV98	Filamin C	A0A3Q1LV98_BOVIN
_VYGPGVEK_.2	VYGPGVEK	A0A3Q1LV98	Filamin C	A0A3Q1LV98_BOVIN
_GSSYSSIPK_.2	GSSYSSIPK	A0A3Q1LV98	Filamin C	A0A3Q1LV98_BOVIN
_GSSYSSIPK_.1	GSSYSSIPK	A0A3Q1LV98	Filamin C	A0A3Q1LV98_BOVIN
_VKAEGPGLNR_.2	VKAEGPGLNR	A0A3Q1LV98	Filamin C	A0A3Q1LV98_BOVIN
_YGGDEIPYSPFR_.2	YGGDEIPYSPFR	A0A3Q1LV98	Filamin C	A0A3Q1LV98_BOVIN
_C[Carbamidomethyl (C)]SYVPTKPIK_.3	CSYVPTKPIK	A0A3Q1LV98	Filamin C	A0A3Q1LV98_BOVIN
_C[Carbamidomethyl (C)]SYVPTKPIK_.2	CSYVPTKPIK	A0A3Q1LV98	Filamin C	A0A3Q1LV98_BOVIN
_YGGHPVPK_.2	YGGHPVPK	A0A3Q1LV98	Filamin C	A0A3Q1LV98_BOVIN
_YGGHPVPK_.1	YGGHPVPK	A0A3Q1LV98	Filamin C	A0A3Q1LV98_BOVIN
_QQEGEASSQDMTAQVTSPSGK_.2	QQEGEASSQDMTAQVTSPSGK	A0A3Q1LV98	Filamin C	A0A3Q1LV98_BOVIN
_QQEGEASSQDMTAQVTSPSGK_.3	QQEGEASSQDMTAQVTSPSGK	A0A3Q1LV98	Filamin C	A0A3Q1LV98_BOVIN
_QQEGEASSQDM[Oxidation (M)]TAQVTSPSGK_.2	QQEGEASSQDMTAQVTSPSGK	A0A3Q1LV98	Filamin C	A0A3Q1LV98_BOVIN
_ASGPGLNASGIPASLPVEFTIDAR_.3	ASGPGLNASGIPASLPVEFTIDAR	A0A3Q1LV98	Filamin C	A0A3Q1LV98_BOVIN
_ASGPGLNASGIPASLPVEFTIDAR_.2	ASGPGLNASGIPASLPVEFTIDAR	A0A3Q1LV98	Filamin C	A0A3Q1LV98_BOVIN
_YVVTITWGGYAIPR_.2	YVVTITWGGYAIPR	A0A3Q1LV98	Filamin C	A0A3Q1LV98_BOVIN
_ITGDDSMR_.2	ITGDDSMR	A0A3Q1LV98	Filamin C	A0A3Q1LV98_BOVIN
_ITGDDSM[Oxidation (M)]R_.2	ITGDDSMR	A0A3Q1LV98	Filamin C	A0A3Q1LV98_BOVIN
_VLPAHDASK_.2	VLPAHDASK	A0A3Q1LV98	Filamin C	A0A3Q1LV98_BOVIN
_VLPAHDASK_.1	VLPAHDASK	A0A3Q1LV98	Filamin C	A0A3Q1LV98_BOVIN
_ATIRPVFDPSKVR_.3	ATIRPVFDPSKVR	A0A3Q1LV98	Filamin C	A0A3Q1LV98_BOVIN
_AIVDGNLK_.2	AIVDGNLK	A0A3Q1LV98	Filamin C	A0A3Q1LV98_BOVIN
_AIVDGNLK_.1	AIVDGNLK	A0A3Q1LV98	Filamin C	A0A3Q1LV98_BOVIN
_YMPPEEGPYKVDITYDGHPVPGSPFAVEGVLPPDPSK_.4	YMPPEEGPYKVDITYDGHPVPGSPFAVEGVLPPDPSK	A0A3Q1LV98	Filamin C	A0A3Q1LV98_BOVIN
_YM[Oxidation (M)]PPEEGPYKVDITYDGHPVPGSPFAVEGVLPPDPSK_.4	YMPPEEGPYKVDITYDGHPVPGSPFAVEGVLPPDPSK	A0A3Q1LV98	Filamin C	A0A3Q1LV98_BOVIN
_TPC[Carbamidomethyl (C)]EEVYVK_.2	TPCEEVYVK	A0A3Q1LV98	Filamin C	A0A3Q1LV98_BOVIN
_DLAEDAPWK_.2	DLAEDAPWK	A0A3Q1LV98	Filamin C	A0A3Q1LV98_BOVIN
_ASGPGLER_.2	ASGPGLER	A0A3Q1LV98	Filamin C	A0A3Q1LV98_BOVIN
_DNKDGTC[Carbamidomethyl (C)]TVSYLPTAPGDYSIIVR_.3	DNKDGTCTVSYLPTAPGDYSIIVR	A0A3Q1LV98	Filamin C	A0A3Q1LV98_BOVIN
_YTPPGAGR_.2	YTPPGAGR	A0A3Q1LV98	Filamin C	A0A3Q1LV98_BOVIN
_YTIMVLFANQEIPASPFHIKVDPSHDASK_.4	YTIMVLFANQEIPASPFHIKVDPSHDASK	A0A3Q1LV98	Filamin C	A0A3Q1LV98_BOVIN
_YTIMVLFANQEIPASPFHIKVDPSHDASK_.5	YTIMVLFANQEIPASPFHIKVDPSHDASK	A0A3Q1LV98	Filamin C	A0A3Q1LV98_BOVIN
_KIQQNTFTR_.2	KIQQNTFTR	A0A3Q1LV98	Filamin C	A0A3Q1LV98_BOVIN
_KAIAYGPGIEPQGNTVLQPAHFTVQTVDAGIGEVLVYIEDPEGHTEEAK_.5	KAIAYGPGIEPQGNTVLQPAHFTVQTVDAGIGEVLVYIEDPEGHTEEAK	A0A3Q1LV98	Filamin C	A0A3Q1LV98_BOVIN
_ILVGPSEIGDASKVRVWGK_.4	ILVGPSEIGDASKVRVWGK	A0A3Q1LV98	Filamin C	A0A3Q1LV98_BOVIN
_TDTYVTDNGDGTYR_.2	TDTYVTDNGDGTYR	A0A3Q1LV98	Filamin C	A0A3Q1LV98_BOVIN
_GTEEPVKVR_.2	GTEEPVKVR	A0A3Q1LV98	Filamin C	A0A3Q1LV98_BOVIN
_C[Carbamidomethyl (C)]APGVVGPAEADIDFDIIK_.2	CAPGVVGPAEADIDFDIIK	A0A3Q1LV98	Filamin C	A0A3Q1LV98_BOVIN
_C[Carbamidomethyl (C)]APGVVGPAEADIDFDIIK_.3	CAPGVVGPAEADIDFDIIK	A0A3Q1LV98	Filamin C	A0A3Q1LV98_BOVIN
_DLAEDAPWKK_.2	DLAEDAPWKK	A0A3Q1LV98	Filamin C	A0A3Q1LV98_BOVIN
_PFNLVIPFTVQK_.2	PFNLVIPFTVQK	A0A3Q1LV98	Filamin C	A0A3Q1LV98_BOVIN
_VDITYDGHPVPGSPFAVEGVLPPDPSK_.3	VDITYDGHPVPGSPFAVEGVLPPDPSK	A0A3Q1LV98	Filamin C	A0A3Q1LV98_BOVIN
_VDITYDGHPVPGSPFAVEGVLPPDPSK_.4	VDITYDGHPVPGSPFAVEGVLPPDPSK	A0A3Q1LV98	Filamin C	A0A3Q1LV98_BOVIN
_EC[Carbamidomethyl (C)]PEGHVVTYTPMAPGNYLIAIK_.3	ECPEGHVVTYTPMAPGNYLIAIK	A0A3Q1LV98	Filamin C	A0A3Q1LV98_BOVIN
_EC[Carbamidomethyl (C)]PEGHVVTYTPM[Oxidation (M)]APGNYLIAIK_.3	ECPEGHVVTYTPMAPGNYLIAIK	A0A3Q1LV98	Filamin C	A0A3Q1LV98_BOVIN
_VQYTAYEEGAHLVEVLYDDVAVPK_.3	VQYTAYEEGAHLVEVLYDDVAVPK	A0A3Q1LV98	Filamin C	A0A3Q1LV98_BOVIN
_VQYTAYEEGAHLVEVLYDDVAVPK_.4	VQYTAYEEGAHLVEVLYDDVAVPK	A0A3Q1LV98	Filamin C	A0A3Q1LV98_BOVIN
_ITESDLSQLTASIR_.2	ITESDLSQLTASIR	A0A3Q1LV98	Filamin C	A0A3Q1LV98_BOVIN
_ITESDLSQLTASIR_.3	ITESDLSQLTASIR	A0A3Q1LV98	Filamin C	A0A3Q1LV98_BOVIN
_SPFVVNVAPPLDLSK_.2	SPFVVNVAPPLDLSK	A0A3Q1LV98	Filamin C	A0A3Q1LV98_BOVIN
_SPFVVNVAPPLDLSK_.3	SPFVVNVAPPLDLSK	A0A3Q1LV98	Filamin C	A0A3Q1LV98_BOVIN
_AKLDVHFAGAAK_.3	AKLDVHFAGAAK	A0A3Q1LV98	Filamin C	A0A3Q1LV98_BOVIN
_AKLDVHFAGAAK_.2	AKLDVHFAGAAK	A0A3Q1LV98	Filamin C	A0A3Q1LV98_BOVIN
_SPFRVNVGEGSHPER_.4	SPFRVNVGEGSHPER	A0A3Q1LV98	Filamin C	A0A3Q1LV98_BOVIN
_SPFRVNVGEGSHPER_.3	SPFRVNVGEGSHPER	A0A3Q1LV98	Filamin C	A0A3Q1LV98_BOVIN
_LVSIDSK_.1	LVSIDSK	A0A3Q1LV98	Filamin C	A0A3Q1LV98_BOVIN
_LVSIDSK_.2	LVSIDSK	A0A3Q1LV98	Filamin C	A0A3Q1LV98_BOVIN
_TARPNITDNK_.2	TARPNITDNK	A0A3Q1LV98	Filamin C	A0A3Q1LV98_BOVIN
_TARPNITDNK_.3	TARPNITDNK	A0A3Q1LV98	Filamin C	A0A3Q1LV98_BOVIN
_AEVLIHNNADGTYHITYSPAFPGTYTITIK_.4	AEVLIHNNADGTYHITYSPAFPGTYTITIK	A0A3Q1LV98	Filamin C	A0A3Q1LV98_BOVIN
_AEVLIHNNADGTYHITYSPAFPGTYTITIK_.3	AEVLIHNNADGTYHITYSPAFPGTYTITIK	A0A3Q1LV98	Filamin C	A0A3Q1LV98_BOVIN
_WC[Carbamidomethyl (C)]NEHLK_.2	WCNEHLK	A0A3Q1LV98	Filamin C	A0A3Q1LV98_BOVIN
_YADQEVPR_.2	YADQEVPR	A0A3Q1LV98	Filamin C	A0A3Q1LV98_BOVIN
_YTPPGAGRYTIMVLFANQEIPASPFHIKVDPSHDASK_.5	YTPPGAGRYTIMVLFANQEIPASPFHIKVDPSHDASK	A0A3Q1LV98	Filamin C	A0A3Q1LV98_BOVIN
_YTPPGAGRYTIMVLFANQEIPASPFHIKVDPSHDASK_.6	YTPPGAGRYTIMVLFANQEIPASPFHIKVDPSHDASK	A0A3Q1LV98	Filamin C	A0A3Q1LV98_BOVIN
_PATFTIVTK_.2	PATFTIVTK	A0A3Q1LV98	Filamin C	A0A3Q1LV98_BOVIN
_GAGSGELKVTVKGPR_.3	GAGSGELKVTVKGPR	A0A3Q1LV98	Filamin C	A0A3Q1LV98_BOVIN
_GAGSGELKVTVKGPR_.4	GAGSGELKVTVKGPR	A0A3Q1LV98	Filamin C	A0A3Q1LV98_BOVIN
_DNGDGTYTVSYLPDMSGR_.2	DNGDGTYTVSYLPDMSGR	A0A3Q1LV98	Filamin C	A0A3Q1LV98_BOVIN
_YAPTEKGLHQMGIKYDGNHIPGSPLQFYVDAINSR_.5	YAPTEKGLHQMGIKYDGNHIPGSPLQFYVDAINSR	A0A3Q1LV98	Filamin C	A0A3Q1LV98_BOVIN
_YAPTEKGLHQMGIKYDGNHIPGSPLQFYVDAINSR_.6	YAPTEKGLHQMGIKYDGNHIPGSPLQFYVDAINSR	A0A3Q1LV98	Filamin C	A0A3Q1LV98_BOVIN
_YAPTEKGLHQMGIKYDGNHIPGSPLQFYVDAINSR_.4	YAPTEKGLHQMGIKYDGNHIPGSPLQFYVDAINSR	A0A3Q1LV98	Filamin C	A0A3Q1LV98_BOVIN
_ILVGPSEIGDASKVR_.3	ILVGPSEIGDASKVR	A0A3Q1LV98	Filamin C	A0A3Q1LV98_BOVIN
_VAGLHKVTVLFAGQNIERSPFEVNVGMALGDANK_.5	VAGLHKVTVLFAGQNIERSPFEVNVGMALGDANK	A0A3Q1LV98	Filamin C	A0A3Q1LV98_BOVIN
_VAGLHKVTVLFAGQNIERSPFEVNVGMALGDANK_.4	VAGLHKVTVLFAGQNIERSPFEVNVGMALGDANK	A0A3Q1LV98	Filamin C	A0A3Q1LV98_BOVIN
_YTPPGAGRYTIMVLFANQEIPASPFHIK_.4	YTPPGAGRYTIMVLFANQEIPASPFHIK	A0A3Q1LV98	Filamin C	A0A3Q1LV98_BOVIN
_GVAGVPAEFSIWTR_.2	GVAGVPAEFSIWTR	A0A3Q1LV98	Filamin C	A0A3Q1LV98_BOVIN
_GVAGVPAEFSIWTR_.3	GVAGVPAEFSIWTR	A0A3Q1LV98	Filamin C	A0A3Q1LV98_BOVIN
_IQQNTFTR_.2	IQQNTFTR	A0A3Q1LV98	Filamin C	A0A3Q1LV98_BOVIN
_IQQNTFTR_.1	IQQNTFTR	A0A3Q1LV98	Filamin C	A0A3Q1LV98_BOVIN
_EVGEHVVSVR_.2	EVGEHVVSVR	A0A3Q1LV98	Filamin C	A0A3Q1LV98_BOVIN
_EVGEHVVSVR_.3	EVGEHVVSVR	A0A3Q1LV98	Filamin C	A0A3Q1LV98_BOVIN
_QAPSIATIGSTC[Carbamidomethyl (C)]DLNLK_.2	QAPSIATIGSTCDLNLK	A0A3Q1LV98	Filamin C	A0A3Q1LV98_BOVIN
_QAPSIATIGSTC[Carbamidomethyl (C)]DLNLK_.3	QAPSIATIGSTCDLNLK	A0A3Q1LV98	Filamin C	A0A3Q1LV98_BOVIN
_C[Carbamidomethyl (C)]TYRPVMEGPHTVHVAFAGAPITR_.4	CTYRPVMEGPHTVHVAFAGAPITR	A0A3Q1LV98	Filamin C	A0A3Q1LV98_BOVIN
_C[Carbamidomethyl (C)]TYRPVMEGPHTVHVAFAGAPITR_.5	CTYRPVMEGPHTVHVAFAGAPITR	A0A3Q1LV98	Filamin C	A0A3Q1LV98_BOVIN
_C[Carbamidomethyl (C)]TYRPVMEGPHTVHVAFAGAPITR_.3	CTYRPVMEGPHTVHVAFAGAPITR	A0A3Q1LV98	Filamin C	A0A3Q1LV98_BOVIN
_C[Carbamidomethyl (C)]TYRPVM[Oxidation (M)]EGPHTVHVAFAGAPITR_.4	CTYRPVMEGPHTVHVAFAGAPITR	A0A3Q1LV98	Filamin C	A0A3Q1LV98_BOVIN
_C[Carbamidomethyl (C)]TYRPVM[Oxidation (M)]EGPHTVHVAFAGAPITR_.5	CTYRPVMEGPHTVHVAFAGAPITR	A0A3Q1LV98	Filamin C	A0A3Q1LV98_BOVIN
_RLTVTSLQETGLK_.3	RLTVTSLQETGLK	A0A3Q1LV98	Filamin C	A0A3Q1LV98_BOVIN
_RLTVTSLQETGLK_.2	RLTVTSLQETGLK	A0A3Q1LV98	Filamin C	A0A3Q1LV98_BOVIN
_VTYC[Carbamidomethyl (C)]PTEPGTYIINIK_.2	VTYCPTEPGTYIINIK	A0A3Q1LV98	Filamin C	A0A3Q1LV98_BOVIN
_VTYC[Carbamidomethyl (C)]PTEPGTYIINIK_.3	VTYCPTEPGTYIINIK	A0A3Q1LV98	Filamin C	A0A3Q1LV98_BOVIN
_VKVYGPGVEK_.2	VKVYGPGVEK	A0A3Q1LV98	Filamin C	A0A3Q1LV98_BOVIN
_VKVYGPGVEK_.3	VKVYGPGVEK	A0A3Q1LV98	Filamin C	A0A3Q1LV98_BOVIN
_GDYILIVK_.2	GDYILIVK	A0A3Q1LV98	Filamin C	A0A3Q1LV98_BOVIN
_GDYILIVK_.1	GDYILIVK	A0A3Q1LV98	Filamin C	A0A3Q1LV98_BOVIN
_VLPAHDASKVR_.3	VLPAHDASKVR	A0A3Q1LV98	Filamin C	A0A3Q1LV98_BOVIN
_VLPAHDASKVR_.2	VLPAHDASKVR	A0A3Q1LV98	Filamin C	A0A3Q1LV98_BOVIN
_VKEVADFKVFTK_.3	VKEVADFKVFTK	A0A3Q1LV98	Filamin C	A0A3Q1LV98_BOVIN
_VKEVADFKVFTK_.2	VKEVADFKVFTK	A0A3Q1LV98	Filamin C	A0A3Q1LV98_BOVIN
_VKEVADFKVFTK_.4	VKEVADFKVFTK	A0A3Q1LV98	Filamin C	A0A3Q1LV98_BOVIN
_RDTVEVALEDKGDSTFR_.3	RDTVEVALEDKGDSTFR	A0A3Q1LV98	Filamin C	A0A3Q1LV98_BOVIN
_RDTVEVALEDKGDSTFR_.4	RDTVEVALEDKGDSTFR	A0A3Q1LV98	Filamin C	A0A3Q1LV98_BOVIN
_IHALPTGDASK_.2	IHALPTGDASK	A0A3Q1LV98	Filamin C	A0A3Q1LV98_BOVIN
_IHALPTGDASK_.3	IHALPTGDASK	A0A3Q1LV98	Filamin C	A0A3Q1LV98_BOVIN
_GELTGEVR_.2	GELTGEVR	A0A3Q1LV98	Filamin C	A0A3Q1LV98_BOVIN
_VGVTEGC[Carbamidomethyl (C)]DPTRVR_.3	VGVTEGCDPTRVR	A0A3Q1LV98	Filamin C	A0A3Q1LV98_BOVIN
_VPQTFTVDC[Carbamidomethyl (C)]SQAGR_.2	VPQTFTVDCSQAGR	A0A3Q1LV98	Filamin C	A0A3Q1LV98_BOVIN
_VPQTFTVDC[Carbamidomethyl (C)]SQAGR_.3	VPQTFTVDCSQAGR	A0A3Q1LV98	Filamin C	A0A3Q1LV98_BOVIN
_PVMEGPHTVHVAFAGAPITR_.4	PVMEGPHTVHVAFAGAPITR	A0A3Q1LV98	Filamin C	A0A3Q1LV98_BOVIN
_PVM[Oxidation (M)]EGPHTVHVAFAGAPITR_.4	PVMEGPHTVHVAFAGAPITR	A0A3Q1LV98	Filamin C	A0A3Q1LV98_BOVIN
_PVMEGPHTVHVAFAGAPITR_.3	PVMEGPHTVHVAFAGAPITR	A0A3Q1LV98	Filamin C	A0A3Q1LV98_BOVIN
_PVM[Oxidation (M)]EGPHTVHVAFAGAPITR_.3	PVMEGPHTVHVAFAGAPITR	A0A3Q1LV98	Filamin C	A0A3Q1LV98_BOVIN
_LIALLEVLSQK_.2	LIALLEVLSQK	A0A3Q1LV98	Filamin C	A0A3Q1LV98_BOVIN
_LIALLEVLSQK_.3	LIALLEVLSQK	A0A3Q1LV98	Filamin C	A0A3Q1LV98_BOVIN
_GLSEGHTFQVAEFIVDTR_.3	GLSEGHTFQVAEFIVDTR	A0A3Q1LV98	Filamin C	A0A3Q1LV98_BOVIN
_GLSEGHTFQVAEFIVDTR_.2	GLSEGHTFQVAEFIVDTR	A0A3Q1LV98	Filamin C	A0A3Q1LV98_BOVIN
_VNVGEGSHPERVKVYGPGVEK_.4	VNVGEGSHPERVKVYGPGVEK	A0A3Q1LV98	Filamin C	A0A3Q1LV98_BOVIN
_VNVGEGSHPERVKVYGPGVEK_.3	VNVGEGSHPERVKVYGPGVEK	A0A3Q1LV98	Filamin C	A0A3Q1LV98_BOVIN
_VNVGEGSHPERVKVYGPGVEK_.5	VNVGEGSHPERVKVYGPGVEK	A0A3Q1LV98	Filamin C	A0A3Q1LV98_BOVIN
_VNVGEGSHPER_.3	VNVGEGSHPER	A0A3Q1LV98	Filamin C	A0A3Q1LV98_BOVIN
_VNVGEGSHPER_.2	VNVGEGSHPER	A0A3Q1LV98	Filamin C	A0A3Q1LV98_BOVIN
_GLHQMGIK_.2	GLHQMGIK	A0A3Q1LV98	Filamin C	A0A3Q1LV98_BOVIN
_GLHQMGIK_.1	GLHQMGIK	A0A3Q1LV98	Filamin C	A0A3Q1LV98_BOVIN
_GLHQM[Oxidation (M)]GIK_.2	GLHQMGIK	A0A3Q1LV98	Filamin C	A0A3Q1LV98_BOVIN
_GEAVRDFEIIDNHDYSYTVK_.3	GEAVRDFEIIDNHDYSYTVK	A0A3Q1LV98	Filamin C	A0A3Q1LV98_BOVIN
_GEAVRDFEIIDNHDYSYTVK_.4	GEAVRDFEIIDNHDYSYTVK	A0A3Q1LV98	Filamin C	A0A3Q1LV98_BOVIN
_TEAAEIVEGEDSAYSVR_.2	TEAAEIVEGEDSAYSVR	A0A3Q1LV98	Filamin C	A0A3Q1LV98_BOVIN
_TEAAEIVEGEDSAYSVR_.3	TEAAEIVEGEDSAYSVR	A0A3Q1LV98	Filamin C	A0A3Q1LV98_BOVIN
_YTIMVLFANQEIPASPFHIK_.3	YTIMVLFANQEIPASPFHIK	A0A3Q1LV98	Filamin C	A0A3Q1LV98_BOVIN
_YTIMVLFANQEIPASPFHIK_.2	YTIMVLFANQEIPASPFHIK	A0A3Q1LV98	Filamin C	A0A3Q1LV98_BOVIN
_YTIM[Oxidation (M)]VLFANQEIPASPFHIK_.3	YTIMVLFANQEIPASPFHIK	A0A3Q1LV98	Filamin C	A0A3Q1LV98_BOVIN
_AEGPGLNR_.2	AEGPGLNR	A0A3Q1LV98	Filamin C	A0A3Q1LV98_BOVIN
_VHVQPAVDTSGVKVSGPGVEPHGVLREVTTEFTVDAR_.5	VHVQPAVDTSGVKVSGPGVEPHGVLREVTTEFTVDAR	A0A3Q1LV98	Filamin C	A0A3Q1LV98_BOVIN
_VHVQPAVDTSGVKVSGPGVEPHGVLREVTTEFTVDAR_.4	VHVQPAVDTSGVKVSGPGVEPHGVLREVTTEFTVDAR	A0A3Q1LV98	Filamin C	A0A3Q1LV98_BOVIN
_VHVQPAVDTSGVKVSGPGVEPHGVLREVTTEFTVDAR_.6	VHVQPAVDTSGVKVSGPGVEPHGVLREVTTEFTVDAR	A0A3Q1LV98	Filamin C	A0A3Q1LV98_BOVIN
_RLTDLQR_.2	RLTDLQR	A0A3Q1LV98	Filamin C	A0A3Q1LV98_BOVIN
_VRAWGPGLETGQVGK_.3	VRAWGPGLETGQVGK	A0A3Q1LV98	Filamin C	A0A3Q1LV98_BOVIN
_GLHQMGIKYDGNHIPGSPLQFYVDAINSR_.5	GLHQMGIKYDGNHIPGSPLQFYVDAINSR	A0A3Q1LV98	Filamin C	A0A3Q1LV98_BOVIN
_GLHQMGIKYDGNHIPGSPLQFYVDAINSR_.4	GLHQMGIKYDGNHIPGSPLQFYVDAINSR	A0A3Q1LV98	Filamin C	A0A3Q1LV98_BOVIN
_VNVGEGSHPERVK_.3	VNVGEGSHPERVK	A0A3Q1LV98	Filamin C	A0A3Q1LV98_BOVIN
_VNVGEGSHPERVK_.2	VNVGEGSHPERVK	A0A3Q1LV98	Filamin C	A0A3Q1LV98_BOVIN
_AFGPGLEPTGC[Carbamidomethyl (C)]IVDK_.2	AFGPGLEPTGCIVDK	A0A3Q1LV98	Filamin C	A0A3Q1LV98_BOVIN
_FDDKHIPGSPFTAKITGDDSMR_.4	FDDKHIPGSPFTAKITGDDSMR	A0A3Q1LV98	Filamin C	A0A3Q1LV98_BOVIN
_LIALLEVLSQKR_.3	LIALLEVLSQKR	A0A3Q1LV98	Filamin C	A0A3Q1LV98_BOVIN
_LIALLEVLSQKR_.2	LIALLEVLSQKR	A0A3Q1LV98	Filamin C	A0A3Q1LV98_BOVIN
_DTVEVALEDKGDSTFR_.2	DTVEVALEDKGDSTFR	A0A3Q1LV98	Filamin C	A0A3Q1LV98_BOVIN
_DTVEVALEDKGDSTFR_.3	DTVEVALEDKGDSTFR	A0A3Q1LV98	Filamin C	A0A3Q1LV98_BOVIN
_GPGLEPVGNVANKPTYFDIYTAGAGTGDVAVVIVDPQGR_.4	GPGLEPVGNVANKPTYFDIYTAGAGTGDVAVVIVDPQGR	A0A3Q1LV98	Filamin C	A0A3Q1LV98_BOVIN
_C[Carbamidomethyl (C)]SYVPTKPIKHTIIVSWGGVNVPK_.4	CSYVPTKPIKHTIIVSWGGVNVPK	A0A3Q1LV98	Filamin C	A0A3Q1LV98_BOVIN
_GPGLEPVGNVANK_.2	GPGLEPVGNVANK	A0A3Q1LV98	Filamin C	A0A3Q1LV98_BOVIN
_VAVGQEQAFSVNTR_.2	VAVGQEQAFSVNTR	A0A3Q1LV98	Filamin C	A0A3Q1LV98_BOVIN
_VAVGQEQAFSVNTR_.3	VAVGQEQAFSVNTR	A0A3Q1LV98	Filamin C	A0A3Q1LV98_BOVIN
_FIPHENGVHSIDVK_.3	FIPHENGVHSIDVK	A0A3Q1LV98	Filamin C	A0A3Q1LV98_BOVIN
_FIPHENGVHSIDVK_.2	FIPHENGVHSIDVK	A0A3Q1LV98	Filamin C	A0A3Q1LV98_BOVIN
_HVSAYGPGLSHGMVNK_.3	HVSAYGPGLSHGMVNK	A0A3Q1LV98	Filamin C	A0A3Q1LV98_BOVIN
_HVSAYGPGLSHGMVNK_.2	HVSAYGPGLSHGMVNK	A0A3Q1LV98	Filamin C	A0A3Q1LV98_BOVIN
_SPFEVQVSPEAGIQKVR_.2	SPFEVQVSPEAGIQKVR	A0A3Q1LV98	Filamin C	A0A3Q1LV98_BOVIN
_SPFEVQVSPEAGIQKVR_.3	SPFEVQVSPEAGIQKVR	A0A3Q1LV98	Filamin C	A0A3Q1LV98_BOVIN
_FDDKHIPGSPFTAK_.2	FDDKHIPGSPFTAK	A0A3Q1LV98	Filamin C	A0A3Q1LV98_BOVIN
_FDDKHIPGSPFTAK_.3	FDDKHIPGSPFTAK	A0A3Q1LV98	Filamin C	A0A3Q1LV98_BOVIN
_FDDKHIPGSPFTAK_.4	FDDKHIPGSPFTAK	A0A3Q1LV98	Filamin C	A0A3Q1LV98_BOVIN
_SPFRVGVTEGC[Carbamidomethyl (C)]DPTR_.3	SPFRVGVTEGCDPTR	A0A3Q1LV98	Filamin C	A0A3Q1LV98_BOVIN
_DLSDGLRLIALLEVLSQKR_.4	DLSDGLRLIALLEVLSQKR	A0A3Q1LV98	Filamin C	A0A3Q1LV98_BOVIN
_DLSDGLRLIALLEVLSQKR_.3	DLSDGLRLIALLEVLSQKR	A0A3Q1LV98	Filamin C	A0A3Q1LV98_BOVIN
_RPIPC[Carbamidomethyl (C)]KLEPGGGAETQAVR_.3	RPIPCKLEPGGGAETQAVR	A0A3Q1LV98	Filamin C	A0A3Q1LV98_BOVIN
_HVSAYGPGLSHGMVNKPATFTIVTK_.4	HVSAYGPGLSHGMVNKPATFTIVTK	A0A3Q1LV98	Filamin C	A0A3Q1LV98_BOVIN
_HVSAYGPGLSHGMVNKPATFTIVTK_.5	HVSAYGPGLSHGMVNKPATFTIVTK	A0A3Q1LV98	Filamin C	A0A3Q1LV98_BOVIN
_HVSAYGPGLSHGM[Oxidation (M)]VNKPATFTIVTK_.4	HVSAYGPGLSHGMVNKPATFTIVTK	A0A3Q1LV98	Filamin C	A0A3Q1LV98_BOVIN
_HVSAYGPGLSHGMVNKPATFTIVTK_.3	HVSAYGPGLSHGMVNKPATFTIVTK	A0A3Q1LV98	Filamin C	A0A3Q1LV98_BOVIN
_AGTNMMMVGVHGPK_.3	AGTNMMMVGVHGPK	A0A3Q1LV98	Filamin C	A0A3Q1LV98_BOVIN
_AGTNMMMVGVHGPK_.2	AGTNMMMVGVHGPK	A0A3Q1LV98	Filamin C	A0A3Q1LV98_BOVIN
_AGTNM[Oxidation (M)]MMVGVHGPK_.3	AGTNMMMVGVHGPK	A0A3Q1LV98	Filamin C	A0A3Q1LV98_BOVIN
_AGTNMM[Oxidation (M)]MVGVHGPK_.3	AGTNMMMVGVHGPK	A0A3Q1LV98	Filamin C	A0A3Q1LV98_BOVIN
_AGTNMMM[Oxidation (M)]VGVHGPK_.3	AGTNMMMVGVHGPK	A0A3Q1LV98	Filamin C	A0A3Q1LV98_BOVIN
_AGTNM[Oxidation (M)]M[Oxidation (M)]M[Oxidation (M)]VGVHGPK_.3	AGTNMMMVGVHGPK	A0A3Q1LV98	Filamin C	A0A3Q1LV98_BOVIN
_AGTNMM[Oxidation (M)]M[Oxidation (M)]VGVHGPK_.3	AGTNMMMVGVHGPK	A0A3Q1LV98	Filamin C	A0A3Q1LV98_BOVIN
_AGTNM[Oxidation (M)]M[Oxidation (M)]MVGVHGPK_.3	AGTNMMMVGVHGPK	A0A3Q1LV98	Filamin C	A0A3Q1LV98_BOVIN
_AGTNM[Oxidation (M)]MM[Oxidation (M)]VGVHGPK_.3	AGTNMMMVGVHGPK	A0A3Q1LV98	Filamin C	A0A3Q1LV98_BOVIN
_EAMQQADDWLGVPQVIAPEEIVDPNVDEHSVMTYLSQFPK_.4	EAMQQADDWLGVPQVIAPEEIVDPNVDEHSVMTYLSQFPK	A0A3Q1LV98	Filamin C	A0A3Q1LV98_BOVIN
_EAM[Oxidation (M)]QQADDWLGVPQVIAPEEIVDPNVDEHSVMTYLSQFPK_.4	EAMQQADDWLGVPQVIAPEEIVDPNVDEHSVMTYLSQFPK	A0A3Q1LV98	Filamin C	A0A3Q1LV98_BOVIN
_EAMQQADDWLGVPQVIAPEEIVDPNVDEHSVM[Oxidation (M)]TYLSQFPK_.4	EAMQQADDWLGVPQVIAPEEIVDPNVDEHSVMTYLSQFPK	A0A3Q1LV98	Filamin C	A0A3Q1LV98_BOVIN
_VQGLNSK_.2	VQGLNSK	A0A3Q1LV98	Filamin C	A0A3Q1LV98_BOVIN
_VQGLNSK_.1	VQGLNSK	A0A3Q1LV98	Filamin C	A0A3Q1LV98_BOVIN
_IEC[Carbamidomethyl (C)]DDKGDGSC[Carbamidomethyl (C)]DVR_.3	IECDDKGDGSCDVR	A0A3Q1LV98	Filamin C	A0A3Q1LV98_BOVIN
_IEC[Carbamidomethyl (C)]DDKGDGSC[Carbamidomethyl (C)]DVR_.2	IECDDKGDGSCDVR	A0A3Q1LV98	Filamin C	A0A3Q1LV98_BOVIN
_SPFEVNVGMALGDANK_.2	SPFEVNVGMALGDANK	A0A3Q1LV98	Filamin C	A0A3Q1LV98_BOVIN
_SPFEVNVGMALGDANK_.3	SPFEVNVGMALGDANK	A0A3Q1LV98	Filamin C	A0A3Q1LV98_BOVIN
_SPFEVNVGM[Oxidation (M)]ALGDANK_.2	SPFEVNVGMALGDANK	A0A3Q1LV98	Filamin C	A0A3Q1LV98_BOVIN
_SPFRVNVGEGSHPERVK_.4	SPFRVNVGEGSHPERVK	A0A3Q1LV98	Filamin C	A0A3Q1LV98_BOVIN
_VKVQGLNSK_.2	VKVQGLNSK	A0A3Q1LV98	Filamin C	A0A3Q1LV98_BOVIN
_M[Acetyl (Protein N-term)]MNNSGYSEAPGFGLGDEVDDMPSTEK_.3	MMNNSGYSEAPGFGLGDEVDDMPSTEK	A0A3Q1LV98	Filamin C	A0A3Q1LV98_BOVIN
_M[Acetyl (Protein N-term)]M[Oxidation (M)]NNSGYSEAPGFGLGDEVDDMPSTEK_.3	MMNNSGYSEAPGFGLGDEVDDMPSTEK	A0A3Q1LV98	Filamin C	A0A3Q1LV98_BOVIN
_FADKHVPGSPFTVKVTGEGR_.4	FADKHVPGSPFTVKVTGEGR	A0A3Q1LV98	Filamin C	A0A3Q1LV98_BOVIN
_C[Carbamidomethyl (C)]LVTVSIGGHGLGAC[Carbamidomethyl (C)]LGPR_.3	CLVTVSIGGHGLGACLGPR	A0A3Q1LV98	Filamin C	A0A3Q1LV98_BOVIN
_VKVYGPGVEKTGLK_.3	VKVYGPGVEKTGLK	A0A3Q1LV98	Filamin C	A0A3Q1LV98_BOVIN
_SPFEVQVSPEAGIQKVRAWGPGLETGQVGK_.4	SPFEVQVSPEAGIQKVRAWGPGLETGQVGK	A0A3Q1LV98	Filamin C	A0A3Q1LV98_BOVIN
_VDINC[Carbamidomethyl (C)]EDMEDGTC[Carbamidomethyl (C)]K_.2	VDINCEDMEDGTCK	A0A3Q1LV98	Filamin C	A0A3Q1LV98_BOVIN
_PNITDNKDGTITVR_.3	PNITDNKDGTITVR	A0A3Q1LV98	Filamin C	A0A3Q1LV98_BOVIN
_AEIAFEDR_.2	AEIAFEDR	A0A3Q1LV98	Filamin C	A0A3Q1LV98_BOVIN
_ASGPGLNASGIPASLPVEFTIDARDAGEGLLTVQILDPEGKPK_.4	ASGPGLNASGIPASLPVEFTIDARDAGEGLLTVQILDPEGKPK	A0A3Q1LV98	Filamin C	A0A3Q1LV98_BOVIN
_DVVDPGKVK_.2	DVVDPGKVK	A0A3Q1LV98	Filamin C	A0A3Q1LV98_BOVIN
_RDTVEVALEDK_.2	RDTVEVALEDK	A0A3Q1LV98	Filamin C	A0A3Q1LV98_BOVIN
_DGSC[Carbamidomethyl (C)]TVEYIPFTPGDYDVNITFGGR_.3	DGSCTVEYIPFTPGDYDVNITFGGR	A0A3Q1LV98	Filamin C	A0A3Q1LV98_BOVIN
_AIAYGPGIEPQGNTVLQPAHFTVQTVDAGIGEVLVYIEDPEGHTEEAK_.5	AIAYGPGIEPQGNTVLQPAHFTVQTVDAGIGEVLVYIEDPEGHTEEAK	A0A3Q1LV98	Filamin C	A0A3Q1LV98_BOVIN
_DAGEGLLTVQILDPEGK_.2	DAGEGLLTVQILDPEGK	A0A3Q1LV98	Filamin C	A0A3Q1LV98_BOVIN
_AGGTGLER_.2	AGGTGLER	A0A3Q1LV98	Filamin C	A0A3Q1LV98_BOVIN
_PVFDPSK_.2	PVFDPSK	A0A3Q1LV98	Filamin C	A0A3Q1LV98_BOVIN
_VNQPASFAVQLNGAR_.2	VNQPASFAVQLNGAR	A0A3Q1LV98	Filamin C	A0A3Q1LV98_BOVIN
_SADFVVEAIGTEVGTLGFSIEGPSQAK_.3	SADFVVEAIGTEVGTLGFSIEGPSQAK	A0A3Q1LV98	Filamin C	A0A3Q1LV98_BOVIN
_ASGPGLERGK_.2	ASGPGLERGK	A0A3Q1LV98	Filamin C	A0A3Q1LV98_BOVIN
_VTVLFAGQNIERSPFEVNVGMALGDANK_.3	VTVLFAGQNIERSPFEVNVGMALGDANK	A0A3Q1LV98	Filamin C	A0A3Q1LV98_BOVIN
_VKEVADFK_.2	VKEVADFK	A0A3Q1LV98	Filamin C	A0A3Q1LV98_BOVIN
_NDNDTFTVK_.2	NDNDTFTVK	A0A3Q1LV98	Filamin C	A0A3Q1LV98_BOVIN
_YTAVQQGNM[Oxidation (M)]AVTVTYGGDPVPK_.2	YTAVQQGNMAVTVTYGGDPVPK	A0A3Q1LV98	Filamin C	A0A3Q1LV98_BOVIN
_YTAVQQGNMAVTVTYGGDPVPK_.2	YTAVQQGNMAVTVTYGGDPVPK	A0A3Q1LV98	Filamin C	A0A3Q1LV98_BOVIN
_DTVEVALEDK_.2	DTVEVALEDK	A0A3Q1LV98	Filamin C	A0A3Q1LV98_BOVIN
_VDPSHDASKVKAEGPGLNR_.4	VDPSHDASKVKAEGPGLNR	A0A3Q1LV98	Filamin C	A0A3Q1LV98_BOVIN
_LYAQDADGC[Carbamidomethyl (C)]PIDIKVIPNGDGTFR_.3	LYAQDADGCPIDIKVIPNGDGTFR	A0A3Q1LV98	Filamin C	A0A3Q1LV98_BOVIN
_KANIRDNGDGTYTVSYLPDMSGR_.4	KANIRDNGDGTYTVSYLPDMSGR	A0A3Q1LV98	Filamin C	A0A3Q1LV98_BOVIN
_VHVQPAVDTSGVKVSGPGVEPHGVLR_.4	VHVQPAVDTSGVKVSGPGVEPHGVLR	A0A3Q1LV98	Filamin C	A0A3Q1LV98_BOVIN
_IEC[Carbamidomethyl (C)]QDNGDGSC[Carbamidomethyl (C)]AVSYLPTEPGEYTINILFAEAHIPGSPFK_.4	IECQDNGDGSCAVSYLPTEPGEYTINILFAEAHIPGSPFK	A0A3Q1LV98	Filamin C	A0A3Q1LV98_BOVIN
_LMSALLSGLTDR_.2	LMSALLSGLTDR	A0A3Q1LVD0	Ecm29 proteasome adaptor and scaffold	A0A3Q1LVD0_BOVIN
_AIQTLGYFPVGDGDFPHQK_.3	AIQTLGYFPVGDGDFPHQK	A0A3Q1LVD0	Ecm29 proteasome adaptor and scaffold	A0A3Q1LVD0_BOVIN
_VYLGDIPLK_.2	VYLGDIPLK	A0A3Q1LVD0	Ecm29 proteasome adaptor and scaffold	A0A3Q1LVD0_BOVIN
_TEALSVIELLLK_.2	TEALSVIELLLK	A0A3Q1LVD0	Ecm29 proteasome adaptor and scaffold	A0A3Q1LVD0_BOVIN
_ELC[Carbamidomethyl (C)]SLASDLSQPDLVYK_.2	ELCSLASDLSQPDLVYK	A0A3Q1LVD0	Ecm29 proteasome adaptor and scaffold	A0A3Q1LVD0_BOVIN
_FLPPVLLK_.2	FLPPVLLK	A0A3Q1LVD0	Ecm29 proteasome adaptor and scaffold	A0A3Q1LVD0_BOVIN
_YQFDPNLGIR_.2	YQFDPNLGIR	A0A3Q1LVD0	Ecm29 proteasome adaptor and scaffold	A0A3Q1LVD0_BOVIN
_EVLPLAFLGMHEIADEEK_.3	EVLPLAFLGMHEIADEEK	A0A3Q1LVD0	Ecm29 proteasome adaptor and scaffold	A0A3Q1LVD0_BOVIN
_TLMEALVASYLIKPEVQVR_.3	TLMEALVASYLIKPEVQVR	A0A3Q1LVD0	Ecm29 proteasome adaptor and scaffold	A0A3Q1LVD0_BOVIN
_VMELLVHLNK_.3	VMELLVHLNK	A0A3Q1LVD0	Ecm29 proteasome adaptor and scaffold	A0A3Q1LVD0_BOVIN
_AQGAIAMASIAK_.2	AQGAIAMASIAK	A0A3Q1LVD0	Ecm29 proteasome adaptor and scaffold	A0A3Q1LVD0_BOVIN
_QAMTSIWNALVTDK_.2	QAMTSIWNALVTDK	A0A3Q1LVD0	Ecm29 proteasome adaptor and scaffold	A0A3Q1LVD0_BOVIN
_ESSC[Carbamidomethyl (C)]LALNDLLR_.2	ESSCLALNDLLR	A0A3Q1LVD0	Ecm29 proteasome adaptor and scaffold	A0A3Q1LVD0_BOVIN
_LLLQGLMDSVEAK_.2	LLLQGLMDSVEAK	A0A3Q1LVD0	Ecm29 proteasome adaptor and scaffold	A0A3Q1LVD0_BOVIN
_VVLIESLGAMETDSRPELQEK_.3	VVLIESLGAMETDSRPELQEK	A0A3Q1LVD0	Ecm29 proteasome adaptor and scaffold	A0A3Q1LVD0_BOVIN
_GAAFGFNVIATR_.2	GAAFGFNVIATR	A0A3Q1LVD0	Ecm29 proteasome adaptor and scaffold	A0A3Q1LVD0_BOVIN
_DNHSPEIQHGSLLALGFTVGR_.4	DNHSPEIQHGSLLALGFTVGR	A0A3Q1LVD0	Ecm29 proteasome adaptor and scaffold	A0A3Q1LVD0_BOVIN
_FASTVFPSDHIPSR_.3	FASTVFPSDHIPSR	A0A3Q1LVD0	Ecm29 proteasome adaptor and scaffold	A0A3Q1LVD0_BOVIN
_AGEQLAPFLPQLVPR_.2	AGEQLAPFLPQLVPR	A0A3Q1LVD0	Ecm29 proteasome adaptor and scaffold	A0A3Q1LVD0_BOVIN
_LGHAETDEQLQNIISK_.3	LGHAETDEQLQNIISK	A0A3Q1LVD0	Ecm29 proteasome adaptor and scaffold	A0A3Q1LVD0_BOVIN
_VNDVVPWVLDVILNK_.3	VNDVVPWVLDVILNK	A0A3Q1LVD0	Ecm29 proteasome adaptor and scaffold	A0A3Q1LVD0_BOVIN
_VNDVVPWVLDVILNK_.2	VNDVVPWVLDVILNK	A0A3Q1LVD0	Ecm29 proteasome adaptor and scaffold	A0A3Q1LVD0_BOVIN
_MVAISC[Carbamidomethyl (C)]AGDVLK_.2	MVAISCAGDVLK	A0A3Q1LVD0	Ecm29 proteasome adaptor and scaffold	A0A3Q1LVD0_BOVIN
_LAIQEALSMMVGAYSTLEGAQR_.3	LAIQEALSMMVGAYSTLEGAQR	A0A3Q1LVD0	Ecm29 proteasome adaptor and scaffold	A0A3Q1LVD0_BOVIN
_DIALVQQLFEALC[Carbamidomethyl (C)]K_.2	DIALVQQLFEALCK	A0A3Q1LVD0	Ecm29 proteasome adaptor and scaffold	A0A3Q1LVD0_BOVIN
_DIALVQQLFEALC[Carbamidomethyl (C)]K_.3	DIALVQQLFEALCK	A0A3Q1LVD0	Ecm29 proteasome adaptor and scaffold	A0A3Q1LVD0_BOVIN
_TSC[Carbamidomethyl (C)]ALTIHAIGR_.3	TSCALTIHAIGR	A0A3Q1LVD0	Ecm29 proteasome adaptor and scaffold	A0A3Q1LVD0_BOVIN
_TLMSGSQATPSSSSSK_.2	TLMSGSQATPSSSSSK	A0A3Q1LVD0	Ecm29 proteasome adaptor and scaffold	A0A3Q1LVD0_BOVIN
_GRPLDDIIDKLPEIWETLFR_.4	GRPLDDIIDKLPEIWETLFR	A0A3Q1LVD0	Ecm29 proteasome adaptor and scaffold	A0A3Q1LVD0_BOVIN
_ELQLESLLGAFESLGK_.3	ELQLESLLGAFESLGK	A0A3Q1LVD0	Ecm29 proteasome adaptor and scaffold	A0A3Q1LVD0_BOVIN
_ELQLESLLGAFESLGK_.2	ELQLESLLGAFESLGK	A0A3Q1LVD0	Ecm29 proteasome adaptor and scaffold	A0A3Q1LVD0_BOVIN
_VIGDNPWTPEQLEQC[Carbamidomethyl (C)]K_.2	VIGDNPWTPEQLEQCK	A0A3Q1LVD0	Ecm29 proteasome adaptor and scaffold	A0A3Q1LVD0_BOVIN
_NSPESIGVR_.2	NSPESIGVR	A0A3Q1LVD0	Ecm29 proteasome adaptor and scaffold	A0A3Q1LVD0_BOVIN
_SC[Carbamidomethyl (C)]AFAMGHLVR_.3	SCAFAMGHLVR	A0A3Q1LVD0	Ecm29 proteasome adaptor and scaffold	A0A3Q1LVD0_BOVIN
_SITYSLENK_.2	SITYSLENK	A0A3Q1LVD0	Ecm29 proteasome adaptor and scaffold	A0A3Q1LVD0_BOVIN
_FIEAEQVPELEAVLHLVIASSDTR_.3	FIEAEQVPELEAVLHLVIASSDTR	A0A3Q1LVD0	Ecm29 proteasome adaptor and scaffold	A0A3Q1LVD0_BOVIN
_LSSTQEGVR_.2	LSSTQEGVR	A0A3Q1LVD0	Ecm29 proteasome adaptor and scaffold	A0A3Q1LVD0_BOVIN
_EGAVLKPELK_.2	EGAVLKPELK	A0A3Q1LVD0	Ecm29 proteasome adaptor and scaffold	A0A3Q1LVD0_BOVIN
_HIISPNPHVR_.3	HIISPNPHVR	A0A3Q1LVD0	Ecm29 proteasome adaptor and scaffold	A0A3Q1LVD0_BOVIN
_FMNLANHHAMWNSR_.3	FMNLANHHAMWNSR	A0A3Q1LVD0	Ecm29 proteasome adaptor and scaffold	A0A3Q1LVD0_BOVIN
_HSVATAADLELK_.2	HSVATAADLELK	A0A3Q1LVD0	Ecm29 proteasome adaptor and scaffold	A0A3Q1LVD0_BOVIN
_SAGAMLKPHAPK_.3	SAGAMLKPHAPK	A0A3Q1LVD0	Ecm29 proteasome adaptor and scaffold	A0A3Q1LVD0_BOVIN
_FQEFADIVIPLIK_.2	FQEFADIVIPLIK	A0A3Q1LVD0	Ecm29 proteasome adaptor and scaffold	A0A3Q1LVD0_BOVIN
_C[Carbamidomethyl (C)]SSQPSSC[Carbamidomethyl (C)]C[Carbamidomethyl (C)]SDPSKPDR_.3	CSSQPSSCCSDPSKPDR	A0A3Q1LVE4	Sequestosome 1	A0A3Q1LVE4_BOVIN
_C[Carbamidomethyl (C)]SVC[Carbamidomethyl (C)]PDYDLC[Carbamidomethyl (C)]SAC[Carbamidomethyl (C)]EGK_.2	CSVCPDYDLCSACEGK	A0A3Q1LVE4	Sequestosome 1	A0A3Q1LVE4_BOVIN
_EAALYPHLPPEADPR_.3	EAALYPHLPPEADPR	A0A3Q1LVE4	Sequestosome 1	A0A3Q1LVE4_BOVIN
_NMVHPNVIC[Carbamidomethyl (C)]DGC[Carbamidomethyl (C)]NGPVVGTR_.3	NMVHPNVICDGCNGPVVGTR	A0A3Q1LVE4	Sequestosome 1	A0A3Q1LVE4_BOVIN
_EVDPSTGELQSLQMPESEGPSSLDPSQEGPTGLK_.3	EVDPSTGELQSLQMPESEGPSSLDPSQEGPTGLK	A0A3Q1LVE4	Sequestosome 1	A0A3Q1LVE4_BOVIN
_DQRPSC[Carbamidomethyl (C)]AQEVPR_.3	DQRPSCAQEVPR	A0A3Q1LVE4	Sequestosome 1	A0A3Q1LVE4_BOVIN
_LAFPSPIGHFSEGFSHSR_.4	LAFPSPIGHFSEGFSHSR	A0A3Q1LVE4	Sequestosome 1	A0A3Q1LVE4_BOVIN
_LAFPSPIGHFSEGFSHSR_.3	LAFPSPIGHFSEGFSHSR	A0A3Q1LVE4	Sequestosome 1	A0A3Q1LVE4_BOVIN
_DVEGTAQSLTEQMNK_.2	DVEGTAQSLTEQMNK	A0A3Q1LVE4	Sequestosome 1	A0A3Q1LVE4_BOVIN
_RDQRPSC[Carbamidomethyl (C)]AQEVPR_.3	RDQRPSCAQEVPR	A0A3Q1LVE4	Sequestosome 1	A0A3Q1LVE4_BOVIN
_PSC[Carbamidomethyl (C)]AQEVPR_.2	PSCAQEVPR	A0A3Q1LVE4	Sequestosome 1	A0A3Q1LVE4_BOVIN
_IALESGGQHEEQMESDNC[Carbamidomethyl (C)]SGGDDDWTHLSSK_.4	IALESGGQHEEQMESDNCSGGDDDWTHLSSK	A0A3Q1LVE4	Sequestosome 1	A0A3Q1LVE4_BOVIN
_GLAVFISDIR_.2	GLAVFISDIR	A0A3Q1LVF9	AP-2 complex subunit alpha	A0A3Q1LVF9_BOVIN
_DFLTPPLLSVR_.2	DFLTPPLLSVR	A0A3Q1LVF9	AP-2 complex subunit alpha	A0A3Q1LVF9_BOVIN
_ILVAGDSMDSVK_.2	ILVAGDSMDSVK	A0A3Q1LVF9	AP-2 complex subunit alpha	A0A3Q1LVF9_BOVIN
_AC[Carbamidomethyl (C)]NQLGQFLQHR_.3	ACNQLGQFLQHR	A0A3Q1LVF9	AP-2 complex subunit alpha	A0A3Q1LVF9_BOVIN
_LINNAIK_.2	LINNAIK	A0A3Q1LVF9	AP-2 complex subunit alpha	A0A3Q1LVF9_BOVIN
_FFQPTEMAAQDFFQR_.2	FFQPTEMAAQDFFQR	A0A3Q1LVF9	AP-2 complex subunit alpha	A0A3Q1LVF9_BOVIN
_TSVQFQNFSPTVVHPGDLQTQLAVQTK_.3	TSVQFQNFSPTVVHPGDLQTQLAVQTK	A0A3Q1LVF9	AP-2 complex subunit alpha	A0A3Q1LVF9_BOVIN
_AIIEEMLDLLEQSEGK_.3	AIIEEMLDLLEQSEGK	A0A3Q1LVI9	Pyroglutamyl-peptidase I	A0A3Q1LVI9_BOVIN
_LQALANEQAAAAHELEK_.3	LQALANEQAAAAHELEK	A0A3Q1LVS2	Kinectin 1	A0A3Q1LVS2_BOVIN
_SSVVIAR_.2	SSVVIAR	A0A3Q1LVS2	Kinectin 1	A0A3Q1LVS2_BOVIN
_AQQSLDLIQSK_.2	AQQSLDLIQSK	A0A3Q1LVS2	Kinectin 1	A0A3Q1LVS2_BOVIN
_NAEQAVTQLK_.2	NAEQAVTQLK	A0A3Q1LVS2	Kinectin 1	A0A3Q1LVS2_BOVIN
_SVEELLEAELLK_.2	SVEELLEAELLK	A0A3Q1LVS2	Kinectin 1	A0A3Q1LVS2_BOVIN
_AQQLSITSQVQELQNLLK_.2	AQQLSITSQVQELQNLLK	A0A3Q1LVS2	Kinectin 1	A0A3Q1LVS2_BOVIN
_VVETMQSTLDAEIR_.2	VVETMQSTLDAEIR	A0A3Q1LVZ9	Myosin heavy chain 8	A0A3Q1LVZ9_BOVIN
_VVETM[Oxidation (M)]QSTLDAEIR_.2	VVETMQSTLDAEIR	A0A3Q1LVZ9	Myosin heavy chain 8	A0A3Q1LVZ9_BOVIN
_VVETMQSTLDAEIR_.3	VVETMQSTLDAEIR	A0A3Q1LVZ9	Myosin heavy chain 8	A0A3Q1LVZ9_BOVIN
_IEDMAMM[Oxidation (M)]THLHEPGVLYNLK_.3	IEDMAMMTHLHEPGVLYNLK	A0A3Q1LVZ9	Myosin heavy chain 8	A0A3Q1LVZ9_BOVIN
_IEDMAM[Oxidation (M)]M[Oxidation (M)]THLHEPGVLYNLK_.3	IEDMAMMTHLHEPGVLYNLK	A0A3Q1LVZ9	Myosin heavy chain 8	A0A3Q1LVZ9_BOVIN
_IEDM[Oxidation (M)]AMM[Oxidation (M)]THLHEPGVLYNLK_.3	IEDMAMMTHLHEPGVLYNLK	A0A3Q1LVZ9	Myosin heavy chain 8	A0A3Q1LVZ9_BOVIN
_IEDMAM[Oxidation (M)]M[Oxidation (M)]THLHEPGVLYNLK_.2	IEDMAMMTHLHEPGVLYNLK	A0A3Q1LVZ9	Myosin heavy chain 8	A0A3Q1LVZ9_BOVIN
_VLNASAIPDGQFIDSK_.2	VLNASAIPDGQFIDSK	A0A3Q1LVZ9	Myosin heavy chain 8	A0A3Q1LVZ9_BOVIN
_GQTVQQVYNAVGALAK_.2	GQTVQQVYNAVGALAK	A0A3Q1LVZ9	Myosin heavy chain 8	A0A3Q1LVZ9_BOVIN
_GQTVQQVYNAVGALAK_.3	GQTVQQVYNAVGALAK	A0A3Q1LVZ9	Myosin heavy chain 8	A0A3Q1LVZ9_BOVIN
_YDKIEDMAM[Oxidation (M)]M[Oxidation (M)]THLHEPGVLYNLK_.4	YDKIEDMAMMTHLHEPGVLYNLK	A0A3Q1LVZ9	Myosin heavy chain 8	A0A3Q1LVZ9_BOVIN
_YDKIEDMAMMTHLHEPGVLYNLK_.5	YDKIEDMAMMTHLHEPGVLYNLK	A0A3Q1LVZ9	Myosin heavy chain 8	A0A3Q1LVZ9_BOVIN
_MFLWMVTR_.2	MFLWMVTR	A0A3Q1LVZ9	Myosin heavy chain 8	A0A3Q1LVZ9_BOVIN
_QKYEETQAELEASQK_.3	QKYEETQAELEASQK	A0A3Q1LVZ9	Myosin heavy chain 8	A0A3Q1LVZ9_BOVIN
_NLTEEMAGLDEVIAK_.2	NLTEEMAGLDEVIAK	A0A3Q1LVZ9	Myosin heavy chain 8	A0A3Q1LVZ9_BOVIN
_AITYQVVPSDVPSEEPK_.2	AITYQVVPSDVPSEEPK	A0A3Q1LW11	Eukaryotic translation initiation factor 2A	A0A3Q1LW11_BOVIN
_GLLHSFDLPK_.3	GLLHSFDLPK	A0A3Q1LW11	Eukaryotic translation initiation factor 2A	A0A3Q1LW11_BOVIN
_GSEGLYMVNGPPHFTESTVFPR_.3	GSEGLYMVNGPPHFTESTVFPR	A0A3Q1LW11	Eukaryotic translation initiation factor 2A	A0A3Q1LW11_BOVIN
_DDTAGIPNLQLYDVK_.2	DDTAGIPNLQLYDVK	A0A3Q1LW11	Eukaryotic translation initiation factor 2A	A0A3Q1LW11_BOVIN
_VAVYVPGSK_.2	VAVYVPGSK	A0A3Q1LW11	Eukaryotic translation initiation factor 2A	A0A3Q1LW11_BOVIN
_LPC[Carbamidomethyl (C)]IYLVDSGGANLPR_.2	LPCIYLVDSGGANLPR	A0A3Q1LW25	Methylcrotonoyl-CoA carboxylase 2	A0A3Q1LW25_BOVIN
_MVTAVAC[Carbamidomethyl (C)]ANVPK_.2	MVTAVACANVPK	A0A3Q1LW25	Methylcrotonoyl-CoA carboxylase 2	A0A3Q1LW25_BOVIN
_SGVSDYYALDDNHALHLAR_.4	SGVSDYYALDDNHALHLAR	A0A3Q1LW25	Methylcrotonoyl-CoA carboxylase 2	A0A3Q1LW25_BOVIN
_ISVM[Oxidation (M)]GGEQAANVLATVAK_.2	ISVMGGEQAANVLATVAK	A0A3Q1LW25	Methylcrotonoyl-CoA carboxylase 2	A0A3Q1LW25_BOVIN
_ISVMGGEQAANVLATVAK_.2	ISVMGGEQAANVLATVAK	A0A3Q1LW25	Methylcrotonoyl-CoA carboxylase 2	A0A3Q1LW25_BOVIN
_AQEIAMQNR_.2	AQEIAMQNR	A0A3Q1LW25	Methylcrotonoyl-CoA carboxylase 2	A0A3Q1LW25_BOVIN
_LWDDGIIDPVDTR_.2	LWDDGIIDPVDTR	A0A3Q1LW25	Methylcrotonoyl-CoA carboxylase 2	A0A3Q1LW25_BOVIN
_AATGEEVSAEDLGGADLHC[Carbamidomethyl (C)]R_.3	AATGEEVSAEDLGGADLHCR	A0A3Q1LW25	Methylcrotonoyl-CoA carboxylase 2	A0A3Q1LW25_BOVIN
_NIPLLFLQNITGFMVGR_.2	NIPLLFLQNITGFMVGR	A0A3Q1LW25	Methylcrotonoyl-CoA carboxylase 2	A0A3Q1LW25_BOVIN
_GSAGLEKERPPK_.2	GSAGLEKERPPK	A0A3Q1LW75	Uncharacterized protein	A0A3Q1LW75_BOVIN
_LQSWLYASR_.2	LQSWLYASR	A0A3Q1LW79	NADH dehydrogenase [ubiquinone] 1 alpha subcomplex subunit 10, mitochondrial	A0A3Q1LW79_BOVIN
_TASGSSVTSLEGAR_.2	TASGSSVTSLEGAR	A0A3Q1LW82;Q3SYX0	Protein NDRG1	A0A3Q1LW82_BOVIN;NDRG1_BOVIN
_YFVQGMGYMPSASMTR_.2	YFVQGMGYMPSASMTR	A0A3Q1LW82;Q3SYX0	Protein NDRG1	A0A3Q1LW82_BOVIN;NDRG1_BOVIN
_EEMQNNVEVVHAYR_.3	EEMQNNVEVVHAYR	A0A3Q1LW82;Q3SYX0	Protein NDRG1	A0A3Q1LW82_BOVIN;NDRG1_BOVIN
_SLSGSTNTVASEGVTK_.2	SLSGSTNTVASEGVTK	A0A3Q1LWF5	Syntaxin binding protein 5 like	A0A3Q1LWF5_BOVIN
_HGTDLWTDSVSTAPSHSPEK_.3	HGTDLWTDSVSTAPSHSPEK	A0A3Q1LWK0;A1L520	ADP-ribosylation factor GTPase-activating protein 2	A0A3Q1LWK0_BOVIN;ARFG2_BOVIN
_LAYQELQIDR_.2	LAYQELQIDR	A0A3Q1LWK0;A1L520	ADP-ribosylation factor GTPase-activating protein 2	A0A3Q1LWK0_BOVIN;ARFG2_BOVIN
_VSSQSFSEIER_.2	VSSQSFSEIER	A0A3Q1LWK0;A1L520	ADP-ribosylation factor GTPase-activating protein 2	A0A3Q1LWK0_BOVIN;ARFG2_BOVIN
_VVAPQIPAEK_.2	VVAPQIPAEK	A0A3Q1LWK1	Erythrocyte membrane protein band 4.1 like 2	A0A3Q1LWK1_BOVIN
_VC[Carbamidomethyl (C)]VEHHTFYR_.3	VCVEHHTFYR	A0A3Q1LWK1	Erythrocyte membrane protein band 4.1 like 2	A0A3Q1LWK1_BOVIN
_EPAQPVVGEQVLDKEESLPEEERR_.4	EPAQPVVGEQVLDKEESLPEEERR	A0A3Q1LWK1	Erythrocyte membrane protein band 4.1 like 2	A0A3Q1LWK1_BOVIN
_WVLLQDVLLK_.2	WVLLQDVLLK	A0A3Q1LWR2	Uncharacterized protein	A0A3Q1LWR2_BOVIN
_LLEQSIQSAQEIEK_.2	LLEQSIQSAQEIEK	A0A3Q1LWR2	Uncharacterized protein	A0A3Q1LWR2_BOVIN
_LLDLLEGLTGQK_.2	LLDLLEGLTGQK	A0A3Q1LWR2	Uncharacterized protein	A0A3Q1LWR2_BOVIN
_LSALQPQIER_.2	LSALQPQIER	A0A3Q1LWR2	Uncharacterized protein	A0A3Q1LWR2_BOVIN
_VGNVLQLGSQLIGSGK_.2	VGNVLQLGSQLIGSGK	A0A3Q1LWR2	Uncharacterized protein	A0A3Q1LWR2_BOVIN
_SVEQEVVQSQLNHC[Carbamidomethyl (C)]VNLYK_.3	SVEQEVVQSQLNHCVNLYK	A0A3Q1LWR2	Uncharacterized protein	A0A3Q1LWR2_BOVIN
_SLQLIQESLSSIDK_.2	SLQLIQESLSSIDK	A0A3Q1LWR2	Uncharacterized protein	A0A3Q1LWR2_BOVIN
_LLVSDIQTIQPSLNSVNEGGQK_.3	LLVSDIQTIQPSLNSVNEGGQK	A0A3Q1LWR2	Uncharacterized protein	A0A3Q1LWR2_BOVIN
_LLVSDIQTIQPSLNSVNEGGQK_.2	LLVSDIQTIQPSLNSVNEGGQK	A0A3Q1LWR2	Uncharacterized protein	A0A3Q1LWR2_BOVIN
_SAVEGMPSNLDSEVAWGK_.2	SAVEGMPSNLDSEVAWGK	A0A3Q1LWR2	Uncharacterized protein	A0A3Q1LWR2_BOVIN
_SITELGEALK_.2	SITELGEALK	A0A3Q1LWR2	Uncharacterized protein	A0A3Q1LWR2_BOVIN
_ELNAWLTK_.2	ELNAWLTK	A0A3Q1LWR2	Uncharacterized protein	A0A3Q1LWR2_BOVIN
_ELNTQWDYIC[Carbamidomethyl (C)]R_.2	ELNTQWDYICR	A0A3Q1LWR2	Uncharacterized protein	A0A3Q1LWR2_BOVIN
_EKELQTILDTLPTVR_.3	EKELQTILDTLPTVR	A0A3Q1LWR2	Uncharacterized protein	A0A3Q1LWR2_BOVIN
_EKELQTILDTLPTVR_.2	EKELQTILDTLPTVR	A0A3Q1LWR2	Uncharacterized protein	A0A3Q1LWR2_BOVIN
_LDFQWER_.2	LDFQWER	A0A3Q1LWR2	Uncharacterized protein	A0A3Q1LWR2_BOVIN
_TQPTTPSEPTAVK_.2	TQPTTPSEPTAVK	A0A3Q1LWR2	Uncharacterized protein	A0A3Q1LWR2_BOVIN
_ILAQTLTDGGVMDELINEELETFNSR_.3	ILAQTLTDGGVMDELINEELETFNSR	A0A3Q1LWR2	Uncharacterized protein	A0A3Q1LWR2_BOVIN
_LLEPLEAEIQQGVNLK_.3	LLEPLEAEIQQGVNLK	A0A3Q1LWR2	Uncharacterized protein	A0A3Q1LWR2_BOVIN
_LLEPLEAEIQQGVNLK_.2	LLEPLEAEIQQGVNLK	A0A3Q1LWR2	Uncharacterized protein	A0A3Q1LWR2_BOVIN
_SEAVLQSPEFAVYR_.2	SEAVLQSPEFAVYR	A0A3Q1LWR2	Uncharacterized protein	A0A3Q1LWR2_BOVIN
_ELDTLTTNYQWLC[Carbamidomethyl (C)]TR_.2	ELDTLTTNYQWLCTR	A0A3Q1LWR2	Uncharacterized protein	A0A3Q1LWR2_BOVIN
_AAALQSTTPPEK_.2	AAALQSTTPPEK	A0A3Q1LWR2	Uncharacterized protein	A0A3Q1LWR2_BOVIN
_RLDVDITELHSWITR_.3	RLDVDITELHSWITR	A0A3Q1LWR2	Uncharacterized protein	A0A3Q1LWR2_BOVIN
_LDVDITELHSWITR_.3	LDVDITELHSWITR	A0A3Q1LWR2	Uncharacterized protein	A0A3Q1LWR2_BOVIN
_LSLLNSNWIAVTSR_.2	LSLLNSNWIAVTSR	A0A3Q1LWR2	Uncharacterized protein	A0A3Q1LWR2_BOVIN
_DFQDLFK_.2	DFQDLFK	A0A3Q1LWR2	Uncharacterized protein	A0A3Q1LWR2_BOVIN
_AEEWLNLLLEYQK_.2	AEEWLNLLLEYQK	A0A3Q1LWR2	Uncharacterized protein	A0A3Q1LWR2_BOVIN
_AEEWLNLLLEYQK_.3	AEEWLNLLLEYQK	A0A3Q1LWR2	Uncharacterized protein	A0A3Q1LWR2_BOVIN
_SYAYTQAAYVSTSDPTR_.2	SYAYTQAAYVSTSDPTR	A0A3Q1LWR2	Uncharacterized protein	A0A3Q1LWR2_BOVIN
_ELEQFNSDIQK_.2	ELEQFNSDIQK	A0A3Q1LWR2	Uncharacterized protein	A0A3Q1LWR2_BOVIN
_VHALNNVNK_.2	VHALNNVNK	A0A3Q1LWR2	Uncharacterized protein	A0A3Q1LWR2_BOVIN
_ALEISHQWYQYK_.2	ALEISHQWYQYK	A0A3Q1LWR2	Uncharacterized protein	A0A3Q1LWR2_BOVIN
_ALEISHQWYQYK_.3	ALEISHQWYQYK	A0A3Q1LWR2	Uncharacterized protein	A0A3Q1LWR2_BOVIN
_LLDPEDVATTYPDKK_.3	LLDPEDVATTYPDKK	A0A3Q1LWR2	Uncharacterized protein	A0A3Q1LWR2_BOVIN
_LLDPEDVATTYPDKK_.2	LLDPEDVATTYPDKK	A0A3Q1LWR2	Uncharacterized protein	A0A3Q1LWR2_BOVIN
_LEELQALQSSLQEHQNDLNYLSTTVK_.3	LEELQALQSSLQEHQNDLNYLSTTVK	A0A3Q1LWR2	Uncharacterized protein	A0A3Q1LWR2_BOVIN
_IQSIALK_.2	IQSIALK	A0A3Q1LWR2	Uncharacterized protein	A0A3Q1LWR2_BOVIN
_IQSIALK_.1	IQSIALK	A0A3Q1LWR2	Uncharacterized protein	A0A3Q1LWR2_BOVIN
_LEHAFNIAK_.2	LEHAFNIAK	A0A3Q1LWR2	Uncharacterized protein	A0A3Q1LWR2_BOVIN
_MHLPALETK_.2	MHLPALETK	A0A3Q1LWR2	Uncharacterized protein	A0A3Q1LWR2_BOVIN
_LQEALSR_.2	LQEALSR	A0A3Q1LWR2	Uncharacterized protein	A0A3Q1LWR2_BOVIN
_KKEELNAVHR_.3	KKEELNAVHR	A0A3Q1LWR2	Uncharacterized protein	A0A3Q1LWR2_BOVIN
_SPFPSQR_.2	SPFPSQR	A0A3Q1LWR2	Uncharacterized protein	A0A3Q1LWR2_BOVIN
[truncated: 30,005 more rows]
