# Supplementary material for: The Investigation of Protein Profile and Meat Quality in Bovine Longissimus thoracic Frozen under Different Temperatures by Data-Independent Acquisition (DIA) Strategy
Source: Foods. 2022 Jun 17;11(12):1791. doi: 10.3390/foods11121791 (PMC9222788; doi:10.3390/foods11121791)
Supplement: Supplementary file 1 [file foods-11-01791-s001.zip › 5-Supplementary Materials/Supplementary Table S2.xlsx]

## Sheet: Supplementary Table S2
PG.Qvalue	PG.ProteinAccessions	PG.ProteinDescriptions	PG.ProteinNames	[1] YS-132-DIA-A1.raw.PG.Quantity	[2] YS-132-DIA-A2.raw.PG.Quantity	[3] YS-132-DIA-A3.raw.PG.Quantity	[4] YS-132-DIA-B1.raw.PG.Quantity	[5] YS-132-DIA-B2.raw.PG.Quantity	[6] YS-132-DIA-B3.raw.PG.Quantity	[7] YS-132-DIA-C1.raw.PG.Quantity	[8] YS-132-DIA-C2.raw.PG.Quantity	[9] YS-132-DIA-C3.raw.PG.Quantity	[10] YS-132-DIA-D1.raw.PG.Quantity	[11] YS-132-DIA-D2.raw.PG.Quantity	[12] YS-132-DIA-D3.raw.PG.Quantity	[13] YS-132-DIA-E1.raw.PG.Quantity	[14] YS-132-DIA-E2.raw.PG.Quantity	[15] YS-132-DIA-E3.raw.PG.Quantity
0.00456185	A0A0A0MP89	Serpin A3-8	A0A0A0MP89_BOVIN	121869	127376	70428.1	52026.4	630024	23521.4	1134.89	10118.9	259740	509321	302439	62042.8	23569.8	153840	22210.1
0.000230139	A0A0A0MP90;A0A3Q1MDK7;A0A3Q1MF62;A0A3Q1N7K2;A4IFU5;F2Z4G5;F2Z4J1;P0C0S9;Q3ZBX9	Histone H2A;Histone H2A;Histone H2A;Histone H2A;Histone H2A;Histone H2A;Histone H2A;Histone H2A type 1;Histone H2A.J	A0A0A0MP90_BOVIN;A0A3Q1MDK7_BOVIN;A0A3Q1MF62_BOVIN;A0A3Q1N7K2_BOVIN;A4IFU5_BOVIN;F2Z4G5_BOVIN;F2Z4J1_BOVIN;H2A1_BOVIN;H2AJ_BOVIN	13366356	20621822	24250376	20422042	21982492	7.22757e+06	20561496	14349331	20045364	18934878	14188760	14222348	17405864	11593460	23165584
0.000242347	A0A0A0MP92	Serpin A3-7	A0A0A0MP92_BOVIN	2.13837e+06	2.26971e+06	1515950	2268866	1.87392e+06	1.27564e+06	1282748	2.18476e+06	1577035	2.73422e+06	2227569	1.79828e+06	1.562e+06	3.07965e+06	2.45149e+06
0.00162318	A0A0A0MPA0	Uncharacterized protein	A0A0A0MPA0_BOVIN	719514	1.15919e+06	811962	731299	1.11229e+06	893622	1.04632e+06	700629	625240	991613	778884	816620	537025	1.1373e+06	612001
0.000244507	A0A0N4STN0;Q28852	ATP synthase subunit;ATP synthase subunit g, mitochondrial	A0A0N4STN0_BOVIN;ATP5L_BOVIN	4.49405e+06	5214864	5.05376e+06	4322483	4311052	3.47251e+06	5.54521e+06	2977090	4.30676e+06	4289067	4.53655e+06	5219913	4.31294e+06	5376976	4.83936e+06
0.00415329	A0A0N4STN1;P22226	Uncharacterized protein;Cathelicidin-1	A0A0N4STN1_BOVIN;CTHL1_BOVIN	1	74070	29932.7	1	40053.7	43306.6	16399.7	1	106579	1	1	1	1	22250.2	127275
0.00386931	A0A0N4STN2;A0A3Q1LKB8;A0A3Q1MQN6;P13183	Cytochrome c oxidase subunit 7B, mitochondrial;Uncharacterized protein;Uncharacterized protein;Cytochrome c oxidase subunit 7B, mitochondrial	A0A0N4STN2_BOVIN;A0A3Q1LKB8_BOVIN;A0A3Q1MQN6_BOVIN;COX7B_BOVIN	117202	368898	131264	173877	189165	119122	165039	118986	184289	261776	188338	289057	Filtered	265012	255233
0.00313638	A0A140T828;Q28022	Microfibrillar-associated protein 5	A0A140T828_BOVIN;MFAP5_BOVIN	47023.2	74992.2	202409	188068	93786.5	74708.3	107780	45738.9	122412	99910.6	74943	79487.3	148210	102493	79040.8
0.000922159	A0A140T831;A6QPZ0;P25417;P35478	Cystatin-B;CSTB protein;Cystatin-B;Stefin-C	A0A140T831_BOVIN;A6QPZ0_BOVIN;CYTB_BOVIN;CYTX_BOVIN	3.0087e+06	1416648	3.16502e+06	1.04165e+06	1.21709e+06	2.41286e+06	2.80052e+06	2.99135e+06	2.07391e+06	1.25493e+06	1.52397e+06	1.93649e+06	2.19568e+06	1.45432e+06	1.83588e+06
0.00274115	A0A140T832	40S ribosomal protein S17	A0A140T832_BOVIN	911900	710112	696680	486980	1.19686e+06	981091	680554	511378	434214	627110	605133	574721	439184	835047	432854
0.00283322	A0A140T841;Q58CY6	Prostamide/prostaglandin F synthase	A0A140T841_BOVIN;PXL2B_BOVIN	287549	89560.9	235704	236153	404590	252058	223537	340999	453967	128462	291804	139257	223827	110848	275692
0.0023038	A0A140T842;Q59HJ6	Lon protease homolog, mitochondrial;Lon protease homolog, mitochondrial	A0A140T842_BOVIN;LONM_BOVIN	321280	324356	261346	244206	322661	291607	415882	250613	336261	309431	293055	339994	323174	320960	332506
0.000872044	A0A140T843;P17690	Beta-2-glycoprotein 1	A0A140T843_BOVIN;APOH_BOVIN	207771	187152	370776	403875	235435	175012	297958	295111	286670	291342	162353	366808	271318	133861	331145
0.00339281	A0A140T844;P10175	Cytochrome c oxidase subunit 8B, mitochondrial;Cytochrome c oxidase subunit 8B, mitochondrial	A0A140T844_BOVIN;COX8B_BOVIN	Filtered	97986.1	93486.2	Filtered	36977	Filtered	Filtered	35508.1	99010.8	114838	74831.4	Filtered	Filtered	Filtered	52847.5
0.00523471	A0A140T846	DNA-(apurinic or apyrimidinic site) lyase	A0A140T846_BOVIN	110199	95186.8	101615	83968.2	111094	41013.8	269241	61294.6	54247.7	76481.2	177533	144158	77349.7	148686	93896.1
0.00256745	A0A140T849;Q58DV0	Protein pelota homolog	A0A140T849_BOVIN;PELO_BOVIN	118052	88382.2	169525	101667	140535	82224	690688	207412	77487.1	136469	125534	111507	72790.4	220093	116996
0.00358756	A0A140T861;Q28009	RNA-binding protein FUS	A0A140T861_BOVIN;FUS_BOVIN	64618.4	177568	37134.5	32747.2	109956	93270.4	90535.4	81131.3	150300	33158.7	72160.2	121004	54248	1	262787
0.000989099	A0A140T871	Glutamate dehydrogenase 1, mitochondrial	A0A140T871_BOVIN	221598	179229	630792	166268	135721	219452	252666	134026	224002	227490	125259	214773	214874	246015	191030
0.00353072	A0A140T878;Q9TUM3	Signal transducer and activator of transcription;Signal transducer and activator of transcription 5B	A0A140T878_BOVIN;STA5B_BOVIN	181660	105811	100987	130432	91187	107653	91212.3	110521	118026	120220	261124	109082	91684.9	99793.3	72023.8
0.00439522	A0A140T886;P53620	Coatomer subunit gamma;Coatomer subunit gamma-1	A0A140T886_BOVIN;COPG1_BOVIN	242226	104746	82392.1	66559.5	104961	71066.1	48527.7	231282	108221	118638	172494	241462	290927	54604.2	208084
0.00161201	A0A140T894	14-3-3 protein beta/alpha	A0A140T894_BOVIN	409121	337808	334180	460556	1.10265e+06	346968	478939	418177	337829	357400	391220	750558	251998	288654	564838
3.18e-08	A0A140T897	Serum albumin	A0A140T897_BOVIN	21421446	23988062	18212940	32084574	24651770	19741144	21060686	25774558	18675456	28678792	21644602	22093110	16706290	22299796	19585238
5.65e-05	A0A140T8A1;Q148F8	Heat shock protein beta-6	A0A140T8A1_BOVIN;HSPB6_BOVIN	13237578	18563558	15547523	13851962	15770737	19484814	15811227	25297470	15439670	14889508	21347570	13355455	16325642	18985402	13070972
0.000988148	A0A140T8A5	Isocitrate dehydrogenase [NADP]	A0A140T8A5_BOVIN	2.54784e+06	3.48817e+06	3021349	2432358	2.56962e+06	2695116	4.78332e+06	1.82638e+06	2.1367e+06	2.94038e+06	1.74114e+06	3.63697e+06	3.57258e+06	3748295	2993433
0.00212772	A0A140T8C4;Q5E948	OCIA domain containing 1;OCIA domain-containing protein 1	A0A140T8C4_BOVIN;OCAD1_BOVIN	273981	289639	158170	165900	130696	139884	336546	131064	169392	188479	184344	124236	231486	272816	190711
0.00226405	A0A140T8C6;P26779	Prosaposin	A0A140T8C6_BOVIN;SAP_BOVIN	1163722	1.81734e+06	2166017	795693	851798	862781	1.59961e+06	789859	2.2076e+06	1.40716e+06	678748	988436	1.85411e+06	2271261	647508
0.00430089	A0A140T8C8	Kininogen-1	A0A140T8C8_BOVIN	1	129667	24313.9	1	329540	Filtered	146201	379572	10586.6	1	35727.3	1	1	132305	Filtered
0.00117873	A0A140T8D2	Integrin beta	A0A140T8D2_BOVIN	188667	202019	325359	215482	225066	116691	179759	121298	158736	176757	147292	189687	126698	203680	127592
0.00256209	A0A3Q1LFI8;Q2KID7	Uncharacterized protein;Oligosaccharyltransferase complex subunit OSTC	A0A3Q1LFI8_BOVIN;OSTC_BOVIN	338965	343362	284768	281563	359194	251658	299290	399336	342148	312674	392661	358622	191102	242018	320364
0.0015124	A0A3Q1LFJ4	LIM domain 7	A0A3Q1LFJ4_BOVIN	173100	289870	112656	443880	172185	287254	202444	383334	207963	465328	99894.3	85309	396734	168839	91095.8
6.14e-05	A0A3Q1LFK5;Q66LN0	Prostaglandin E synthase 2	A0A3Q1LFK5_BOVIN;PGES2_BOVIN	528050	638104	641340	423951	377506	530650	524919	299296	706979	708851	553591	352775	938965	817818	491739
0.00353238	A0A3Q1LFL6;Q02376	Uncharacterized protein;NADH dehydrogenase [ubiquinone] 1 subunit C1, mitochondrial	A0A3Q1LFL6_BOVIN;NDUC1_BOVIN	551574	644096	809330	512065	364980	623479	1.34672e+06	460513	815699	799663	521391	667300	750365	835095	624580
0.000683556	A0A3Q1LFQ2	Uncharacterized protein	A0A3Q1LFQ2_BOVIN	19110456	32871898	9544719	17617402	15604115	12423328	18820498	19070846	26365092	31501522	12246280	21415160	49036116	24820902	10762442
0.000749047	A0A3Q1LG34	Coronin	A0A3Q1LG34_BOVIN	1.20531e+06	1.01032e+06	924932	842925	831962	1.00199e+06	925509	1.32969e+06	1.28963e+06	1.30946e+06	1.23828e+06	804536	847502	1.30004e+06	994972
0.00147795	A0A3Q1LGS8	Carboxymethylenebutenolidase homolog	A0A3Q1LGS8_BOVIN	1.90515e+06	1.38634e+06	1.62772e+06	2.14518e+06	1.80528e+06	2.21569e+06	2.74282e+06	3.4904e+06	1.54417e+06	1.73496e+06	1.51887e+06	1.43279e+06	1320911	1.8478e+06	2.0434e+06
0.000558457	A0A3Q1LGY9	Angiotensinogen	A0A3Q1LGY9_BOVIN	163258	99639.4	147206	58758.6	68003.9	133428	73033.3	23873.9	24977	211986	53272.4	105234	282469	137093	185811
0.000443786	A0A3Q1LH95	Uncharacterized protein	A0A3Q1LH95_BOVIN	1.14917e+06	947027	840778	862194	1.13919e+06	996861	884996	1.01148e+06	858241	1.01447e+06	905795	1.01886e+06	1.1852e+06	995204	1.01362e+06
0.00042094	A0A3Q1LHA3	Short-chain-specific acyl-CoA dehydrogenase, mitochondrial	A0A3Q1LHA3_BOVIN	2.16671e+06	2.45875e+06	1.85672e+06	1.26465e+06	1782799	2.38606e+06	1.19768e+06	1.7568e+06	1.93828e+06	1.29478e+06	1.47255e+06	1.87617e+06	1.81283e+06	2.08704e+06	1.83498e+06
0.00383036	A0A3Q1LHC4	Homer scaffold protein 2	A0A3Q1LHC4_BOVIN	470557	450724	361422	201491	539122	279259	288004	719945	371987	420660	435465	511631	455194	351742	304314
0.000909204	A0A3Q1LHX4	Solute carrier family 25 member 13	A0A3Q1LHX4_BOVIN	1.66822e+06	1.52201e+06	1.50391e+06	1121932	1.11442e+06	1.71489e+06	2.05909e+06	1.30082e+06	1.73089e+06	1.44745e+06	1.57536e+06	1.36387e+06	1.80235e+06	1.60097e+06	1.79323e+06
0.00215601	A0A3Q1LID6	Uncharacterized protein	A0A3Q1LID6_BOVIN	123786	1.01494e+06	385045	20278	756093	104018	286340	134929	11510944	87023.8	572178	55104.2	88246	619340	47067.9
0.00125057	A0A3Q1LIJ0	Y-box binding protein 3	A0A3Q1LIJ0_BOVIN	622200	788683	506928	355256	497495	476415	369716	533350	448264	549351	598177	382766	747611	753608	516261
0.00254903	A0A3Q1LIP1	Solute carrier family 37 member 4	A0A3Q1LIP1_BOVIN	155033	199104	427859	187197	245972	188056	145499	316173	200806	206373	235524	147977	105289	248911	139807
0.000690912	A0A3Q1LIX4	Succinyl-CoA:3-ketoacid-coenzyme A transferase	A0A3Q1LIX4_BOVIN	1.01218e+06	734787	1.08111e+06	816203	784807	913797	1.29853e+06	757424	796312	857452	615195	903116	1.1515e+06	644537	1.08662e+06
0.00144237	A0A3Q1LJ52	Aldehyde dehydrogenase 3 family member A2	A0A3Q1LJ52_BOVIN	91414.7	254899	179114	86539.7	136569	88172.5	214573	106047	91341.9	86001.5	143994	28638	210381	158341	288997
6.04e-06	A0A3Q1LJ98	Uncharacterized protein	A0A3Q1LJ98_BOVIN	7.66886e+06	7.25426e+06	8484556	8.03309e+06	8858009	9960582	9190595	12344690	9231740	9846078	9222272	8754312	8891165	8934334	9717821
0.00472079	A0A3Q1LJI0;Q58D91	Caspase recruitment domain-containing protein 19	A0A3Q1LJI0_BOVIN;CAR19_BOVIN	16245	6168.02	15942	33830.3	Filtered	8261.86	61789	Filtered	1	17694.1	1	1.1086	31493.8	31723.5	33549.7
0.00421642	A0A3Q1LJI4	Uncharacterized protein	A0A3Q1LJI4_BOVIN	81975.2	57898.8	Filtered	116478	111919	45910	81374.4	118837	Filtered	77647.2	105516	94002.2	44401.7	72263.1	85505.9
0.00745384	A0A3Q1LJJ1;Q5E992	Peptidyl-prolyl cis-trans isomerase;Peptidyl-prolyl cis-trans isomerase-like 1	A0A3Q1LJJ1_BOVIN;PPIL1_BOVIN	1.7803e+06	12484303	75013.2	7.43667e+06	4.67776e+06	10412029	5.45887e+06	334227	8681324	8817456	17919444	6.43073e+06	4.23409e+06	8704553	4.88498e+06
0.00709062	A0A3Q1LJJ5	Clustered mitochondria protein homolog	A0A3Q1LJJ5_BOVIN	155889	Filtered	Filtered	118328	133067	19391	106824	1	25882.7	16248.1	68266.3	157505	173618	33730.5	69367.4
0.000957049	A0A3Q1LJL4	Microtubule-associated protein	A0A3Q1LJL4_BOVIN	521640	702350	584778	333211	407436	405684	548216	534141	302497	442133	464729	322711	510080	996470	266934
0.00282265	A0A3Q1LJP7;E1BD52	Transmembrane protein 245	A0A3Q1LJP7_BOVIN;TM245_BOVIN	Filtered	Filtered	37910.8	Filtered	Filtered	Filtered	Filtered	Filtered	53282.8	Filtered	29100.6	58618.5	Filtered	12237.6	47719.9
2.22e-05	A0A3Q1LJS2	Echinoderm microtubule associated protein like 6	A0A3Q1LJS2_BOVIN	10059005	9246707	9276370	11292495	10246049	8.29516e+06	8473698	17606906	12534034	9560347	7529186	6678248	6658540	6.70564e+06	7.90326e+06
0.000782409	A0A3Q1LJU5	Echinoderm microtubule associated protein like 2	A0A3Q1LJU5_BOVIN	155759	165403	179006	154588	107754	145225	213255	201459	145290	189815	137382	202462	176343	289934	131374
0.00470998	A0A3Q1LJU7;A0A3Q1LRM6	Mitogen-activated protein kinase	A0A3Q1LJU7_BOVIN;A0A3Q1LRM6_BOVIN	Filtered	39930.3	81929.7	17018	103028	46989.2	21248.6	88367.1	134107	109400	179360	85496.2	138050	106237	135351
0.000818714	A0A3Q1LJZ7	Mitogen-activated protein kinase 12	A0A3Q1LJZ7_BOVIN	363383	318613	479986	634599	396653	917847	1060710	235816	260740	630110	397007	389576	318809	344293	192740
0.00470457	A0A3Q1LKB7	HRas proto-oncogene, GTPase	A0A3Q1LKB7_BOVIN	215699	528285	529674	280541	672373	790100	78928.6	416695	610701	555074	474032	365849	301946	479435	77198.8
0.00215651	A0A3Q1LKH6	Uncharacterized protein	A0A3Q1LKH6_BOVIN	488119	243892	444704	423391	620.3	5703.57	377210	6238.84	46887.4	43449.6	16402.6	612152	19752.6	569537	17128.4
0.00188832	A0A3Q1LKP8	Lipin 1	A0A3Q1LKP8_BOVIN	55191.5	60414.7	153176	32100.5	72608.7	84477	109921	1	59611.3	62997.8	44603.7	86759.4	69905.3	42619.5	78620.5
0.00457794	A0A3Q1LLA1	Protein phosphatase 1 regulatory subunit	A0A3Q1LLA1_BOVIN	269849	237216	225811	295723	140007	390375	191427	64968.5	117137	334695	93946.9	171370	365664	421973	313606
0.00415329	A0A3Q1LLF2;Q2T9L8	Methionine--tRNA ligase, cytoplasmic;Methionine--tRNA ligase, cytoplasmic	A0A3Q1LLF2_BOVIN;SYMC_BOVIN	146406	265105	121941	113610	96180.5	386727	169182	316428	109792	71697.9	180798	59741.6	168839	124654	130875
0.00181935	A0A3Q1LLK4	Uncharacterized protein	A0A3Q1LLK4_BOVIN	596805	808876	831402	976262	919117	854737	512402	1.2562e+06	974285	601661	805662	594693	650897	683035	879612
2.53e-05	A0A3Q1LLL4	Myotilin	A0A3Q1LLL4_BOVIN	8432220	10278409	7.91411e+06	6009680	7.99585e+06	9377987	8757983	7391482	8508600	9967454	8423343	9694320	9954439	9182890	9026142
0.0013312	A0A3Q1LLV2	Collagen alpha-2(IV) chain	A0A3Q1LLV2_BOVIN	208350	125720	181524	183315	161644	87967.2	249836	90527.9	115732	228155	137067	143593	240788	87377.4	210608
0.00495046	A0A3Q1LM14	Uncharacterized protein	A0A3Q1LM14_BOVIN	28815	45523.9	23472.1	30126.2	10169.8	76952	40439.3	71528	18287.1	71369.5	58879.5	70489.7	61637.9	25980.1	98824.3
0.00512191	A0A3Q1LM43	DnaJ homolog subfamily B member 6	A0A3Q1LM43_BOVIN	190602	191814	120576	195930	168630	143695	201825	202720	179625	157967	174755	102912	143195	279488	123522
1.5e-08	A0A3Q1LMG1	Fructose-bisphosphate aldolase	A0A3Q1LMG1_BOVIN	87797808	93821016	96423048	111670320	112743992	111960592	71161424	118297072	86752104	84319760	101969472	92221928	62805316	83752064	89435144
0.000304519	A0A3Q1LN22	Methylmalonate-semialdehyde dehydrogenase [acylating], mitochondrial	A0A3Q1LN22_BOVIN	1189005	1.47482e+06	1.5885e+06	1.25889e+06	1.20413e+06	1.63358e+06	940534	1.04646e+06	1.87628e+06	1.72532e+06	878482	1.87008e+06	1613010	1.75423e+06	558658
0.000107832	A0A3Q1LN49;A0A3Q1MD82	Cyclin dependent kinase 17;Cyclin dependent kinase 16	A0A3Q1LN49_BOVIN;A0A3Q1MD82_BOVIN	7.69831e+06	7510179	10629794	8626977	11188763	9607513	7.74222e+06	9586905	13013493	7.29628e+06	9777197	9532227	6793542	9302563	9854232
0.00055816	A0A3Q1LNC8	Spectrin alpha, non-erythrocytic 1	A0A3Q1LNC8_BOVIN	583757	227502	265512	826251	258723	299024	809045	176094	289068	220191	851337	807507	242574	225585	328109
0.00525284	A0A3Q1LNG7	Lamin B1	A0A3Q1LNG7_BOVIN	49049.9	51253.5	47466	44169.2	83638.1	94652.7	102590	103320	63266	89831.9	119006	83391.8	113203	73167.3	Filtered
0.00453948	A0A3Q1LNR7	MAP7 domain containing 1	A0A3Q1LNR7_BOVIN	35173.4	33373.6	14322.4	18619.3	49607.5	27640.4	32155.1	31244	15480.8	26273.6	57511.4	44793.6	34411.1	45408.9	15645.6
0.00129343	A0A3Q1LNW7	2,4-dienoyl-CoA reductase 1	A0A3Q1LNW7_BOVIN	356698	243943	302370	260780	143732	314955	530790	154618	278117	283513	253562	252082	310354	208924	214147
7.58e-05	A0A3Q1LNY7	Phosphorylase b kinase regulatory subunit	A0A3Q1LNY7_BOVIN	1.66297e+06	1.22858e+06	1.64354e+06	1.48191e+06	1.08709e+06	1.03163e+06	1.22118e+06	1.55649e+06	1.45314e+06	1.5983e+06	1.17966e+06	1.07651e+06	1.26272e+06	1.63803e+06	1.23661e+06
0.0019741	A0A3Q1LP28	Enoyl-CoA delta isomerase 2	A0A3Q1LP28_BOVIN	760848	862830	767762	638407	764630	739652	1044147	487521	608825	809674	668662	876527	959525	855202	732707
0.000874687	A0A3Q1LP31	Atlastin GTPase 2	A0A3Q1LP31_BOVIN	280923	287764	229286	382394	574575	231605	315038	459567	282946	330147	471292	358371	281212	266204	474054
0.000113028	A0A3Q1LP42	Uncharacterized protein	A0A3Q1LP42_BOVIN	3.30113e+06	5698781	1.90441e+06	1.77088e+06	3.76516e+06	2.51992e+06	2.70675e+06	3.65771e+06	2.6895e+06	3.708e+06	4179089	2.23518e+06	3.23027e+06	4941531	1.90377e+06
0.0085886	A0A3Q1LP74	Uncharacterized protein	A0A3Q1LP74_BOVIN	418304	422373	360457	163980	267092	76051.7	178678	Filtered	265139	291171	365837	Filtered	254254	364567	124898
0.00515952	A0A3Q1LP83	Phosphoacetylglucosamine mutase	A0A3Q1LP83_BOVIN	93257.4	183611	147003	251713	139583	90096	26134	162662	171863	113956	209841	Filtered	140400	133567	215066
0.00192953	A0A3Q1LPG0	Uncharacterized protein	A0A3Q1LPG0_BOVIN	412069	535170	351157	360072	316888	154047	407826	348429	316964	924973	499723	364226	402701	457846	226186
0.000408264	A0A3Q1LPH5	Uncharacterized protein	A0A3Q1LPH5_BOVIN	18483302	15133548	18268088	23312514	20549456	28013752	14344354	25453782	13289160	16456368	25507206	20506262	23666918	15502322	19506516
0.00402412	A0A3Q1LPM0	Uncharacterized protein	A0A3Q1LPM0_BOVIN	69156.5	495310	457090	95269.7	322137	77146	Filtered	Filtered	33430.4	1	1	110822	72421.2	476958	96778.4
0.00717787	A0A3Q1LQ01	RAS related 2	A0A3Q1LQ01_BOVIN	40946.4	90459.5	5631.61	219243	65850.1	31031.9	30949.1	1	73309.6	62249.1	1	62425.3	52091.1	50598.8	Filtered
2.93e-07	A0A3Q1LQC6	Myosin binding protein C, fast type	A0A3Q1LQC6_BOVIN	11165615	9272946	11682203	14046892	14164189	15873192	9453395	20306968	15026250	10981561	14632355	9835941	9776852	9905474	14054383
0.00365408	A0A3Q1LQI5;Q5E9D0	Eukaryotic translation initiation factor 2 subunit 2	A0A3Q1LQI5_BOVIN;IF2B_BOVIN	422119	315499	336790	360207	258794	488495	307498	569015	136518	462468	385024	377849	486414	359843	635955
0.00995565	A0A3Q1LQN6	SPRY domain containing 4	A0A3Q1LQN6_BOVIN	297738	Filtered	165325	154379	Filtered	165593	295867	58402.9	Filtered	154232	Filtered	218016	131569	235876	Filtered
0.00639248	A0A3Q1LQR4	Coactivator associated arginine methyltransferase 1	A0A3Q1LQR4_BOVIN	286074	697102	90283.6	916512	596650	39383.3	105858	135593	48632.9	220378	180821	409616	597853	281681	118264
0.00145022	A0A3Q1LR45	Uncharacterized protein	A0A3Q1LR45_BOVIN	272076	224264	127526	333281	312712	539242	320156	568325	87762.9	301591	284618	284713	380870	295485	402939
0.000442994	A0A3Q1LR67	Uncharacterized protein	A0A3Q1LR67_BOVIN	1.17219e+06	1.00521e+06	798506	610434	689700	906603	833843	980208	731090	1.10119e+06	1.08355e+06	579702	893150	981319	834963
5.82e-05	A0A3Q1LR88;P79136	F-actin-capping protein subunit beta	A0A3Q1LR88_BOVIN;CAPZB_BOVIN	2991877	3.43638e+06	3.4861e+06	3.56798e+06	3.38711e+06	4054121	3306865	4.89784e+06	3.26032e+06	3.09552e+06	4.20642e+06	2.95064e+06	3.85582e+06	3.30925e+06	3903404
0.00221543	A0A3Q1LRQ8	Tensin-1	A0A3Q1LRQ8_BOVIN	216825	326603	344837	301601	141822	159325	208018	129431	362334	229696	299525	187906	222845	343458	205318
0.00469287	A0A3Q1LRT4	Uncharacterized protein	A0A3Q1LRT4_BOVIN	141455	199500	2644.98	74348.9	253157	20508.6	192803	242944	77346.9	224151	115139	98833.5	155146	203001	Filtered
0.0097119	A0A3Q1LRV6	Uncharacterized protein	A0A3Q1LRV6_BOVIN	143873	65870.7	100760	234257	152176	114960	258690	311682	1.61334	203486	249853	280472	42929.7	229515	254167
5.93e-05	A0A3Q1LS06	Lactoylglutathione lyase	A0A3Q1LS06_BOVIN	6529643	5.56909e+06	5071414	8742432	6552091	8594801	4774654	8532767	5.37622e+06	5691526	6252402	5987696	3.5538e+06	4354552	6840596
0.0057225	A0A3Q1LS19	TIA1 cytotoxic granule associated RNA binding protein like 1	A0A3Q1LS19_BOVIN	83294.7	Filtered	266437	626182	64121.4	Filtered	87235.8	730815	561046	Filtered	661101	58082.4	433214	19869.7	634016
0.00106645	A0A3Q1LS67	Enoyl-CoA hydratase 1	A0A3Q1LS67_BOVIN	728125	926327	637181	629014	514956	667754	815923	351215	550308	766868	642961	889468	797933	943784	662041
0.00145022	A0A3Q1LSF0	Uncharacterized protein	A0A3Q1LSF0_BOVIN	404376	609320	170010	576924	503745	270238	253573	940370	259239	540802	594526	203916	253574	570604	224375
0.000535816	A0A3Q1LSN6	Glutathione S-transferase	A0A3Q1LSN6_BOVIN	889817	693416	696582	958096	823395	571020	744992	1373318	870204	683262	939877	1.05996e+06	608976	862588	1.15189e+06
0.00753285	A0A3Q1LT23	Uncharacterized protein	A0A3Q1LT23_BOVIN	47763.5	59414.6	Filtered	18457.2	Filtered	Filtered	Filtered	Filtered	Filtered	Filtered	53785.1	1679.72	10707.1	56587.8	Filtered
0.00516357	A0A3Q1LT78	DDB1 and CUL4 associated factor 6	A0A3Q1LT78_BOVIN	121521	60839.6	75166.7	62884.6	116426	52812.5	112514	65058.2	81320.1	107907	89763.6	63980.8	66088.4	53164.1	93797.5
2.72e-05	A0A3Q1LTA6	Uncharacterized protein	A0A3Q1LTA6_BOVIN	22106282	34311404	31410580	14660282	12065436	8577908	21990800	6322885	2.56802e+06	21731464	26519416	22231332	10948634	34760500	14918230
0.00103079	A0A3Q1LTQ6	Uncharacterized protein	A0A3Q1LTQ6_BOVIN	709507	858764	654647	309121	719775	354058	664418	446770	486199	750471	597430	426023	703994	812122	421376
0.0021456	A0A3Q1LTT9	Mitogen-activated protein kinase	A0A3Q1LTT9_BOVIN	226459	177240	289166	210443	187885	177716	361006	254929	224008	236634	250625	258808	188379	291372	210253
0.00160973	A0A3Q1LTX4	Non-muscle caldesmon	A0A3Q1LTX4_BOVIN	216862	320266	216314	676366	631610	307834	1	177445	596259	1.02172e+06	288640	641040	661899	337546	808440
0.00716529	A0A3Q1LTY7	Agrin	A0A3Q1LTY7_BOVIN	41144.8	30664.8	12451.8	51228.9	51549.8	1	39623.2	566.233	38031.5	40218.1	27858.5	Filtered	9611.19	87115.5	16466.5
0.000772749	A0A3Q1LUA4	Proteasome 26S subunit, ATPase 1	A0A3Q1LUA4_BOVIN	637223	889849	562137	685842	1031825	555658	658883	924145	1.15478e+06	828515	1.41739e+06	572350	965175	549448	501397
0.00277026	A0A3Q1LUD9	Uncharacterized protein	A0A3Q1LUD9_BOVIN	133735	223558	83249.9	32580.3	125894	70201.3	69911.2	102007	55973.7	113058	161837	68544.8	69257.3	165326	46798.9
0.0013265	A0A3Q1LUE9	Uncharacterized protein	A0A3Q1LUE9_BOVIN	1.26626e+06	589746	321589	1.60474e+06	407287	228041	770825	276634	427223	958674	323801	350416	645165	529833	505693
0.00383175	A0A3Q1LUG9	Uncharacterized protein	A0A3Q1LUG9_BOVIN	37941.9	1	31526.5	44083.6	36551.7	90202.8	26146.3	1	63483.7	1	31742	1	81511.3	65529.6	96040.5
0.000874687	A0A3Q1LUK0	Monoglyceride lipase	A0A3Q1LUK0_BOVIN	308981	253947	495022	311583	197468	213055	531156	149492	279807	337449	129300	436606	261720	242888	317320
0.00472975	A0A3Q1LUL4	Uncharacterized protein	A0A3Q1LUL4_BOVIN	Filtered	301839	242910	242364	397050	356235	315006	Filtered	328605	Filtered	210233	171568	166784	253453	251094
0.00489776	A0A3Q1LUM5;A0A3Q1N552;A6H767	Uncharacterized protein;Uncharacterized protein;Nucleosome assembly protein 1-like 1	A0A3Q1LUM5_BOVIN;A0A3Q1N552_BOVIN;NP1L1_BOVIN	55833.8	140388	109164	87699.9	80574.5	78836.5	90263.9	162511	76759.5	156548	124842	38830	67036.2	109246	196608
0.000681238	A0A3Q1LUM6	Ras-related protein Rab-7a	A0A3Q1LUM6_BOVIN	371412	408355	864581	312417	407211	433053	423637	619812	292479	383577	376303	287357	341337	337639	401433
0.00236287	A0A3Q1LUN6	Guanine monophosphate synthase	A0A3Q1LUN6_BOVIN	212667	128803	156943	196977	235740	151034	160563	142143	145186	127102	111128	197414	168713	185767	160939
0.000227415	A0A3Q1LUU1	Adipogenesis regulatory factor	A0A3Q1LUU1_BOVIN	Filtered	220889	259962	244681	Filtered	180247	294353	Filtered	346021	182970	191544	343602	Filtered	137816	235325
1.52e-05	A0A3Q1LUU2;Q2HJ73	3-hydroxyisobutyryl-CoA hydrolase, mitochondrial;3-hydroxyisobutyryl-CoA hydrolase, mitochondrial	A0A3Q1LUU2_BOVIN;HIBCH_BOVIN	1.41834e+06	364466	2.08234e+06	255455	283935	365715	447423	254518	290931	314959	253406	337525	310703	266886	331748
0.000928044	A0A3Q1LV36	Importin 5	A0A3Q1LV36_BOVIN	544942	529887	392222	276569	363014	459717	462470	656511	608972	351747	551962	362651	500680	512955	510185
0.00460502	A0A3Q1LV60	Ubiquitin conjugating enzyme E2 G1	A0A3Q1LV60_BOVIN	218887	316879	335314	377528	221003	507543	529764	164841	216546	287620	274728	353296	322350	181828	235033
1.03e-06	A0A3Q1LV98	Filamin C	A0A3Q1LV98_BOVIN	9473888	10922795	7117892	6.48392e+06	9882865	9896480	8785306	10195344	9064694	10463368	9621208	7.7073e+06	9886298	10277114	8406386
0.000437768	A0A3Q1LVD0	Ecm29 proteasome adaptor and scaffold	A0A3Q1LVD0_BOVIN	195334	205425	183520	161829	156534	220975	230687	226399	753984	206674	175315	139583	179169	230002	165270
0.00283996	A0A3Q1LVE4	Sequestosome 1	A0A3Q1LVE4_BOVIN	64060.1	236412	153174	355494	224052	232870	117469	344762	215647	192529	147861	116150	97910.8	234541	351501
0.00477571	A0A3Q1LVF9	AP-2 complex subunit alpha	A0A3Q1LVF9_BOVIN	131029	135408	34850.4	50695.9	85384.4	51721.9	172112	53045.4	119379	114637	128769	44787.8	74274.3	179104	55604.7
0.00443046	A0A3Q1LVI9	Pyroglutamyl-peptidase I	A0A3Q1LVI9_BOVIN	38153.8	25639.5	61702.6	28523.6	35717.3	44239.7	42668.5	Filtered	Filtered	Filtered	28593.4	45312.3	Filtered	Filtered	Filtered
0.00511234	A0A3Q1LVS2	Kinectin 1	A0A3Q1LVS2_BOVIN	102693	95260.6	57614.7	109695	198506	5626.19	75900.4	91139	110851	33453.8	110083	123875	169148	132012	72021.3
3.97e-08	A0A3Q1LVZ9	Myosin heavy chain 8	A0A3Q1LVZ9_BOVIN	1.6402e+06	1.82938e+06	19855534	3.00024e+06	29909016	81991104	31661434	72570752	34527784	1520997	4.00103e+06	29887126	3.42517e+06	3119297	101218168
0.00362114	A0A3Q1LW11	Eukaryotic translation initiation factor 2A	A0A3Q1LW11_BOVIN	220090	192075	177537	108912	91025.4	133028	51163.8	129534	119476	156226	77445.1	148478	123299	82383.9	145656
0.0019107	A0A3Q1LW25	Methylcrotonoyl-CoA carboxylase 2	A0A3Q1LW25_BOVIN	77011.5	272710	261170	47660.9	244969	82648.8	378915	936182	788468	114073	1.01554e+06	102235	343571	40612.1	129276
0.00146704	A0A3Q1LW75	Uncharacterized protein	A0A3Q1LW75_BOVIN	2006759	1.66238e+06	2.37864e+06	2.43802e+06	1.78573e+06	2502210	2.28788e+06	2.74999e+06	1.8177e+06	2.04435e+06	2.23577e+06	2408592	1.22698e+06	1.42841e+06	2.19454e+06
0.00302964	A0A3Q1LW79	NADH dehydrogenase [ubiquinone] 1 alpha subcomplex subunit 10, mitochondrial	A0A3Q1LW79_BOVIN	1.39382e+06	Filtered	Filtered	1.18862e+06	Filtered	Filtered	869964	Filtered	Filtered	1001489	Filtered	589396	1.33023e+06	331801	1.41023e+06
0.00532019	A0A3Q1LW82;Q3SYX0	Protein NDRG1	A0A3Q1LW82_BOVIN;NDRG1_BOVIN	79780.9	683395	569376	443092	1	542896	213917	Filtered	Filtered	427952	2.26763e+06	1.55313e+06	30681.2	225559	1.68189e+06
6.99e-05	A0A3Q1LWF5	Syntaxin binding protein 5 like	A0A3Q1LWF5_BOVIN	4.69506e+06	5771731	5979132	6.15885e+06	6.21562e+06	7042546	5.20667e+06	13213252	8.2376e+06	4494645	8770697	5.32592e+06	5.49262e+06	5912561	8357505
0.00460716	A0A3Q1LWK0;A1L520	ADP-ribosylation factor GTPase-activating protein 2	A0A3Q1LWK0_BOVIN;ARFG2_BOVIN	287399	293160	99144.9	215774	264659	279162	187363	336508	187550	221135	191875	141676	Filtered	219744	154820
0.00230224	A0A3Q1LWK1	Erythrocyte membrane protein band 4.1 like 2	A0A3Q1LWK1_BOVIN	603024	1.10848e+06	1.55758e+06	1.56951e+06	44397.2	Filtered	153231	2.51711e+06	533471	Filtered	3733118	513856	29131.1	885307	813942
1.71e-05	A0A3Q1LWR2	Uncharacterized protein	A0A3Q1LWR2_BOVIN	595060	565689	622465	661648	661208	623697	649536	604816	687095	572633	585421	603954	574836	618105	673685
1.74e-06	A0A3Q1LWT4	Acyl-CoA synthetase long chain family member 1	A0A3Q1LWT4_BOVIN	2.47199e+06	2408588	2.41611e+06	2091438	1.77649e+06	2.20847e+06	3252915	1.31691e+06	2.62328e+06	2.31867e+06	1.74549e+06	2762203	3546522	2.07965e+06	2.82492e+06
0.00882712	A0A3Q1LWZ4	RNA binding motif protein 39	A0A3Q1LWZ4_BOVIN	20528.8	1	45138.6	30103.8	15011.1	Filtered	42211.3	1	Filtered	13036.5	4744.19	1	29657.8	1	Filtered
0.00419884	A0A3Q1LX10	Regulator of chromosome condensation 1	A0A3Q1LX10_BOVIN	87901	111487	125257	152638	137328	100283	155325	138027	165986	179631	120786	113015	112983	138354	183517
0.00225163	A0A3Q1LX27	E3 ubiquitin-protein ligase	A0A3Q1LX27_BOVIN	212939	79444	104137	225682	78106.4	69290.8	92609.8	126260	102165	85089.9	63832.4	182378	101620	80224.7	138326
0.00125454	A0A3Q1LX34	Poly(rC) binding protein 2	A0A3Q1LX34_BOVIN	639974	725697	610756	620411	610381	596516	602212	810912	620263	707309	637018	615976	671039	684432	583819
0.000836981	A0A3Q1LX83;Q3T0Y5	Proteasome subunit alpha type;Proteasome subunit alpha type-2	A0A3Q1LX83_BOVIN;PSA2_BOVIN	714498	639086	790844	1.92207e+06	1.05867e+06	1.48385e+06	507769	506053	415938	997389	625267	7.34798e+06	1.37127e+06	341679	366029
0.00187506	A0A3Q1LX93;Q32P66	CXXC motif-containing zinc-binding protein;CXXC motif containing zinc binding protein	A0A3Q1LX93_BOVIN;CZIB_BOVIN	1243354	1.19531e+06	1.27639e+06	1.37484e+06	1787645	1.28383e+06	754597	1.34594e+06	1063873	1.33526e+06	1.32956e+06	1.4164e+06	979350	582420	1.20385e+06
0.00109209	A0A3Q1LXA8	Pyrophosphatase (inorganic) 2	A0A3Q1LXA8_BOVIN	364179	383950	368735	209612	319722	270152	455067	248470	267560	341906	316270	354178	353984	357357	327318
0.00471922	A0A3Q1LXL8	Metaxin-1	A0A3Q1LXL8_BOVIN	95306.5	121172	92247.4	61952.8	113020	64440.9	168017	21891.4	151787	98755.5	75921.6	102631	169679	115338	140964
0.00136322	A0A3Q1LXT8	Aspartate--tRNA ligase, cytoplasmic	A0A3Q1LXT8_BOVIN	712505	925137	969275	668721	577067	597240	733465	723338	575496	783815	700151	617169	727867	571836	574369
0.00284311	A0A3Q1LXW3	Uncharacterized protein	A0A3Q1LXW3_BOVIN	1	Filtered	66799.6	523349	38467.9	1.01588	37607.5	Filtered	1	7517.79	25435.2	475703	92393.1	63321.9	380665
0.00451388	A0A3Q1LYQ7	Signal recognition particle 9 kDa protein	A0A3Q1LYQ7_BOVIN	221948	279889	89274.8	172946	287090	222872	185853	338066	227753	132116	178078	211038	242973	151236	95600.6
0.00371261	A0A3Q1LYU1	Pyruvate dehydrogenase kinase 1	A0A3Q1LYU1_BOVIN	56726.4	44296.6	57260.7	19270.8	43158.2	46487.4	103417	45770.6	54103.7	45109.9	36599	66663.8	49766.1	57600.6	43987.2
0.000344659	A0A3Q1LYY4	Carnitine O-acetyltransferase	A0A3Q1LYY4_BOVIN	2339983	2224682	2360977	2.03555e+06	2437952	2.24751e+06	2.40211e+06	2.58454e+06	2.70326e+06	2.28511e+06	2.08528e+06	2.89261e+06	2.44282e+06	1.97259e+06	2696613
0.000783119	A0A3Q1LZ07;Q3T189	Succinate dehydrogenase [ubiquinone] iron-sulfur subunit, mitochondrial;Succinate dehydrogenase [ubiquinone] iron-sulfur subunit, mitochondrial	A0A3Q1LZ07_BOVIN;SDHB_BOVIN	3052301	2.64637e+06	2512832	2399280	2.60592e+06	2.68942e+06	3.5284e+06	1.79828e+06	2.91315e+06	2858884	1.91422e+06	2.64286e+06	2.77316e+06	2927173	2547234
0.00472975	A0A3Q1LZ29;G3X745	Glypican-1	A0A3Q1LZ29_BOVIN;GPC1_BOVIN	69590.1	66565.4	103066	77796.8	62014.9	103773	Filtered	104553	71948.2	95320.3	99604.8	44659.7	76974.1	81835	93291.8
0.00328825	A0A3Q1LZD9	Heterogeneous nuclear ribonucleoprotein A/B	A0A3Q1LZD9_BOVIN	266821	388751	260252	589696	245531	754978	203514	225847	398964	289503	561699	618593	503538	485219	440324
0.00454577	A0A3Q1LZJ1	Glycogenin 2	A0A3Q1LZJ1_BOVIN	121402	157591	Filtered	98621.9	168211	206141	108336	73805.3	115828	69616.1	67020.3	156556	114230	270582	92232.8
1.38e-06	A0A3Q1LZP8	Four and a half LIM domains 1	A0A3Q1LZP8_BOVIN	42018880	33018020	32670488	31054402	33039380	46349656	42537788	36343280	40697516	34878276	31021760	38133148	39524360	38164796	42219940
6.07e-05	A0A3Q1LZT1	Unc-13 homolog B	A0A3Q1LZT1_BOVIN	23099512	19022394	22189280	22083254	21614750	24736724	19983794	23304368	29746450	19397566	20974004	20343954	19059676	19903182	28078954
0.00444516	A0A3Q1LZT9	WW domain binding protein 2	A0A3Q1LZT9_BOVIN	1417045	1429071	1597731	582440	918758	372011	440745	554337	1.23133e+06	459613	1.09847e+06	1168219	1.56337e+06	1.4099e+06	1.09097e+06
0.000719067	A0A3Q1M051	Anion exchange protein	A0A3Q1M051_BOVIN	2.1521e+06	2.0379e+06	2.66029e+06	3.71311e+06	2.36299e+06	2.83275e+06	2.35898e+06	4.50676e+06	3.87892e+06	5.12279e+06	3.11494e+06	3.07366e+06	5628805	2.71805e+06	3460868
0.00516357	A0A3Q1M066	Calcium/calmodulin dependent protein kinase II gamma	A0A3Q1M066_BOVIN	208159	247770	348372	229450	221590	204096	267245	259941	270268	319598	190673	206646	218193	294439	249881
0.000398089	A0A3Q1M071	Histone H2B	A0A3Q1M071_BOVIN	479652	720283	813587	996763	783951	300334	876186	378359	578873	534000	483826	1.2888e+06	524414	903287	835839
0.00055816	A0A3Q1M083	Protein CutA	A0A3Q1M083_BOVIN	1.39325e+06	720320	892639	1.38816e+06	1.25913e+06	839916	1.63645e+06	2.08202e+06	741992	698102	903588	880379	583454	620844	946937
0.0042461	A0A3Q1M0F0	Hexokinase-1	A0A3Q1M0F0_BOVIN	55498.8	69324.9	29864.6	57981.2	47435.1	51986.1	71827.9	33407.4	10777.9	52827.6	93678.2	76520	70781.6	28535	82489
0.00366761	A0A3Q1M0G8	Non-specific serine/threonine protein kinase	A0A3Q1M0G8_BOVIN	141809	99493	167860	244351	156630	100774	117945	289124	117363	254780	211255	748079	51824	89588.2	152723
0.000127359	A0A3Q1M0J3	Phosphorylase kinase catalytic subunit gamma 1	A0A3Q1M0J3_BOVIN	1.82751e+06	1.3043e+06	1.19131e+06	2.2028e+06	1.95396e+06	1856836	1.58009e+06	2.6784e+06	1.7643e+06	1.57704e+06	1.86806e+06	1.392e+06	1.3853e+06	1.65334e+06	1.87439e+06
7.7e-05	A0A3Q1M0N0	Collagen type XV alpha 1 chain	A0A3Q1M0N0_BOVIN	541999	430155	621208	822089	582789	669766	766982	678050	734136	625865	552667	621971	589437	467122	675353
0.00186544	A0A3Q1M0P7	Gliomedin	A0A3Q1M0P7_BOVIN	65641.5	Filtered	16527.2	95143.8	28188.8	73545.1	Filtered	40121.4	76212.1	Filtered	Filtered	Filtered	Filtered	7061.19	Filtered
0.00812364	A0A3Q1M0U3	Sorbin and SH3 domain containing 3	A0A3Q1M0U3_BOVIN	53543.7	110101	106085	48920.3	42609.6	29845.8	82198.8	10861.9	25590.7	28629.2	31039.2	23145	67182.2	159872	39268.8
0.002454	A0A3Q1M0V8	Thimet oligopeptidase	A0A3Q1M0V8_BOVIN	164196	237455	289646	170809	142213	134608	145135	136937	71957.5	153357	442128	170840	114714	243291	140960
0.00132723	A0A3Q1M1M5	Uncharacterized protein	A0A3Q1M1M5_BOVIN	178248	190673	277109	293307	166302	260624	327115	341542	1.68256e+06	249452	217622	235084	224290	180104	245644
0.000707027	A0A3Q1M1N1	Uncharacterized protein	A0A3Q1M1N1_BOVIN	643249	626354	742265	686253	664537	725141	723293	813292	779531	959910	751672	780052	731633	883740	749527
0.0056295	A0A3Q1M1V6;Q5EA62	Fibulin-5	A0A3Q1M1V6_BOVIN;FBLN5_BOVIN	343741	133770	114937	382764	464575	197455	208689	756041	141628	206446	269423	725590	264572	101407	1.19768e+06
0.00226469	A0A3Q1M241	Nicotinamide phosphoribosyltransferase	A0A3Q1M241_BOVIN	411692	443901	405643	326144	301519	356374	324059	445543	369505	456607	449139	325082	168731	576168	379748
0.00106256	A0A3Q1M273;A6QLY7	Pre-B-cell leukemia transcription factor-interacting protein 1	A0A3Q1M273_BOVIN;PBIP1_BOVIN	337403	337521	354349	213020	328549	289307	397578	250040	387085	184983	337159	383274	363824	338980	222501
0.00498217	A0A3Q1M2E9	Protein phosphatase, Mg2+/Mn2+ dependent 1F	A0A3Q1M2E9_BOVIN	162978	115658	144123	56117.9	178943	174205	127244	173278	195343	177829	Filtered	149535	175965	182140	231564
0.000637655	A0A3Q1M2M6	Fibronectin type III domain containing 3A	A0A3Q1M2M6_BOVIN	6.9797e+06	6492058	6783275	7.14662e+06	8566856	8199405	7467030	9284691	8050035	7089265	7607782	6.58109e+06	5408549	6817373	7.62808e+06
0.00225757	A0A3Q1M2M7	Anoctamin	A0A3Q1M2M7_BOVIN	64225.1	1	60877.3	Filtered	91643.9	74769.6	Filtered	93736.4	Filtered	Filtered	50813.7	66886.3	75026.4	Filtered	1
0.00419464	A0A3Q1M2M8	LIM and calponin homology domains 1	A0A3Q1M2M8_BOVIN	183189	188027	174280	152056	116636	115052	146846	218564	174459	156252	259877	160492	129368	227125	123174
0.00113442	A0A3Q1M3B5	NAD(P)(+)--arginine ADP-ribosyltransferase	A0A3Q1M3B5_BOVIN	498132	491252	630516	767292	406436	460820	672952	247684	554818	443438	399466	543625	397616	484487	557336
0.00285702	A0A3Q1M3D7	Uncharacterized protein	A0A3Q1M3D7_BOVIN	1.50101e+06	1.40047e+06	1.95231e+06	1.90158e+06	933792	1.00457e+06	1.18453e+06	5673858	932274	2122819	439114	1.84783e+06	2.98115e+06	2.00123e+06	2.92879e+06
0.00076918	A0A3Q1M3J6	Muscular LMNA interacting protein	A0A3Q1M3J6_BOVIN	511981	444497	449000	419814	380825	418413	414384	447858	482811	381312	438538	329174	387090	464398	406813
0.00783504	A0A3Q1M3K3;E1BE92;E1BG11;F1MUZ3;Q1JQA2;Q1W668	Mothers against decapentaplegic homolog;Mothers against decapentaplegic homolog;Mothers against decapentaplegic homolog;Mothers against decapentaplegic homolog;Mothers against decapentaplegic homolog 1;Mothers against decapentaplegic homolog 2	A0A3Q1M3K3_BOVIN;E1BE92_BOVIN;E1BG11_BOVIN;F1MUZ3_BOVIN;SMAD1_BOVIN;SMAD2_BOVIN	31103	115096	131479	79474	236681	210282	Filtered	109555	144914	166776	303882	252977	116221	Filtered	230084
3.7e-05	A0A3Q1M3L6	Uncharacterized protein	A0A3Q1M3L6_BOVIN	4222670	6.81295e+06	2939335	4.28636e+06	5.28065e+06	1.36471e+06	3.71476e+06	6.15211e+06	1475487	6573418	5.32663e+06	2.97772e+06	2.54743e+06	6725092	2.40622e+06
0.0066533	A0A3Q1M3M9	Receptor expression-enhancing protein	A0A3Q1M3M9_BOVIN	77113.3	104265	26925.5	35202	47959.4	26546.1	25491	34640	118475	50886.3	16.3492	170816	14851.5	126507	87816
0.00637468	A0A3Q1M3S4;Q6Q137	Septin-7	A0A3Q1M3S4_BOVIN;SEPT7_BOVIN	47091.7	41627.9	69516	36364.4	25264.9	56562	43118.8	29490.6	66621.3	41234.1	45216.9	44211.9	58431.4	44467.5	61897.9
0.00105733	A0A3Q1M3Y3	Dynactin subunit 1	A0A3Q1M3Y3_BOVIN	365300	285538	328195	354220	333255	287192	389142	306240	145952	1.72091e+06	266051	275704	421730	209928	224250
0.00452199	A0A3Q1M481	AP complex subunit beta	A0A3Q1M481_BOVIN	50958.2	130257	71282.2	57727	141773	139094	65474.7	190777	63977.3	69319.5	102950	118880	135785	107332	113170
0.00166536	A0A3Q1M492;Q2KHZ2	HBS1-like protein	A0A3Q1M492_BOVIN;HBS1L_BOVIN	2224084	723859	556038	1.33859e+06	721749	581779	639433	1.00352e+06	546548	925411	1.06974e+06	1.30252e+06	580422	853851	783785
0.00864433	A0A3Q1M4B7	Extended synaptotagmin 2	A0A3Q1M4B7_BOVIN	20992.5	23303.9	22263.4	26274.6	78580.8	340221	Filtered	90743.1	28442.6	Filtered	135200	282324	34863.2	31896.4	157870
0.00226405	A0A3Q1M4R7	Uncharacterized protein	A0A3Q1M4R7_BOVIN	117237	62458.3	146664	125479	132515	114466	493242	98873.2	100565	172073	76988.9	116868	116729	37760.7	87510.6
0.00333292	A0A3Q1M4W1;A0A3Q1MBK1	MOB kinase activator 1A;MOB kinase activator 1B	A0A3Q1M4W1_BOVIN;A0A3Q1MBK1_BOVIN	327143	252957	173356	243482	277979	393449	72102.7	377141	238753	241856	336907	241357	363848	82412.6	173897
0.000473104	A0A3Q1M4Y0	Myosin binding protein C, cardiac	A0A3Q1M4Y0_BOVIN	700241	576122	282572	449100	552945	485989	759251	452221	495772	592953	525139	529728	587585	534892	660424
0.00329408	A0A3Q1M504	C-terminal binding protein 1	A0A3Q1M504_BOVIN	498149	369869	904379	73616.6	81792.9	87061	117667	35508.8	916418	84947.5	83715.7	79158.1	70978.4	176806	178630
0.00269346	A0A3Q1M526	Transforming acidic coiled-coil containing protein 2	A0A3Q1M526_BOVIN	65413.6	313836	71952.4	64909	60251.4	36537.9	306113	64244.8	70506.5	59289.4	53387.9	46956.6	905562	69131.4	44078
0.000933316	A0A3Q1M564;Q3Y5Z3	Adiponectin	A0A3Q1M564_BOVIN;ADIPO_BOVIN	2.87048e+06	1859966	1.95019e+06	3.2702e+06	2718893	2.64882e+06	1.96733e+06	1.95315e+06	2.44131e+06	2897096	1.45449e+06	2.00581e+06	2.32016e+06	2.17321e+06	1944347
0.000950484	A0A3Q1M5A0	Fragile X mental retardation syndrome-related protein 1	A0A3Q1M5A0_BOVIN	242346	313510	239740	366602	244713	241925	244387	291199	292386	341890	203322	235205	365599	309181	191509
0.00439522	A0A3Q1M5C4	Transmembrane protein 33	A0A3Q1M5C4_BOVIN	128398	137123	86160.8	46963.3	147182	91878.8	105945	199926	81870.7	80563	76463.2	71774.7	57202.3	195705	109629
0.00642772	A0A3Q1M5D7;Q17QE6	Uncharacterized protein;Iron-sulfur cluster assembly enzyme	A0A3Q1M5D7_BOVIN;Q17QE6_BOVIN	390964	Filtered	183808	Filtered	Filtered	Filtered	164366	Filtered	Filtered	Filtered	Filtered	440226	Filtered	656008	370731
0.000761908	A0A3Q1M5N0;Q1RMX2	Ubiquitin-conjugating enzyme E2 D3;Ubiquitin-conjugating enzyme E2 D2	A0A3Q1M5N0_BOVIN;UB2D2_BOVIN	1.548e+06	1309083	1798549	1.45527e+06	1.55454e+06	1.50905e+06	1.57331e+06	1.6657e+06	1547561	1.14104e+06	1.70573e+06	1.35257e+06	1137147	1.308e+06	1.30571e+06
0.000102116	A0A3Q1M5Q3	Uncharacterized protein	A0A3Q1M5Q3_BOVIN	15209894	624280	428485	488823	8892116	716172	502378	342436	621366	7812585	352051	632530	346622	23251764	566884
0.00265736	A0A3Q1M5Z8;Q3MHR0	Acyl-protein thioesterase 1	A0A3Q1M5Z8_BOVIN;LYPA1_BOVIN	1989920	2.08311e+06	1.96661e+06	1.31175e+06	2097351	550652	2.20445e+06	540035	1.07308e+06	2.92388e+06	764759	789936	658814	1.8654e+06	659980
0.00632314	A0A3Q1M614	Mitogen-activated protein kinase-activated protein kinase 2	A0A3Q1M614_BOVIN	Filtered	117862	Filtered	Filtered	Filtered	Filtered	119370	Filtered	88686.3	Filtered	30256	Filtered	Filtered	102550	Filtered
0.00113442	A0A3Q1M6B6	Coiled-coil-helix-coiled-coil-helix domain containing 10	A0A3Q1M6B6_BOVIN	2.13558e+06	1.87258e+06	1.46005e+06	1.33891e+06	949503	3282495	2.60248e+06	1.93596e+06	1.36659e+06	2.73023e+06	1.08844e+06	2.00917e+06	4.45754e+06	1.40662e+06	1.85496e+06
2.7e-06	A0A3Q1M6F2	Uncharacterized protein	A0A3Q1M6F2_BOVIN	6876291	5948212	7087382	7760713	7.75895e+06	8.06249e+06	7396654	9213495	9133079	6402278	7.85754e+06	6.79595e+06	7.43189e+06	6.97777e+06	7535005
0.00698609	A0A3Q1M6S6	Dehydrogenase E1 and transketolase domain containing 1	A0A3Q1M6S6_BOVIN	123211	89483.6	106964	109063	77286.2	139970	129967	173800	195872	139124	Filtered	110444	85352	141912	163658
0.00519672	A0A3Q1M797;A0A3Q1MEJ9	Muscleblind like splicing regulator 2;Muscleblind like splicing regulator 1	A0A3Q1M797_BOVIN;A0A3Q1MEJ9_BOVIN	208435	140550	247126	243578	263497	342790	152973	307358	249797	183987	189834	186789	1.14273e+06	138646	1.68413e+06
0.00197065	A0A3Q1M7B6	Parvin beta	A0A3Q1M7B6_BOVIN	142408	144533	110161	146655	194798	139090	161950	198378	158028	177265	119106	94354.7	137760	162121	87186.1
0.0020461	A0A3Q1M7H9	Uncharacterized protein	A0A3Q1M7H9_BOVIN	5.34371e+06	2.01108e+06	2.03053e+06	3823032	434180	553280	7136331	1.61298e+06	2.4503e+06	4.74272e+06	1.19953e+06	855556	2.33887e+06	3661136	377350
0.00484797	A0A3Q1M7U0;Q3SYT8	NADPH--cytochrome P450 reductase	A0A3Q1M7U0_BOVIN;NCPR_BOVIN	27947.2	50740.6	56869.6	31779.6	49994	49305.9	30505.4	58030	85662.1	29234.8	38171.5	62399.9	111884	77155.5	72561.4
0.00034263	A0A3Q1M7Y3;P62998	Ras-related C3 botulinum toxin substrate 1	A0A3Q1M7Y3_BOVIN;RAC1_BOVIN	1.21911e+06	1.08823e+06	1.19537e+06	1.15739e+06	1.02168e+06	1.157e+06	1.36093e+06	1.22265e+06	1.24087e+06	1.16324e+06	1.27694e+06	1.50291e+06	1.2903e+06	1.16145e+06	1.2387e+06
3.8e-05	A0A3Q1M808	Bridging integrator 1	A0A3Q1M808_BOVIN	4851670	4.4371e+06	4.95652e+06	4956618	4781647	5.17408e+06	4.0134e+06	5.88222e+06	4870594	4.24342e+06	4.16357e+06	4.65689e+06	3.45042e+06	3988634	4838373
0.00830636	A0A3Q1M891	Galactokinase 2	A0A3Q1M891_BOVIN	138077	80360.8	54002.7	102813	30270.7	23704.5	23796.6	18350.1	106953	52806.5	67771.2	47562.6	26785.9	44876.8	40430
0.006166	A0A3Q1M8B3	Hormone-sensitive lipase	A0A3Q1M8B3_BOVIN	26418.6	38785.5	57524.1	81523.3	106864	75615.3	1540703	Filtered	29749.7	156676	85200.4	128067	23173	32899.4	163350
0.000999519	A0A3Q1M8G3	Scm like with four mbt domains 2	A0A3Q1M8G3_BOVIN	2146232	1.79675e+06	1889003	862355	1.33862e+06	1.55499e+06	2.1714e+06	1.01208e+06	1.71972e+06	1.77523e+06	1.6937e+06	2.38462e+06	2.51814e+06	2251410	1741375
0.00185001	A0A3Q1M8I4	Heterogeneous nuclear ribonucleoprotein D	A0A3Q1M8I4_BOVIN	540008	588623	445150	590377	583056	643644	769685	576055	507189	579270	531403	480361	481928	636154	369913
8.25e-05	A0A3Q1M8J5	Nebulin related anchoring protein	A0A3Q1M8J5_BOVIN	691427	1.76724e+06	262081	208959	1153970	278471	319230	487188	340086	843315	1.03152e+06	163619	464477	907357	347236
0.000692479	A0A3Q1M8U3	Eukaryotic translation initiation factor 4 gamma 3	A0A3Q1M8U3_BOVIN	95220.6	203699	36573.9	59772.9	71716	38171.5	60149.2	55274.3	38766.4	135672	90096.5	160110	34309.7	109254	63468.2
0.00424612	A0A3Q1M8V6	DAZ associated protein 1	A0A3Q1M8V6_BOVIN	1.88084e+06	333244	3.49015e+06	60867.9	554804	49743.1	1.35207e+06	80607.6	80658.1	1.4264e+06	2.94489e+06	98619.3	3944221	581714	2.16984e+06
0.00283996	A0A3Q1M901	ER membrane protein complex subunit 1	A0A3Q1M901_BOVIN	242282	356069	532905	719358	213792	540935	129736	3797596	143365	243223	751848	78487.8	100372	391280	136551
0.00055622	A0A3Q1M927;A0A3Q1M9G8;P61955;Q17QV3	Small ubiquitin-related modifier;Uncharacterized protein;Small ubiquitin-related modifier 2;Small ubiquitin-related modifier 3	A0A3Q1M927_BOVIN;A0A3Q1M9G8_BOVIN;SUMO2_BOVIN;SUMO3_BOVIN	1.88505e+06	1.65135e+06	1.60953e+06	1.76787e+06	926340	1.04155e+06	1603834	2138136	1.66084e+06	1.58068e+06	1.40296e+06	1.42818e+06	1.3531e+06	1.60425e+06	1.4449e+06
0.00128087	A0A3Q1M996;A5PK39	Tripeptidyl-peptidase 2	A0A3Q1M996_BOVIN;TPP2_BOVIN	484325	427846	960313	348054	331821	471266	471172	553865	416294	424081	449649	873752	371555	471410	417479
0.00035073	A0A3Q1M9D2	Sulfurtransferase	A0A3Q1M9D2_BOVIN	725650	665773	794689	750116	628281	738339	865207	922593	582286	622263	701040	783050	640668	554555	672873
0.00380431	A0A3Q1M9N4	Uncharacterized protein	A0A3Q1M9N4_BOVIN	45533.6	64189.3	164244	44246.4	96964.4	136608	148708	28405.2	135095	67108.8	38528.3	46438.8	59648	182600	53727
3.14e-06	A0A3Q1M9U0	Calcium-transporting ATPase	A0A3Q1M9U0_BOVIN	7.16174e+06	6.59838e+06	8564272	7191029	7206495	7.15775e+06	9201580	8996346	8748456	7.45808e+06	7224716	8619043	9562974	7916031	9039834
5.82e-05	A0A3Q1M9V5	Solute carrier family 25 member 12	A0A3Q1M9V5_BOVIN	1.90184e+06	2305980	1.91718e+06	1.55876e+06	1.74292e+06	1734281	2.75467e+06	1.37316e+06	2.02028e+06	1.90542e+06	1.3888e+06	2.14489e+06	2.17141e+06	2.11088e+06	1.92962e+06
0.000117817	A0A3Q1M9Y6	Myomesin 3	A0A3Q1M9Y6_BOVIN	2.49797e+06	2.70546e+06	2657228	1.72163e+06	2.06626e+06	2.49512e+06	2.85845e+06	2.02341e+06	2449585	2605012	2146732	2541937	2944274	2.72599e+06	2.24884e+06
0.000207133	A0A3Q1MAH3	Lunapark, ER junction formation factor	A0A3Q1MAH3_BOVIN	276965	438693	343548	272591	248881	250292	378940	240949	341576	265161	259436	258887	306184	356754	457894
0.00150379	A0A3Q1MAL1	Target of myb1 membrane trafficking protein	A0A3Q1MAL1_BOVIN	243536	206009	304371	325967	210122	516332	335492	672499	294606	173059	263921	130624	237491	194907	265434
0.00102375	A0A3Q1MAQ4	Leucyl and cystinyl aminopeptidase	A0A3Q1MAQ4_BOVIN	75412.1	10713.9	18931.6	6901.57	9023.35	17610.4	35418.2	13157.6	33620.7	26140.3	15423.6	41737.7	14854.6	17175.4	54257.1
0.00440088	A0A3Q1MB37	Acyl-CoA synthetase short chain family member 2	A0A3Q1MB37_BOVIN	109417	1	71364.1	65237.6	Filtered	1	32963.7	Filtered	Filtered	57991.2	Filtered	50638	103892	45006.9	Filtered
0.00174691	A0A3Q1MB39	Uncharacterized protein	A0A3Q1MB39_BOVIN	282491	235223	329553	416058	273867	341541	248171	482744	380284	332719	215177	277731	308071	373422	275389
0.000129444	A0A3Q1MB49;P00429	Cytochrome c oxidase subunit 6B1	A0A3Q1MB49_BOVIN;CX6B1_BOVIN	7129264	10395197	8327273	6524255	6.53602e+06	7697419	9830983	5841385	8.29811e+06	10134240	10668581	8971182	12920497	10693632	11349768
0.00126434	A0A3Q1MB98;Q2TBU0	Haptoglobin	A0A3Q1MB98_BOVIN;HPT_BOVIN	396247	463372	230073	204342	470755	162255	234709	245263	158304	612892	388026	240687	189339	497799	114633
4.87e-05	A0A3Q1MBD7;P00428	Cytochrome c oxidase subunit 5B, mitochondrial;Cytochrome c oxidase subunit 5B, mitochondrial	A0A3Q1MBD7_BOVIN;COX5B_BOVIN	3851922	5.57485e+06	4.13698e+06	3.24684e+06	2.93337e+06	4345088	5.07548e+06	2544527	4.17385e+06	4.37684e+06	3.72507e+06	4811286	6.35146e+06	5.69556e+06	4.62008e+06
0.000421559	A0A3Q1MBG9	Perilipin 4	A0A3Q1MBG9_BOVIN	571562	677338	774177	958762	673668	546333	862920	630809	745564	840208	699801	771600	738073	677373	795830
0.00477689	A0A3Q1MBM6	Cytochrome c oxidase assembly factor 1 homolog	A0A3Q1MBM6_BOVIN	112142	80534.2	152236	147187	81041.4	98845.9	155981	122157	116720	150573	181976	97651.4	191046	135516	Filtered
0.000307381	A0A3Q1MBN5;A0A3Q1MEU7;G8JL06	Histone H2B	A0A3Q1MBN5_BOVIN;A0A3Q1MEU7_BOVIN;G8JL06_BOVIN	2.82131e+06	4.07603e+06	3.16166e+06	5208790	4622040	2193230	3.74928e+06	2.34175e+06	3.26657e+06	3953971	3.20535e+06	4272289	3.00367e+06	3633603	4.00118e+06
0.00512549	A0A3Q1MBS7	Uncharacterized protein	A0A3Q1MBS7_BOVIN	549971	365671	329647	117038	324115	335420	429893	1.01808e+06	154825	252560	626900	667761	507802	409491	581534
2.26e-07	A0A3Q1MC60	Nebulin	A0A3Q1MC60_BOVIN	8513008	8355780	9014957	9661719	10082071	11077283	8770147	12800010	10608169	8755230	9669850	8693090	9173466	8923100	10583320
0.000798463	A0A3Q1MDA4;O18738	Dystroglycan	A0A3Q1MDA4_BOVIN;DAG1_BOVIN	339217	380014	485418	407976	326051	354712	564091	538265	533418	383075	375505	380779	393592	454592	432336
0.0055458	A0A3Q1MDB8	FMR1 autosomal homolog 2	A0A3Q1MDB8_BOVIN	166262	297267	Filtered	Filtered	229128	351783	Filtered	416341	246387	360946	499242	178692	266181	280636	177898
0.00053698	A0A3Q1MDT8	Uncharacterized protein	A0A3Q1MDT8_BOVIN	2.36107e+06	1.95744e+06	2.57676e+06	1.6222e+06	1.73655e+06	2.0013e+06	2.59605e+06	1.2759e+06	2.46236e+06	2233542	1.94175e+06	2142779	1.99684e+06	2.01089e+06	2.12902e+06
0.00434696	A0A3Q1MDW5	Sorting nexin 12	A0A3Q1MDW5_BOVIN	381214	532671	143574	238948	491656	277390	311276	425968	335744	644954	425217	117770	190267	356482	139497
0.00262675	A0A3Q1ME13	Gephyrin	A0A3Q1ME13_BOVIN	60239.4	16324.4	18808.9	55769.3	53542	14705.2	12015	53828.5	16630.4	53940.9	30813	64342	30668.8	19061.6	7099.16
0.00291108	A0A3Q1ME43	G protein pathway suppressor 1	A0A3Q1ME43_BOVIN	601100	447194	680370	503111	551695	860237	582923	870724	539367	775106	979807	697365	666990	544807	744653
0.00275766	A0A3Q1ME65	Signal transducer and activator of transcription	A0A3Q1ME65_BOVIN	102226	53172.9	39750.6	141215	149165	91517.8	102534	56737.1	113633	155181	40750.9	69886	43024.4	118531	66865.5
0.000989099	A0A3Q1ME81	Thioredoxin like 1	A0A3Q1ME81_BOVIN	626519	571413	809478	590821	608382	641406	700766	863392	858420	734598	525850	599042	530288	464574	549374
0.00499408	A0A3Q1MEL2;Q3ZCF3	Uncharacterized protein;S-phase kinase-associated protein 1	A0A3Q1MEL2_BOVIN;SKP1_BOVIN	533719	456414	129510	234451	397071	215785	419648	454652	547884	382262	353871	465298	324653	227090	334684
0.00382866	A0A3Q1MEN6;Q3SYW9	Chromatin target of PRMT1 protein	A0A3Q1MEN6_BOVIN;CHTOP_BOVIN	187504	234499	87982.7	Filtered	111097	189060	161655	1	43948.8	38558.1	68068.5	92943.7	157228	170420	38447.5
0.00160128	A0A3Q1MEZ2	Glutathione S-transferase zeta 1	A0A3Q1MEZ2_BOVIN	4102272	3.18992e+06	5.39674e+06	5288100	4594829	9945463	6211750	14909590	5353776	4.10133e+06	5.44969e+06	4.84744e+06	2816279	3954554	6058806
0.000628195	A0A3Q1MEZ8;G3X807;P62803	Histone H4	A0A3Q1MEZ8_BOVIN;G3X807_BOVIN;H4_BOVIN	5292227	6.80638e+06	6880530	9162457	8.34466e+06	3.43849e+06	6.92864e+06	4.17208e+06	8499483	6334956	4833783	7030232	6.31213e+06	6177336	6176075
0.00042094	A0A3Q1MF13;Q6QRN6	NAD(P)H-hydrate epimerase	A0A3Q1MF13_BOVIN;NNRE_BOVIN	1.48088e+06	1.15913e+06	972685	1215751	1.03417e+06	1.20592e+06	1.40716e+06	1.42096e+06	1.14113e+06	1.45628e+06	1.32706e+06	1.31124e+06	1.12266e+06	1.02556e+06	1.17379e+06
0.000989099	A0A3Q1MF50	Mitochondrial fission process 1	A0A3Q1MF50_BOVIN	68300.9	224433	192264	213237	222465	231085	316042	163699	251777	189851	265643	242709	231063	213858	231865
0.00241127	A0A3Q1MF67	Heterogeneous nuclear ribonucleoprotein H3	A0A3Q1MF67_BOVIN	645076	838660	473121	504504	756480	660718	678853	666135	362827	420820	854122	810448	858294	512769	543819
0.00374291	A0A3Q1MFC3	Protein S100	A0A3Q1MFC3_BOVIN	248309	5.88432e+06	141069	312793	316074	148764	332268	335058	153183	309921	153790	99662.5	100454	265607	88883.3
5.82e-05	A0A3Q1MFE4	MICOS complex subunit MIC60	A0A3Q1MFE4_BOVIN	1.34765e+06	1.44285e+06	1.29877e+06	1.14422e+06	1.32788e+06	1.26413e+06	1.54114e+06	1.33072e+06	1.33814e+06	1.31219e+06	1101728	1.39903e+06	1.63897e+06	1.39534e+06	1.49219e+06
0.00145022	A0A3Q1MFK8	Uncharacterized protein	A0A3Q1MFK8_BOVIN	115958	80911.2	229141	92793.2	60497	69929.4	127212	36166.5	78801.9	112788	60466	236568	95510.8	73992.7	66228.2
0.00635037	A0A3Q1MFK9	Uncharacterized protein	A0A3Q1MFK9_BOVIN	111146	94783.5	138649	63024.8	124080	113826	109555	56188.6	100000	128768	40872.1	66220.3	1	84767.2	70917.2
0.00313638	A0A3Q1MFR6	Uncharacterized protein	A0A3Q1MFR6_BOVIN	109108	65565.9	71961.3	106250	157458	189509	141407	153539	196081	75083.5	129308	136076	112582	67284.6	138471
0.000384491	A0A3Q1MFU0;Q58CP9	Stromal interaction molecule 1	A0A3Q1MFU0_BOVIN;STIM1_BOVIN	383935	298112	469116	417201	248291	393416	351967	418945	537654	442042	434238	419791	252785	364372	422066
0.00100967	A0A3Q1MG04;P02676	Fibrinogen beta chain	A0A3Q1MG04_BOVIN;FIBB_BOVIN	1.59949e+06	2.05918e+06	1.368e+06	908153	1.377e+06	821422	933086	1.46314e+06	773086	1.77101e+06	1.34294e+06	831689	735696	1.95351e+06	915074
0.00419884	A0A3Q1MG50	Uncharacterized protein	A0A3Q1MG50_BOVIN	167449	217312	90429.7	104954	112083	245772	136559	111123	130474	141336	143033	127293	286276	157499	95564.2
2.81e-06	A0A3Q1MG52;P25708	NADH dehydrogenase [ubiquinone] flavoprotein 1, mitochondrial;NADH dehydrogenase [ubiquinone] flavoprotein 1, mitochondrial	A0A3Q1MG52_BOVIN;NDUV1_BOVIN	2.25735e+06	2.71339e+06	2.4202e+06	1.96118e+06	2209718	2154633	3.1565e+06	1.69273e+06	2.84036e+06	2.46335e+06	2.05488e+06	2675347	2.50553e+06	2.77666e+06	2328421
0.000843646	A0A3Q1MG78;P62866;Q3SZG2	40S ribosomal protein S30	A0A3Q1MG78_BOVIN;RS30_BOVIN;Q3SZG2_BOVIN	1.10827e+06	1.24781e+06	913625	1.38591e+06	1299747	758417	1181447	950151	884042	1.6273e+06	1.12195e+06	1.05758e+06	1.12024e+06	1404362	1.27491e+06
0.00519672	A0A3Q1MGZ4;Q58DK4	Triokinase/FMN cyclase	A0A3Q1MGZ4_BOVIN;TKFC_BOVIN	139618	46341.4	74466.4	76513.4	191348	99341.8	159553	44541.7	23715.1	51771.8	121709	38716.3	23036.6	25872	71475.4
0.00567064	A0A3Q1MH98	Uncharacterized protein	A0A3Q1MH98_BOVIN	2.74135e+06	3.42493e+06	3.43442e+06	14008378	6483535	4.90285e+06	3.47128e+06	9695525	6.8235e+06	10520728	3.04268e+06	6.55298e+06	15180299	5278336	6.42529e+06
7.7e-05	A0A3Q1MHE5;P11179	Dihydrolipoyllysine-residue succinyltransferase component of 2-oxoglutarate dehydrogenase complex, mitochondrial;Dihydrolipoyllysine-residue succinyltransferase component of 2-oxoglutarate dehydrogenase complex, mitochondrial	A0A3Q1MHE5_BOVIN;ODO2_BOVIN	2.83868e+06	3.19752e+06	3.3043e+06	2.48148e+06	2447399	2832243	4.04318e+06	1.83363e+06	2770590	3.35847e+06	2.35639e+06	3046634	3.44555e+06	3.16539e+06	2.97841e+06
0.00024889	A0A3Q1MHG1	Voltage-dependent L-type calcium channel subunit alpha	A0A3Q1MHG1_BOVIN	518477	421693	514902	594925	509534	600864	537157	758417	580634	568883	506355	523026	416786	490930	479051
0.00360924	A0A3Q1MHG6;Q2TBN6	PCI domain-containing protein 2	A0A3Q1MHG6_BOVIN;PCID2_BOVIN	65867.3	30797.7	60562.6	89836.8	77217.4	91806.7	55869.4	97668.9	77071.9	69537.4	90740.7	91848.5	90657.2	81032.6	93305.7
0.00114606	A0A3Q1MHH3	Sorbin and SH3 domain containing 1	A0A3Q1MHH3_BOVIN	143619	201803	165114	120386	175797	179126	170224	138796	103589	167470	153412	159949	175883	146849	136655
0.00113377	A0A3Q1MHI4;Q3B7N0	Cadherin-13	A0A3Q1MHI4_BOVIN;CAD13_BOVIN	1.42692e+06	765627	1.73714e+06	886219	883199	782514	1.01623e+06	935544	1363868	828256	645594	751201	558686	1.29841e+06	650760
0.00379868	A0A3Q1MHI5	G3BP stress granule assembly factor 2	A0A3Q1MHI5_BOVIN	132543	115491	125803	109964	92038.3	118248	125401	114628	82642.1	149967	133431	128184	106439	108603	96744.3
0.000683556	A0A3Q1MHX8	RAB2A, member RAS oncogene family	A0A3Q1MHX8_BOVIN	1.34673e+06	518675	278839	1.64455e+06	878464	1.05218e+06	397971	1.24481e+06	575828	1.30244e+06	1.20263e+06	887774	739661	489479	1.81369e+06
0.000452903	A0A3Q1MI24	TOR signaling pathway regulator	A0A3Q1MI24_BOVIN	270069	181552	232579	198843	188433	248412	283628	266290	262752	141246	221571	157771	93783.6	144671	217585
0.00455939	A0A3Q1MI50	Carbonic anhydrase 14	A0A3Q1MI50_BOVIN	107967	99355.4	113766	122011	104430	150616	129723	88530.9	207935	48936.2	88291	149873	148452	53280.8	166367
0.00358517	A0A3Q1MIH6	Mitochondrial antiviral signaling protein	A0A3Q1MIH6_BOVIN	7581074	98401.9	125310	Filtered	Filtered	116357	Filtered	54400.1	409706	6295549	27062.1	90199.4	126497	34162.8	64109.1
0.00821898	A0A3Q1MII4;A4FUD3	116 kDa U5 small nuclear ribonucleoprotein component	A0A3Q1MII4_BOVIN;U5S1_BOVIN	26575.7	22845.8	49173.3	Filtered	98807.3	43926.5	34388.1	Filtered	43137.8	70844.6	117681	42666.7	64567.6	41831.4	69934.1
0.00128178	A0A3Q1MIJ7	Sarcolemma associated protein	A0A3Q1MIJ7_BOVIN	493981	622785	491647	393395	431764	415358	415671	345385	405850	614279	447603	559900	790993	738107	547764
0.00113377	A0A3Q1MIM4	Heterogeneous nuclear ribonucleoprotein H1	A0A3Q1MIM4_BOVIN	443807	349530	266132	385696	386578	337714	408598	381362	442049	475485	442081	292329	273799	433572	346176
0.00194176	A0A3Q1MIY1	Uncharacterized protein	A0A3Q1MIY1_BOVIN	3.3371e+06	2.67439e+06	1382332	2.31895e+06	45348.1	2.83959e+06	1.44083e+06	3.20336e+06	2.51839e+06	3.97325e+06	2.63572e+06	1.26606e+06	60477.1	1.50412e+06	2.92575e+06
0.00162318	A0A3Q1MJ04;A8E4P2	Uncharacterized protein;FARSB protein	A0A3Q1MJ04_BOVIN;A8E4P2_BOVIN	269569	200016	236823	214660	206404	164741	290660	194098	208983	244777	267672	192720	201211	212322	165357
0.00207255	A0A3Q1MJD5	Heterogeneous nuclear ribonucleoprotein M	A0A3Q1MJD5_BOVIN	275939	283950	273533	255669	278273	141970	312187	196267	231053	260178	282238	206741	202760	299227	246783
0.00419884	A0A3Q1MJI4	Ubiquitin like modifier activating enzyme 3	A0A3Q1MJI4_BOVIN	169638	182740	107386	137909	245286	3573415	173916	140292	96253.3	151783	146024	152596	230520	467037	154225
0.000978733	A0A3Q1MJK1;O02739	Serpin B6	A0A3Q1MJK1_BOVIN;SPB6_BOVIN	667117	831834	684464	364868	206798	483688	323050	358409	356146	273254	205800	461032	287095	232730	401269
0.00239043	A0A3Q1MJM1	Hypoxia up-regulated 1	A0A3Q1MJM1_BOVIN	169238	124552	227619	1	258693	191660	179435	178255	276419	79023.9	109493	1	49941.8	137496	1
0.00329408	A0A3Q1MJM9;Q3SZC0	Enhancer of rudimentary homolog	A0A3Q1MJM9_BOVIN;ERH_BOVIN	77620.3	94926.9	28437.4	64264.2	65423	66758.6	55455	151001	67159.9	75794	81148.3	29330.2	83590.7	70850.3	55590.6
0.00424881	A0A3Q1MK02	NAD(P)H quinone dehydrogenase 1	A0A3Q1MK02_BOVIN	608685	106426	169139	158650	53068.1	201870	235825	163698	195652	1	157783	194273	206208	100698	191688
0.00151582	A0A3Q1MK31	Uncharacterized protein	A0A3Q1MK31_BOVIN	182445	146617	172586	1.34457e+06	117789	228542	142449	157427	109651	182016	97522.5	162638	119431	126820	71143.7
0.00555407	A0A3Q1MKA4	Uncharacterized protein	A0A3Q1MKA4_BOVIN	30568	8080.01	Filtered	Filtered	24600.5	1068.55	19713.3	4982.58	Filtered	32143.2	15701.5	Filtered	1	10763.3	4407.38
0.000258291	A0A3Q1MKC7	Calcium/calmodulin dependent protein kinase II alpha	A0A3Q1MKC7_BOVIN	1.37139e+06	1.34818e+06	1442312	1.38856e+06	1.76569e+06	1.85825e+06	1.32536e+06	2.00513e+06	1.63539e+06	1.28932e+06	1.5268e+06	1149337	1.25954e+06	1.14366e+06	1.37995e+06
0.00125815	A0A3Q1MKR2	Glutamyl-prolyl-tRNA synthetase	A0A3Q1MKR2_BOVIN	201525	216095	168622	157822	241694	279643	203930	408627	196256	189403	223084	174276	194791	178441	190102
0.000165037	A0A3Q1MKV0	KN motif and ankyrin repeat domains 3	A0A3Q1MKV0_BOVIN	2.64182e+06	2.40384e+06	3.85793e+06	3.38151e+06	3.02544e+06	3.38053e+06	2491655	3.62629e+06	2898242	1.4624e+06	3.41888e+06	2.19583e+06	865879	1.95863e+06	910436
0.00456708	A0A3Q1MKY2	Uncharacterized protein	A0A3Q1MKY2_BOVIN	512301	507096	445668	812235	426242	513956	564881	521247	474596	539272	336190	513402	547440	400645	638807
0.00327646	A0A3Q1ML77	Cold shock domain containing E1	A0A3Q1ML77_BOVIN	184674	230984	120324	95440.6	214074	137800	168331	183046	167792	186750	148638	102825	125548	199123	153778
0.00254502	A0A3Q1MLB6	Uncharacterized protein	A0A3Q1MLB6_BOVIN	603254	445868	643586	1.1151e+06	789274	438015	411395	562045	1.11806e+06	1.40112e+06	665969	395797	340217	505279	352407
0.00136533	A0A3Q1MLQ7	Talin 1	A0A3Q1MLQ7_BOVIN	259234	323274	196986	242206	328136	284781	303916	269512	157992	314277	284910	413295	202278	366999	338507
0.00224325	A0A3Q1MM18	Small nuclear ribonucleoprotein D3 polypeptide	A0A3Q1MM18_BOVIN	298522	292008	360954	291692	276387	405080	253742	209862	161480	283514	271684	221148	171662	553412	301777
0.00143493	A0A3Q1MMA1	Uncharacterized protein	A0A3Q1MMA1_BOVIN	246480	243218	249075	246130	321256	326017	264124	295793	342802	243593	329910	221056	308317	253038	281840
0.00444558	A0A3Q1MMK5	Vacuolar-sorting protein SNF8	A0A3Q1MMK5_BOVIN	481937	164761	948015	327096	136844	1.90581e+06	819712	Filtered	1.50595e+06	880291	1.58051e+06	728814	1.23844e+06	862602	114137
0.00462873	A0A3Q1MMM7	Ubiquinol-cytochrome c reductase complex assembly factor 1	A0A3Q1MMM7_BOVIN	102494	138882	19629.6	77780.6	43405.3	48454.4	150033	Filtered	12291.8	30987.6	36203	56593.6	1	63718.6	30822.5
0.00352755	A0A3Q1MMU6	UBA domain containing 1	A0A3Q1MMU6_BOVIN	226053	246227	211083	187269	323141	327701	292204	316510	279125	201640	267397	289199	234676	203120	406050
0.00535491	A0A3Q1MMW4	Cytochrome c oxidase assembly factor COX20	A0A3Q1MMW4_BOVIN	70926.7	162662	96472.6	Filtered	119553	Filtered	155444	178189	191578	Filtered	Filtered	114357	108044	89915.6	Filtered
0.00651161	A0A3Q1MN26	Focadhesin	A0A3Q1MN26_BOVIN	134590	28389.6	78639.7	90757.7	132811	135788	66148.4	132748	134251	77843.4	118769	68355.1	53645.9	107604	73675.4
0.00460502	A0A3Q1MNG1	Mitogen-activated protein kinase kinase 3	A0A3Q1MNG1_BOVIN	115887	136862	157483	38257.5	101779	160341	158165	22320.6	63021	77823.9	51771	151973	27249.9	179324	277957
0.00157406	A0A3Q1MNJ2;F1N5F7;Q3T148	Eukaryotic translation initiation factor 3 subunit M	A0A3Q1MNJ2_BOVIN;F1N5F7_BOVIN;EIF3M_BOVIN	198135	256523	163797	161566	207634	176960	242236	209401	171010	232839	195045	145432	173658	236015	146042
1.76e-05	A0A3Q1MNL1	Cullin 4A	A0A3Q1MNL1_BOVIN	475220	335082	535692	473171	397009	557717	462132	756530	646812	496202	501277	482062	584610	583583	656379
0.000517093	A0A3Q1MNS5;Q3SZ43	Ubiquitin-conjugating enzyme E2 variant 2	A0A3Q1MNS5_BOVIN;UB2V2_BOVIN	3.78001e+06	1.40077e+06	1.52272e+06	4088903	1.745e+06	1.71985e+06	1792413	1.91712e+06	4.89342e+06	1.6752e+06	1.70819e+06	1.92688e+06	1.89517e+06	2.16836e+06	1.93618e+06
0.00388389	A0A3Q1MNY3	CUGBP Elav-like family member 1	A0A3Q1MNY3_BOVIN	117869	918438	155491	220473	160094	82459.5	91321.6	91413	337027	162072	152172	99272.9	86533.6	71762.6	76929.4
0.000836088	A0A3Q1MPB8;Q5E9F8	Histone H3;Histone H3.3	A0A3Q1MPB8_BOVIN;H33_BOVIN	4281142	7.49555e+06	9390291	9540116	7074436	3.03526e+06	10343612	4.22993e+06	7.61472e+06	8702597	4.36826e+06	6.9616e+06	6816909	9418202	7143891
0.00040132	A0A3Q1MPF1;P50397	Rab GDP dissociation inhibitor;Rab GDP dissociation inhibitor beta	A0A3Q1MPF1_BOVIN;GDIB_BOVIN	1.07895e+06	1.14529e+06	1.16043e+06	1.34599e+06	1.11124e+06	1.11022e+06	1.22695e+06	1.10958e+06	1.07293e+06	1176322	1162955	1.04343e+06	986135	1.08081e+06	1.11589e+06
0.00440088	A0A3Q1MPG8	1,4-alpha-glucan branching enzyme 1	A0A3Q1MPG8_BOVIN	159301	197253	174583	117280	152023	111436	222002	146465	80860	72953.6	166667	159026	243120	114789	60664.4
0.00358756	A0A3Q1MPJ4;A5PKH3	Fumarylacetoacetase	A0A3Q1MPJ4_BOVIN;FAAA_BOVIN	131522	172990	186244	74440.5	111557	169058	912773	149304	1.54991e+06	113832	82461.3	155760	595247	222072	132830
0.0019138	A0A3Q1MPJ7;Q58DC0	Serine/threonine-protein phosphatase CPPED1	A0A3Q1MPJ7_BOVIN;CPPED_BOVIN	Filtered	77221.2	97981.2	151816	182318	Filtered	144057	1	Filtered	65225	81664.2	91832	29922	62961.8	105238
0.00674618	A0A3Q1MPV7	Protein phosphatase 1 regulatory subunit	A0A3Q1MPV7_BOVIN	27142.7	28761.7	28957.5	17360.8	13067	19166.5	18833.9	7889.14	Filtered	38766	12901.7	16330.8	27014.9	33374.1	13298.4
0.00411212	A0A3Q1MPX6	Uncharacterized protein	A0A3Q1MPX6_BOVIN	78795	52387.2	Filtered	61830.3	46411.3	30681.2	9961.27	54904.4	25461.1	26892.4	19288.4	9652.08	66325.7	24261.8	80042.6
0.000944111	A0A3Q1MQ83	Biliverdin reductase A	A0A3Q1MQ83_BOVIN	211894	206356	211950	119275	200298	139489	283075	196788	163939	177262	222021	165574	120910	166335	166347
0.000279908	A0A3Q1MQ84	Uncharacterized protein	A0A3Q1MQ84_BOVIN	169073	211237	103768	170102	163454	170240	134775	136260	128645	240212	91775.9	43707.8	95653.2	152155	127745
0.00410472	A0A3Q1MQB1;Q2TBR3	Uncharacterized protein;SET nuclear oncogene	A0A3Q1MQB1_BOVIN;Q2TBR3_BOVIN	115681	123904	99063.2	73763.2	163797	88139.4	166320	17025	156801	117447	92230.8	157817	60260.7	144542	135009
0.00449828	A0A3Q1MQD7	TPD52 like 2	A0A3Q1MQD7_BOVIN	19825.8	138703	165054	185140	89692	71168.7	225651	117143	131411	254688	148632	78466.8	174079	266472	149841
0.00576605	A0A3Q1MQI0	Metadherin	A0A3Q1MQI0_BOVIN	48279.6	392731	112989	405276	87076.3	515137	59196.3	200016	203886	Filtered	227876	232850	121710	34740	272853
1.36e-05	A0A3Q1MQJ9;P62958	Uncharacterized protein;Histidine triad nucleotide-binding protein 1	A0A3Q1MQJ9_BOVIN;HINT1_BOVIN	3834219	3645495	3779536	5281421	3786565	4448543	3.77005e+06	4.77807e+06	3.61622e+06	3.50944e+06	3.93152e+06	4.34123e+06	3.58393e+06	4.05932e+06	5.07977e+06
0.0021836	A0A3Q1MQM3	Uncharacterized protein	A0A3Q1MQM3_BOVIN	2.85216e+06	2.91046e+06	2767387	2.19972e+06	2802573	2.37792e+06	3.29499e+06	2.95329e+06	2.8164e+06	3203481	2.95024e+06	2.83133e+06	2872774	3.97192e+06	2.08228e+06
0.00166071	A0A3Q1MQN3;A6QQ28	Histone H2B	A0A3Q1MQN3_BOVIN;A6QQ28_BOVIN	160589	323792	413386	515714	506133	97890.8	447452	212478	254960	253817	242171	292130	190937	245130	263329
0.00108523	A0A3Q1MQQ6	CAP-Gly domain containing linker protein 1	A0A3Q1MQQ6_BOVIN	411683	578794	216958	296216	500297	258706	254940	300550	401590	320675	322366	221438	289247	697339	916762
1.28e-06	A0A3Q1MQU9	Uncharacterized protein	A0A3Q1MQU9_BOVIN	13905320	10827375	13904263	13530387	14185109	15559486	14947930	18141936	15249933	13542259	13976492	12122737	13927795	11961946	15574361
0.00144045	A0A3Q1MR14	Galectin	A0A3Q1MR14_BOVIN	137848	350814	157810	109853	95483.6	415363	136948	63815.6	120189	144028	194723	116080	147321	127600	119165
0.00121482	A0A3Q1MR38	Protein arginine methyltransferase 1	A0A3Q1MR38_BOVIN	230512	577323	264725	318959	188132	233681	443787	518749	198754	334114	233812	220581	187904	218226	465861
0.000137848	A0A3Q1MR43	DEAD-box helicase 46	A0A3Q1MR43_BOVIN	12836245	11587927	16894686	17970796	20009746	23834502	9007936	13716842	15449050	18485986	13667780	16553001	21440988	8341146	26179028
0.00630627	A0A3Q1MRC5	Gamma-secretase activating protein	A0A3Q1MRC5_BOVIN	Filtered	313746	Filtered	4341578	4.13249e+06	Filtered	Filtered	Filtered	Filtered	264298	3082560	4376488	624244	Filtered	Filtered
0.000545654	A0A3Q1MRG8	NIMA related kinase 7	A0A3Q1MRG8_BOVIN	353940	361411	540474	438731	434700	447011	796072	507148	442286	518294	448127	348994	364795	462109	497787
1.29e-06	A0A3Q1MRS3	Plectin	A0A3Q1MRS3_BOVIN	1.87812e+06	1.7229e+06	2.23049e+06	1.72893e+06	1.81556e+06	1.81809e+06	2.20715e+06	1.99296e+06	2.08707e+06	1.92979e+06	1762306	2.27608e+06	2.03336e+06	1.88664e+06	1.95411e+06
0.00321541	A0A3Q1MS08	Golgi reassembly stacking protein 2	A0A3Q1MS08_BOVIN	154397	100391	75679.8	62613.8	56247.3	22007.2	106700	100704	73911.4	Filtered	62404.6	Filtered	Filtered	16089.6	Filtered
1.16e-05	A0A3Q1MS81	Myosin heavy chain 7B	A0A3Q1MS81_BOVIN	1.71028e+06	655653	868156	1303638	669657	560112	852421	718550	853686	660376	249045	1.17687e+06	615462	732548	878539
0.00116657	A0A3Q1MS82;Q3SZI6	Dolichyl-diphosphooligosaccharide--protein glycosyltransferase subunit 2	A0A3Q1MS82_BOVIN;RPN2_BOVIN	394417	206389	258647	347398	235425	447823	328845	585890	396419	270223	419535	149142	296526	240991	295729
0.00161201	A0A3Q1MS98	Acetyl-coenzyme A synthetase	A0A3Q1MS98_BOVIN	261853	143829	108261	192528	152470	157058	193569	120619	161838	207790	66743.1	185217	228989	67976.6	115356
0.00645713	A0A3Q1MSA5	VPS26, retromer complex component B	A0A3Q1MSA5_BOVIN	55146.8	44882.7	67544.8	94028.8	247077	97286	144597	91156.6	127886	31614.1	113347	82440.7	28843.2	42307.2	108815
0.00374148	A0A3Q1MSB2	A-kinase anchoring protein 12	A0A3Q1MSB2_BOVIN	44250.1	59901.4	53117.7	20494	31151.5	1	1	27770	27281.4	23491.8	12668.5	54297.7	34308.4	1	Filtered
0.00410931	A0A3Q1MSN7	Coenzyme A synthase	A0A3Q1MSN7_BOVIN	106890	124494	99597.4	35662.1	134400	106007	86999.7	109541	84435.8	38373.3	95538.1	26879.7	39712.7	185636	74495.5
0.00409899	A0A3Q1MSP7;A6H7I5	Dynamin-2	A0A3Q1MSP7_BOVIN;DYN2_BOVIN	100111	103830	48159.2	134131	131082	105043	64148.9	131128	57128.7	84653.6	84412.9	92133	87058.3	80854.6	63422.7
0.00358756	A0A3Q1MSR8	Dynein light chain Tctex-type 3	A0A3Q1MSR8_BOVIN	160058	176057	179310	120420	121363	135440	129695	130325	107413	156413	145607	95008.4	68248	210906	133230
0.0049989	A0A3Q1MSS5	Protein kinase AMP-activated non-catalytic subunit gamma 2	A0A3Q1MSS5_BOVIN	430806	394885	397123	118818	386431	331269	401912	340485	456471	383520	407015	309347	355680	397546	271500
0.00392235	A0A3Q1MTL8	DCN1-like protein	A0A3Q1MTL8_BOVIN	312421	229525	266492	328087	257162	237368	410560	450422	307763	200247	297106	408587	271953	227958	301624
0.00454531	A0A3Q1MTZ5;P79110	Tricarboxylate transport protein, mitochondrial;Tricarboxylate transport protein, mitochondrial	A0A3Q1MTZ5_BOVIN;TXTP_BOVIN	217958	270377	254774	126948	190945	192408	289491	152110	215621	261202	145981	297436	194852	223112	175972
0.00136533	A0A3Q1MU61	Echinoderm microtubule associated protein like 1	A0A3Q1MU61_BOVIN	212987	240909	296366	299046	339685	230349	336233	357803	407580	217805	261249	176160	207491	261999	251515
0.00609162	A0A3Q1MUD4	High density lipoprotein binding protein	A0A3Q1MUD4_BOVIN	15242.5	101404	1	7418.3	67722	49033.6	45138.9	92270.8	18482.2	90640.1	86507.7	37952.6	76235.9	139484	78495.8
0.00447324	A0A3Q1MUH5	Uncharacterized protein	A0A3Q1MUH5_BOVIN	128181	336035	125542	82121.4	295585	74063.9	144844	219007	158390	212883	71432.2	95283.4	78658.9	205907	152362
0.00425687	A0A3Q1MUK3	Uncharacterized protein	A0A3Q1MUK3_BOVIN	Filtered	38932.6	1	183694	Filtered	1	Filtered	Filtered	45963.1	116981	33621.1	Filtered	1	43837.8	Filtered
0.00474848	A0A3Q1MUP4	WD repeat domain, phosphoinositide interacting 1	A0A3Q1MUP4_BOVIN	268625	87182.5	93679.1	102654	132714	113943	145309	149676	154321	214437	144216	151749	95831.8	137406	96838.3
1.42e-05	A0A3Q1MUQ4	Ryanodine receptor 1	A0A3Q1MUQ4_BOVIN	1.32152e+06	1.12e+06	1.31839e+06	1.05689e+06	1.27844e+06	1.52456e+06	1.3185e+06	2.14751e+06	1.51742e+06	1.20238e+06	1.5939e+06	1.26899e+06	1.39712e+06	1.18719e+06	1.58577e+06
0.000874624	A0A3Q1MUS6	Importin subunit alpha	A0A3Q1MUS6_BOVIN	561707	529024	590829	580250	572862	518105	462242	663658	637129	606638	527649	437339	525737	719032	444171
0.00492595	A0A3Q1MUW5	Dynactin subunit 5	A0A3Q1MUW5_BOVIN	46901.6	70550.8	Filtered	18164.4	76048.5	Filtered	31249.6	Filtered	72992.5	80384.5	Filtered	Filtered	47753.1	53751.1	55756.3
0.00702375	A0A3Q1MUY1	Uncharacterized protein	A0A3Q1MUY1_BOVIN	61555.2	32824.9	29482	35870.7	5578.96	12532.9	53921.9	Filtered	39946.2	Filtered	44716.9	43182.9	4540.78	22231.5	Filtered
0.00339191	A0A3Q1MVZ1;P18493	Poly [ADP-ribose] polymerase;Poly [ADP-ribose] polymerase 1	A0A3Q1MVZ1_BOVIN;PARP1_BOVIN	2.14271e+06	61302.1	47391.5	988911	863039	1333044	863728	41106.9	66989.6	80521.7	83926	836044	1.41799e+06	79588.4	Filtered
0.00477498	A0A3Q1MWG7	Malic enzyme	A0A3Q1MWG7_BOVIN	129492	8948517	6943691	7.78641e+06	12041128	124112	146523	197477	2741655	40231.4	181780	5842954	115988	2.62336e+06	9180435
0.00251803	A0A3Q1MWP9	Uncharacterized protein	A0A3Q1MWP9_BOVIN	832953	471790	407204	370835	500745	350038	530122	753108	368859	564387	503700	387767	465531	487149	388971
0.00433669	A0A3Q1MXC6	E3 ubiquitin-protein ligase	A0A3Q1MXC6_BOVIN	350529	Filtered	173600	370072	Filtered	Filtered	167866	279073	209154	337639	Filtered	Filtered	42873.1	Filtered	Filtered
0.00674939	A0A3Q1MXF1	Thymocyte nuclear protein 1	A0A3Q1MXF1_BOVIN	7606.04	54.858	1	Filtered	653.898	8905.44	32520	Filtered	57565.7	5428.88	37209.9	17832.1	594851	3590.38	1
0.00141494	A0A3Q1MXH0	Cullin 5	A0A3Q1MXH0_BOVIN	475874	333002	337052	379672	650115	697709	506943	740454	823388	371923	767225	572462	465404	366240	654395
0.00204943	A0A3Q1MXL6	Kinesin-like protein	A0A3Q1MXL6_BOVIN	856774	735154	766772	1292258	653386	1.19768e+06	1.17387e+06	1.53445e+06	1.40204e+06	712030	804053	741354	404543	693606	1.04534e+06
2.41e-06	A0A3Q1MXQ0	Alpha-enolase	A0A3Q1MXQ0_BOVIN	6141271	5083697	6142622	6.33943e+06	6.27638e+06	6.65621e+06	5.77452e+06	7.04448e+06	6784642	5025327	6678227	5392453	4.8853e+06	5165132	5.70961e+06
0.00074566	A0A3Q1MY30	Laminin subunit beta 1	A0A3Q1MY30_BOVIN	340142	443592	495156	576141	459100	333007	582693	339470	451166	343735	411880	413767	373799	461240	471511
0.00408897	A0A3Q1MYK9	Palladin, cytoskeletal associated protein	A0A3Q1MYK9_BOVIN	87271.4	111507	84059	346830	189309	238539	88731.1	406462	121705	213682	199240	157646	155979	162353	247100
0.00555943	A0A3Q1MZ37	S-adenosylmethionine synthase	A0A3Q1MZ37_BOVIN	171513	219433	180734	61852.7	20067.2	1.1205	390480	294922	238818	41677	408890	294220	97109.5	66675.6	94381.4
0.000152124	A0A3Q1MZC5	Calpastatin	A0A3Q1MZC5_BOVIN	185959	172946	166680	344146	404408	281398	180188	581017	377320	410178	261513	327302	431622	348981	583439
0.00483301	A0A3Q1MZJ6	DnaJ heat shock protein family (Hsp40) member B2	A0A3Q1MZJ6_BOVIN	105413	218068	89094	95630.7	57924.5	175397	177481	79936.8	85229.4	70996.9	91744.8	136111	101072	402932	153379
0.00135742	A0A3Q1MZN6	Actin binding LIM protein family member 2	A0A3Q1MZN6_BOVIN	293684	267041	278333	265928	239299	255688	324918	290610	356073	333356	228703	221594	496625	341173	347144
0.00226469	A0A3Q1N116	High mobility group AT-hook 1	A0A3Q1N116_BOVIN	474683	333132	580978	205756	473942	185510	Filtered	395751	521644	435510	192243	246737	385724	184036	403657
0.00271433	A0A3Q1N174	Uncharacterized protein	A0A3Q1N174_BOVIN	497523	454660	400011	583976	281088	451372	431198	816753	526923	481516	471666	404453	467791	426628	412492
0.00224019	A0A3Q1N178;Q0V8B6	Tripeptidyl-peptidase 1	A0A3Q1N178_BOVIN;TPP1_BOVIN	137104	692760	276839	140368	253020	177849	421841	293128	235013	405120	343547	233422	275475	591809	280348
0.000503135	A0A3Q1N1N9	Uncharacterized protein	A0A3Q1N1N9_BOVIN	554713	424008	530258	390893	581884	574781	673026	564909	602862	373355	421951	506303	435597	366424	499460
0.000332642	A0A3Q1N3A0	Laminin subunit alpha 2	A0A3Q1N3A0_BOVIN	691422	728324	788438	844341	740114	745125	873938	950917	786162	674960	744259	901369	638602	640046	786862
3.14e-06	A0A3Q1N3E7	Neuralized E3 ubiquitin protein ligase 4	A0A3Q1N3E7_BOVIN	7.84639e+06	10313368	11416205	13750263	11830024	12630905	1.79861e+06	11992315	9895656	8454250	10955982	12308862	6.82561e+06	7.41873e+06	11388419
0.000737998	A0A3Q1N3E8	Ubiquitin recognition factor in ER associated degradation 1	A0A3Q1N3E8_BOVIN	1.58705e+06	1.01966e+06	783932	887907	1.15949e+06	1475278	1.74206e+06	1.30096e+06	1.14097e+06	1057383	1.31868e+06	1206285	1.26726e+06	2.07605e+06	1.69043e+06
0.000448554	A0A3Q1N3Y2	Histidine rich calcium binding protein	A0A3Q1N3Y2_BOVIN	345729	283148	241811	367382	356029	231353	354382	393949	423154	373708	484470	301901	304279	371728	342434
0.00255434	A0A3Q1N4D0	Solute carrier family 16 member 3	A0A3Q1N4D0_BOVIN	409882	442352	339676	326968	313560	329302	395126	330727	490807	420449	334891	347116	413833	333992	612028
0.00525284	A0A3Q1N4L4	FERM domain containing 3	A0A3Q1N4L4_BOVIN	180257	275868	291801	204933	264446	310801	258623	340826	322708	226761	280943	164890	261479	408493	209049
0.000182843	A0A3Q1N5P3	Protein MEMO1	A0A3Q1N5P3_BOVIN	318766	417232	336641	349214	413997	329643	313738	321708	353255	300380	346976	350517	199377	314089	390969
0.00593469	A0A3Q1N6L6	KH-type splicing regulatory protein	A0A3Q1N6L6_BOVIN	53085.4	65484.6	117594	139002	Filtered	105684	57335.6	103346	52347.4	153165	85337.4	76260.4	60752.6	82454.6	89771.7
2.41e-06	A0A3Q1N6P5	Myosin regulatory light chain 2, ventricular/cardiac muscle isoform	A0A3Q1N6P5_BOVIN	47826996	50449384	55494604	37426504	40980508	53783216	77072152	38943356	52709480	52492584	43735956	49480372	87194640	59948544	48592064
0.00482141	A0A3Q1N716	KIAA1217	A0A3Q1N716_BOVIN	Filtered	804401	4403.03	6756465	14459516	941278	Filtered	Filtered	3454.16	770721	5223989	7.12118e+06	1.37153e+06	3334756	Filtered
0.00106256	A0A3Q1N7L1	NADH dehydrogenase [ubiquinone] flavoprotein 3, mitochondrial	A0A3Q1N7L1_BOVIN	372874	362695	497199	467170	294361	357780	403713	346448	425253	458148	379044	461310	1.20544e+06	433983	592116
0.00301902	A0A3Q1N814;Q2T9N1	Family with sequence similarity 114 member A2;Protein FAM114A2	A0A3Q1N814_BOVIN;F1142_BOVIN	81033.4	94624.8	70241.3	80211.9	443971	81324.1	99137.3	98044.4	85319.4	43930.2	1.67047e+06	115905	34560.1	44640.9	65952.6
0.00149552	A0A3Q1N8P4	Lysosomal associated membrane protein 2	A0A3Q1N8P4_BOVIN	101844	38360.2	120541	58671.3	75439.2	32678.1	135545	62305.7	50774.1	68152.4	89825.4	49518.4	60902.3	88838.7	229752
0.00523609	A0A3Q1N8S2	Sec61 translocon beta subunit	A0A3Q1N8S2_BOVIN	400775	252486	Filtered	234208	190540	210668	180078	Filtered	141495	261616	353561	159711	86734.4	246745	236034
0.0036603	A0A3Q1N8V6	Uncharacterized protein	A0A3Q1N8V6_BOVIN	710404	339493	628631	724891	727939	277609	831366	880650	530024	675282	344400	213612	239433	365064	299636
0.00291618	A0A3Q1N8Y5	Arginyl-tRNA--protein transferase 1	A0A3Q1N8Y5_BOVIN	60858.8	158601	99926.1	62380	123364	30499.5	7545.17	262439	1.86607e+06	1.6872e+06	114587	593262	589535	235746	67280.4
0.00640976	A0A3Q1N969	Propionyl-CoA carboxylase subunit alpha	A0A3Q1N969_BOVIN	113264	124139	105917	236297	92057.3	99891.8	167154	27990.4	73555.3	116742	79070.8	69273.4	105640	113101	127778
0.0018435	A0A3Q1N9E9	Laminin subunit alpha 4	A0A3Q1N9E9_BOVIN	114757	129023	154255	205183	174176	167102	209420	159505	202122	215739	130734	170124	194000	115811	191878
0.00478772	A0A3Q1N9H8	Uncharacterized protein	A0A3Q1N9H8_BOVIN	92461.9	125586	113189	100089	132024	96204.9	148037	Filtered	115352	153376	104531	85549.2	130366	100961	54767.9
0.00607852	A0A3Q1N9M7;Q08DM5	Uncharacterized protein;Protein C19orf12 homolog	A0A3Q1N9M7_BOVIN;CS012_BOVIN	101173	130460	169176	98000.5	150313	192937	110164	115419	134701	120261	183810	115238	81390.1	103678	127166
0.00296413	A0A3Q1NB13	ATP binding cassette subfamily F member 1	A0A3Q1NB13_BOVIN	77028	150634	93644.2	96619	123889	50482	104106	73671.7	83645.1	143085	150540	109298	89977.1	120633	90274.6
0.00253449	A0A3Q1NB36	Heterogeneous nuclear ribonucleoprotein R	A0A3Q1NB36_BOVIN	448279	424362	305371	945214	446966	385651	333354	514533	396443	524091	376658	450559	295253	393934	407890
0.00758819	A0A3Q1NBT6	Uncharacterized protein	A0A3Q1NBT6_BOVIN	17886.4	Filtered	Filtered	25087.1	12486.6	14631	11355.7	104792	24333.3	Filtered	20972.1	11649.4	33030.2	50418.8	10823.2
0.00774412	A0A3Q1NC75;Q3T0K1	Calumenin	A0A3Q1NC75_BOVIN;CALU_BOVIN	23112.4	177425	61919.6	90057.2	108275	24910.7	219733	131003	23226.5	36163	189622	73406.6	140526	53826.5	26491.2
0.00901472	A0A3Q1NCV5	Nicotinamide-nucleotide adenylyltransferase	A0A3Q1NCV5_BOVIN	Filtered	70180.8	7407.56	26414.3	26572	Filtered	38533.1	17507.7	14220.1	Filtered	32951.4	31037.8	29147.2	39318.8	24624.8
0.00263482	A0A3Q1ND98	Calcium-transporting ATPase	A0A3Q1ND98_BOVIN	268066	198581	203727	69778.4	152639	197672	253289	214349	333392	77492.6	60685.5	142240	104423	82401.1	55061.1
0.000115611	A0A3Q1NDR1	Hydroxyacyl-CoA dehydrogenase trifunctional multienzyme complex subunit alpha	A0A3Q1NDR1_BOVIN	2.64842e+06	3256136	3.50701e+06	1.88521e+06	2.39318e+06	3136192	3428068	2.17711e+06	3.24154e+06	2836229	2854394	3.87042e+06	3.34508e+06	3.71034e+06	2.99163e+06
0.0039998	A0A3Q1NE13	MICOS complex subunit MIC10	A0A3Q1NE13_BOVIN	1.26247e+06	768155	1.01404e+06	580944	912560	547267	1.00676e+06	Filtered	905710	513999	782585	603689	1123223	544749	Filtered
0.000524022	A0A3Q1NE82	AHNAK nucleoprotein	A0A3Q1NE82_BOVIN	741058	626644	667901	889292	802155	866475	687686	956545	662989	751107	765587	859236	780636	593683	731244
0.00435556	A0A3Q1NEI6;Q9N0T5	Eukaryotic translation initiation factor 4E	A0A3Q1NEI6_BOVIN;IF4E_BOVIN	216331	205364	140672	229600	138161	232139	204112	209485	189674	379457	192040	102732	117555	303476	185987
0.000838705	A0A3Q1NEU9	Dynein cytoplasmic 1 heavy chain 1	A0A3Q1NEU9_BOVIN	227937	254523	231289	152073	206588	235956	183010	285008	190539	232234	218276	201098	220769	251470	231348
4.21e-05	A0A3Q1NFY4	Uncharacterized protein	A0A3Q1NFY4_BOVIN	3751261	3.8098e+06	3.43705e+06	3.48273e+06	3.62185e+06	4640487	4107692	5465683	4.26761e+06	4.2399e+06	4.5601e+06	4.11638e+06	4442221	3657216	4016921
0.00472426	A0A3Q1NGC5	Peptidase D	A0A3Q1NGC5_BOVIN	107440	103262	116492	281378	159080	122659	91485.8	299807	128175	189605	163554	134596	322979	191380	131502
0.00215404	A0A3Q1NGN7	Glyoxylate and hydroxypyruvate reductase	A0A3Q1NGN7_BOVIN	293848	292001	309192	255250	283710	281515	231921	382760	378837	255217	353427	240587	180522	383983	213716
0.00582491	A0A3Q1NH21	Non-specific serine/threonine protein kinase	A0A3Q1NH21_BOVIN	176075	106732	67351.3	87057.2	78402.1	50346.4	123064	36979.7	117689	82843.3	Filtered	Filtered	32174.7	103405	260843
2.36e-06	A0A3Q1NI96	Uncharacterized protein	A0A3Q1NI96_BOVIN	9613219	8308267	10608750	8459261	10693758	11053501	8995468	12782361	10147400	10142277	10311598	8545047	9221108	8947495	8769569
0.000781494	A0A3Q1NIM5	Protein phosphatase 1 regulatory inhibitor subunit 1A	A0A3Q1NIM5_BOVIN	1.03628e+06	1.01031e+06	979295	1.03694e+06	686606	1.04325e+06	1.2865e+06	1.29678e+06	1070097	942437	897539	1.10505e+06	695170	829702	1.02712e+06
0.00324737	A0A3Q1NIU4	Uncharacterized protein	A0A3Q1NIU4_BOVIN	120243	147534	47520.1	99987.5	107924	71792.9	75430.7	102478	69046.1	123893	94512.1	46281.4	96789.8	106810	50551
0.000421018	A0A3Q1NJR8	Antithrombin-III	A0A3Q1NJR8_BOVIN	490149	358994	304183	520035	541626	419426	362381	495324	363980	601388	392580	398718	270522	354024	516181
0.00537268	A0A3Q1NK97	Ubiquitin specific peptidase 47	A0A3Q1NK97_BOVIN	40261.7	43081.9	123606	39890.2	85748.3	19822.4	36731.1	20114.7	181287	199377	237220	150762	148090	160095	148260
0.0052267	A0A3Q1NKA6	Phosphatidylinositol binding clathrin assembly protein	A0A3Q1NKA6_BOVIN	107119	103073	122102	74366.2	180474	75391.8	161164	90664.4	126672	115065	193121	89884.6	96950.1	133078	67456.3
9.7e-05	A0A3Q1NKM0	Uncharacterized protein	A0A3Q1NKM0_BOVIN	843631	621331	778400	842114	754944	685312	1.20467e+06	741774	678301	894781	594971	773669	611070	830730	686811
0.00136533	A0A3Q1NLH2	Dystrobrevin	A0A3Q1NLH2_BOVIN	642575	671996	830038	617568	536844	612852	804727	660574	810387	813172	505524	581912	694872	567281	579742
0.000659999	A0A3Q1NLJ5	Glycogenin 1	A0A3Q1NLJ5_BOVIN	3.19941e+06	2.46117e+06	3.08622e+06	3167078	2.89091e+06	4233208	3.39935e+06	4.22466e+06	3091361	3.11815e+06	2.6204e+06	3.21191e+06	2.46142e+06	2.10621e+06	3309731
0.00260524	A0A3Q1NN05	Uncharacterized protein	A0A3Q1NN05_BOVIN	305787	325873	335907	235538	318948	236003	356119	203086	227554	199046	159480	234590	224367	293896	242272
0.00454313	A0A3Q1NN33	CD99 molecule	A0A3Q1NN33_BOVIN	254322	314826	369899	208329	109181	221773	Filtered	Filtered	237988	Filtered	141371	160081	122289	164074	Filtered
0.000195376	A0A3S5ZP35	Basic leucine zipper and W2 domains 2	A0A3S5ZP35_BOVIN	544746	410713	453681	352495	433412	542774	460250	725727	506187	515430	558586	404690	598705	495796	433177
0.00644133	A0A3S5ZP39	Exportin 4	A0A3S5ZP39_BOVIN	137205	75108.7	80624.9	Filtered	141453	Filtered	85810.7	157972	102418	74069.4	114184	Filtered	86472.5	105052	Filtered
0.00375259	A0A3S5ZP61	Uncharacterized protein	A0A3S5ZP61_BOVIN	123554	135914	64148.8	88660.5	184047	126369	139220	104533	60650	131202	102382	118799	158162	194313	165904
0.00227888	A0A3S5ZP87	Leucine rich repeat containing 47	A0A3S5ZP87_BOVIN	331094	354943	295119	67268	105656	419902	192787	47705.8	404076	494718	112856	121035	280212	216951	71491.8
0.000599527	A0A3S5ZP98	Alpha-aminoadipic semialdehyde dehydrogenase	A0A3S5ZP98_BOVIN	1.32229e+06	1196273	1.26516e+06	1.25346e+06	1.64135e+06	1.54997e+06	1.70255e+06	2.00437e+06	1.14659e+06	1.48825e+06	1.07791e+06	1676155	1649192	937683	1.53485e+06
3.8e-05	A0A3S5ZPB0	Fructose-bisphosphate aldolase	A0A3S5ZPB0_BOVIN	78322000	73761080	81584496	104482632	97076904	14707229	21936910	14489532	66791580	68968712	83581696	81518856	44384368	59199588	72291880
0.0003953	A0A3S5ZPB1	Mitochondrial carrier homolog 2	A0A3S5ZPB1_BOVIN	568678	513407	492076	483865	421479	642481	475915	642908	710624	541072	484204	611224	530795	482734	681277
0.00138703	A0A3S5ZPC1	Synaptophysin like 1	A0A3S5ZPC1_BOVIN	1.32e+06	610402	1.33119e+06	1.35968e+06	1.21452e+06	1.46839e+06	1.24407e+06	1.7494e+06	1.31546e+06	1.12443e+06	1.50872e+06	1.00586e+06	937047	936664	1.25483e+06
0.00110707	A0A3S5ZPC5	Sarcoglycan alpha	A0A3S5ZPC5_BOVIN	423242	542953	598299	363042	457483	596584	438543	468680	529694	477136	466592	527933	639516	388311	599537
0.00141494	A0A3S5ZPD8;E1BDU9	GATA zinc finger domain containing 2A;GATA zinc finger domain containing 2B	A0A3S5ZPD8_BOVIN;E1BDU9_BOVIN	1.97826e+06	2051947	654322	1.75895e+06	2.02144e+06	1.5564e+06	1.41757e+06	1.01706e+06	1.08176e+06	1.29028e+06	887917	1.837e+06	1.38276e+06	541967	Filtered
0.00277918	A0A3S5ZPE0	Importin subunit alpha	A0A3S5ZPE0_BOVIN	284093	246116	291173	231717	326524	255698	283445	328640	285488	238490	329371	149276	252002	301564	197064
0.00776779	A0A3S5ZPK0	Uncharacterized protein	A0A3S5ZPK0_BOVIN	25892.1	76349.6	Filtered	47001	85036.4	Filtered	67553	Filtered	49123.2	66942.4	61211.8	17940.3	55580.4	29537.9	42268.1
0.000938826	A0A3S5ZPM3	6-phosphogluconate dehydrogenase, decarboxylating	A0A3S5ZPM3_BOVIN	505474	271545	808833	320117	267036	198164	350832	325841	1247200	212559	229616	256541	244338	209584	161895
0.00494065	A0A3S5ZPN6	Scavenger receptor class B member 2	A0A3S5ZPN6_BOVIN	180187	142028	62094.9	144954	221718	30990.6	159165	217805	85869.9	162419	205770	93853.1	150922	216852	158842
0.00410931	A0A3S5ZPT9	Leucyl-tRNA synthetase	A0A3S5ZPT9_BOVIN	75190.9	99408.4	82037	58022.9	61054.1	84026	110692	128702	62966.6	87878.8	87366.7	60748.8	57567.6	62438.1	72129.9
4.1e-05	A0A3S5ZPU2	1-acylglycerol-3-phosphate O-acyltransferase 5	A0A3S5ZPU2_BOVIN	201136	171920	1.23188e+06	805249	681718	1.55501e+06	258545	2167115	360456	815448	1816591	588086	529818	1.25532e+06	2.35868e+06
0.0011948	A0A3S5ZPX3	Mitogen-activated protein kinase kinase 2	A0A3S5ZPX3_BOVIN	314558	381510	324216	315779	360028	299722	378465	426566	304668	335888	328260	298947	308554	450087	284943
0.00421642	A0A452DHY5;Q0VC92;Q3ZBV3	Protein mago nashi homolog;Protein mago nashi homolog 2;Protein mago nashi homolog	A0A452DHY5_BOVIN;MGN2_BOVIN;MGN_BOVIN	45337.7	14878.1	1	1	18550	18576.8	30247.7	52962.4	7170.31	76240.8	54153.2	46120.9	35251.4	120381	Filtered
0.00300003	A0A452DHZ7;Q3T0E5	Adipocyte plasma membrane-associated protein	A0A452DHZ7_BOVIN;APMAP_BOVIN	117754	107807	165550	111941	84045.8	104336	117906	115213	79430.4	139516	148671	143764	85265.7	139186	87145.4
0.000789139	A0A452DI40;Q3SZI8	Isovaleryl-CoA dehydrogenase, mitochondrial;Isovaleryl-CoA dehydrogenase, mitochondrial	A0A452DI40_BOVIN;IVD_BOVIN	288623	269880	434887	285302	237109	537894	447563	261975	299129	275133	244979	422380	482552	250126	452262
0.00244256	A0A452DI44;Q58DA0	26S proteasome non-ATPase regulatory subunit 4	A0A452DI44_BOVIN;PSMD4_BOVIN	478472	410473	403528	318964	342862	334085	456604	350986	342455	376268	288879	214945	233565	507274	248428
0.00138703	A0A452DIA6;Q32PE9	U6 snRNA-associated Sm-like protein LSm3	A0A452DIA6_BOVIN;LSM3_BOVIN	212219	208030	112853	122011	210021	98903.4	321507	240342	331931	179019	179623	250190	171245	262662	229880
0.00060342	A0A452DIA7;O18789	40S ribosomal protein S2	A0A452DIA7_BOVIN;RS2_BOVIN	667155	887084	466894	597584	714909	450141	759721	530185	577608	862141	604529	521603	627750	709475	558209
0.00098236	A0A452DIB1;Q0IIG8	Ras-related protein Rab-18	A0A452DIB1_BOVIN;RAB18_BOVIN	270658	223191	166150	416110	304386	300729	340572	172866	212111	288518	289593	243356	203436	285379	402956
0.000105174	A0A452DIB2	Syntaxin-4	A0A452DIB2_BOVIN	3.50877e+06	2.76911e+06	2.17654e+06	4039860	3.84533e+06	4.07141e+06	3.19055e+06	5.57061e+06	5041947	2530095	2.71958e+06	2776190	1.6406e+06	1.806e+06	2.72295e+06
0.000981832	A0A452DIB4;Q02366	NADH dehydrogenase [ubiquinone] 1 alpha subcomplex subunit 6	A0A452DIB4_BOVIN;NDUA6_BOVIN	1.57478e+06	1.76069e+06	1.36328e+06	984336	1131962	1.11356e+06	1.49084e+06	1.08824e+06	1.08601e+06	1322365	1.12361e+06	1.33996e+06	1.42444e+06	1.48719e+06	1.46897e+06
0.00099434	A0A452DID1;Q5E984	Translationally-controlled tumor protein	A0A452DID1_BOVIN;TCTP_BOVIN	1.98578e+06	1.53088e+06	2.29447e+06	1.87184e+06	1.90894e+06	2322966	1.94361e+06	3403613	1541880	3.41876e+06	2.33631e+06	2.29669e+06	1.57408e+06	1.52602e+06	2.15658e+06
0.00103703	A0A452DID6	Dehydrogenase/reductase SDR family member 11	A0A452DID6_BOVIN	503560	600988	456673	573331	843842	444796	497914	410971	410054	525441	380261	413738	287457	689692	490516
0.00259919	A0A452DIE1;Q2KIY7	Transcription factor BTF3;Transcription factor BTF3 homolog 4	A0A452DIE1_BOVIN;BT3L4_BOVIN	131576	164519	132598	102206	208488	66836.3	254510	62766	129859	117109	106161	123006	112968	66476.5	121846
0.00199468	A0A452DIE3;Q56JW4	Adenine phosphoribosyltransferase	A0A452DIE3_BOVIN;APT_BOVIN	247607	285304	196202	443760	253255	211735	291302	238364	247473	264781	250917	192104	229628	208431	278490
5.66e-07	A0A452DII8;P00829	ATP synthase subunit beta;ATP synthase subunit beta, mitochondrial	A0A452DII8_BOVIN;ATPB_BOVIN	19941896	21879676	22013522	15650788	16691591	16030087	24090236	14012536	17398920	17677486	14896136	17744832	19403764	19374592	18963678
0.000447007	A0A452DIK0;O97725	NADH dehydrogenase [ubiquinone] 1 alpha subcomplex subunit 12	A0A452DIK0_BOVIN;NDUAC_BOVIN	1.57794e+06	2048917	1.72747e+06	1228523	1.54606e+06	1.35828e+06	2598907	1.35785e+06	2.05951e+06	1.85441e+06	1.35637e+06	2.3278e+06	2.06124e+06	1.94471e+06	1.96947e+06
0.000935832	A0A452DIL8;E1BJB1;Q6B856	Tubulin beta chain;Tubulin beta chain;Tubulin beta-2B chain	A0A452DIL8_BOVIN;E1BJB1_BOVIN;TBB2B_BOVIN	710529	1.32458e+06	889788	1.07599e+06	1.56066e+06	1.63396e+06	1.60225e+06	2.07632e+06	1.69852e+06	728547	1.58399e+06	885110	820049	1.26045e+06	1.09931e+06
0.000945916	A0A452DIM3;A5D989	Elongation factor 1-delta	A0A452DIM3_BOVIN;EF1D_BOVIN	1086945	1.17756e+06	700719	823230	907374	892717	886138	1.24874e+06	644299	1.06743e+06	1.02871e+06	1.06188e+06	770133	1.02783e+06	695860
0.00179547	A0A452DIM9;P07470	Cytochrome c oxidase subunit 7A1, mitochondrial;Cytochrome c oxidase subunit 7A1, mitochondrial	A0A452DIM9_BOVIN;CX7A1_BOVIN	1.40233e+06	3.62131e+06	1.93142e+06	1.31147e+06	1.93611e+06	717473	1.16942e+06	775698	6611650	4219912	913130	2.07345e+06	3.78586e+06	Filtered	1.61151e+06
0.00404664	A0A452DIR0;Q2TBR0	Propionyl-CoA carboxylase beta chain, mitochondrial;Propionyl-CoA carboxylase beta chain, mitochondrial	A0A452DIR0_BOVIN;PCCB_BOVIN	126262	77839.7	140114	81103.6	118419	126297	162768	49812.7	166648	161747	81391.4	90166.7	130491	4847559	80533.5
0.00108523	A0A452DIR5;P43896	Elongation factor Ts, mitochondrial;Elongation factor Ts, mitochondrial	A0A452DIR5_BOVIN;EFTS_BOVIN	10442686	6.71352e+06	487523	181682	9534828	12039154	8.21005e+06	16543747	367338	4.86693e+06	11025557	425393	4.27687e+06	321447	7061325
0.00482141	A0A452DIT4;A6H7G2	Drebrin-like protein	A0A452DIT4_BOVIN;DBNL_BOVIN	102439	Filtered	97072	70407.2	Filtered	127514	53464.6	Filtered	107629	Filtered	41738.4	Filtered	Filtered	105895	Filtered
0.00224019	A0A452DIU3;Q3ZBF7	Prostaglandin E synthase 3	A0A452DIU3_BOVIN;TEBP_BOVIN	564123	580633	434250	523984	356959	282139	734412	522976	417997	446547	753998	424110	561696	644780	574001
0.00602159	A0A452DIU4;Q2KIS7	Tetranectin	A0A452DIU4_BOVIN;TETN_BOVIN	Filtered	27602.6	Filtered	126918	Filtered	Filtered	Filtered	Filtered	Filtered	Filtered	86964.6	114042	54554.4	47653.1	117356
0.00206882	A0A452DIW7;Q3ZBH3	Tetraspanin;CD151 antigen	A0A452DIW7_BOVIN;CD151_BOVIN	205101	182129	171268	177780	187379	113689	52768.4	157894	226305	214817	142716	148352	171727	234871	81597.9
0.000374526	A0A452DIW8;A4IFH5	Alanine aminotransferase 1	A0A452DIW8_BOVIN;ALAT1_BOVIN	676993	590136	519008	641372	557814	549070	783532	662423	587262	576833	609737	744075	715454	545780	760452
3.43e-06	A0A452DIX3;Q5E956	Triosephosphate isomerase	A0A452DIX3_BOVIN;TPIS_BOVIN	68044832	57469604	64795984	77056704	71066200	78601744	54531220	87782392	65108880	62664668	76675544	64361036	44444976	47091384	63426924
0.00311397	A0A452DIX8;Q2KIW9	UMP-CMP kinase	A0A452DIX8_BOVIN;KCY_BOVIN	2.44745e+06	140202	141322	155353	238229	139483	145922	189399	212268	2.45002e+06	79990	120731	93090.2	2.28274e+06	25812.8
0.00265386	A0A452DJ03;A6QLN9	von Willebrand factor A domain-containing protein 1	A0A452DJ03_BOVIN;VWA1_BOVIN	47066.3	69599.8	98989.3	55134	42992.1	60241	97940	71085.9	36869.3	34896.8	70414.3	54581.1	73546.7	42368.2	58255.5
6.53e-05	A0A452DJ09;A1A4K3	DNA damage-binding protein 1	A0A452DJ09_BOVIN;DDB1_BOVIN	320149	340467	381974	306254	335080	317923	344677	386279	348964	318428	322561	255096	269502	284988	337432
0.000570116	A0A452DJ10;Q2KI85	Smoothelin-like protein 2	A0A452DJ10_BOVIN;SMTL2_BOVIN	1.13584e+06	1.00117e+06	1.01379e+06	1.31899e+06	1140908	1.57997e+06	1.04836e+06	1.51504e+06	1.58785e+06	1.1581e+06	1.18751e+06	1.17692e+06	1098947	1.01439e+06	1.42301e+06
0.00102962	A0A452DJ23;E1B983;E1BII3;Q24JY1	60S ribosomal protein L23a;Uncharacterized protein;Uncharacterized protein;60S ribosomal protein L23a	A0A452DJ23_BOVIN;E1B983_BOVIN;E1BII3_BOVIN;RL23A_BOVIN	453888	744919	513224	463787	579313	545203	805462	673310	7227130	823880	1.22886e+06	359163	405858	754296	1.68989e+06
0.00429387	A0A452DJ34;Q3T0L7	60S ribosomal protein L28	A0A452DJ34_BOVIN;RL28_BOVIN	227695	366121	125888	182170	139543	222084	352722	260338	284772	179265	275908	145001	254008	274940	460081
0.00119264	A0A452DJ62;Q3SWW8	Thrombospondin-4	A0A452DJ62_BOVIN;TSP4_BOVIN	164121	197149	244819	281532	223237	167020	158723	96946.7	161645	211267	412953	273873	221950	180952	403555
2.15e-05	A0A452DJ69;Q3SYR3	Probable C->U-editing enzyme APOBEC-2	A0A452DJ69_BOVIN;ABEC2_BOVIN	6.81341e+06	4699889	7113535	5.85978e+06	5.36257e+06	9053500	8.16176e+06	7.28195e+06	8959345	4.38483e+06	5403569	6.53e+06	8546313	5.47872e+06	8.08299e+06
0.00101899	A0A452DJ78;Q3SZ52	Ubiquitin-conjugating enzyme E2 variant 1	A0A452DJ78_BOVIN;UB2V1_BOVIN	1.09021e+06	1002132	1.10593e+06	1.23494e+06	1107775	1.3128e+06	1044384	1.48999e+06	334662	1.09042e+06	1.31162e+06	1423982	1.25487e+06	1.08027e+06	1.37436e+06
9.27e-05	A0A452DJ82;P19803	Rho GDP-dissociation inhibitor 1	A0A452DJ82_BOVIN;GDIR1_BOVIN	1.48255e+06	1444404	1.24514e+06	1.12941e+06	1.06154e+06	933294	1.28897e+06	1.01121e+06	1.04559e+06	1.09988e+06	976815	1.08768e+06	814790	1.12286e+06	939336
0.00944615	A0A452DJ98;Q32P59	SRA stem-loop-interacting RNA-binding protein, mitochondrial;SRA stem-loop-interacting RNA-binding protein, mitochondrial	A0A452DJ98_BOVIN;SLIRP_BOVIN	325115	209656	Filtered	241160	Filtered	234811	130011	Filtered	72821.1	344221	190832	1	295475	84828.7	176651
0.000777781	A0A452DJA3;P13271	Cytochrome b-c1 complex subunit 8	A0A452DJA3_BOVIN;QCR8_BOVIN	1.10431e+06	974188	693344	1.03223e+06	1.01496e+06	443673	728424	521554	708230	1.01771e+06	797970	823814	988695	1.01706e+06	1.10689e+06
0.000166474	A0A452DJA8;P55859	Purine nucleoside phosphorylase	A0A452DJA8_BOVIN;PNPH_BOVIN	1.25844e+06	1.54574e+06	1.53899e+06	1.31093e+06	1.23455e+06	1.06986e+06	1.39016e+06	1017624	1.14902e+06	1290668	999252	1.34238e+06	1.03994e+06	1.31635e+06	1.2109e+06
0.00785271	A0A452DJB8;Q5BIP8	DnaJ homolog subfamily B member 5	A0A452DJB8_BOVIN;DNJB5_BOVIN	304719	101525	104681	Filtered	773801	505354	Filtered	1327486	58090.2	385516	589560	116307	213720	331524	1.19044e+06
0.00770011	A0A452DJC9;A6H773	Transmembrane protein 70, mitochondrial;Transmembrane protein 70, mitochondrial	A0A452DJC9_BOVIN;TMM70_BOVIN	31662.2	27118.2	56395.5	39186.9	75861.9	Filtered	50429.5	1	1	1	Filtered	31745.7	49389.6	30956.3	Filtered
4.74e-05	A0A452DJE2;P05131	cAMP-dependent protein kinase catalytic subunit beta	A0A452DJE2_BOVIN;KAPCB_BOVIN	1.05714e+06	1.04891e+06	939264	1.08349e+06	878631	1.10999e+06	673635	1.08251e+06	1.00896e+06	1.0299e+06	1.14975e+06	1.16863e+06	812662	845117	889326
0.00517236	A0A452DJE5;Q2KIZ3	Methylmalonyl-CoA epimerase, mitochondrial;Methylmalonyl-CoA epimerase, mitochondrial	A0A452DJE5_BOVIN;MCEE_BOVIN	332033	215052	Filtered	85647.4	49570.9	Filtered	87434.5	Filtered	Filtered	117225	Filtered	180721	242526	7875.9	107732
0.00108864	A0A452DJF6;F1MQJ8;Q3T025	60S ribosomal protein L17;Uncharacterized protein;60S ribosomal protein L17	A0A452DJF6_BOVIN;F1MQJ8_BOVIN;RL17_BOVIN	374639	479837	177766	312090	343850	105467	732412	207796	372573	380510	300844	266660	246875	454490	349561
0.00505452	A0A452DJG0;A5PJZ2	Protein phosphatase 1L	A0A452DJG0_BOVIN;PPM1L_BOVIN	236562	137038	383869	70187.7	176943	103747	531607	87631.2	162881	129979	102298	61632.3	140429	200395	34087.3
0.000207133	A0A452DJH4;A7MB35	Pyruvate dehydrogenase E1 component subunit alpha;Pyruvate dehydrogenase E1 component subunit alpha, somatic form, mitochondrial	A0A452DJH4_BOVIN;ODPA_BOVIN	4993095	4.31499e+06	4.53187e+06	3875407	3732741	3.56033e+06	5.38028e+06	3.04384e+06	6.28978e+06	4.2817e+06	3.60018e+06	4.39854e+06	4754991	4553302	4.27063e+06
0.00222143	A0A452DJH8;A0A452DKH9;P00430	Cytochrome c oxidase subunit 7C, mitochondrial;Uncharacterized protein;Cytochrome c oxidase subunit 7C, mitochondrial	A0A452DJH8_BOVIN;A0A452DKH9_BOVIN;COX7C_BOVIN	5.15828e+06	6.361e+06	5848048	3.81985e+06	3560603	4993271	7888903	3.42385e+06	5.20643e+06	6.74536e+06	5.51966e+06	7048116	7.48969e+06	7841689	5.94372e+06
2.28e-07	A0A452DJI6;Q8MKI3	Troponin T3, fast skeletal type;Troponin T, fast skeletal muscle	A0A452DJI6_BOVIN;TNNT3_BOVIN	56704152	56318752	64738240	80374936	97454384	80706080	52472256	115662664	85102456	53544344	78537024	63101392	61218856	53366964	75552056
0.00774813	A0A452DJJ2	Dynein light chain	A0A452DJJ2_BOVIN	233870	Filtered	1	51863.2	Filtered	Filtered	Filtered	Filtered	Filtered	122746	Filtered	Filtered	111571	Filtered	Filtered
1.16e-05	A0A452DJJ3;Q5EA88	Glycerol-3-phosphate dehydrogenase [NAD(+)];Glycerol-3-phosphate dehydrogenase [NAD(+)], cytoplasmic	A0A452DJJ3_BOVIN;GPDA_BOVIN	14624969	9627095	11154151	13926476	13073841	12902930	13459663	14036323	11024812	12936108	11332339	11844472	10982110	9554779	13176237
0.00536659	A0A452DJK1;P30404	Peptidyl-prolyl cis-trans isomerase;Peptidyl-prolyl cis-trans isomerase F, mitochondrial	A0A452DJK1_BOVIN;PPIF_BOVIN	293693	294359	407957	36588.8	255914	247484	474533	Filtered	436693	23557.7	282994	289243	559933	419715	354466
4.67e-05	A0A452DJK3;F2Z4E8;F2Z4F9;P62808;Q2KII5;Q2M2T1;Q32S29	Histone H2B;Histone H2B;Histone H2B;Histone H2B type 1;Histone H2B;Histone H2B type 1-K;Histone H2B	A0A452DJK3_BOVIN;F2Z4E8_BOVIN;F2Z4F9_BOVIN;H2B1_BOVIN;Q2KII5_BOVIN;H2B1K_BOVIN;Q32S29_BOVIN	3871005	7641012	6215195	8387400	6.3433e+06	4655595	7.05892e+06	3.6572e+06	6650539	6.78802e+06	4.8757e+06	7475581	5458034	4.77198e+06	6.38965e+06
0.00103948	A0A452DJK6;Q9TTE1	Serpin A3-1	A0A452DJK6_BOVIN;SPA31_BOVIN	1.55597e+06	1.47989e+06	1.39325e+06	1503195	1.23414e+06	973407	1137333	859587	3.14438e+06	1.77325e+06	4.78359e+06	1.73423e+06	755104	1.53756e+06	1.0874e+06
0.00263482	A0A452DJS8;Q3ZCC8	Tubulin polymerization-promoting protein family member 3	A0A452DJS8_BOVIN;TPPP3_BOVIN	265892	3.81018e+06	573980	329500	396060	585959	260151	683368	605470	204013	379909	844571	212039	148496	357280
0.00515952	A0A452DK44;Q3ZCH5	Zinc-alpha-2-glycoprotein	A0A452DK44_BOVIN;ZA2G_BOVIN	22283.4	31527.2	32537	8936.09	30227.4	Filtered	48403.4	88717.5	32411.3	66770.9	90668.6	57749.9	Filtered	23827.2	Filtered
0.00523335	A0A452DK61;Q05B71	CDGSH iron-sulfur domain-containing protein 2	A0A452DK61_BOVIN;CISD2_BOVIN	298673	302469	279073	177816	195836	243784	305494	272508	245116	420837	291852	321732	393886	402482	321315
0.00210141	A0A452DK75	Solute carrier family 35 member A4	A0A452DK75_BOVIN	172033	121692	74788.2	136792	192269	102817	52259.1	58799.3	173839	177378	86376.7	113602	140803	158790	130307
0.00178401	A0A452DKI9;Q1JPJ2	Xaa-Pro aminopeptidase 1	A0A452DKI9_BOVIN;XPP1_BOVIN	108832	77738	124543	125601	77146.9	117649	99041.4	100304	110713	78346.8	133966	111636	79253.3	72868.2	125061
0.00978309	A0JN37	ADP-ribosylation factor-like 6 interacting protein 1	A0JN37_BOVIN	731758	97367.5	352797	Filtered	124474	Filtered	238913	Filtered	96901.9	67912.4	101384	110128	144342	551424	114609
0.00361971	A0JN38	Sec1 family domain containing 2	A0JN38_BOVIN	47151.9	117219	55184.4	80661.4	78097.6	58450.7	47134.2	125741	47792.7	53652.2	75130.5	82544.3	63101.1	16537	65370.1
0.00532653	A0JN39	Coatomer subunit beta	COPB_BOVIN	35848.5	33940.2	31012.1	40847.7	59933.4	45261.5	50790.5	33003.3	51247.7	42172.2	94759	54524.5	48646.7	62555.6	32718.8
0.00459962	A0JN43	Extended synaptotagmin 1	A0JN43_BOVIN	128671	172407	186293	93411.1	116578	139920	191958	114922	165095	149731	157839	121995	111931	163061	106409
0.000119002	A0JNC0	Tropomodulin-1	TMOD1_BOVIN	1.72624e+06	1.92415e+06	1.9613e+06	1.66544e+06	2.08305e+06	2.2637e+06	1.57134e+06	2728788	2.0784e+06	2.02216e+06	1.97735e+06	1.71769e+06	1.72775e+06	1.78265e+06	1.87477e+06
0.0022804	A0JNC1	Phosphatidate cytidylyltransferase 2	CDS2_BOVIN	502337	271000	174027	46537.5	63747.2	121349	109700	228397	90758.2	41210.1	93573.8	57758.5	87632.2	80936.7	64981.7
3.58e-07	A0JNJ5	Myosin light chain 1/3, skeletal muscle isoform	MYL1_BOVIN	277495136	252689392	292981184	339434592	296498208	361125024	307964896	396484992	337257152	276254496	358703104	329834528	342212992	299976000	370817824
0.00477689	A1A4I9	E3 UFM1-protein ligase 1	UFL1_BOVIN	255760	310008	476987	243074	292542	194448	161091	Filtered	179883	473545	265714	315434	124435	317070	297402
0.000923435	A1A4J1	ATP-dependent 6-phosphofructokinase, liver type	PFKAL_BOVIN	2.99923e+06	3.07414e+06	5058027	3111025	3.09327e+06	5.01577e+06	10055476	15322686	7378379	3.2765e+06	4.59764e+06	5.31456e+06	3.52969e+06	3783557	7567286
0.000740139	A1A4L7	Glutathione S-transferase Mu 1	A1A4L7_BOVIN	667681	703099	553349	888640	663402	769677	623935	907499	646593	839537	593437	636622	539552	694923	676727
0.00263482	A1A4M0	Translocase of inner mitochondrial membrane 13	A1A4M0_BOVIN	694774	560420	913908	516242	369565	561966	1.02112e+06	441605	600086	805653	361878	653824	638189	813574	696804
0.00186082	A1A4P5	Prefoldin subunit 2	PFD2_BOVIN	378616	552910	173785	779129	1.26894e+06	3.72365e+06	451815	4.11951e+06	1.2933e+06	1791398	3.20899e+06	1.15419e+06	2.53445e+06	931399	2358258
0.00483603	A1A4Q9	U8 snoRNA-decapping enzyme	NUD16_BOVIN	42663.6	13254.2	1	7344.21	75953.1	18202.5	1	1	8117.29	8691.19	27481.7	17894.7	4382.41	1	7340.11
0.00448498	A1L5A6	Proteasomal ubiquitin receptor ADRM1	ADRM1_BOVIN	105959	112581	118603	103859	94805	98621.2	185518	166513	113730	157068	161413	75448	156256	173800	143125
0.00101899	A1L5B7	SERPINE1 mRNA binding protein 1	A1L5B7_BOVIN	283961	197955	192868	245810	148259	247184	227142	216851	208519	206290	258002	154528	268771	78489.9	132942
0.000747267	A2I7N0;Q3ZEJ6	Serpin A3-4;Serpin A3-3	SPA34_BOVIN;SPA33_BOVIN	2.31179e+06	1.80337e+06	1.33675e+06	1.73183e+06	1.52755e+06	1340943	1.13792e+06	1.48646e+06	1.43235e+06	2.50797e+06	2348877	1.54795e+06	948412	2.23727e+06	1.1297e+06
0.00193195	A2I7N1	Serpin A3-5	SPA35_BOVIN	689694	695232	601748	376565	639463	462916	586103	42456.8	229162	1.11023e+06	417732	625746	864383	1.49359e+06	80436.8
0.00025498	A2VDL6	Sodium/potassium-transporting ATPase subunit alpha-2	AT1A2_BOVIN	1027340	1.27816e+06	1667236	1.08299e+06	1.01887e+06	1.06704e+06	1.605e+06	1.10504e+06	1.67888e+06	943733	908125	1.05332e+06	981988	1.15836e+06	1.06527e+06
0.00217108	A2VDL8;F1MVW5	Protein transport protein Sec23A;Protein transport protein SEC23	SC23A_BOVIN;F1MVW5_BOVIN	134427	135284	110916	117916	184556	187895	130067	174939	232305	158437	212364	173075	257289	149586	176374
0.000474058	A2VDN7	Heterogeneous nuclear ribonucleoprotein U	A2VDN7_BOVIN	500307	238527	309901	328888	298491	251646	293435	408144	202978	250467	263625	211977	274296	316409	606122
0.00248174	A2VDU0	Thyroid hormone receptor interactor 10	A2VDU0_BOVIN	198437	181835	130685	295556	188868	165171	222184	172829	169096	176834	135345	132445	248670	180465	174735
0.000471474	A2VDY4	Histone PARylation factor 1	HPF1_BOVIN	16660301	18151342	9562565	10860701	21337326	20692086	17517032	27746484	9323398	19369168	26783894	20534248	17550244	18905752	10680371
0.000836981	A2VDZ9	Vesicle-associated membrane protein-associated protein B	VAPB_BOVIN	2128229	2.42669e+06	2659535	2.33742e+06	2.00587e+06	2.363e+06	1.93546e+06	3.95696e+06	2427462	2.15352e+06	2823089	2.00167e+06	1812258	1.72289e+06	2.26591e+06
0.000458768	A2VE06	40S ribosomal protein S4	A2VE06_BOVIN	1.03697e+06	899138	680011	708581	847763	606136	932300	664621	752183	876081	776795	531867	662997	928175	781970
0.00224325	A2VE08	Importin subunit alpha-5	IMA5_BOVIN	208053	253113	95638.5	162321	237820	126014	146804	191653	104971	120483	181782	47187.5	96010.3	219048	113609
0.00226469	A2VE17;Q28046	Adseverin	A2VE17_BOVIN;ADSV_BOVIN	Filtered	Filtered	45714.4	Filtered	Filtered	Filtered	38273.7	33934.4	8062.1	57112.9	1	1	1	Filtered	6981.06
0.00329408	A2VE21	Coatomer subunit gamma-2	COPG2_BOVIN	262131840	545181952	277601568	648834432	312325056	321161248	412567488	744023040	466532928	544195648	352479424	305024192	406194208	555473600	642898048
0.00700041	A2VE52	Oligoribonuclease, mitochondrial	ORN_BOVIN	188166	175660	122176	72019.5	116487	197945	57066.6	65219.8	105556	144807	116197	210092	99208.4	104329	116339
0.00514308	A2VE79	Diphosphoinositol polyphosphate phosphohydrolase 1	NUDT3_BOVIN	85821.7	251886	58334	49769.1	92008.8	Filtered	22471.3	105852	34777.6	1	89733.4	90149.9	79064.9	42315.8	1
0.000978908	A2VEA3	E3 ubiquitin-protein ligase ARIH1	ARI1_BOVIN	86588	93133.2	110133	142576	141823	91051.7	179032	197361	159033	128078	176741	158318	52865	265406	123472
0.00138361	A3KMV2	UV excision repair protein RAD23 homolog A	RD23A_BOVIN	963453	762866	589164	809844	540428	698226	851980	487838	823688	797435	480367	320711	744186	780696	788911
0.000195751	A3KMV5	Ubiquitin-like modifier-activating enzyme 1	UBA1_BOVIN	560509	589318	612865	510950	530174	578453	594515	662987	554603	570575	502692	531747	422725	1.87123e+06	613822
0.00179547	A3KMX8;F1MC76	Damage-control phosphatase ARMT1;Protein-glutamate O-methyltransferase	ARMT1_BOVIN;F1MC76_BOVIN	192588	192173	284585	421281	225735	150295	237780	185197	247147	146122	101263	214597	129796	200771	172723
0.00454953	A3KN00	DUSP23 protein	A3KN00_BOVIN	143675	239870	86333.2	97110.4	90578.2	81964.6	169263	151757	184352	53379.9	123315	132887	179278	258934	157021
0.000242347	A3KN04	Dolichyl-diphosphooligosaccharide--protein glycosyltransferase subunit 1	A3KN04_BOVIN	446595	256823	273814	500953	495884	396842	373414	424855	375965	345539	346008	380181	426231	390649	384149
0.00429387	A3KN05	m-AAA protease-interacting protein 1, mitochondrial	MAIP1_BOVIN	158113	49069.4	Filtered	121285	121521	70225.5	171674	116096	78313.7	116125	102140	91850.8	59559.6	99839.9	118883
0.000124735	A3KN12;F1MHP6	Adenylosuccinate lyase	PUR8_BOVIN;F1MHP6_BOVIN	1532725	1381472	1.29139e+06	1.82543e+06	1.71186e+06	1.99503e+06	1.88664e+06	1.92562e+06	1.59735e+06	1.58301e+06	1.85047e+06	1.30804e+06	1.32073e+06	1436748	1670734
0.00276198	A3KN22	NEDD8-conjugating enzyme Ubc12	UBC12_BOVIN	395566	413372	466178	435644	337000	453661	366784	483511	394775	510735	344233	551716	319892	571507	368711
0.00370725	A3KN51	TSG101 protein	A3KN51_BOVIN	92889.1	73068.5	73431.4	65007.2	97584.3	57883	40256.4	55039.4	26242.9	45425	87388.6	61683.7	52924.1	36595.2	Filtered
0.0025876	A4FUA8	F-actin-capping protein subunit alpha-1	CAZA1_BOVIN	440460	290501	425955	568315	547566	617283	259028	397466	504522	248822	503102	269512	396930	446563	589227
0.00321541	A4FUC7	CCDC127 protein	A4FUC7_BOVIN	392115	210459	129291	184097	246247	220181	157724	242332	173269	124464	245842	136336	248188	151776	233087
0.00341424	A4FUC8	CARS protein	A4FUC8_BOVIN	162404	167543	79542.6	78812.5	141558	116691	51448.2	183988	123792	37782	91725.6	55167.2	201021	149336	Filtered
0.000780439	A4FUD0	MTHFD1 protein	A4FUD0_BOVIN	1.40936e+06	401773	655191	667728	325883	326185	1.63282e+06	242224	401122	614806	738507	581377	541516	452875	568012
0.00292804	A4FUH5	NADH dehydrogenase [ubiquinone] 1 alpha subcomplex assembly factor 4	NDUF4_BOVIN	146938	193268	133715	61824.8	113650	165034	227127	88065.2	154617	121146	136977	113740	80313.6	113403	169034
0.00125495	A4FUI1	Coiled-coil domain-containing protein 58	CCD58_BOVIN	475820	686353	376150	1.50763e+06	2162817	346820	557344	308900	321180	766609	345300	410587	427801	364829	326992
0.00222101	A4FUZ1	Lactoylglutathione lyase	A4FUZ1_BOVIN	3941487	2.28934e+06	4081004	7107082	3446257	5581569	2.75348e+06	5940986	5158658	3.20774e+06	5366888	9481724	3848197	3.18535e+06	5.07214e+06
0.000560976	A4FUZ6	Hydroxysteroid dehydrogenase-like protein 2	HSDL2_BOVIN	616955	886336	763436	407546	573416	429920	781346	416655	456497	637971	464024	631036	663868	771492	534394
0.00321692	A4FV08	Glucosamine-6-phosphate isomerase 1	GNPI1_BOVIN	5939648	32679	7309077	115576	60873.3	9842273	6430223	142508	623557	66362.5	125347	60423.2	49421	32015.5	73452.2
0.00228824	A4FV37	Caveolae-associated protein 3	CAVN3_BOVIN	440694	1.40106e+06	546709	393539	539791	201615	320105	243065	434466	434214	436559	422682	394701	749823	370004
0.00571544	A4FV68	Serine/threonine-protein phosphatase 2A 56 kDa regulatory subunit epsilon isoform	2A5E_BOVIN	735105	551740	1.03836e+06	319142	439816	1	177645	192365	1.30294e+06	1.01495e+06	172807	283648	322457	673564	646271
0.000780439	A4FV74	COP9 signalosome subunit 8	A4FV74_BOVIN	3.38875e+06	638836	1.43991e+06	558736	1.57826e+06	974018	1.3196e+06	1.13417e+06	1429583	1.9762e+06	1.56805e+06	1.19229e+06	555514	1.47709e+06	1.89226e+06
0.000981832	A4FV75	Trimeric intracellular cation channel type A	TM38A_BOVIN	1.09597e+06	1.05113e+06	1.2299e+06	1342526	1.15903e+06	778774	907807	1.67402e+06	1.30966e+06	1.20115e+06	1.00854e+06	1.11001e+06	942157	1.05933e+06	1.06255e+06
0.000152124	A4FV78	KBTBD10 protein	A4FV78_BOVIN	10170841	11903765	7.02383e+06	7325359	10680710	10248253	8139233	10855196	8702310	10622040	9504568	7.49235e+06	8284882	9409027	8753861
0.000124125	A4IF97;Q5E9E2	Myosin regulatory light chain 12B;Myosin regulatory light polypeptide 9	ML12B_BOVIN;MYL9_BOVIN	547834	1.34678e+06	648862	775360	1.02613e+06	332943	329481	589873	362394	652793	369758	423675	605300	1.48099e+06	407608
0.00228114	A4IFA2	LNX1 protein	A4IFA2_BOVIN	295123	356699	236648	133375	376259	216889	342397	64283.7	483282	72108.4	319358	235794	406653	319594	261412
0.00127211	A4IFA7	Carbonyl reductase family member 4	CBR4_BOVIN	353245	609125	626830	327151	430056	532236	683566	256236	481885	477903	422783	474148	1269336	1.27188e+06	466146
0.00224325	A4IFA8	UPF0696 protein C11orf68 homolog	CK068_BOVIN	61770.3	Filtered	28062.5	325634	Filtered	1024155	234038	386863	46343.9	214808	93753.9	249599	65507.8	129852	535861
0.00158288	A4IFB3	Perilipin	A4IFB3_BOVIN	574484	138654	175148	511028	168670	1	309732	350360	2.09645e+06	738789	159769	165836	222005	216311	202075
0.00133849	A4IFC3	Polyadenylate-binding protein	A4IFC3_BOVIN	299353	417103	191479	265613	277739	282186	301104	363181	233820	284468	366591	237590	234655	304235	285120
0.00119394	A4IFE6	ABCE1 protein	A4IFE6_BOVIN	460560	350824	386625	373046	377027	357876	428455	362902	348585	301501	418798	392814	481369	409893	444779
0.00055622	A4IFH6;F2Z4I4	Cardiac phospholamban	PPLA_BOVIN;F2Z4I4_BOVIN	8023387	7965176	5.78011e+06	4522955	5.45526e+06	7959523	10334311	4730523	6648889	8062558	6059866	5462124	10892582	9288936	6050537
0.00187966	A4IFK3	LMOD1 protein	A4IFK3_BOVIN	129655	5457831	364914	250422	293113	95112.9	230743	146356	309544	225114	453742	23449290	6094527	94112.3	2.31156e+06
7.88e-05	A4IFK4	SYNPO2 protein	A4IFK4_BOVIN	3.78527e+06	4315107	3.24889e+06	2.96745e+06	3.89647e+06	4.51169e+06	3.45148e+06	4127179	4459712	4097632	3.43445e+06	3.22334e+06	3.89061e+06	3373630	3359617
2.2e-05	A4IFM7	Myosin light chain kinase 2, skeletal/cardiac muscle	MYLK2_BOVIN	1605854	1.31545e+06	1.65286e+06	2.21037e+06	2.66446e+06	2.25549e+06	2.09286e+06	2.64671e+06	1.98777e+06	1.48901e+06	2123895	1.76757e+06	1.46423e+06	1314285	1.84769e+06
0.00230489	A4IFN7	UBE3A protein	A4IFN7_BOVIN	295318	204879	259663	98986.1	134066	111669	173028	109001	101454	270546	209666	153148	90701.9	126108	325824
0.00481145	A4IFT6	TMED7 protein	A4IFT6_BOVIN	58016.8	116396	124525	69465.6	476096	Filtered	56545.7	1	Filtered	397592	1	Filtered	Filtered	144294	Filtered
0.000750864	A5D785;F1MWN1	Exportin-2	XPO2_BOVIN;F1MWN1_BOVIN	296227	295543	226034	275405	274833	311233	290403	431714	303784	292859	297601	452096	228895	278679	234078
0.00311442	A5D7A0	EF-hand domain-containing protein D2	EFHD2_BOVIN	120984	60129.3	21192.8	130752	87427.4	61796.6	66129.5	43155.2	51185.7	105684	65008.3	45217	89667.7	130814	67144.6
0.00118449	A5D7A2	GARS protein	A5D7A2_BOVIN	146055	190129	183980	127773	207683	214125	180091	406704	165422	173670	321132	172840	121350	170640	135956
0.0042979	A5D7C4	TNPO3 protein	A5D7C4_BOVIN	118485992	136813440	162516144	90082752	49171688	159140080	238658864	258497424	141884496	49799748	83045776	132674256	36392512	806886	178656576
0.000332642	A5D7D1	Alpha-actinin-4	ACTN4_BOVIN	2.40116e+06	2.13043e+06	2807877	2.72387e+06	3.12231e+06	3.24521e+06	6.79305e+06	6.38861e+06	3.5499e+06	2.4314e+06	4.1281e+06	2.18098e+06	1.83303e+06	2.58538e+06	5.12737e+06
0.00456968	A5D7E0	RAB35 protein	A5D7E0_BOVIN	187849	62246.2	Filtered	66121.2	88248.6	1	32344.1	Filtered	64173.1	5724.01	Filtered	1	29189	1	Filtered
0.00105626	A5D7E8;P38657	Protein disulfide-isomerase;Protein disulfide-isomerase A3	A5D7E8_BOVIN;PDIA3_BOVIN	814419	924196	765630	732451	753281	653287	917642	870765	893632	779773	676543	704664	792492	705251	700642
0.00319458	A5D7H2	Striatin-3	STRN3_BOVIN	297288	1.0784e+06	236712	217966	104908	576705	418804	315332	127808	166629	631424	237994	374630	127937	555514
0.00207576	A5D7H3	Choline transporter-like protein 2	CTL2_BOVIN	128814	113549	185793	260860	139331	137803	132838	105300	137662	131637	103945	116398	134193	125281	136290
0.00997475	A5D7I1	EPS15 protein	A5D7I1_BOVIN	485661	1	Filtered	428968	190499	671653	696146	467689	663190	429532	528549	549943	523779	349250	670697
0.000421018	A5D7J6;P52193	CALR protein;Calreticulin	A5D7J6_BOVIN;CALR_BOVIN	368361	529013	345669	455701	338400	399678	299090	507933	440127	358676	376441	318996	345568	294141	444902
0.00300003	A5D7L8	PGC-1 and ERR-induced regulator in muscle protein 1	PERM1_BOVIN	132399	94071	67098.9	65676.7	63758.2	85901.1	153613	23414.8	67495	131205	35688.6	79261.3	137202	105355	116509
0.00893699	A5D7M6;Q5XQN5	KRT5 protein;Keratin, type II cytoskeletal 5	A5D7M6_BOVIN;K2C5_BOVIN	1	1	Filtered	Filtered	1	Filtered	25102.9	1	Filtered	Filtered	1	Filtered	Filtered	Filtered	Filtered
0.00113073	A5D7N3	Transmembrane protein 11, mitochondrial	TMM11_BOVIN	339963	271689	199806	232742	243220	207796	292260	144622	285821	332036	152508	257450	308502	239243	440621
0.00386653	A5D7P1	Ribulose-phosphate 3-epimerase	A5D7P1_BOVIN	51575.9	77729.2	77330.7	36721.4	18416.4	73737.6	96269.1	64404.7	97306.2	117192	101692	64300.6	42139.4	84785	1
0.00102455	A5D7P3	Platelet-activating factor acetylhydrolase IB subunit alpha	A5D7P3_BOVIN	460855	317838	295763	381875	338227	430841	284224	392999	402565	272793	317110	211388	310305	317350	245396
0.00895842	A5D7P7	ABCB6 protein	A5D7P7_BOVIN	55781.6	52153.9	20365.1	4106.42	6018.26	40634.6	38364.5	36016.8	32357.1	61318.7	29058.1	78768.3	1	35576.9	1
0.00519532	A5D7R6	ITIH2 protein	A5D7R6_BOVIN	13986	Filtered	22516.2	Filtered	Filtered	40753.4	38067.1	94003.2	Filtered	30837.5	89596.3	Filtered	60799.6	66362.4	Filtered
0.00931447	A5D7T5	Serine/threonine-protein phosphatase	A5D7T5_BOVIN	65165.2	9356.2	14460.9	Filtered	10038.1	68684.9	Filtered	29543.5	1	18744.2	192.968	40352.9	116356	24621.4	Filtered
0.000455834	A5D973;Q32PI5	Alpha isoform of regulatory subunit A, protein phosphatase 2;Serine/threonine-protein phosphatase 2A 65 kDa regulatory subunit A alpha isoform	A5D973_BOVIN;2AAA_BOVIN	4975030	3.51906e+06	5.60724e+06	2723119	5.61174e+06	4.37809e+06	3.3696e+06	6468377	1.78803e+06	5265132	5197567	635322	5.06282e+06	3.82695e+06	4.60245e+06
3.18e-08	A5D984	Pyruvate kinase	A5D984_BOVIN	38395092	38006308	40696452	49268000	44217820	47174792	37191276	50248000	40166008	33459350	40779256	38364880	25634178	29494526	39051480
0.000596138	A5D9E8;P19879	Mimecan	A5D9E8_BOVIN;MIME_BOVIN	737033	803375	1196010	3.31808e+06	2.34258e+06	998530	987880	609433	772760	1.16934e+06	1.22176e+06	1.14663e+06	909783	849268	1.27499e+06
0.00732027	A5D9H9	DNA polymerase delta interacting protein 2	A5D9H9_BOVIN	Filtered	Filtered	497914	Filtered	Filtered	Filtered	224605	Filtered	Filtered	367022	Filtered	Filtered	1372333	Filtered	Filtered
0.00160304	A5PJ81;P83095	LACTB protein;Serine beta-lactamase-like protein LACTB, mitochondrial	A5PJ81_BOVIN;LACTB_BOVIN	205828	173058	384762	242832	181480	288463	315575	271750	310143	183250	213706	226424	297345	165477	302920
0.0053752	A5PJA4	CCDC43 protein	A5PJA4_BOVIN	904520	929435	639514	248257	389462	27478.5	456211	1.23946e+06	434155	396573	37938.6	825718	566174	374011	45878.5
0.00386882	A5PJA6;Q32LL2	Stomatin (EPB72)-like 2;Stomatin-like protein 2, mitochondrial	A5PJA6_BOVIN;STML2_BOVIN	807888	843697	484390	1.08975e+06	1.35698e+06	98461.7	713011	80954.2	2.06589e+06	595841	105218	321640	720726	62798.7	1.10627e+06
0.00165065	A5PJC5	MLYCD protein	A5PJC5_BOVIN	198544	269298	261735	428628	374478	455194	364250	1.1515e+06	188519	169131	135145	219998	330181	355002	191161
0.00166997	A5PJI5	ATPase ASNA1	ASNA_BOVIN	640200	557996	552123	695208	496819	383119	788040	555643	714077	462397	487241	454940	359251	583744	506000
0.0010485	A5PJI6	Caveolae-associated protein 4	CAVN4_BOVIN	1.78696e+06	1446040	1.3327e+06	1.82684e+06	1.44928e+06	1.88297e+06	1.30134e+06	2.57545e+06	1.95026e+06	1.73764e+06	1.14518e+06	1.62537e+06	1.45367e+06	1.46975e+06	1.58932e+06
0.00137624	A5PJL4	Ribosomal protein S6 kinase	A5PJL4_BOVIN	291739	236924	255635	259231	284425	277550	593801	431289	663418	5608572	379859	246693	302009	248397	275539
0.00475526	A5PJN2	ERO1-like protein alpha	ERO1A_BOVIN	30446.5	39892.4	82143.1	82636.5	76961	44598.8	59923	51741.1	69996.3	581195	29224.9	59975.3	38060.4	35553	37666.8
0.00656944	A5PJP6	Lys-63-specific deubiquitinase BRCC36	BRCC3_BOVIN	67580.7	43279.4	63668.5	78340.7	47853.3	Filtered	44050.9	68516.9	104916	64659.4	62527.2	131388	35079.9	49823.7	35665.6
0.00162694	A5PJP8	MAP2K4 protein	A5PJP8_BOVIN	310816	222266	268871	236077	198679	193069	212003	236695	291915	232215	200894	201935	175459	161608	255895
0.000332619	A5PJR4	Adenylosuccinate synthetase isozyme 1	PURA1_BOVIN	1.57645e+06	1.43668e+06	1.78828e+06	1.94697e+06	1.79762e+06	1.66598e+06	1605982	2.24951e+06	1.9642e+06	1.20223e+06	1.9594e+06	1.36849e+06	1.19521e+06	1.19343e+06	1.49484e+06
0.00604173	A5PJR7	STX18 protein	A5PJR7_BOVIN	48690.2	43995.4	1	62524.8	105585	61169.9	25054.5	54002.8	69769.1	Filtered	114835	88795.8	65835.8	40085.4	71985.5
0.00315917	A5PJY9	CPNE3 protein	A5PJY9_BOVIN	117946	182954	251930	140986	109173	151415	131511	125716	163908	177144	125342	287798	221090	215412	223162
0.00523471	A5PK00;F1MT69	Vacuolar protein-sorting-associated protein 36	VPS36_BOVIN;F1MT69_BOVIN	66441.7	95158.3	212042	198366	252522	167478	41116	94369.3	119599	59544.3	52769.8	119864	Filtered	73997.2	Filtered
0.0057225	A5PK14;F1MN37	Leucine-rich single-pass membrane protein 1	LSME1_BOVIN;F1MN37_BOVIN	29502.5	99155.7	81761.9	Filtered	56865.7	16297.9	16802.6	208830	52302.5	1	48795.5	111292	25585.1	79706.4	1
0.00069099	A5PK37	EPM2A protein	A5PK37_BOVIN	1.8425e+06	1.21242e+06	1.7027e+06	1.7472e+06	1.47971e+06	2.43527e+06	1.63967e+06	2.35547e+06	1.54063e+06	1.60265e+06	1.31898e+06	2.0093e+06	1944341	1886822	2.48732e+06
0.000642846	A5PK45	Procollagen galactosyltransferase 1	GT251_BOVIN	8.1555e+06	5732143	5695568	5.35217e+06	2.44848e+06	3.33619e+06	5.58023e+06	3.94353e+06	3.5602e+06	5.58914e+06	2794075	5847757	3.70897e+06	7.2334e+06	5362608
0.00228824	A5PK65	D-dopachrome decarboxylase	DOPD_BOVIN	149480	201272	140110	209148	183248	123424	229073	105866	245592	90033.2	117647	79778	109776	214471	142181
0.00491575	A5PK70	Nucleoside diphosphate kinase	A5PK70_BOVIN	1507.45	119900	96908.4	1	5426.4	35315.7	149054	142.295	30500.7	119394	58137.2	76756.7	83327.1	Filtered	122208
0.00193524	A5PK88	MGC159500 protein	A5PK88_BOVIN	168624	192877	170965	211801	209615	175184	317477	191644	143724	190982	138724	163539	218627	182535	187455
0.00427288	A5PKG2	PAIP1 protein	A5PKG2_BOVIN	90458.3	397987	49600.7	67601.1	245984	67773.5	33703.8	146605	288655	89895.9	170599	80009.8	181850	371285	128556
0.00170005	A5PKH8	PGM2L1 protein	A5PKH8_BOVIN	438901	371166	465596	704538	411872	692272	524079	394615	380618	399060	190584	600606	295342	230728	586418
0.0042361	A5PKI0	APPL1 protein	A5PKI0_BOVIN	77502.2	116591	98206.7	81524.5	155525	123011	122444	237294	80559.8	146303	105887	139175	60756.2	155201	97531
0.0030401	A6H703	Serine/threonine-protein phosphatase	A6H703_BOVIN	894808	601633	902816	994795	469208	915268	469314	1264575	575158	770816	842223	602021	808286	414084	806254
0.00334712	A6H732	TMX4 protein	A6H732_BOVIN	373676	77934.4	128556	145125	65597.4	90614.9	79628.9	67283.4	99569.2	154273	128498	75157.1	82223	94268.8	84923.7
0.00162594	A6H768	Galactokinase	GALK1_BOVIN	56105.9	32013.3	75166	76487.8	70165	107777	79518.9	99607.9	100464	56804.6	171712	181159	77850.8	48399.9	104628
0.000528027	A6H769	40S ribosomal protein S7	RS7_BOVIN	678007	557113	541878	671626	659752	427615	694219	538231	561827	652084	641063	495145	813998	477307	1.15159e+06
0.00078658	A6H770	Small integral membrane protein 11A	SI11A_BOVIN	679969	649534	966446	1.66856e+06	884767	785662	1.24564e+06	1.40463e+06	1048245	812880	791603	889365	591300	1168842	405015
0.000649734	A6H783	VDAC5P protein	A6H783_BOVIN	5811616	5614155	5.95416e+06	4.79862e+06	4.74792e+06	5219954	7192693	4.6368e+06	5101303	6.51311e+06	4.95136e+06	5416893	5.31695e+06	5668538	5.24074e+06
0.0048531	A6H797	MLEC protein	A6H797_BOVIN	147833	89752.5	168457	142946	97393.3	180272	129458	158151	128822	118258	181041	112349	165656	91639.8	258633
0.00191434	A6H7B5	COP9 signalosome complex subunit 3	CSN3_BOVIN	443576	341372	346947	447838	413963	243646	366278	543686	361142	299500	406790	371709	290880	312635	311589
0.000369242	A6H7E3	PDZ and LIM domain 1	A6H7E3_BOVIN	1.68699e+06	2.00086e+06	1.83791e+06	952250	1.17319e+06	1.70087e+06	2.04776e+06	1.03677e+06	1.28838e+06	1.90634e+06	1.50604e+06	1.6432e+06	1945256	2.02752e+06	1.29592e+06
0.00868928	A6H7F6;Q1RMW9	Golgi phosphoprotein 3-like;Golgi phosphoprotein 3	GLP3L_BOVIN;Q1RMW9_BOVIN	25436	28457.8	30680.9	32967.9	33905	19639.2	31271.3	Filtered	29366.9	Filtered	41363.3	Filtered	Filtered	Filtered	Filtered
0.00226405	A6H7H2	KLC1 protein	A6H7H2_BOVIN	43753.2	67903.3	49957.9	61533.5	48014.7	49359.6	74046.2	92154.8	35971.5	190458	26000.4	42177.1	47625.1	75170.4	41391.2
0.00475974	A6H7H3	LOC789567 protein	A6H7H3_BOVIN	217798	3.6161e+06	177900	140840	158593	166712	162265	216582	178835	3.0718e+06	237220	212403	430133	170413	241591
0.00106256	A6H7I0	KBTBD5 protein	A6H7I0_BOVIN	1.56931e+06	2170650	1056468	1.05851e+06	1.76821e+06	1.33245e+06	1.57798e+06	2.09557e+06	1.53187e+06	2.01999e+06	1.7053e+06	1.30136e+06	1723153	2.05753e+06	1.61262e+06
0.00389918	A6QL68	CLYBL protein	A6QL68_BOVIN	39726.4	80319.9	63057.4	94924.5	88496.1	71810.2	1	50667.6	44318.5	100711	80743.7	106945	108788	130261	92487
0.00248208	A6QL75	PTP4A2 protein	A6QL75_BOVIN	253496	67164.9	133312	80013.1	195858	53315.7	133665	146250	142091	63515.9	77132.9	92513.7	50017.2	134864	75109.9
0.00580522	A6QL84;F1MH69	Transmembrane 6 superfamily member 1	TM6S1_BOVIN;F1MH69_BOVIN	177691	217793	193198	186502	189066	150244	171036	Filtered	192203	99317.5	172460	258307	248738	198845	220827
0.00263482	A6QLA4	Methionine aminopeptidase 1	MAP1_BOVIN	168469	68625	123523	157304	239182	140013	115950	123216	73176.6	80197.4	185906	99446.5	148705	147451	155747
0.00247469	A6QLB7;Q3SYV4	Adenylyl cyclase-associated protein;Adenylyl cyclase-associated protein 1	A6QLB7_BOVIN;CAP1_BOVIN	252090	163307	325344	278489	336901	1.57491e+06	319874	130908	432786	390594	40213.8	411369	202088	143302	85590
0.000635316	A6QLD3	LRRC20 protein	A6QLD3_BOVIN	1.46885e+06	1.20995e+06	1328908	1.17787e+06	1.22266e+06	876922	1.39368e+06	1.42475e+06	1.1657e+06	1.01743e+06	1.41287e+06	921646	960474	1.35755e+06	1.48104e+06
0.000113028	A6QLG5	40S ribosomal protein S9	RS9_BOVIN	497574	617543	315095	305414	424413	344142	526995	415701	353371	460896	368500	278224	347479	532689	355222
0.00085597	A6QLJ8	Phosphotriesterase-related protein	PTER_BOVIN	772655	519120	864375	427756	477880	423781	405951	460165	1.47239e+06	388850	368006	724345	318561	487711	492435
0.0023413	A6QLL0	Perilipin-5	PLIN5_BOVIN	12490	23710.6	129477	24035.5	59165.9	12385.9	76742.8	26560.8	60637.1	56290.2	37612	41409.8	63813.5	44160.9	57609.2
0.000764647	A6QLL2	MTX2 protein	A6QLL2_BOVIN	799437	618879	680329	394061	689035	373211	534703	248886	492740	511050	410525	352210	578247	512254	279124
0.00034263	A6QLN6	MYH11 protein	A6QLN6_BOVIN	200016	247193	256069	846839	226482	55857.4	161808	261445	95887.7	403566	253008	159009	202751	279254	283735
0.000569506	A6QLP2	Adenosylhomocysteinase 3	SAHH3_BOVIN	936211	720947	884499	1.05273e+06	915804	906845	1.2201e+06	994965	972441	698277	721200	1.00735e+06	578744	553492	1.1615e+06
0.00248261	A6QLR4	Flotillin-2	FLOT2_BOVIN	254109	229555	235306	213728	268587	269945	214118	336453	4.28229e+06	285427	273070	565706	299784	249066	400555
0.00712996	A6QLS3	CDKN1B protein	A6QLS3_BOVIN	1	1	1	1	1	1	1	1	1	1	1	1	1	1	1
0.00302964	A6QLS9	RAB10 protein	A6QLS9_BOVIN	652950	774045	342991	525716	692652	527380	958985	605899	577927	523121	893233	478362	577538	472878	756963
0.00262121	A6QLT4	Myotubularin	MTM1_BOVIN	283677	250885	438235	277254	282206	129169	275143	175555	180588	198153	110603	189295	306479	337705	116786
0.00401493	A6QLT5	UBAP2L protein	A6QLT5_BOVIN	68937.3	106213	69015.5	127478	42763.6	39901.7	40898	55861.2	82424.1	81077.9	103883	33257	115625	64954.3	75237.7
0.00247469	A6QLT9	AARS protein	A6QLT9_BOVIN	399287	469926	116316	127039	998226	142653	115412	241761	100717	798999	592607	125028	123283	119388	178913
0.0013312	A6QLU1	Glycerol-3-phosphate dehydrogenase, mitochondrial	GPDM_BOVIN	458215	416062	468075	541556	584136	501377	492836	678819	588536	450130	499020	447528	381174	433114	582414
0.00251092	A6QLU8	Nucleoredoxin	NXN_BOVIN	118258	110296	76972.2	170697	177700	86036.6	134956	232345	144532	149806	160034	85144.3	92810.6	113197	143023
0.00146828	A6QLV1	Sad1 and UNC84 domain containing 2	A6QLV1_BOVIN	124286	92371.9	102486	66458	139993	7939919	108775	61521.6	90458.8	93727.6	164448	42630.5	54204.8	84916.8	182066
0.00222355	A6QLY4	Isochorismatase domain-containing protein 1	ISOC1_BOVIN	456926	396353	393289	346893	255712	152568	356788	212113	256934	277625	272278	372739	225068	357856	268210
0.00555407	A6QLZ0	Galectin	A6QLZ0_BOVIN	41352	4255.39	32512.4	53610.9	Filtered	Filtered	64857.8	95529.7	Filtered	97998	Filtered	77627	79843.2	42786.7	Filtered
0.000996969	A6QLZ6	GLRX5 protein	A6QLZ6_BOVIN	4836542	2.99185e+06	18974222	1.21898e+06	1718597	1.89199e+06	257647	2.82828e+06	40702752	1.19496e+06	896030	1.22716e+06	1.09729e+06	1.84686e+06	1.16331e+06
0.00217229	A6QNJ7	PGM5 protein	A6QNJ7_BOVIN	161836	143715	252571	161098	190270	91161.2	163433	116696	195845	187346	314613	207662	188108	190439	169623
0.000437768	A6QNS6	NID1 protein	A6QNS6_BOVIN	5.35663e+06	5045449	5.73722e+06	5.29783e+06	5.21847e+06	6044361	6.49011e+06	3.80196e+06	7.64901e+06	3.78015e+06	735420	4889437	4739553	5765149	2.82468e+06
0.00301204	A6QNZ7;P06394	Keratin 10 (Epidermolytic hyperkeratosis; keratosis palmaris et plantaris);Keratin, type I cytoskeletal 10	A6QNZ7_BOVIN;K1C10_BOVIN	538865	837609	824004	682929	800256	1.11768e+06	657808	1289583	456416	1.04882e+06	1.18335e+06	563040	1.19935e+06	820119	1.08873e+06
0.00158288	A6QP15	Hydroxyacid-oxoacid transhydrogenase, mitochondrial	HOT_BOVIN	118596	44323.9	283858	252032	68951.4	108365	69715	319723	70799	109339	152777	115515	1283585	50277.3	99905.7
0.00226469	A6QP36	LMAN2 protein	A6QP36_BOVIN	378797	292549	326043	311096	311049	315220	708359	472569	536608	291884	246439	246707	241935	374383	274720
0.00055816	A6QP70	Beta-sarcoglycan	SGCB_BOVIN	860113	686470	629580	795054	639884	615215	808518	426351	789480	869160	525858	712100	673630	735172	695909
0.000730574	A6QP82	Calpain 3, (P94)	A6QP82_BOVIN	856814	819177	673368	955645	766363	1.00212e+06	851286	890322	928135	855302	771830	775674	851497	739668	992764
1.33e-07	A6QP89	MYBPC1 protein	A6QP89_BOVIN	17103100	17622612	18138246	16439966	18409242	18720822	19132478	19979186	20316078	17623126	18237326	19104540	19254554	18941748	20488490
0.00113446	A6QP99	LMOD3 protein	A6QP99_BOVIN	560510	438607	298109	542532	357013	546200	581662	658569	411792	506101	452762	348326	531439	505544	433760
9.59e-08	A6QPA6	MYH3 protein	A6QPA6_BOVIN	1.55734e+06	1.01919e+06	1.5686e+06	1.46808e+06	1.98016e+06	2.02939e+06	2158492	1857588	1770321	1.83602e+06	1.53428e+06	2528984	2.31662e+06	1.37809e+06	2.32508e+06
0.00057897	A6QPG6	LANCL2 protein	A6QPG6_BOVIN	391168	273663	383575	477678	455838	424186	400566	426898	461405	414166	356022	432841	428281	374859	445058
0.0033741	A6QPI6	Mitochondrial import receptor subunit TOM22 homolog	TOM22_BOVIN	300605	353579	242835	270639	276199	342108	355983	330739	284836	339492	234869	287630	318600	202647	287892
0.002555	A6QPI9	TPSB1 protein	A6QPI9_BOVIN	224672	163940	197409	218307	242593	213704	150041	104437	51865	466268	161813	75640.6	100703	209113	104104
0.00496724	A6QPJ1	RBM24 protein	A6QPJ1_BOVIN	223500	255583	189359	87800.9	159031	62911	196950	41561.1	233155	224575	Filtered	145107	80698.9	256038	99532.7
0.00519891	A6QPT7	Endoplasmic reticulum aminopeptidase 2	ERAP2_BOVIN	Filtered	14934.4	35242.7	Filtered	Filtered	12328.7	Filtered	42490.1	36851.5	Filtered	Filtered	18215	60373.4	12958.2	Filtered
0.00370998	A6QPX8	RAB12 protein	A6QPX8_BOVIN	90630.1	140259	91607.8	114803	87870.3	143320	94260.6	128839	106755	180474	108617	83550.5	63845	102175	128589
0.000995648	A6QPY0;F1N632	Dolichyl-diphosphooligosaccharide--protein glycosyltransferase 48 kDa subunit	OST48_BOVIN;F1N632_BOVIN	298473	2.16648e+06	1310474	2.69785e+06	1.61862e+06	1.08374e+06	962496	2349366	1.55763e+06	2725326	1.40505e+06	237158	982709	1.31542e+06	1.74579e+06
0.00350799	A6QPY8	Peptidyl-prolyl cis-trans isomerase NIMA-interacting 4	PIN4_BOVIN	1.02256e+06	1.4288e+06	62195.7	201338	460556	119757	60355.9	655083	69322.1	2.21812e+06	274523	32519.7	69839.3	5.92523e+06	7860.1
0.00122393	A6QQA9	ACOT2 protein	A6QQA9_BOVIN	309901	361255	352588	270703	254504	186305	332663	125521	313270	310053	281087	366944	356285	369243	241616
0.00582491	A6QQH1	PIR protein	A6QQH1_BOVIN	136015	165147	104142	59108	65351.1	109873	101424	135998	52563.7	61754.2	80046.2	192027	44511.2	127906	59299.5
0.00333187	A6QQL4	UBFD1 protein	A6QQL4_BOVIN	3.40477e+06	1.65466e+06	434802	465371	6.19369e+06	308790	424645	471171	449954	2.40296e+06	319468	444172	1.64877e+06	1.50305e+06	4.08845e+06
0.00763167	A6QQN2	Tyrosine-protein phosphatase non-receptor type	A6QQN2_BOVIN	Filtered	1	1	Filtered	1	1	Filtered	Filtered	Filtered	1	1	Filtered	6521.58	1	Filtered
0.000389051	A6QQP7	Dysferlin	DYSF_BOVIN	592072	1832114	632261	601080	654343	777287	580270	793747	2.82366e+06	624247	673980	641416	3485889	687195	801792
0.000681378	A6QQQ3	Prolargin	A6QQQ3_BOVIN	405168	355841	1.7737e+06	2173051	1.88655e+06	2.44598e+06	601458	2.48434e+06	424611	957167	2.00834e+06	1.91228e+06	648472	1.41439e+06	1.35637e+06
0.00193195	A6QQR7	Glycerol-3-phosphate dehydrogenase [NAD(+)]	A6QQR7_BOVIN	208957	235043	394155	344945	545658	188337	138877	133744	495295	185670	137466	195030	672210	517441	618265
0.00415409	A6QQT9	Acetolactate synthase-like protein	ILVBL_BOVIN	143238	82253	68592.7	Filtered	116692	46654.9	138032	63106.5	30385.9	78366.5	136125	79291.5	61021.6	77779.9	82125.8
0.000298711	A6QR19	ENO2 protein	A6QR19_BOVIN	11698931	8657813	11940104	10622377	13890088	16387495	8461113	14778978	9033284	8708830	10858358	11918755	12834348	10625750	12712718
0.00156362	A6QR49	PDK4 protein	A6QR49_BOVIN	277347	303177	813334	227895	157595	397354	392643	150078	554884	202923	157573	737970	298796	344865	525661
7.41e-08	A7E300;F1MIZ6	Rho GTPase-activating protein 7	RHG07_BOVIN;F1MIZ6_BOVIN	1	40727.2	36391.1	1.43464	1.1597	1	18873.1	18316.5	1	56176.9	1	10732.9	1.17315	27399	1
0.0021456	A7E307	DDX17 protein	A7E307_BOVIN	149168	124713	137402	161107	237532	226824	270808	293394	195217	199547	229080	165522	161645	171145	203819
3.03e-05	A7E316	Protein associated with UVRAG as autophagy enhancer	PACER_BOVIN	177574	845124	102780	269355	631402	26040.6	184864	314730	12649	373400	814369	251113	301517	412521	712384
0.00532808	A7E3Q2	Heat shock 70kDa protein 1A	A7E3Q2_BOVIN	162360	135901	273546	276856	374308	241146	110258	633923	102183	84657.1	471695	281921	139629	240482	103432
0.00415409	A7E3Q8	Plastin-3	PLST_BOVIN	124633	124537	89312.9	104315	152980	156051	128350	239359	87452.1	178287	212180	220168	96423.8	136558	83574.6
0.00184483	A7E3W5	Synaptogyrin-2	SNG2_BOVIN	118433	1	146503	94092.8	173976	Filtered	249375	290985	197244	200901	118010	96064.5	247872	102508	218477
0.00235667	A7MB16	Eukaryotic translation initiation factor 3 subunit B	EIF3B_BOVIN	208973	278164	153045	174437	225196	106906	281059	276766	98940.1	186539	148694	171498	160179	226096	85255.7
0.00352866	A7MB21	FERMT2 protein	A7MB21_BOVIN	234465	277968	196340	225094	209411	166798	216815	161150	256100	226001	178618	255151	125424	280847	96202.9
0.00663363	A7MB43	Myotubularin-related protein 9	MTMR9_BOVIN	Filtered	3548.82	26377.4	Filtered	19113.1	1	49108.5	56960.7	41311	12345	30226.2	121602	Filtered	53888.7	14958.5
0.00130767	A7MB62	Actin-related protein 2	ARP2_BOVIN	909851	837690	120418	1.45084e+06	1.53872e+06	2546469	1.56743e+06	2.45242e+06	2.636e+06	1.51723e+06	2.06758e+06	19132582	1.46492e+06	82499.2	1.58911e+06
0.00303558	A7MB70	Semaphorin-3C	SEM3C_BOVIN	34837.7	54715.1	47485.2	17440.8	37311.1	26759.7	42007.7	48470.7	28412.2	38531.2	20854.4	16628.6	23113	39960.7	21118
0.0041281	A7MB71	Protein ATP1B4	AT1B4_BOVIN	100650	61646	107068	178592	107123	155042	175645	208945	164193	74623	180577	102200	111059	113074	170763
0.000129034	A7MB72	MGC166429 protein	A7MB72_BOVIN	770039	724310	683728	558054	704826	747185	808299	870828	869094	983634	654785	643344	807031	617016	820172
0.00017069	A7MB78	Glycogen [starch] synthase, muscle	GYS1_BOVIN	1.86303e+06	1501304	1.84288e+06	1.7142e+06	1.87541e+06	1.90337e+06	1.99514e+06	3.12487e+06	1.73763e+06	1559936	2.23964e+06	1.46982e+06	1.43685e+06	1.45544e+06	1.69116e+06
0.000547701	A7MBA2	26S proteasome non-ATPase regulatory subunit 1	A7MBA2_BOVIN	315405	320958	395377	377646	432445	292165	372877	310577	319888	426029	310044	304071	281549	290922	330801
0.00694406	A7MBC5	IARS protein	A7MBC5_BOVIN	108992	172410	298879	124849	151388	127953	122711	160297	88830.1	167766	264530	257501	100233	154527	186669
0.00074566	A7MBD4	FARSA protein	A7MBD4_BOVIN	200128	271654	172867	172138	220301	152949	221679	217006	182453	189469	147209	183585	238515	193997	174751
0.00405999	A7MBG8	RuvB-like helicase	A7MBG8_BOVIN	207297	76864.3	127973	207947	139206	161083	292906	106368	248029	162806	120950	150356	150071	198461	160782
0.00144045	A7MBH9	G protein subunit alpha i2	A7MBH9_BOVIN	228954	204218	222224	259960	400468	654090	260290	1.2606e+06	199980	1.10151e+06	598421	757521	1.45828e+06	712730	953438
0.00161297	A7MBI3	L-2-hydroxyglutarate dehydrogenase, mitochondrial	L2HDH_BOVIN	369524	300252	711444	256419	201580	269545	422144	221419	322149	325288	204705	274978	328514	312603	302746
0.00119483	A7MBI5	DPYSL3 protein	A7MBI5_BOVIN	23582.7	94964	97755.8	113246	47011.6	111117	78249.7	112819	835080	61023.1	54637	127094	146569	42279.8	101904
0.00118569	A7MBI6	GLOD4 protein	A7MBI6_BOVIN	684816	770655	597562	654153	676699	683004	716180	606588	546533	513619	690310	553734	491381	632276	456082
0.000635316	A7MBI7	Catechol O-methyltransferase	COMT_BOVIN	236097	252649	232919	273434	248249	218881	205359	259371	230167	197993	220330	217784	229820	261344	265638
0.00567306	A7MBI8	NUDT9 protein	A7MBI8_BOVIN	196225	183011	134443	116979	137178	127774	35405.6	92312.1	215798	85763.2	71645.7	48376.2	49966.8	125654	173735
0.0038765	A7MBJ5	Cullin-associated NEDD8-dissociated protein 1	CAND1_BOVIN	35005.5	56993.1	1.85283e+06	40263.5	26038.9	57580.6	47039.1	35475.7	47264.5	24930.9	82510.3	39119.6	39216	42003.1	45524.4
0.0039669	A7YVD7	NADH dehydrogenase (ubiquinone) complex I, assembly factor 6	NDUF6_BOVIN	348214	319317	245681	283468	180985	386038	254915	238916	244248	265242	148370	359106	384198	273256	265156
0.000935832	A7YW98	Arginine--tRNA ligase, cytoplasmic	SYRC_BOVIN	201105	297651	403741	194472	225775	221805	249481	277950	224098	168424	238670	201747	175778	181529	166338
0.00611676	A7YWC4	ATPase family AAA domain-containing protein 3	ATAD3_BOVIN	46739.1	119733	24198.1	36071.8	42305.1	30888.2	70578.5	34639.3	67830.3	61167	47899.6	50133.8	376702	59628.5	50309.5
0.00113073	A7YWE4	Delta-1-pyrroline-5-carboxylate dehydrogenase, mitochondrial	AL4A1_BOVIN	771872	463366	828200	365941	564799	370846	591106	297984	1.07398e+06	324282	221311	937824	544194	318352	463500
0.00321743	A7YWN2	Fat storage-inducing transmembrane protein 1	FITM1_BOVIN	283295	206199	324674	222394	219543	213187	274296	304695	378057	242772	195029	218040	254815	300910	315032
0.00553175	A7YY28	Protein ABHD14B	ABHEB_BOVIN	Filtered	Filtered	231877	175075	201966	Filtered	189515	37284	42880.3	139430	9970.11	Filtered	Filtered	101074	45495.1
0.00103703	A7YY49	Surfeit locus protein 4	SURF4_BOVIN	344916	407402	493589	325163	537090	430822	485473	609803	506271	427956	551986	277478	279893	281846	371605
0.00470024	A7YY65	MTCH1 protein	A7YY65_BOVIN	182496	169563	193872	104477	129429	196992	211471	149631	140750	163552	251364	109051	148952	147275	188133
0.00208751	A7YY77	ENDOD1 protein	A7YY77_BOVIN	153252	711122	157261	213405	223430	217387	164878	322274	131942	182465	177286	157158	179456	176429	436522
0.00409632	A7Z014	TKT protein	A7Z014_BOVIN	126368	139416	156048	180675	177484	115643	128222	179417	116815	179265	198724	163571	126783	99031	207923
0.00489495	A7Z035	Clathrin interactor 1	EPN4_BOVIN	81453.5	77583.1	33390.8	34985.2	106715	76492.9	85231.3	22203.6	39298.6	95132.5	88409.1	54400.2	60116	8160.56	28767.4
0.00747379	A7Z054	TXNIP protein	A7Z054_BOVIN	14956.6	42702.5	39396.3	24615.3	27101.2	21622.4	19997.4	18262.7	35338.1	25914.6	54766.6	21314.5	19585.8	24190.8	Filtered
0.00113442	A7Z055	PLAA protein	A7Z055_BOVIN	207062	220124	193454	197820	156985	173099	216581	271778	191180	248525	181599	168022	239965	198165	195587
0.000129034	A7Z057	14-3-3 protein gamma	A7Z057_BOVIN	4055633	3.77864e+06	3829107	5.03109e+06	3838273	4.51543e+06	3.5766e+06	5.70987e+06	4.48355e+06	3.61886e+06	4.62958e+06	3474897	3.33339e+06	3410537	4.30517e+06
0.000681378	A7Z066	Calnexin	A7Z066_BOVIN	785828	855574	774632	619811	748821	644691	721790	783586	715433	808723	891472	733442	781432	849386	819786
0.000543696	A7Z068	LMOD2 protein	A7Z068_BOVIN	507447	649187	267048	256524	363964	319477	410102	316579	359687	531301	465849	278596	391343	500153	200774
0.00246336	A8E4P3	STOM protein	A8E4P3_BOVIN	180117	197522	541861	894080	372044	109534	137884	165343	156513	138851	315565	576744	113802	96631.6	267967
0.00931677	A8E657	Alpha-aminoadipic semialdehyde synthase, mitochondrial	AASS_BOVIN	146810	158911	352728	54299.8	456442	411239	188057	125135	243775	372546	395247	247575	216315	210111	94586.4
0.00524657	C4T8B4	Pentaxin	C4T8B4_BOVIN	80700.3	243953	243769	21596.4	87672	20161.4	49256.5	7470.88	Filtered	184131	205262	178071	Filtered	250376	83096.8
0.00501778	C7FFR6;Q1JQ93	Dolichol-phosphate mannosyltransferase subunit 1	C7FFR6_BOVIN;DPM1_BOVIN	49617.4	52659.5	48236.2	18413.9	51018.9	48195.8	61587.2	16201.9	20557.7	56598.4	Filtered	32472.4	54211.6	41649.9	33046.1
0.000943168	D0VZF7	Kruppel like factor 10	D0VZF7_BOVIN	1.46845e+06	227749	73164.5	50483.9	183931	73259.6	9507.99	382553	51388.5	257390	431960	280938	1616.95	162565	349721
0.00511118	D1Z308	Periostin	D1Z308_BOVIN	Filtered	Filtered	32091.1	128109	Filtered	Filtered	Filtered	Filtered	Filtered	Filtered	Filtered	125101	Filtered	Filtered	Filtered
0.00485278	D7GLD0	Mitofusin 2	D7GLD0_BOVIN	109175	46593.9	200845	108507	102862	122068	134910	124151	95249.9	95495.1	89702.7	199686	64662.8	125995	53246.6
0.00165387	D9IE06	Mitochondrial optic atrophy 3 protein isoform b	D9IE06_BOVIN	142188	127257	172556	100169	124196	118099	646090	157556	191965	64996.6	97585.9	120068	144532	186802	164806
3.53e-05	E1AXU0	Cardiomyopathy associated protein 1	E1AXU0_BOVIN	887889	1.51355e+06	424971	427147	1299812	618408	533561	1.16616e+06	528404	1063209	1.10719e+06	456730	796270	1.31029e+06	501708
0.00996009	E1B6Z7;Q58D49	Corrinoid adenosyltransferase	E1B6Z7_BOVIN;MMAB_BOVIN	38877.9	18315.9	80106.3	50131.9	Filtered	50312.3	33694.2	5604.85	25217.8	25132.2	Filtered	76600.1	40101.3	Filtered	44741.7
0.00481111	E1B717	Armadillo repeat containing 10	E1B717_BOVIN	366339	422466	39543	3.71673e+06	519727	2806440	24885.4	194178	3.83294e+06	3.29778e+06	34765.3	2.37561e+06	89506.9	41788.3	201061
0.00144045	E1B726	Plasminogen	E1B726_BOVIN	264810	238532	209678	255951	277450	180447	245757	191329	196052	399459	153976	263666	246483	299646	210402
0.00483301	E1B7G3	Uncharacterized protein	E1B7G3_BOVIN	109081	98539.3	983507	360612	57039.6	128457	165691	306039	2.47743e+06	90825.2	111216	167019	246475	778053	83640.4
0.00496511	E1B7K5	Cytoskeleton associated protein 5	E1B7K5_BOVIN	15872.7	55361.4	23310.7	22935	15726.2	11874.3	22819.7	18110.8	14326.8	15924.5	5939.59	7956.57	5470.08	275187	3724.6
0.00183091	E1B7R4	Eukaryotic translation initiation factor 3 subunit A	E1B7R4_BOVIN	211215	230296	187899	135004	219446	204534	226842	1.02065e+06	176206	246354	788163	231488	143056	182554	1.35243e+06
0.00145022	E1B844	Mitochondrial import inner membrane translocase subunit TIM44	E1B844_BOVIN	165858	172611	297878	174286	155833	140604	331741	178647	125348	188728	228669	194910	217150	191331	280286
0.002454	E1B8B9	Solute carrier family 25 member 42	E1B8B9_BOVIN	114410	378274	136882	107502	129999	173149	117346	59711.9	102938	57398.5	101838	183294	84062	110764	62404.2
0.0047915	E1B8D2	Uncharacterized protein	E1B8D2_BOVIN	486427	1.25219e+06	3.42029e+06	1.57477e+06	636654	579635	1.98033e+06	436956	628488	750114	1.77557e+06	2100194	74171.7	2.05833e+06	1975419
0.00319458	E1B8K6	Uncharacterized protein	E1B8K6_BOVIN	87905.6	129667	153027	102362	146210	142025	243866	165863	1.46448e+06	264982	155144	93901.4	172189	96178	152861
0.00355337	E1B8P9	Mitogen-activated protein kinase	E1B8P9_BOVIN	497827	595911	226454	304821	976671	436476	359048	774432	470363	374911	651294	Filtered	619200	253982	424559
0.00100427	E1B8R6	RBR-type E3 ubiquitin transferase	E1B8R6_BOVIN	45118.2	66225.1	74151.7	69541.5	121617	40569.4	32085.4	84987.9	38294.8	47954.3	89474.8	15863.8	55384.5	35728.4	54731.6
0.00220421	E1B8X4	NEDD8-activating enzyme E1 regulatory subunit	E1B8X4_BOVIN	563933	676314	783432	306872	1.17564e+06	972930	533743	320032	791971	885671	798275	849518	160777	949954	722661
0.000734575	E1B986	Protein kinase AMP-activated non-catalytic subunit beta 2	E1B986_BOVIN	220046	285490	207001	212531	233918	329771	469437	228917	173475	251793	262296	297055	315244	248623	278839
0.00282633	E1B9H1	Tubulointerstitial nephritis antigen like 1	E1B9H1_BOVIN	105020	190641	125627	212114	103930	34120.3	166530	20782.9	76094	151316	109617	126279	92808.5	141643	68265.5
0.00248208	E1B9H3	Cell cycle and apoptosis regulator 2	E1B9H3_BOVIN	390665	451731	667230	1.6989e+06	448128	701785	287345	25922	709375	33291.3	911814	1546267	30952.6	248792	1
0.000512254	E1B9I1	MICOS complex subunit MIC13	E1B9I1_BOVIN	1.38739e+06	1.50151e+06	1.57406e+06	1234669	1.11066e+06	1.93472e+06	1.9468e+06	2287981	1.0338e+06	3.63687e+06	1614212	1.56474e+06	1.87345e+06	1.61969e+06	3181353
0.00240181	E1B9R3	UDP-glucose glycoprotein glucosyltransferase 1	E1B9R3_BOVIN	98669.1	96742.5	201892	135478	205168	101046	182576	134434	123310	274895	340750	183359	221972	140759	301870
0.00399257	E1B9S8	Core-binding factor subunit beta	E1B9S8_BOVIN	122780	190465	131626	320104	134346	170814	Filtered	320962	126648	144689	147536	191028	269707	293450	117101
0.00477689	E1BA17	Collagen type XIV alpha 1 chain	E1BA17_BOVIN	5065.37	1	32757.5	1.54931e+06	17468	1	735832	16086.1	40199.7	4760.87	279490	1	124269	1	143886
0.00106256	E1BA21;Q0II87	Transcription factor A, mitochondrial;Transcription factor A, mitochondrial	E1BA21_BOVIN;TFAM_BOVIN	237401	418772	345792	285359	367007	340458	857908	313076	557671	288667	117937	238177	290505	245948	338046
0.00612605	E1BA29	G protein subunit alpha q	E1BA29_BOVIN	46365.3	47939.2	161700	111644	15605.6	35814.1	44552.6	16998.1	52213.4	132504	68961.7	55666.6	62889.7	92173.9	Filtered
0.00566761	E1BA80	Myosin XVIIIB	E1BA80_BOVIN	19130.5	104079	20631	1	167412	28555.6	1	27872.1	Filtered	1	108456	1	51960.2	77734.5	Filtered
2.72e-05	E1BA93	Synaptopodin	E1BA93_BOVIN	754733	531552	633466	721314	629200	725406	796685	920093	702451	772837	778106	735768	838623	635549	762532
0.000180042	E1BAJ4	Starch binding domain 1	E1BAJ4_BOVIN	2.45712e+06	2.31645e+06	2.87055e+06	2.18705e+06	2.7012e+06	3.57559e+06	2.29833e+06	3.267e+06	3.32297e+06	2337258	2.23845e+06	2142865	1.80738e+06	2.14275e+06	2226865
8.88e-05	E1BB91	Collagen type VI alpha 3 chain	E1BB91_BOVIN	1755512	1.5812e+06	1.7708e+06	2129810	1.9996e+06	1596497	1.63344e+06	1.58154e+06	1.60965e+06	1.59822e+06	1.60141e+06	1.52985e+06	1538116	1.63337e+06	1.62208e+06
0.00374006	E1BBC4	OPA1, mitochondrial dynamin like GTPase	E1BBC4_BOVIN	170499	247619	136565	258352	114393	508330	306994	312083	247203	111960	142489	113498	254099	235126	179142
0.00500765	E1BBI8	Dynactin subunit 4	E1BBI8_BOVIN	167773	161483	141757	Filtered	168345	121796	144182	346752	84886.2	202462	144393	74313.3	220296	166458	82877.4
0.00150453	E1BBY7	Heat shock protein family A (Hsp70) member 4	E1BBY7_BOVIN	332430	510782	266179	238111	340272	337382	304239	244603	237652	320451	326036	238250	195492	308502	175687
0.00319458	E1BC09	Amine oxidase	E1BC09_BOVIN	404606	Filtered	124787	714318	53609	234128	603940	333855	289194	1.46764e+06	291227	187995	1.12263e+06	70929.7	627118
0.0045448	E1BC58	RAB2B, member RAS oncogene family	E1BC58_BOVIN	766538	877728	874242	590107	983634	655288	813840	884654	720181	672764	680770	635670	604443	820346	824337
0.00198072	E1BC94	IBA57, iron-sulfur cluster assembly	E1BC94_BOVIN	246378	126852	393155	89636.6	155368	83222.1	614922	38087.5	247962	149433	148204	71683.8	140130	113533	130370
5.65e-05	E1BCH2	SH3 and cysteine rich domain 3	E1BCH2_BOVIN	709544	531475	704948	596613	932683	687435	559223	781361	881794	998300	590199	565450	831933	689020	787910
0.00452845	E1BCL8	Tripartite motif containing 55	E1BCL8_BOVIN	Filtered	Filtered	Filtered	Filtered	132729	210265	187678	224886	136155	157851	130260	138001	112334	125237	223902
0.00463696	E1BCN8	Phosphoethanolamine/phosphocholine phosphatase	E1BCN8_BOVIN	191787	135652	180023	183836	145766	180240	138234	137204	148506	160271	194128	226014	116219	119130	205000
0.00512282	E1BCX2	Actin binding Rho activating protein	E1BCX2_BOVIN	106999	76242.2	Filtered	97164.2	138496	82511.7	77553.9	109765	Filtered	107734	117076	64889	111244	60485.2	122622
0.000874687	E1BD64	Mitochondrial pyruvate carrier	E1BD64_BOVIN	1.57124e+06	1.57105e+06	1276170	1.2997e+06	1.06793e+06	1.03734e+06	1943139	767552	1520805	1.50738e+06	984781	1.33291e+06	1.27407e+06	1.53018e+06	1.47757e+06
0.00426105	E1BD91	Cardiotrophin 1	E1BD91_BOVIN	22384.8	6944.54	30549.1	13469.3	13640.7	21497.1	12455.9	11327.2	16604.6	14910.1	13724.1	12530.2	16352.8	10985.1	25863.4
0.00587486	E1BDB1	Ras interacting protein 1	E1BDB1_BOVIN	1	8241.98	15965.2	1	1	10036.1	2463.29	1	17073.3	13582.3	5748.62	17245.7	15883.1	6692.72	11332.4
2.65e-05	E1BDC7	Synaptopodin 2 like	E1BDC7_BOVIN	1.45103e+06	2.05952e+06	1.125e+06	1.39294e+06	1.59006e+06	1.2891e+06	1.56981e+06	1.40492e+06	1.33468e+06	1280050	2.83707e+06	1155762	1684421	1.34471e+06	1.74918e+06
0.000870538	E1BDF0	Nexilin F-actin binding protein	E1BDF0_BOVIN	334292	491542	156247	147498	599063	171608	165300	249049	168296	327096	356824	178011	365224	383886	197897
0.000606973	E1BDK6	Uncharacterized protein	E1BDK6_BOVIN	677608	1.11818e+06	905652	550198	791184	740801	2.18998e+06	799071	591765	493540	955458	772536	662942	1228857	880448
0.00265386	E1BDM8	DEAD-box helicase 6	E1BDM8_BOVIN	376108	268118	273187	332839	323962	340192	510785	543725	562412	276929	336833	94886.6	357608	318318	432327
0.00288504	E1BDP3	Succinate-semialdehyde dehydrogenase	E1BDP3_BOVIN	465959	281858	495881	220785	415289	571744	403344	316671	488818	336248	331165	460642	162044	178802	545076
0.00936367	E1BDV7	N(alpha)-acetyltransferase 25, NatB auxiliary subunit	E1BDV7_BOVIN	239007	206979	313656	213844	317779	60601.1	82761.8	76084.7	118329	191404	103926	168914	392863	165395	115553
0.00496307	E1BE76	Uncharacterized protein	E1BE76_BOVIN	137937	146891	175253	133130	10878.2	15811.9	152691	288734	197398	93513	64267.5	172121	183504	184929	170250
2.22e-05	E1BE77	Uncharacterized protein	E1BE77_BOVIN	5.94502e+06	6.2902e+06	6067550	5600322	6.74414e+06	6.7922e+06	6.02051e+06	7427198	5743444	6302644	6130744	5209897	5436242	6.17127e+06	6.11545e+06
0.00353114	E1BE98	Exportin 1	E1BE98_BOVIN	185759	126210	135950	137610	113788	175550	417871	147397	109471	85637.5	293883	135471	94086.6	124520	127669
0.00251092	E1BEA7;F1MBI9;P20821	Glycine cleavage system H protein;Glycine cleavage system H protein;Glycine cleavage system H protein, mitochondrial	E1BEA7_BOVIN;F1MBI9_BOVIN;GCSH_BOVIN	81166.7	430780	200354	344871	228939	359468	198968	323015	249905	419051	382794	335436	452006	540576	261380
0.00964711	E1BEB4	Fibulin 2	E1BEB4_BOVIN	66934.3	91170.8	53619	110236	104898	55291	8167.08	57428.8	32605.5	56079.2	104332	37129.7	17123.4	95883.3	57957.8
0.0022374	E1BEG2	Heterogeneous nuclear ribonucleoprotein A3	E1BEG2_BOVIN	182167	230292	326963	270229	456111	240900	384724	273880	287634	331962	353034	404783	347799	402600	269868
0.00817435	E1BEJ3	Elongation factor G, mitochondrial	E1BEJ3_BOVIN	76664.1	7928.72	1	20292	9508.85	8003.11	46438.5	24852.3	1	35875.2	2559.16	12628.2	21194	93502.5	2426.74
0.00129343	E1BEK9	UPF1, RNA helicase and ATPase	E1BEK9_BOVIN	86260.2	81644.5	65311.3	41913	62992.2	90239.3	151635	68972.5	65285.3	106505	95555.9	31662.7	46067.1	125538	87187
0.00532653	E1BEM1	Eukaryotic elongation factor 2 kinase	E1BEM1_BOVIN	Filtered	62786.1	53423.2	36405.6	183700	109691	68551.1	189826	97062.8	15579.6	243302	Filtered	Filtered	40968.3	49457.8
0.00402412	E1BEM3	Uncharacterized protein	E1BEM3_BOVIN	598887	519991	433761	367620	580530	581301	537758	Filtered	514658	594807	427030	259304	Filtered	Filtered	Filtered
0.00656672	E1BEW5	Protein phosphatase	E1BEW5_BOVIN	15795.5	Filtered	15630.2	13050.9	Filtered	71099.6	13030.7	Filtered	Filtered	1	Filtered	66082.4	108979	Filtered	117167
0.00126427	E1BEW9	WD repeat domain 87	E1BEW9_BOVIN	2.55651e+06	4267115	5336590	3.48029e+06	1.36595e+06	1214111	3.58806e+06	503992	881719	2.8513e+06	2419726	1819387	958774	1.72722e+06	2.90963e+06
2.36e-06	E1BF23	Myomesin 2	E1BF23_BOVIN	11291065	11777842	12689910	13569049	13666918	14512992	11466015	16793872	13958984	11829727	13012929	11379912	11782384	11795465	14198360
0.00114705	E1BF39	5'-nucleotidase, cytosolic IA	E1BF39_BOVIN	2.34632e+06	1.62108e+06	1.8811e+06	1.03478e+06	1.06914e+06	429959	713312	1.78199e+06	1.16208e+06	1108579	718138	447774	3.48337e+06	1.11349e+06	802619
0.00106256	E1BFJ4	Ring finger protein 17	E1BFJ4_BOVIN	1	265911	1.2492e+06	1.33432e+06	1.99801e+06	1096252	1645347	3.8217e+06	4.06427e+06	Filtered	2.57839e+06	3666392	2.06207e+06	Filtered	4213572
0.000359101	E1BFV0	Karyopherin subunit beta 1	E1BFV0_BOVIN	489573	422993	401841	436770	503420	534316	488624	688813	474672	398558	524589	376239	354757	457482	465304
0.00339281	E1BG76	Sec1 family domain containing 1	E1BG76_BOVIN	122347	93981.2	117514	107023	86294.2	94404.7	104358	125486	158345	139494	105875	83100.2	244067	81588.3	125538
0.00188381	E1BGA0	Integrin subunit alpha 7	E1BGA0_BOVIN	258426	244519	174736	167134	268285	236365	344299	194857	137240	219090	249669	189243	160686	219254	194588
0.0044034	E1BGC1	Methylcrotonoyl-CoA carboxylase 1	E1BGC1_BOVIN	123635	59734.7	63984.3	25178.7	76202	76251.4	100629	Filtered	22567.8	112066	90157.6	56048	43387.6	11539.5	21608
0.00532653	E1BGD5	Mitochondrial E3 ubiquitin protein ligase 1	E1BGD5_BOVIN	84297	107484	58198.9	34983.2	66010.7	104001	94032.9	15399.3	130209	70182.6	48182.6	27910.9	36953.3	1	97246.7
0.00374291	E1BGE5	Importin 7	E1BGE5_BOVIN	92819.2	98530.4	51965.6	38905.1	74012.9	94947.5	70835.3	160515	119247	47960.1	135459	40291.1	73948.7	105596	88976.9
0.00130277	E1BGJ0	LDL receptor related protein 1	E1BGJ0_BOVIN	269278	283300	Filtered	2.9914e+06	3.38967e+06	637348	564224	Filtered	902157	151196	2.764e+06	3.77025e+06	855285	1.74375e+06	89829.2
0.00319458	E1BGJ4	Alpha-mannosidase	E1BGJ4_BOVIN	90178	76000.9	121840	82297.8	87491.5	59985.1	47928.2	160198	109622	65276.2	55748.6	106268	55846	62298.9	93850.1
0.00873727	E1BGL3	Cytoplasmic polyadenylation element binding protein 3	E1BGL3_BOVIN	1	1	21768.3	1	1	1	31333.2	15705.1	37326.3	1	Filtered	1	18421.6	11296.9	9091.94
0.00478772	E1BGR7	40S ribosomal protein S4	E1BGR7_BOVIN	487046	509918	349348	373990	493933	407202	468593	347870	354995	322600	473921	249054	274764	421304	365949
0.00868928	E1BGU0	HEAT repeat containing 5A	E1BGU0_BOVIN	1.18162e+06	23574150	27745224	25496054	1.27944e+06	30701588	221846	37385312	191472	1.33892e+06	1.70253e+06	21617918	23221902	1.47563e+06	1.75861e+06
0.00159856	E1BH06	Uncharacterized protein	E1BH06_BOVIN	147477	178576	535929	153725	151626	187529	888666	179813	263593	278405	119765	55028.5	95863.2	147166	153989
0.00478772	E1BH79	Elongation factor like GTPase 1	E1BH79_BOVIN	1261084	686234	1.20801e+06	1.97949e+06	351812	1.49112e+06	719196	1.7314e+06	2647497	1.6354e+06	2.16649e+06	945099	1.08401e+06	1.50492e+06	2.24591e+06
0.00287277	E1BH93	Uncharacterized protein	E1BH93_BOVIN	86315.6	115575	111997	32467.6	109435	100369	Filtered	161804	81880.5	76461.8	111109	85965.1	55498.3	Filtered	43850.1
0.000558055	E1BHL1;P41976	Superoxide dismutase [Mn], mitochondrial;Superoxide dismutase [Mn], mitochondrial	E1BHL1_BOVIN;SODM_BOVIN	3443945	4.38937e+06	3.19698e+06	4379144	3.70701e+06	3.02078e+06	4.02484e+06	4001007	3.33076e+06	2.88177e+06	3021720	2.59009e+06	3521667	3.2993e+06	2.82468e+06
0.00360325	E1BHP7	Integrin subunit beta 1 binding protein 2	E1BHP7_BOVIN	109221	97243.2	124251	160704	106280	209027	199280	154270	82496.1	28380.2	81571.1	92950.1	126339	65708.4	74765.3
0.00226469	E1BHQ9	Uncharacterized protein	E1BHQ9_BOVIN	Filtered	11698.6	13358.5	70935.6	31908.9	14020.3	29934.8	1	Filtered	1254.74	11184.5	1	41424	73471.2	Filtered
0.00370258	E1BHT5	Ubiquitin protein ligase E3 component n-recognin 4	E1BHT5_BOVIN	72096.8	137172	91147.7	350653	200117	159030	89039.6	97923.8	90436.1	103690	146247	279666	152141	106144	140379
0.000683556	E1BI62;F6Q816	Uncharacterized protein	E1BI62_BOVIN;F6Q816_BOVIN	350642	427182	405503	30864.4	458359	253479	461228	94476.3	505235	390567	107597	176133	352753	413768	127225
0.000105174	E1BI98	Collagen type VI alpha 1 chain	E1BI98_BOVIN	1.86508e+06	1.63625e+06	1.99455e+06	2.6211e+06	2.31632e+06	1.66037e+06	1.88146e+06	1.81183e+06	1.75289e+06	1.94905e+06	1.74609e+06	1.86713e+06	1.8109e+06	1.98065e+06	1.87613e+06
0.00145022	E1BIA1	PTPRF interacting protein alpha 3	E1BIA1_BOVIN	29903648	31032790	30505866	36551212	44907748	43545684	23037228	46980108	42933252	29922112	38821860	27595236	40395868	34904072	39513548
0.00383361	E1BIB4	Heterogeneous nuclear ribonucleoprotein L	E1BIB4_BOVIN	159059	214754	144803	189214	104929	225985	100633	180101	139185	130998	165769	115347	140651	149402	74963.2
0.00146828	E1BID4	Leucine rich single-pass membrane protein 2	E1BID4_BOVIN	239308	Filtered	299281	Filtered	Filtered	326578	Filtered	Filtered	244405	186139	Filtered	193086	135694	211855	Filtered
0.00302964	E1BIE7	PGAM family member 5, mitochondrial serine/threonine protein phosphatase	E1BIE7_BOVIN	4.36853e+06	2528918	3.1289e+06	2.33568e+06	1.33341e+06	1882351	2.7017e+06	5.37356e+06	855056	4161303	4.51831e+06	3358835	418987	1.31192e+06	2.78799e+06
0.000254476	E1BIN0	Formin homology 2 domain containing 1	E1BIN0_BOVIN	370811	297653	388735	327659	359789	398131	254408	514725	356830	296465	354302	324919	240575	359938	335584
0.00108213	E1BIN5	Cullin 3	E1BIN5_BOVIN	551796	567907	533449	452095	697321	403019	322993	834371	237345	414956	448835	148147	254296	418290	161705
0.00523799	E1BIQ0	Polyribonucleotide nucleotidyltransferase 1	E1BIQ0_BOVIN	524131	371484	503545	1.16103	50383.7	828482	780369	495485	442541	404163	52944.1	329468	217653	356298	423927
5.91e-05	E1BIS6	Synemin	E1BIS6_BOVIN	1.29329e+06	1.45548e+06	1.37256e+06	1.35116e+06	1.33716e+06	1.71008e+06	1456467	1.81009e+06	1.79369e+06	1413103	1.47765e+06	1319135	1.35307e+06	1.3503e+06	1.43113e+06
0.0029219	E1BIU0	SEC24 homolog C, COPII coat complex component	E1BIU0_BOVIN	54300	26796.3	59911.1	71097.3	55390.6	6570.53	96978.1	63475.6	59279.9	93267.6	83879.8	47367.8	125676	102741	20665.1
0.00301902	E1BIU6	Protein phosphatase 2 regulatory subunit B''alpha	E1BIU6_BOVIN	13665.9	26603	15695.6	55433.4	13953.3	44459.7	32470.6	Filtered	28474.4	25099.1	Filtered	43772.2	4991.02	10745.1	15921.3
0.00121482	E1BJ08	Uncharacterized protein	E1BJ08_BOVIN	1.24919e+06	1.81263e+06	1.12578e+06	588865	1.44995e+06	1.7521e+06	664857	1.06902e+06	1.62113e+06	848441	1256236	1.07215e+06	549486	1197229	747589
0.000715783	E1BJA2	Apoptosis inducing factor mitochondria associated 1	E1BJA2_BOVIN	1.0574e+06	1.17875e+06	1.20405e+06	943756	1.05565e+06	946719	1.41855e+06	778684	960850	1.22274e+06	975044	1.2e+06	1.47776e+06	1.27013e+06	1.18556e+06
0.00523471	E1BJC0	Carnosine N-methyltransferase 1	E1BJC0_BOVIN	32867.4	29641.3	31317.6	69064.5	17456.1	9577.32	47825.7	83476.7	56182.1	49466	32828.5	77732.5	31310.6	23323.3	65172.5
0.00658402	E1BJH7	Ribokinase	E1BJH7_BOVIN	6992.35	Filtered	Filtered	Filtered	Filtered	Filtered	9880.73	7333.56	6296.74	10295.3	Filtered	Filtered	17760.6	Filtered	3614.06
0.00173443	E1BJZ1	Fibronectin type III and SPRY domain containing 2	E1BJZ1_BOVIN	343748	377010	448358	313163	237775	321961	1.36447e+06	399948	333972	222072	287655	1.34293e+06	261038	1.17287e+06	296512
0.00166063	E1BK63;Q5EAD6	Ribosomal protein L15;60S ribosomal protein L15	E1BK63_BOVIN;RL15_BOVIN	430621	433626	231709	246893	325118	304420	371300	404130	377444	343292	304660	193744	272810	409827	265712
8.69e-06	E1BK71	Protein kinase C and casein kinase substrate in neurons 3	E1BK71_BOVIN	925054	845750	845220	885695	707185	991430	885354	907314	939626	818908	933772	692154	651219	768144	777136
0.000196946	E1BKM4	Programmed cell death 6 interacting protein	E1BKM4_BOVIN	458515	290116	211875	484839	327483	1.06901e+06	303947	1.01513e+06	1.42121e+06	315528	744482	428562	707047	332891	487692
0.00260683	E1BKQ6	Myosin XVIIIA	E1BKQ6_BOVIN	439667	378184	429614	278245	237594	287710	360612	252397	225971	486688	431007	335324	442301	396552	493812
0.00166071	E1BKV5	Sarcospan	E1BKV5_BOVIN	3.60243e+06	2691265	2.89768e+06	2.66608e+06	2.68097e+06	4.17965e+06	1.87029e+06	3.12315e+06	2.64337e+06	3.66274e+06	2.07302e+06	2.10345e+06	915577	3.14016e+06	2.21591e+06
0.00445912	E1BKX3	MYB binding protein 1a	E1BKX3_BOVIN	Filtered	51690.9	18793.4	Filtered	11348.3	1	13368.1	Filtered	26514.2	44314.9	1	6171.14	Filtered	19902.6	1
0.00516975	E1BKX7	Filamin B	E1BKX7_BOVIN	1069533	774500	399057	397781	499557	600093	479023	498670	600288	1.28013e+06	904990	478616	590583	653634	367808
0.00717189	E1BKY9	Coproporphyrinogen oxidase	E1BKY9_BOVIN	30113.2	15731.1	17095.7	16301.4	1	27335.5	33007.7	1	Filtered	47409	10447.6	8031.18	37386.8	20126.3	Filtered
0.000478446	E1BKZ1	Glutathione reductase	E1BKZ1_BOVIN	345379	218593	197197	119742	104109	224291	211626	199008	167910	153668	179987	175747	277207	164115	240176
0.000443786	E1BL04	Xin actin binding repeat containing 2	E1BL04_BOVIN	728897	1.39696e+06	147042	171205	660166	191124	201666	424350	103911	792275	746170	135290	354158	857392	184522
0.0030493	E1BL12	Prolactin regulatory element binding	E1BL12_BOVIN	182567	65426.8	104612	155801	109506	137964	131933	143825	165168	171516	193343	104855	100740	205748	138718
0.00154408	E1BL26	Ring finger protein 123	E1BL26_BOVIN	176494	163384	153746	167089	160395	208729	150420	190111	168517	162923	164022	156417	153186	166596	183151
0.000534604	E1BL29	Bleomycin hydrolase	E1BL29_BOVIN	502176	488142	435752	573668	490766	454576	609193	870467	407630	573269	540550	558286	360983	512273	566862
0.00522913	E1BL45	EH domain binding protein 1 like 1	E1BL45_BOVIN	22747.4	29151.7	5875.83	23249	37481.6	31222.7	14701.6	49749.6	9596.54	16954.8	39256.2	13346.1	4384.9	10559.2	25192.5
0.00767316	E1BLD1	HECT domain E3 ubiquitin protein ligase 1	E1BLD1_BOVIN	63354.1	55022.7	47560.3	42478.7	51364.7	33687.7	49386.4	1	76211.5	27723.8	50990.9	128897	36871.9	33657.7	38728.3
0.00567057	E1BLK4	Voltage-dependent calcium channel gamma-6 subunit	E1BLK4_BOVIN	1185570	2.47936e+06	289321	1.26934e+06	1.47403e+06	Filtered	129451	Filtered	933106	Filtered	Filtered	Filtered	2.25247e+06	Filtered	Filtered
0.000825942	E1BLN7	Protein phosphatase 1 regulatory subunit 3A	E1BLN7_BOVIN	560753	498736	494859	501752	572637	825580	476327	714578	766972	501616	564826	543233	921780	488442	593823
0.00339281	E1BLV6	Valyl-tRNA synthetase	E1BLV6_BOVIN	59404.2	113723	71013.6	60214	81199	43447.9	80557.3	45388.4	70216.9	70445	69428.9	71311.1	47447.8	56152.3	36827.6
0.00214245	E1BLZ8	Eukaryotic translation initiation factor 3 subunit F	E1BLZ8_BOVIN	389561	221869	133120	476368	472701	1.12258e+06	169663	1525386	172493	401933	2.49899e+06	1.07199e+06	1.14587e+06	154719	2.00007e+06
0.00316296	E1BM58	Periaxin	PRAX_BOVIN	Filtered	Filtered	Filtered	126594	511156	Filtered	Filtered	Filtered	Filtered	Filtered	151837	69474.2	Filtered	Filtered	37762.9
0.002555	E1BMD3	Peptide-methionine (R)-S-oxide reductase	E1BMD3_BOVIN	556504	398566	253294	421901	432513	262767	315061	513156	274756	344345	511265	496907	471987	289685	376789
0.0029779	E1BMD6	Uncharacterized protein	E1BMD6_BOVIN	24930.1	32734.2	410884	183298	67622.2	58290.2	Filtered	44536.1	186571	126355	133942	133974	51755.5	378298	71689.3
0.00177234	E1BME6	Hexokinase 2	E1BME6_BOVIN	259492	290646	621843	248141	206939	388642	213609	338693	231588	256490	235169	208247	147683	694879	152798
0.00506919	E1BMF2	CAAX prenyl protease	E1BMF2_BOVIN	Filtered	Filtered	Filtered	Filtered	Filtered	Filtered	Filtered	443990	Filtered	Filtered	445434	Filtered	Filtered	Filtered	Filtered
0.00327838	E1BMG2	Dynein axonemal heavy chain 5	E1BMG2_BOVIN	Filtered	Filtered	59593.2	Filtered	196071	Filtered	54356.1	Filtered	Filtered	Filtered	Filtered	Filtered	27544.8	127191	Filtered
0.00519672	E1BMJ0;P50448	Serpin family G member 1;Factor XIIa inhibitor	E1BMJ0_BOVIN;F12AI_BOVIN	Filtered	Filtered	75573.2	61309.6	Filtered	22400	Filtered	Filtered	27835.7	84727.8	37779.5	46663.9	7135.65	Filtered	Filtered
0.00770011	E1BMS0	Uncharacterized protein	E1BMS0_BOVIN	14348.6	13557.4	39399.1	1	13079	1	11654.8	1217.88	336853	384.989	14193.3	1.24667e+06	28056.2	823690	17344.7
0.00166217	E1BMU6	A-kinase anchoring protein 1	E1BMU6_BOVIN	108388	112229	91493.2	131843	106708	81955.5	97251.2	147702	83191.7	131126	82648.8	121530	105561	163374	74215.2
0.00349771	E1BMW9	Purine rich element binding protein A	E1BMW9_BOVIN	184277	205135	197894	244582	229868	182494	232340	262037	210719	335942	182981	224799	160475	186302	253405
0.000478446	E1BMZ9	Structural maintenance of chromosomes protein	E1BMZ9_BOVIN	13307963	15594483	12191318	14182090	17655838	16008608	15551463	22003488	17842590	14063521	18775362	14804193	22641388	18479208	18072564
0.0055155	E1BN47	Cytoplasmic FMR1-interacting protein	E1BN47_BOVIN	31000.2	36567.4	39181.6	44261.1	47579.1	24617.8	18181.4	27083.7	39298.5	38888.3	32511.2	28576.2	29339.2	31765.1	33497.6
0.00474848	E1BN58	OTU deubiquitinase 4	E1BN58_BOVIN	1.38283e+06	1.13486e+06	1.36212e+06	2.079e+06	1.83663e+06	834066	1.96647e+06	2.11818e+06	2.05909e+06	1.1347e+06	1.62037e+06	1.41706e+06	770541	1.16073e+06	1.09575e+06
0.00201605	E1BNC9	Ankyrin 3	E1BNC9_BOVIN	151410	202051	224082	190982	163318	235916	183049	222507	211846	260860	119615	167036	182885	167223	177812
0.000234346	E1BNE2	Uncharacterized protein	E1BNE2_BOVIN	440584	382458	326787	332174	305527	363469	473672	748555	502957	368593	445120	329678	435664	453096	532403
0.000348311	E1BNE7	Caveolae associated protein 1	E1BNE7_BOVIN	1.58433e+06	1.76942e+06	2.09322e+06	2.05926e+06	1.64277e+06	1.28194e+06	1.62583e+06	1.64115e+06	1.70918e+06	1.63387e+06	1.59198e+06	1.89358e+06	1.43829e+06	1.98311e+06	1.65627e+06
0.000326857	E1BNF6	Spen family transcriptional repressor	E1BNF6_BOVIN	23461014	48286548	15966532	32296122	19508738	25788358	47903272	53098284	39036412	21452776	17541130	46870124	21317212	29265738	36900152
0.00555427	E1BNF8	FGGY carbohydrate kinase domain containing	E1BNF8_BOVIN	1.19395e+06	996720	1.33811e+06	2.83605e+06	1.62771e+06	669826	3.94909e+06	60887.6	1.33282e+06	972949	1.96504e+06	752575	46920.8	1.63502e+06	376459
0.00515732	E1BNH9	Obscurin like 1	E1BNH9_BOVIN	9377.8	222441	118673	137996	1	Filtered	28321.1	127377	193367	22018.2	230353	1	6024.8	11668.6	1
0.000348397	E1BNQ4	ATP-dependent (S)-NAD(P)H-hydrate dehydratase	NNRD_BOVIN	470209	687920	515889	445423	675998	509310	464836	589136	525390	385243	512578	553472	524132	489280	755926
0.00251092	E1BNY4;P62276	Ribosomal protein S29;40S ribosomal protein S29	E1BNY4_BOVIN;RS29_BOVIN	861796	786063	760142	973278	339769	192159	1397445	753759	495806	Filtered	Filtered	526539	1.01731e+06	876616	Filtered
0.0020999	E1BNY9	HECT, UBA and WWE domain containing 1, E3 ubiquitin protein ligase	E1BNY9_BOVIN	43301.2	39778.8	40619.7	32879.4	46662.2	32479.1	41017.3	42000.3	41587.9	34244.3	37238.5	31260.4	24001.1	42178	17512.8
0.00413306	E1BP36	MMS19 nucleotide excision repair protein homolog	MMS19_BOVIN	38756.3	1	Filtered	Filtered	57484.9	Filtered	110335	Filtered	6946.32	Filtered	1	1	1	1	Filtered
1e-06	E1BP87	Myosin heavy chain 4	E1BP87_BOVIN	1.60306e+06	4.18144e+06	8858249	1.4829e+06	3.40904e+06	2769947	1788007	1.55299e+06	6.97759e+06	3276513	2.48308e+06	1.93899e+06	1.55831e+06	2.09305e+06	1.83033e+06
0.000728004	E1BP91	Aminopeptidase	E1BP91_BOVIN	956893	991241	877219	1.50017e+06	1084173	1.07099e+06	1.04088e+06	1.13291e+06	917824	1.05379e+06	1155630	1.15285e+06	790362	909767	765264
0.0066533	E1BPG0	Malonyl-CoA-acyl carrier protein transacylase	E1BPG0_BOVIN	20909.7	20350.6	1	6647.73	16758.8	Filtered	49597.2	1	6059.08	78174.4	1	10727.5	28988.2	12576	Filtered
0.00578309	E1BPR4	SEC24 homolog B, COPII coat complex component	E1BPR4_BOVIN	11963.5	55811	49189.6	53538.1	26535.5	28024	10446.7	19882.8	24188.1	38581.3	38315.3	29673.5	27157.3	15934.5	66807
0.000472694	E1BPR7	Sarcoglycan delta	E1BPR7_BOVIN	982143	942442	1.20554e+06	1.03417e+06	870281	845088	1.01675e+06	887907	1.06165e+06	1.10053e+06	1391465	1.0796e+06	815624	1.14032e+06	1355467
0.000359101	E1BPV6	Smoothelin like 1	E1BPV6_BOVIN	644025	488544	796382	368731	1.42095e+06	1627522	732201	500512	812877	879821	455957	773223	422668	558608	440334
0.00339191	E1BPW1	Oxysterol-binding protein	E1BPW1_BOVIN	155524	159641	982048	195810	186637	193523	119185	262844	277046	176739	199523	98075.3	159436	174220	420375
0.00493367	E1BPX1	Vacuolar protein sorting 13 homolog C	E1BPX1_BOVIN	42062.6	11763.6	39467.3	20648.9	18801.8	34144.1	57679.7	17007.3	40390	10303.2	49549.5	19072.5	117101	15028.5	35494.8
2.41e-06	E1BPX9	Leucine rich pentatricopeptide repeat containing	E1BPX9_BOVIN	1.59572e+06	1.97909e+06	2.5069e+06	2.64212e+06	2.47855e+06	2.22732e+06	2.46433e+06	3.54431e+06	1.91263e+06	3.33532e+06	3.63976e+06	3.07095e+06	1.52154e+06	2439625	3143366
0.0067104	E1BQ15	Cytoplasmic linker associated protein 2	E1BQ15_BOVIN	430277	1.92506e+06	1.48134e+06	831446	890032	Filtered	1.3832e+06	Filtered	138795	891060	490566	Filtered	151042	448266	827532
0.00641138	E1BQ16	O-GlcNAcase	E1BQ16_BOVIN	89532.3	66243.3	126277	61888.9	78414.3	77465.5	81813.9	59471.2	58414.3	60910.4	71413.3	111625	46278.3	74166.3	56576.6
0.00527986	E1BQ32	CRK proto-oncogene, adaptor protein	E1BQ32_BOVIN	57459.9	Filtered	Filtered	Filtered	71465.3	80232.8	70252.3	Filtered	Filtered	Filtered	5064.99	Filtered	56370.7	40999.8	89901.4
0.00493395	E1BQ37	Splicing factor proline and glutamine rich	E1BQ37_BOVIN	531766	114476	107842	79803.7	253411	130520	56128.9	91693.5	150046	92462.3	119060	112734	247703	87310.5	130213
0.00129293	F1MB67	Long-chain fatty acid transport protein 1	F1MB67_BOVIN	194867	251958	282882	128739	202196	208693	314224	131727	236171	192665	193362	272623	275711	220853	239579
0.00784931	F1MBC5;P00741	Coagulation factor IX	F1MBC5_BOVIN;FA9_BOVIN	62144.7	Filtered	64354.7	39793	Filtered	Filtered	40091.9	49351.4	31726.6	88801.1	2588.2	36634.3	81796	90633	63208.6
0.00443699	F1MBG5	Non-specific serine/threonine protein kinase	F1MBG5_BOVIN	84999.9	182463	93173.2	27758.5	47596.3	73754.4	262108	120090	251227	387776	54064.9	34612.4	172642	221850	111528
0.00124249	F1MBP8	COP9 signalosome subunit 5	F1MBP8_BOVIN	371819	390257	335102	417706	366439	374153	388248	386625	301130	433009	384146	336233	320502	411249	407107
0.00159387	F1MBQ0	Dynein cytoplasmic 1 light intermediate chain 2	F1MBQ0_BOVIN	52606.8	56691.3	63316.4	58613.1	66474.2	46094.7	19451.1	55848.5	45315.3	95433	94376.3	36372.3	79606.9	60396.4	58362.6
5.65e-05	F1MBR1	Heat shock 27kDa protein 2	F1MBR1_BOVIN	1.7914e+06	1.50712e+06	1739632	1.64895e+06	1.80211e+06	2.05694e+06	1.30655e+06	2.43923e+06	1.72839e+06	1.8057e+06	1.50908e+06	1.2914e+06	1370988	1.70941e+06	1.3549e+06
0.00263482	F1MBW3	Acyl-CoA synthetase long chain family member 4	F1MBW3_BOVIN	81670.3	267837	243053	175372	48421.3	72812.8	319855	79667.7	165893	114320	96865.4	111290	145431	41434.2	82840.3
0.00381824	F1MC11	Keratin, type I cytoskeletal 14	F1MC11_BOVIN	756041	109958	572669	390221	419955	253789	455294	493346	402179	861828	259469	1.02604e+06	703058	217211	368840
0.00889019	F1MC13	Laminin subunit alpha 5	F1MC13_BOVIN	42026.9	685718	230457	90718.8	84768.3	38797.7	278128	26727.1	68337.2	62848	871267	29930.9	100126	38442.2	52511
0.00355337	F1MC48	IQ motif containing GTPase activating protein 1	F1MC48_BOVIN	63240.5	97552.6	105072	78618.5	67248.4	107676	115685	132341	79616.6	98143.9	69216.1	112817	71970.4	70374.6	84718.2
0.00123509	F1MCA8	Thymopoietin	F1MCA8_BOVIN	73795.7	95927.7	102970	134282	122954	82849	125617	133843	96442.6	130598	119429	85309.6	90888.6	85910.2	77857
0.000933316	F1MCN8	Alpha-methylacyl-CoA racemase	F1MCN8_BOVIN	215720	213967	35160.2	51598.2	98693.8	70411.7	140659	150963	179588	126319	126930	126633	155744	99606.9	100769
0.00256856	F1MCT8	Synaptotagmin binding cytoplasmic RNA interacting protein	F1MCT8_BOVIN	218228	307261	268132	300888	353842	838746	265502	370037	185477	269851	363865	246774	224988	294070	232915
0.000858383	F1MCZ0;Q32L93	GMP reductase;GMP reductase 2	F1MCZ0_BOVIN;GMPR2_BOVIN	564173	681704	642400	656833	392856	1.06877e+06	429811	1.10943e+06	537164	871534	461735	686291	754959	818579	1.02651e+06
0.00486119	F1MD40	Collagen type VI alpha 6 chain	F1MD40_BOVIN	1.20025e+06	2.33421e+06	1.22806e+06	513351	1.71509e+06	1.50715e+06	826335	1.12427e+06	576160	983568	15730.9	561941	684789	1.64457e+06	527985
0.000478446	F1MD66;P27214	Annexin;Annexin A11	F1MD66_BOVIN;ANX11_BOVIN	1.11011e+06	1.07174e+06	1021235	1.12437e+06	970568	958109	1.20626e+06	1.20313e+06	1.09279e+06	941926	899620	992676	1.00017e+06	911416	1.16624e+06
6.14e-05	F1MD77	Laminin subunit gamma 1	F1MD77_BOVIN	941320	603343	655008	862250	636116	703131	769283	1.0024e+06	802156	649467	654583	688460	705851	669132	742109
0.00453031	F1MDA6	Vacuolar protein sorting 45 homolog	F1MDA6_BOVIN	Filtered	22551.6	46626.8	31617.4	48811.9	62348	59764.9	67671.1	71892.3	60470.1	54023.7	36057.6	40751.4	20232.1	53041.3
0.00147622	F1MDB2	Uncharacterized protein	F1MDB2_BOVIN	286983	320214	160638	79923.5	94804.9	101426	413229	51629.6	154824	302566	83114.7	110036	354058	112920	251308
0.000647032	F1MDL6	Mitochondrial calcium uniporter	F1MDL6_BOVIN	319324	386021	322557	195263	303007	360008	436312	218107	279888	348297	519963	293467	299034	397127	294993
0.00559377	F1MDN4	60S acidic ribosomal protein P0	F1MDN4_BOVIN	319447	298057	1	1	214503	1	79109	1	78085.6	365931	1	1	13048.1	398616	34677.6
0.000458768	F1MDV3	Uncharacterized protein	F1MDV3_BOVIN	578146	607379	486217	592625	591766	626793	614845	643929	578728	538783	607563	521964	464193	543460	621772
0.00430436	F1MDY1	Uncharacterized protein	F1MDY1_BOVIN	500098	727074	507057	498424	531226	355421	422392	684870	1.02555e+06	614805	766542	582855	779436	723418	647572
2.97e-06	F1ME21	Zinc finger and BTB domain containing 38	F1ME21_BOVIN	38408396	32485766	38990624	40836024	35419068	40184396	45553592	77426824	41045464	36825932	41432452	22227706	25215788	31202322	36611888
0.000605963	F1ME62	Cardiomyopathy associated 5	F1ME62_BOVIN	336965	276967	322099	346820	301069	359882	396958	415517	328206	342345	358015	323658	413594	513396	411623
0.00649993	F1ME65	Cytoskeleton associated protein 4	F1ME65_BOVIN	1	6956.97	6598.08	1	16175.2	6957.29	6655.47	3814.66	1	1	1	Filtered	1	7364.48	1
0.00088783	F1MEN8;Q29RV1	Protein disulfide-isomerase A4	F1MEN8_BOVIN;PDIA4_BOVIN	169123	319848	148082	207653	410487	447344	183317	402729	349466	372462	392134	250285	304769	288813	411726
0.000113028	F1MER7	Heparan sulfate proteoglycan 2	F1MER7_BOVIN	1.00154e+06	1.1778e+06	833688	1.08804e+06	928832	720530	1.42531e+06	984189	997867	988672	925277	893024	1006984	765883	1.05029e+06
0.00471355	F1MES6;Q2KIJ6	UBX domain-containing protein 6	F1MES6_BOVIN;UBXN6_BOVIN	93272.8	60461.4	122752	84930.9	Filtered	98933.1	84553.5	99513.9	93495.5	52162	75729.8	68890.8	64367	40584.2	58153.1
0.00448498	F1MEX9	Acyl-CoA synthetase long chain family member 3	F1MEX9_BOVIN	45654	84975.5	134951	149900	60247.6	116310	45635.3	97395	38593	46110.9	107321	136944	59944.3	93632.2	161212
0.0045448	F1MEY2	Enoyl-[acyl-carrier-protein] reductase, mitochondrial	F1MEY2_BOVIN	177146	162207	106871	113962	82943.4	238097	196004	35367.1	105704	66303	89563	93144.4	94959.3	223426	36642
0.00329408	F1MF42	Uncharacterized protein	F1MF42_BOVIN	186786	89604.7	186649	266233	484786	144023	173376	11833.5	40146.6	120124	35850.6	530136	122649	72747.4	100186
0.0016433	F1MF76	Uncharacterized protein	F1MF76_BOVIN	95849.2	59607.6	86346.3	81786.8	107325	103817	94305.3	143656	100972	72940.8	109004	80722.8	67842.4	70867.1	78291.4
0.00186675	F1MF78	Spectrin repeat containing nuclear envelope protein 2	F1MF78_BOVIN	87765.1	115744	139698	122054	277721	99987.4	111881	105314	2.05465e+06	187551	171607	162679	132708	161012	120243
0.000592982	F1MF97	Nidogen 2	F1MF97_BOVIN	277749	272197	234489	402680	432566	207267	263539	219653	312030	242015	190487	267383	236787	220726	267433
0.00386882	F1MFB7	4-aminobutyrate aminotransferase	F1MFB7_BOVIN	55583.3	76885.1	91541	Filtered	68757.3	64830.5	66712.1	74846.5	72502.9	60248.8	65583.2	60018.5	76918.7	52720.9	81020.5
0.00258815	F1MFD1	Uncharacterized protein	F1MFD1_BOVIN	56654.3	61696.3	92670.7	66747.7	40717.7	55443.5	32702.6	34645.5	25664.1	51940	117462	47330.2	46630.5	69347.7	87663.7
0.0021456	F1MFF5;Q02371	Uncharacterized protein;NADH dehydrogenase [ubiquinone] 1 alpha subcomplex subunit 3	F1MFF5_BOVIN;NDUA3_BOVIN	1.82997e+06	1.69463e+06	1.96814e+06	1.69279e+06	1.46227e+06	2.18875e+06	2.99362e+06	1.64856e+06	2.50554e+06	2.32068e+06	1.68203e+06	2.3738e+06	1835720	2.30533e+06	2.22527e+06
0.00112948	F1MFG7	Biphenyl hydrolase like	F1MFG7_BOVIN	130438	180967	466402	201306	150688	363634	248539	248034	304878	115844	256009	331610	236068	201749	320305
0.000909815	F1MFL6	Uncharacterized protein	F1MFL6_BOVIN	635340	535640	559926	717251	725246	745283	825179	449206	699723	446260	733501	613581	586136	1.53826e+06	522401
0.000696647	F1MFZ5	Unc-45 myosin chaperone B	F1MFZ5_BOVIN	498941	516457	290350	518246	554676	518467	342792	525423	581727	594030	479278	460847	577826	385874	523514
0.000996969	F1MG05;Q3SZV3	Elongation factor 1-gamma	F1MG05_BOVIN;EF1G_BOVIN	965415	1.43746e+06	954820	848787	817751	1.56881e+06	1.10643e+06	999516	1084458	989679	1.22319e+06	919919	735202	1.27244e+06	1.20328e+06
0.00434696	F1MG06	Regulatory associated protein of MTOR complex 1	F1MG06_BOVIN	36552.4	41484.1	71534	Filtered	29371.6	Filtered	58670.9	Filtered	40966.8	34460.4	Filtered	Filtered	40504.5	Filtered	Filtered
0.000935832	F1MG10	COP9 signalosome complex subunit 6	F1MG10_BOVIN	420516	518429	505544	545903	407545	417053	529590	641060	344534	514795	453598	414650	365035	461488	514313
0.00319458	F1MG56	Serine/threonine-protein phosphatase 2A 55 kDa regulatory subunit B	F1MG56_BOVIN	800806	892558	779355	974402	818232	763479	757970	704952	1039624	642272	682626	566570	613936	909016	577267
0.00557384	F1MG81	ATP synthase mitochondrial F1 complex assembly factor 1	F1MG81_BOVIN	36520.6	26682.5	42727.2	36555	21985.2	39340.6	37732.6	3935.33	16121.4	26830.5	Filtered	53537.8	22978.8	13818.5	1
0.000117817	F1MG82	Hypoxia inducible factor 1 subunit alpha inhibitor	F1MG82_BOVIN	103916	137327	115262	122158	133431	127275	188084	274315	138481	106418	171941	238999	138300	119186	127953
0.000249716	F1MGC0	Succinate--CoA ligase [ADP-forming] subunit beta, mitochondrial	F1MGC0_BOVIN	2.94336e+06	2.90237e+06	2.92145e+06	2.47771e+06	2.66818e+06	2675766	3.42367e+06	2.54181e+06	3.28242e+06	3011550	2475858	2.89737e+06	3.50246e+06	2.87574e+06	3.13336e+06
0.000935832	F1MGU7	Fibrinogen gamma-B chain	F1MGU7_BOVIN	1.23626e+06	1.53267e+06	923983	588742	1020925	426895	617114	1154710	457900	1.29715e+06	925223	515004	474498	1.40556e+06	554634
0.00537268	F1MH20;Q2TBW0	Ataxin-10	F1MH20_BOVIN;ATX10_BOVIN	75704.7	54932.1	33005.8	35768.2	95010.5	48428.1	67024.7	54318.2	81304.8	35243.8	57204.3	24672.8	55780.9	39407.5	54743.7
0.00446116	F1MH25	Archaelysin family metallopeptidase 2	F1MH25_BOVIN	1	1	1	1	1.02972	1	52028.2	1	1.65803	1	39756.6	1	1	1	1
0.00123323	F1MH40	Uncharacterized protein	F1MH40_BOVIN	612027	773519	465369	744662	704958	280751	638802	561924	359867	843337	497385	374524	459083	681970	269278
0.00874444	F1MH61	Family with sequence similarity 98 member B	F1MH61_BOVIN	11129.3	21427.6	1	1	Filtered	1	Filtered	1	Filtered	1	Filtered	1	18446.5	52590.9	1
0.00336039	F1MHK9	Uncharacterized protein	F1MHK9_BOVIN	1.48948e+06	1.43293e+06	618793	2.28029e+06	1.53943e+06	1971520	1.0736e+06	2.27506e+06	1.79025e+06	1.16973e+06	Filtered	1.19342e+06	1.81447e+06	1.64034e+06	2.03947e+06
0.00107679	F1MHM5	Tyrosine--tRNA ligase	F1MHM5_BOVIN	183497	162723	172059	209366	162724	137365	175848	177216	127192	142035	118064	175374	195421	102679	135481
0.000997078	F1MHQ4;P48035	Fatty acid-binding protein, adipocyte;Fatty acid-binding protein, adipocyte	F1MHQ4_BOVIN;FABP4_BOVIN	717356	868713	1244727	948534	424905	470361	728351	807031	752000	914971	749686	1.05206e+06	491387	960239	1.06838e+06
5.3e-06	F1MHT1	Amylo-alpha-1, 6-glucosidase, 4-alpha-glucanotransferase	F1MHT1_BOVIN	5029728	4110822	4.45536e+06	5.593e+06	4508975	5.52517e+06	4.59904e+06	5737307	5252910	4.85798e+06	4.48562e+06	4.60376e+06	4.41397e+06	4.087e+06	5.04846e+06
0.0044878	F1MHT2	Phosphatidylinositol-5-phosphate 4-kinase type 2 beta	F1MHT2_BOVIN	133346	78102.3	106476	85507.6	116899	82295	43240.4	81670.4	73410.6	85100.7	77046.8	75491.1	55178.4	83519.9	171606
0.00917467	F1MI47;Q5EA36	RNA-binding protein 14	F1MI47_BOVIN;RBM14_BOVIN	99069.2	Filtered	36650	Filtered	Filtered	51494.8	65666.5	52876.9	Filtered	Filtered	39066.6	Filtered	Filtered	1182.26	Filtered
0.00536659	F1MI97	Actin binding LIM protein 1	F1MI97_BOVIN	110993	165608	36733.2	37536.2	82639.3	33315.9	41418.1	38323.8	57206.9	164839	91390.7	53469.8	95447.2	140593	61902.5
0.00506086	F1MIH3	Kelch like family member 33	F1MIH3_BOVIN	97988.9	Filtered	164399	159625	87908.2	110911	64485.5	181021	152594	37215.7	50559.1	82094	75677.2	62048.2	87882.8
0.0014413	F1MIT6	Vasoactive intestinal peptide receptor 2	F1MIT6_BOVIN	8154760	6540591	9302956	7867562	7.99446e+06	8212781	6.83346e+06	9352839	10156892	7.26339e+06	6722072	4.74057e+06	6.0071e+06	6.95196e+06	6613810
0.000143871	F1MIU2	BCL2 associated athanogene 3	F1MIU2_BOVIN	1.51793e+06	2.00955e+06	1.01379e+06	887428	1.61749e+06	1174145	1.21387e+06	1.5712e+06	1.17368e+06	1.5989e+06	1.70116e+06	1065605	1.43234e+06	1.74001e+06	1.03833e+06
3.16e-09	F1MJ28	Alpha-1,4 glucan phosphorylase	F1MJ28_BOVIN	39735420	35074432	38501860	48463164	43843020	45139276	37443060	54467896	44346792	40018136	43838620	43331404	35765480	37415856	49269888
0.00486769	F1MJ59;Q2T9R6	Omega-amidase NIT2	F1MJ59_BOVIN;NIT2_BOVIN	382594	250972	268873	259738	388854	250848	471202	410379	299316	223764	231925	300331	239608	254237	248594
0.00798086	F1MJ70	Heat shock protein family A (Hsp70) member 12A	F1MJ70_BOVIN	4547.14	17643.1	9971.67	71490.7	58209.8	Filtered	21369.2	Filtered	Filtered	Filtered	Filtered	36989.7	Filtered	65324.8	Filtered
3.93e-05	F1MJ90	Phosphorylase b kinase regulatory subunit	F1MJ90_BOVIN	1.35899e+06	1.14263e+06	1.02387e+06	1.59622e+06	1.35556e+06	1.6175e+06	1.31512e+06	2.0617e+06	1.50288e+06	1.31081e+06	1.33853e+06	954804	1091444	1.16886e+06	1.46495e+06
0.000850468	F1MJ95	Unc-80 homolog, NALCN channel complex subunit	F1MJ95_BOVIN	2.89904e+06	1.8028e+06	2197358	2065137	4866080	3128964	3.2221e+06	2.18779e+06	2443098	1.2713e+06	2.77757e+06	3.32507e+06	3.3524e+06	2.51165e+06	1.7412e+06
0.00252519	F1MJI7	Lamin B2	F1MJI7_BOVIN	184944	191776	210666	177632	212815	200826	208758	196258	156226	303106	169136	193815	261232	211009	298391
0.00392133	F1MJK3	Uncharacterized protein	F1MJK3_BOVIN	45781	26193.8	Filtered	38609	34180.5	94391.8	19791.4	39531.3	42245.6	37929	47025.2	83509.2	231836	Filtered	56624
0.00532653	F1MJP6	Zyg-11 related cell cycle regulator	F1MJP6_BOVIN	29790.8	13639.9	1	24421.9	27879.5	22355.6	37563.7	1	23564.4	17062.7	22988.4	4714.88	22231.4	1	3957.41
0.00180031	F1MJQ3	Alpha-amylase	F1MJQ3_BOVIN	191941	147874	212108	307871	154705	339125	363063	343047	228617	178671	315371	226218	290552	261313	398811
3.71e-05	F1MJS4	Phosphoglucomutase-1	F1MJS4_BOVIN	15752489	14816847	18431972	22946362	19473266	20309778	17196500	22974166	18983664	15437110	17468474	18135326	13489610	12725346	19872992
9.65e-07	F1MJT6	Creatine kinase S-type, mitochondrial	F1MJT6_BOVIN	19642422	22127254	20661510	19472812	19444764	16175446	26859530	12959327	23686198	22279108	16667489	20357522	22229874	20475848	23203540
6.24e-05	F1MJW7	Uncharacterized protein	F1MJW7_BOVIN	6.60335e+06	6.03013e+06	7.12883e+06	6.74196e+06	6.61137e+06	7052778	8192877	6.85425e+06	7.78032e+06	5.94419e+06	6.50912e+06	6082419	6051077	5.92193e+06	7540075
0.000840925	F1MK30;Q56JZ1	60S ribosomal protein L13	F1MK30_BOVIN;RL13_BOVIN	990133	1286247	774856	809996	970359	1.04071e+06	1053721	928801	610358	1105717	690672	524760	851732	1.25982e+06	558253
0.00455265	F1MK36;Q1LZB0	DDRGK domain-containing protein 1	F1MK36_BOVIN;DDRGK_BOVIN	92020.6	1	23769.6	Filtered	1	35389.8	41662.5	Filtered	23187.3	9716.31	19655.8	19206.5	7867.12	1	1.74318
0.00146828	F1MK41	Epimerase family protein SDR39U1	F1MK41_BOVIN	93424.5	90576.7	122228	93905.6	55390.5	130797	166694	70555.8	96519.5	115886	92977	72916.7	133378	92731.5	81527.1
0.00706175	F1MKB7	Uncharacterized protein	F1MKB7_BOVIN	292769	90367.3	268908	99671.3	217356	285848	153660	19746.7	Filtered	14261.1	Filtered	Filtered	63192.3	244164	142975
0.000914178	F1MKE9	Spectrin beta chain	F1MKE9_BOVIN	330212	214648	272435	245936	301656	271979	352144	292034	265686	309435	232196	279350	271799	278734	306988
0.000199378	F1MKG2	Collagen type VI alpha 2 chain	F1MKG2_BOVIN	2441709	2.35077e+06	2.44616e+06	2.88263e+06	2.60647e+06	1.92575e+06	1.90633e+06	2.22346e+06	2292107	2.49249e+06	2.17956e+06	2.09632e+06	2.587e+06	2923484	2.41438e+06
0.00123734	F1MKH6;Q2KJG3	Asparagine--tRNA ligase, cytoplasmic;Asparagine--tRNA ligase, cytoplasmic	F1MKH6_BOVIN;SYNC_BOVIN	344503	330775	178070	410419	417245	447567	423128	198093	479655	214905	385034	306133	210241	290237	405500
0.00549279	F1MKS5	Histidine-rich glycoprotein	F1MKS5_BOVIN	23235.8	Filtered	25084.6	55093.6	33842.1	27207.6	55432.9	89156.8	13431.7	68089.1	33466.5	34851.7	45309	49793	56116.7
0.000818714	F1MKT3;P21671	Phosphoinositide phospholipase C;1-phosphatidylinositol 4,5-bisphosphate phosphodiesterase delta-4	F1MKT3_BOVIN;PLCD4_BOVIN	216495	263966	297857	282214	350518	283360	313061	310550	250894	188921	317183	295329	180675	234798	284799
0.00730124	F1MKT7	Disco interacting protein 2 homolog C	F1MKT7_BOVIN	70345.8	54069.4	35964.3	14765.1	672168	28719.4	34681.2	2.11751e+06	84843.1	1	65797.3	41355.7	55489.6	56258.2	84317.3
0.0014066	F1ML12;Q58DA7	Glutaredoxin-3	F1ML12_BOVIN;GLRX3_BOVIN	515058	539917	426559	591265	508886	606907	593112	662273	537277	409049	463774	463984	446695	446113	520746
0.00765417	F1ML34;Q3ZBM5	Sorting nexin;Sorting nexin-5	F1ML34_BOVIN;SNX5_BOVIN	1	5066.32	Filtered	1	1	Filtered	8316.37	Filtered	Filtered	1	1	1	1	1618.05	Filtered
0.000757796	F1ML72	Ribosomal protein L34	F1ML72_BOVIN	344721	463426	319923	360072	450270	354169	360122	346305	402342	669906	372816	354025	373257	525891	409302
0.00235667	F1MLA4;Q3T046	3-hydroxybutyrate dehydrogenase type 2	F1MLA4_BOVIN;BDH2_BOVIN	152959	129615	104062	230899	116255	174372	124111	323200	128966	129777	147386	237015	220887	130972	146558
3.66e-06	F1MLB8	ATP synthase subunit alpha	F1MLB8_BOVIN	13789140	15188798	13761079	10466685	11519819	11624598	15897746	8482423	13486813	13318434	11470573	12441990	14341677	15680436	15187609
0.000872044	F1MLD0	Pantothenate kinase 4	F1MLD0_BOVIN	268091	180869	212003	222200	196297	197451	212065	220350	195309	270685	288510	232622	349164	216454	250915
0.00507027	F1MLG1	SRP receptor subunit beta	F1MLG1_BOVIN	164264	180503	130278	91080.9	122112	55013.1	53277.9	129614	115602	116405	162080	72611.3	184994	102820	118507
0.00582491	F1MLI8	Podocalyxin like	F1MLI8_BOVIN	119250	165027	148824	Filtered	110291	96562.7	187579	Filtered	Filtered	180186	133669	180647	132778	155618	202275
0.000410541	F1MLV1	26S proteasome regulatory subunit 10B	F1MLV1_BOVIN	482689	479751	501829	377984	415989	369438	505999	490212	424613	503054	436719	338443	349273	548437	314762
0.00018926	F1MLW7;F1N160	Uncharacterized protein	F1MLW7_BOVIN;F1N160_BOVIN	2.19534e+06	5579714	2.60756e+06	4.8847e+06	5.81639e+06	1.86461e+06	3.19816e+06	6.70242e+06	2236440	2733129	6363913	3.48063e+06	2.26927e+06	5486531	2.64473e+06
0.00140672	F1MLW8	Uncharacterized protein	F1MLW8_BOVIN	1.60868e+06	491403	569480	1599448	822559	1.0423e+06	834331	2.49946e+06	307288	1.04733e+06	315014	1.3163e+06	2.38516e+06	1.33183e+06	1.33508e+06
0.000210007	F1MLX0;Q2KIB0	Uncharacterized protein;Fumarylacetoacetate hydrolase domain-containing protein 2	F1MLX0_BOVIN;FAHD2_BOVIN	439450	586683	389120	349269	311967	418339	478786	149397	350411	380999	294054	394814	407371	354112	430805
0.000152124	F1MLX6	AMP deaminase	F1MLX6_BOVIN	2.96928e+06	2.40782e+06	2.73922e+06	3.94799e+06	3.29039e+06	3.74496e+06	2.59094e+06	3890351	3.51092e+06	2.46034e+06	3.08529e+06	2.27085e+06	2.22943e+06	2.83002e+06	3249389
2.86e-09	F1MM07	Myosin-7	F1MM07_BOVIN	53279524	59554824	58545644	42067128	45892112	57904680	68699504	35409860	46039988	60137544	46088064	59935604	69746952	65101412	52998636
0.00196695	F1MM52	Cancer-related nucleoside-triphosphatase homolog	F1MM52_BOVIN	162031	219359	198952	133815	233814	366035	269651	331142	219967	126521	286595	220412	171340	167079	248895
0.0017358	F1MM57	Myosin heavy chain 14	F1MM57_BOVIN	168994	104802	222825	71392.8	111939	182809	98205.2	77399.7	71203.9	118973	225279	122325	113688	173540	78941.7
0.00835433	F1MM83;Q2TBQ8	6-phosphogluconolactonase	F1MM83_BOVIN;6PGL_BOVIN	129369	59416.4	78015.8	73720.5	58155.5	32472.5	102347	53932.6	40066.1	43296.1	50998.3	76536.3	70819.8	50295.4	76296.1
0.00352755	F1MM88	NIMA related kinase 9	F1MM88_BOVIN	1	18974.3	28907.5	33986.3	520.078	206339	32026.9	74079.4	1	22789.3	61646.5	1	198122	1	93353.4
0.00187968	F1MMB8	CapZ-interacting protein	F1MMB8_BOVIN	232786	165887	108118	168136	109052	114482	74478.7	126739	60399.8	72125.8	114105	127103	122917	144800	156229
4.91e-06	F1MME6	Myomesin-1	F1MME6_BOVIN	6.615e+06	6.43736e+06	6.92109e+06	6587631	7.49711e+06	7.01902e+06	6873634	8608007	7859522	6913789	7.18478e+06	6.178e+06	6732596	7040439	7377801
1.22e-06	F1MMH2	Integrin subunit alpha 9	F1MMH2_BOVIN	84810192	95946832	91627800	81372504	80564232	107592120	103297704	127425336	85295592	90944992	107179152	69858672	81405872	96667120	102331320
0.000999519	F1MMK7	GTP-binding protein	F1MMK7_BOVIN	274420	294816	94652.4	133801	278389	114319	124544	377657	71835.1	284466	251228	93575	183103	293026	90188
0.00113442	F1MMK8	Lysine--tRNA ligase	F1MMK8_BOVIN	267149	273784	334612	273881	292092	203576	243421	298701	457790	284923	260334	213211	289430	255399	237085
0.00024649	F1MMR6	Cathepsin D	F1MMR6_BOVIN	595288	1.2119e+06	877577	606611	828913	485409	970827	649986	608381	773150	946500	701257	557458	954428	618806
0.00356659	F1MMU4	Uncharacterized protein	F1MMU4_BOVIN	575099	377110	316732	402053	330688	275871	339293	422384	329916	361655	208269	251065	331788	397327	395442
0.00123516	F1MN04	Uncharacterized protein	F1MN04_BOVIN	1.52205e+06	1.5971e+06	1.4587e+06	561325	2.49935e+06	632150	2.5029e+06	1.00606e+06	3.3485e+06	2.47308e+06	769390	470794	814281	1.86781e+06	379282
0.000899913	F1MN23;Q3T0R4	Dehydrogenase/reductase SDR family member 7B	F1MN23_BOVIN;DRS7B_BOVIN	762059	687840	781083	694537	672120	683665	908996	738331	1.03512e+06	629249	724954	769209	788640	723192	902975
0.00423198	F1MN55	Transmembrane anterior posterior transformation 1	F1MN55_BOVIN	76125.5	72398.5	36725.7	18205.5	65693.9	39029.9	1	30750.3	50439.1	34731.8	33630.4	46399.2	44381.1	62569.9	1
0.00106256	F1MNI4	RAB5B, member RAS oncogene family	F1MNI4_BOVIN	231004	298768	177276	242705	401948	409996	314570	318369	200937	379745	245378	407239	337794	249399	533875
0.00113446	F1MNK0	BCL2 like 13	F1MNK0_BOVIN	495171	630673	523337	444820	418713	443038	605490	331086	384106	408337	360279	418651	357999	572911	363099
0.00361689	F1MNN6;Q3SYU9	Major vault protein	F1MNN6_BOVIN;MVP_BOVIN	138839	86315	79266.4	107510	95431.1	128202	49586.6	312280	53008.9	76307.7	440058	274583	276827	68194.2	358221
0.00447493	F1MNN7;Q2TBI0	Lipopolysaccharide-binding protein	F1MNN7_BOVIN;LBP_BOVIN	80304.8	65691.2	96381.6	50334.5	51031.2	65768.3	92572.1	41608.7	60237.8	146782	50606.9	84845.6	57236.6	124133	47229.9
0.00119264	F1MNS5	Ectonucleotide pyrophosphatase/phosphodiesterase 1	F1MNS5_BOVIN	145619	109444	143432	128861	114723	146508	242466	225565	139636	224498	155893	164074	146891	108770	274058
0.00128527	F1MNS8	PDGFA associated protein 1	F1MNS8_BOVIN	387142	145574	184924	230082	132486	266763	222866	137606	182859	220382	219817	172258	316903	205390	364325
0.00558086	F1MNS9	Protein phosphatase 1 regulatory subunit	F1MNS9_BOVIN	94660.6	Filtered	Filtered	Filtered	Filtered	136368	Filtered	113017	Filtered	115979	96255.2	178030	Filtered	110205	64344.1
0.00751236	F1MP97;Q3SZK4	FAST kinase domain-containing protein 4	F1MP97_BOVIN;FAKD4_BOVIN	179596	139474	140931	165639	46683.3	126500	132893	115186	109435	105862	157297	70449.2	103935	135567	27491.8
0.0069388	F1MPK6	Tenascin XB	F1MPK6_BOVIN	392668	190754	126414	110414	49730.4	9750.84	45840.1	1	34205.3	62072.9	55288.8	69059	21609	569916	22133.8
0.0014413	F1MPP1;Q17R06	RAB21, member RAS oncogene family;Ras-related protein Rab-21	F1MPP1_BOVIN;RAB21_BOVIN	319753	306629	222809	288889	785276	282679	291698	512890	233131	375843	629086	265152	242949	293742	353548
0.00147795	F1MQ21	Nestin	F1MQ21_BOVIN	249307	581562	123396	196115	299635	298761	86108.4	368318	153965	273086	304067	108097	219751	336999	232121
0.000720812	F1MQ37	Myosin heavy chain 9	F1MQ37_BOVIN	437924	607586	395365	493049	525931	399698	463502	462647	458045	504407	815922	1.82117e+06	480423	484573	498548
0.00319458	F1MQE8;Q3T0C9	Synaptojanin-2-binding protein	F1MQE8_BOVIN;SYJ2B_BOVIN	167788	186487	196428	80261.7	172174	264341	288679	80270.7	246346	249435	203182	82037.9	210174	283991	236708
0.00441255	F1MQG4	Zinc finger DBF-type containing 2	F1MQG4_BOVIN	555650	689538	492251	1.06982e+06	1.32276e+06	969867	422387	1634376	1.43719e+06	615818	896932	438519	1.02091e+06	934093	868973
0.000719067	F1MQI1	Talin 2	F1MQI1_BOVIN	214796	294848	166677	283690	250610	207912	262307	280879	156870	222661	214365	210399	214047	268856	211665
0.00555407	F1MQL2	Uncharacterized protein	F1MQL2_BOVIN	888258	Filtered	2.00467e+06	309791	509382	Filtered	469773	259631	303320	606492	Filtered	277150	Filtered	699595	120648
0.00589285	F1MQT9;Q29423	CD44 antigen	F1MQT9_BOVIN;CD44_BOVIN	79506.6	154521	Filtered	87197.3	36130.7	Filtered	126142	158718	Filtered	67511.4	147608	63685.9	130244	163991	54690.4
0.00169222	F1MQV7	Non-specific serine/threonine protein kinase	F1MQV7_BOVIN	406226	299069	413063	456689	462163	415907	401281	378361	443209	456137	517331	347163	314357	425742	431147
0.00164352	F1MR63	Uncharacterized protein	F1MR63_BOVIN	156330	327286	154631	241435	256343	145611	448624	174948	250921	222749	175031	278308	212525	206693	175551
0.00764195	F1MRE5	Acyl-CoA binding domain containing 3	F1MRE5_BOVIN	338735	448307	325027	Filtered	598386	472074	329900	488854	519512	585100	510981	561032	865361	351988	902181
0.00102962	F1MRI2;Q3SZV6	Mitochondrial import inner membrane translocase subunit Tim21	F1MRI2_BOVIN;TIM21_BOVIN	658959	862076	256946	670156	202123	530165	234081	325514	172796	1.09969e+06	890566	507254	271553	717296	693159
0.00477689	F1MRP0	GH3 domain containing	F1MRP0_BOVIN	73476.8	64994	53778.6	13625.6	48632.8	3711.51	54064.3	21106.5	32946.7	56516.7	54740.2	32908.3	22234.9	41007.2	31835
0.000127359	F1MRQ7	SH3 domain binding glutamate rich protein	F1MRQ7_BOVIN	5847905	2.07846e+06	2.79474e+06	2.19525e+06	2114090	2.43714e+06	4.34255e+06	2492684	14312422	1.96327e+06	2.49331e+06	1.88669e+06	1.50777e+06	1.54791e+06	2661909
0.00172119	F1MRT9	Utrophin	F1MRT9_BOVIN	1631618	967496	1.37968e+06	1.48905e+06	862011	890108	1.49701e+06	1.04723e+06	1.17211e+06	1.47912e+06	1.35259e+06	1825223	1.06206e+06	1.4517e+06	1480476
0.000555796	F1MS25;P23709	NADH dehydrogenase [ubiquinone] iron-sulfur protein 3, mitochondrial;NADH dehydrogenase [ubiquinone] iron-sulfur protein 3, mitochondrial	F1MS25_BOVIN;NDUS3_BOVIN	1.68239e+06	2.16819e+06	2.20687e+06	1.57501e+06	1.68993e+06	1.60138e+06	2.40577e+06	1.31884e+06	2.02114e+06	1.66845e+06	1.32345e+06	2.01988e+06	2.01027e+06	2.11938e+06	1.887e+06
0.00537268	F1MS40	Craniofacial development protein 2	F1MS40_BOVIN	354522	473863	376086	322136	403621	290081	405562	251860	649931	254324	363320	451002	626531	473388	286528
0.00470183	F1MS62;G3MZI2	Uncharacterized protein	F1MS62_BOVIN;G3MZI2_BOVIN	35627.7	64921.9	22065.9	22800.9	88198.5	138329	46351.4	107688	35652.4	24750	115738	59092.8	21891.8	66095.3	50297.2
0.00126403	F1MSC3	Acetyl-CoA carboxylase beta	F1MSC3_BOVIN	178516	78736.3	221147	111829	60542.5	158912	197477	32191	190314	230582	86951.4	206821	118779	120294	201384
0.003175	F1MSD2;Q2TBU9	RuvB-like helicase;RuvB-like 2	F1MSD2_BOVIN;RUVB2_BOVIN	116950	182543	58766.7	53255.5	240576	433077	111656	209777	27901.5	103917	391328	682403	462528	196504	401503
0.000326857	F1MTP2	Carboxylic ester hydrolase	F1MTP2_BOVIN	231728	228344	186874	272791	281397	195102	183870	412985	218938	252401	255734	114765	93628.4	253592	153115
0.000935832	F1MTP5	WD repeat-containing protein 1	F1MTP5_BOVIN	Filtered	464611	505751	364189	318563	Filtered	316236	1.14084e+06	615436	Filtered	898183	854768	Filtered	286831	Filtered
0.00456651	F1MTT7	3,2-trans-enoyl-CoA isomerase, mitochondrial	F1MTT7_BOVIN	347463	322329	337717	314562	267765	467376	466235	306019	268752	376377	190501	383373	323966	232016	245370
0.00146704	F1MTW8;Q0VCW8	Phosducin-like protein 3	F1MTW8_BOVIN;PDCL3_BOVIN	160712	197572	129814	161366	134952	217863	170663	227351	207603	273048	217516	233617	143693	197375	210049
0.0033791	F1MTY9	Heme oxygenase (Decycling) 2	F1MTY9_BOVIN	68702.6	108986	Filtered	Filtered	143746	Filtered	75484.9	1	98177	171630	47321.8	Filtered	63613.3	70660.1	Filtered
0.000547701	F1MTZ0	Protein phosphatase inhibitor 2	F1MTZ0_BOVIN	251879	305840	331212	219957	844684	310434	942281	505043	294454	276780	269141	366404	275803	291107	326551
0.00763676	F1MU23;Q08DG4	F-box/LRR-repeat protein 8	F1MU23_BOVIN;FBXL8_BOVIN	34968.8	21639.1	36444.5	22528.7	17231.6	20221.3	21773.2	1	50519.1	44676.9	16533.9	31133.6	8700.6	1	12533.6
0.000843928	F1MU24;Q3B7M9	Alpha-1,4 glucan phosphorylase;Glycogen phosphorylase, brain form	F1MU24_BOVIN;PYGB_BOVIN	1.17216e+06	2.37631e+06	10546921	4.16252e+06	3.31417e+06	127882680	1.31663e+06	2385458	430402	2.69839e+06	148669600	137355632	2.4986e+06	2.19947e+06	157680992
0.00261279	F1MU34	Aminopeptidase	F1MU34_BOVIN	68717.5	92716.3	33786.4	69143.7	114880	32955.7	121296	118835	54058.5	61260.8	70723.9	78844.7	59886	60041.8	53822
0.00122289	F1MU79;Q9TRY0	Peptidylprolyl isomerase;Peptidyl-prolyl cis-trans isomerase FKBP4	F1MU79_BOVIN;FKBP4_BOVIN	413873	583169	344991	415447	473363	427636	403870	356388	448642	428465	713522	365694	624114	617704	400099
0.00194899	F1MU85	BRO1 domain and CAAX motif containing	F1MU85_BOVIN	105093	160839	183743	175120	141820	105152	162365	147436	120577	173442	111102	135588	144534	165702	171073
0.00324737	F1MUP9	Vesicle amine transport 1	F1MUP9_BOVIN	154040	176733	216156	219509	125286	53217.5	210148	198542	116346	215077	164491	148382	307574	139752	127527
0.00216912	F1MUT0	Histone-lysine N-methyltransferase SETD7	F1MUT0_BOVIN	161872	279135	172115	106917	203801	196573	214486	357920	170604	183766	333534	97339.5	159786	208313	219320
0.00416289	F1MUU5	NLR family member X1	F1MUU5_BOVIN	76175.8	56613.2	62876.5	127022	56991.6	61258.8	100236	72156	73546.2	59737.3	253235	48290.4	72309.7	60801.7	85731.8
0.00542235	F1MUZ8;P46446	Aspartoacylase	F1MUZ8_BOVIN;ACY2_BOVIN	53073.2	96151.3	115080	103006	98384.2	40121.8	1	1	96631.8	136030	91364.6	139984	158293	189816	118076
6.5e-06	F1MUZ9	60 kDa heat shock protein, mitochondrial	F1MUZ9_BOVIN	1.56067e+06	1.61348e+06	1.44058e+06	3.76437e+06	1.30392e+06	1605469	1.76892e+06	1.19408e+06	1.27957e+06	1.70362e+06	1.34839e+06	1.37292e+06	1.76678e+06	3.29687e+06	1.56273e+06
0.00197397	F1MV74;P07857	Non-specific lipid-transfer protein	F1MV74_BOVIN;NLTP_BOVIN	380056	460796	311536	263616	373842	323084	450063	431503	283317	383891	393949	357922	319199	454650	324996
0.00279986	F1MV85	Polysaccharide biosynthesis domain containing 1	F1MV85_BOVIN	222111	223273	219438	170669	192554	192652	341031	220620	140199	184576	169255	161541	108977	202814	104526
0.00469287	F1MVB5	Chromosome 23 C6orf136 homolog	F1MVB5_BOVIN	120273	139922	63635.5	97346.7	97286.1	85335	177571	80417.7	113392	111539	132336	131197	178623	148653	105584
0.00116657	F1MVC9	Proline rich basic protein 1	F1MVC9_BOVIN	274503	299638	182541	114618	241528	284994	294165	192565	347229	329264	155210	142132	246719	104170	181659
0.00700283	F1MVK1	Uncharacterized protein	F1MVK1_BOVIN	140401	184573	79683.3	89519.7	180249	78977.7	88905.5	217377	63849.8	204182	197250	110734	94557.6	149966	83391.8
0.00408649	F1MVP8	2-hydroxyacyl-CoA lyase 1	F1MVP8_BOVIN	19355.7	53762.1	33335.8	25415.3	38740.6	1	60098.9	1659.65	7391.41	25002.4	155095	536.567	62878.9	36238.1	20886.5
0.000609048	F1MVS4	Nucleolar protein 3	F1MVS4_BOVIN	889594	1.02354e+06	1.05473e+06	742718	762747	749671	1.15154e+06	1.08824e+06	1.27076e+06	739610	677853	873376	871955	912310	928277
1.36e-05	F1MVX2	LanC like 1	F1MVX2_BOVIN	2.08943e+06	1.76891e+06	1.46239e+06	1537178	1.93906e+06	1.72902e+06	1.64244e+06	2.05538e+06	1.91348e+06	1.85226e+06	1.56266e+06	1.71304e+06	1.44207e+06	2.03373e+06	1.88343e+06
0.0041528	F1MW13	Deoxyribonuclease	F1MW13_BOVIN	116312	92529	116566	133760	133013	122450	105587	121753	101624	145501	33089.2	134700	63515.1	90576.8	108327
0.00491384	F1MW44	Coagulation factor XIII A chain	F1MW44_BOVIN	83862	107173	84119.4	199478	92271.2	109100	47589.8	159153	63601	71547	100164	81332.7	88626.9	125134	69333.1
0.00595545	F1MW60;Q3ZBF9	Pyridoxal phosphate phosphatase	F1MW60_BOVIN;PLPP_BOVIN	50668.1	43613.6	67795.6	71466.2	57463.1	137417	63344.1	487521	609890	872736	630812	427881	1.59481e+06	31506.3	282432
0.00104295	F1MW72	Transmembrane channel-like protein	F1MW72_BOVIN	2.32605e+06	3.12342e+06	3.76258e+06	5.72359e+06	6.03878e+06	3.90761e+06	6.42903e+06	6.43309e+06	5164267	3.67377e+06	5819847	4054630	5.60403e+06	3.04025e+06	5.21742e+06
0.00120199	F1MWD3	Chaperonin containing TCP1 subunit 5	F1MWD3_BOVIN	431964	608845	329621	296171	407965	327469	491136	390711	266685	376269	429228	297321	371120	488307	317069
0.00175854	F1MWE0	Proteasome 26S subunit, ATPase 3	F1MWE0_BOVIN	498923	465386	519098	513125	494600	467846	677308	665294	563925	560937	600351	524887	424299	633568	706162
0.000517093	F1MWJ3;Q3SYV9	ADP-ribose glycohydrolase ARH3	F1MWJ3_BOVIN;ARHL2_BOVIN	256125	338223	298059	122433	152774	223525	293839	137057	276073	279593	155154	200515	157001	259889	296603
0.00549911	F1MWM6;Q1LZE1	E3 ubiquitin-protein ligase KCMF1	F1MWM6_BOVIN;KCMF1_BOVIN	75302.2	105898	30124.8	139653	84055.7	38633.7	111887	126966	64975.9	51454.9	126403	36590.3	Filtered	Filtered	26570.3
0.00113236	F1MWQ2	Annexin	F1MWQ2_BOVIN	548847	489423	544747	411041	406798	504283	588306	433898	490926	451255	578727	542953	465653	484900	479222
0.000683556	F1MWR3	Electron transfer flavoprotein subunit alpha, mitochondrial	F1MWR3_BOVIN	1.48921e+06	1988826	2.22602e+06	1.40537e+06	1.49505e+06	2.1386e+06	2.56207e+06	1.7003e+06	1.96865e+06	1.49467e+06	1.46099e+06	1.9219e+06	1.95851e+06	1.89435e+06	2.07371e+06
7.61e-08	F1MWT0	Mannosidase alpha class 2C member 1	F1MWT0_BOVIN	16754311	16271130	26129408	21281066	17977548	17518356	17509966	25366946	25146316	31120264	15415940	20118628	10111740	14581649	30231116
0.000471803	F1MWU9	Heat shock protein family A (Hsp70) member 6	F1MWU9_BOVIN	20037826	17475894	17335070	14148738	15096570	12475450	18276270	8882804	12709614	15100205	12381298	11608237	8738366	17501988	12207806
0.0023461	F1MX04	Eukaryotic translation initiation factor 4 gamma 1	F1MX04_BOVIN	508463	391233	202084	363312	481323	187603	380312	478626	281609	392759	371565	294999	241804	338155	211151
0.000380209	F1MX05;Q3T067	Saccharopine dehydrogenase-like oxidoreductase	F1MX05_BOVIN;SCPDL_BOVIN	467624	534978	246497	352810	249526	322452	467519	224407	422481	381972	267386	300113	447835	283279	337041
0.00761455	F1MX06	Threonyl-tRNA synthetase 2, mitochondrial	F1MX06_BOVIN	17961.5	21160.6	24147.1	Filtered	13923.7	15773.3	Filtered	107485	36342.9	Filtered	48155.1	26930.7	Filtered	97186	14244.5
4.68e-05	F1MX12	Ankyrin repeat domain 2	F1MX12_BOVIN	2.71988e+06	4.10401e+06	1.545e+06	816090	2.1052e+06	1.88892e+06	1.67393e+06	1.41676e+06	1324962	2493397	2.03004e+06	1443678	1.7572e+06	3.41957e+06	1.45562e+06
0.00499114	F1MX38	Signal transducer and activator of transcription	F1MX38_BOVIN	1.94169e+06	1.51224e+06	3102528	58430.8	261951	28416.2	56975.6	127051	3523897	365267	510907	80220.7	3.47793e+06	2.1952e+06	188183
1.29e-05	F1MX69	Phosphoglycerate mutase	F1MX69_BOVIN	660205	473621	570654	958067	828062	781278	582574	1.18608e+06	722953	555432	869267	467568	363432	598858	526867
0.00321743	F1MXB4	Syntaxin binding protein 3	F1MXB4_BOVIN	64662	79317	82495.2	90757.6	108790	76808	111212	194490	93222.2	87548	77094.4	70051.7	87302.6	82540.8	92373.9
0.00234251	F1MXE4	26S proteasome non-ATPase regulatory subunit 6	F1MXE4_BOVIN	885086	594363	190734	287525	227113	977308	198591	243088	1.11572e+06	245315	253633	203685	246108	286111	254017
0.00370532	F1MXI4	Uncharacterized protein	F1MXI4_BOVIN	199194	259297	201988	240195	423058	279169	240883	187244	228171	193393	285620	226029	290054	185775	186050
0.0033741	F1MXJ1	Very-long-chain (3R)-3-hydroxyacyl-CoA dehydratase	F1MXJ1_BOVIN	317902	352614	307543	138868	403672	205788	334195	455195	256872	344800	253434	205063	341355	222475	288417
0.00701944	F1MXJ5;Q3ZBV1	IST1 homolog	F1MXJ5_BOVIN;IST1_BOVIN	Filtered	412967	245031	189769	276859	252479	184220	34883.8	289746	376086	208604	Filtered	Filtered	Filtered	309563
0.00459962	F1MXX2	Argonaute 1, RISC catalytic component	F1MXX2_BOVIN	106787	84224.1	95388.6	94549.8	144580	385379	124748	84258.6	186919	68100.7	227496	149316	152306	148215	103091
0.00477218	F1MY45	Carnosine synthase 1	F1MY45_BOVIN	109059	135901	104735	164679	154135	142786	201785	1039155	113988	60239.5	208439	111975	98941.4	74625.5	137614
0.00103079	F1MYC9	Spectrin beta chain	F1MYC9_BOVIN	657772	260361	236905	260875	262736	273325	261185	287289	290320	294539	232425	248260	253401	663018	255477
0.000258276	F1MYD0	Cullin 1	F1MYD0_BOVIN	445496	401057	107838	460372	339655	359298	188645	406366	219804	571155	443441	765935	234075	330229	454405
0.000555796	F1MYG5	Lamin A/C	F1MYG5_BOVIN	1.50395e+06	695609	855754	4413222	2.05633e+06	741592	810283	2.30067e+06	1800440	1.30742e+06	854279	875924	892204	707779	954071
0.00183091	F1MYH8	26S proteasome non-ATPase regulatory subunit 8	F1MYH8_BOVIN	464530	338090	305061	442802	241321	173067	792082	565337	625276	413616	459376	329091	1.01727e+06	493060	244655
0.0013882	F1MYN0	Uncharacterized protein	F1MYN0_BOVIN	213796	266145	234493	272548	312537	296277	172181	303900	235358	121165	394377	201352	259215	126813	205652
0.00607886	F1MYS7	Eukaryotic translation initiation factor 4B	F1MYS7_BOVIN	202422	117540	115236	185530	83810.3	212848	40583.6	315670	150132	152851	57894	736.484	1	182671	11629.3
0.00116526	F1MYV9	Oxidative stress responsive kinase 1	F1MYV9_BOVIN	292638	270768	244909	306243	266687	201134	329430	258070	289074	294605	225871	270829	216548	265617	283995
0.00485644	F1MYW0	5'-nucleotidase domain containing 3	F1MYW0_BOVIN	24608.5	25375.6	68766.2	Filtered	13645.5	Filtered	134927	8983.69	77571.4	56902.3	Filtered	96349.7	49473.7	20891.5	48590.4
0.00219946	F1MYY2	Uncharacterized protein	F1MYY2_BOVIN	2.00449e+06	2.7397e+06	4.79087e+06	3.83222e+06	4332169	2.85198e+06	4481323	2828541	2.19095e+06	2.01713e+06	3846564	6.61464e+06	6.67428e+06	5.85238e+06	5345817
0.0055458	F1MZ12;Q3MHZ8	Galectin;Galectin-9	F1MZ12_BOVIN;LEG9_BOVIN	60950	102883	79697.7	3169.34	117265	Filtered	117807	100282	89494.6	109969	110508	77771	105763	92651.2	27189.4
0.00017622	F1MZ38;Q58DR8	Succinate--CoA ligase [ADP/GDP-forming] subunit alpha, mitochondrial;Succinate--CoA ligase [ADP/GDP-forming] subunit alpha, mitochondrial	F1MZ38_BOVIN;SUCA_BOVIN	4.01537e+06	4842705	3.8515e+06	3522450	4.76559e+06	4461389	4874294	3.44265e+06	4.14881e+06	4136851	3.11155e+06	4829526	3.75772e+06	4.17701e+06	3.9026e+06
0.000336058	F1MZC0	Uncharacterized protein	F1MZC0_BOVIN	339156	336792	451394	385469	346605	463867	513010	498963	425780	434860	388536	388432	356939	425716	509155
0.00475263	F1MZD5;Q8SPU8	Dehydrogenase/reductase SDR family member 4	F1MZD5_BOVIN;DHRS4_BOVIN	69535.4	117831	1	11722.9	61593	87377.8	189743	1	43066	47521.2	Filtered	89258.9	148028	115183	88792.7
0.0017126	F1MZK0;P31717	Glycylpeptide N-tetradecanoyltransferase;Glycylpeptide N-tetradecanoyltransferase 1	F1MZK0_BOVIN;NMT1_BOVIN	146259	135945	123922	76010.2	164355	56720.2	141961	80012.7	167688	130304	131227	82101.5	111375	125195	95981.5
0.000944111	F1MZL0	Junctional sarcoplasmic reticulum protein 1	F1MZL0_BOVIN	725363	838574	1.09095e+06	994773	839971	874504	923774	1377972	1.22227e+06	854184	916866	885172	1.01931e+06	1.30796e+06	1.13885e+06
0.00313641	F1MZR1	Alanyl-tRNA-editing protein Aarsd1	F1MZR1_BOVIN	123682	145287	85746.8	84491.5	158088	112204	172609	133454	222666	138784	125665	114806	132795	125344	148530
5.65e-05	F1MZS3	SET and MYND domain containing 1	F1MZS3_BOVIN	1.87071e+06	2.03563e+06	1.94098e+06	1.71831e+06	1.88075e+06	1.86007e+06	2.1887e+06	2119224	2.07968e+06	2.05643e+06	1.77655e+06	1.90858e+06	2.11248e+06	2.40323e+06	2.2113e+06
0.000230139	F1MZX6	Myosin heavy chain 13	F1MZX6_BOVIN	64817316	57871336	81377672	113011880	119405504	105432240	68915912	127485744	82633656	82552856	84750008	83181000	66913464	75582776	4.55793e+06
0.0055458	F1N027;Q2T9W2	THUMP domain-containing protein 3	F1N027_BOVIN;THUM3_BOVIN	2311.57	16666	Filtered	Filtered	Filtered	18392	17520.8	Filtered	Filtered	Filtered	25245.8	Filtered	Filtered	Filtered	Filtered
0.00757096	F1N036;Q27968	DnaJ homolog subfamily C member 3	F1N036_BOVIN;DNJC3_BOVIN	38664.9	54061.2	38200.5	84257	81169.9	77428.2	19625.3	Filtered	Filtered	70441.4	89993	73809.9	47363.5	104953	73259.1
0.0011166	F1N076	Ceruloplasmin	F1N076_BOVIN	385603	277726	211736	332382	304937	204294	300531	336447	240949	382748	253428	253951	294823	330184	186928
0.00402412	F1N081;P29702	Protein farnesyltransferase/geranylgeranyltransferase type-1 subunit alpha	F1N081_BOVIN;FNTA_BOVIN	1	90809.8	65736.5	37652.1	75209.5	85745.1	76189.4	71198.9	23302.2	91795.4	76279	84956.6	30464.4	78332.3	108842
0.00518952	F1N091	Coiled-coil domain containing 6	F1N091_BOVIN	12437.1	22014.4	20854.6	1	71396.8	16871.8	38402.2	1	37935.9	1	18066.8	24217.4	21746.4	87744.1	Filtered
0.000576516	F1N0E5	T-complex protein 1 subunit delta	F1N0E5_BOVIN	470321	661133	535538	447581	651174	494197	515377	662196	504966	543657	646931	500111	419533	734384	488381
0.00142316	F1N0F7	Eukaryotic translation initiation factor 5	F1N0F7_BOVIN	629507	649429	807625	312858	817423	496995	439913	589324	371022	457850	663045	618178	605327	897392	418986
4.29e-05	F1N0L9	Myopalladin	F1N0L9_BOVIN	661937	816173	687477	533382	884306	679387	690745	1.15581e+06	679463	763706	934725	521940	687241	743385	563943
0.00489776	F1N0N7	OTU domain containing 6B	F1N0N7_BOVIN	695829	229053	107228	137533	109770	251918	182424	617278	258895	869062	630527	868921	252034	297036	380467
0.00478772	F1N0S9	Family with sequence similarity 98 member A	F1N0S9_BOVIN	123120	222468	102624	284057	250328	183171	191139	304395	158384	284333	405613	299448	311150	506295	397655
0.000629839	F1N169	Filamin A	F1N169_BOVIN	295588	625760	433594	1.09857e+06	485642	324201	198618	338984	219021	620319	391159	481515	494863	403783	298390
0.00374291	F1N196	TBC1 domain family member 17	F1N196_BOVIN	100960	77563.6	149244	96878.2	99104.5	121154	93446.3	20749.4	54247.6	123520	9706.68	95099.2	180703	112335	23844.5
0.00352755	F1N1A3	Ubiquilin 1	F1N1A3_BOVIN	244238	124965	97876.7	98241.4	64001.3	47592.2	86249.9	124126	150858	119090	102255	72538.3	168820	124241	70720.5
0.00456968	F1N1C5	F-box protein 40	F1N1C5_BOVIN	25057.1	12677	133665	Filtered	21035.1	58998.2	7640.46	Filtered	47922.8	72760.9	66488.3	26166.5	44492.5	63993.4	16858.4
0.00100967	F1N1I6	Gelsolin	F1N1I6_BOVIN	1.19504e+06	1.20276e+06	1.36631e+06	1.46045e+06	1408611	1.30758e+06	1158016	1.91382e+06	1.37211e+06	1343503	1.21799e+06	1.30195e+06	1.21238e+06	1.2295e+06	1.46315e+06
0.00822008	F1N1M5;Q0VD31	F-box/LRR-repeat protein 4	F1N1M5_BOVIN;FBXL4_BOVIN	1	1	1	1	1	1	70.8251	1	1	1	1	1	1	1	1
0.000879518	F1N1M7;Q2KJB7	Carnitine O-palmitoyltransferase 2, mitochondrial;Carnitine O-palmitoyltransferase 2, mitochondrial	F1N1M7_BOVIN;CPT2_BOVIN	268591	393800	355322	203455	276272	345047	450808	185461	271154	293186	268520	376054	319608	402325	372644
0.00319458	F1N1N6;Q9TUM6	Perilipin;Perilipin-2	F1N1N6_BOVIN;PLIN2_BOVIN	57185	52233.2	123587	80559.2	101171	77145.2	200476	50879.9	133672	139630	31137.9	173497	68378.5	56228	65466.3
0.00460716	F1N1S1;Q32PI8	28S ribosomal protein S27, mitochondrial;28S ribosomal protein S27, mitochondrial	F1N1S1_BOVIN;RT27_BOVIN	90297	60009.4	83211.5	45800.6	61618.4	41549.5	27118.8	76848	106424	65524.6	71344.1	34185.6	32889.7	Filtered	81367.6
6.66e-05	F1N206	Dihydrolipoyl dehydrogenase	F1N206_BOVIN	2.81343e+06	3.27146e+06	2.78964e+06	2.61064e+06	2889224	2.85902e+06	3.8029e+06	2.33217e+06	3.1844e+06	2.84898e+06	2.54849e+06	3.41464e+06	2.95355e+06	3.1684e+06	3.1626e+06
0.00598237	F1N2D3	Tight junction protein 1	F1N2D3_BOVIN	1	77463	41687.4	56964	121814	137060	49092.2	145484	1	Filtered	399734	312952	437320	134348	68711.2
0.00442575	F1N2F1	Family with sequence similarity 129 member A	F1N2F1_BOVIN	134377	177237	63907.6	99988.9	12036.6	15958.4	28227.1	98364.4	9762.71	152994	206397	100929	118637	33274.8	184202
2.7e-05	F1N2F2;Q32KV0	Phosphoglycerate mutase;Phosphoglycerate mutase 2	F1N2F2_BOVIN;PGAM2_BOVIN	30600586	28647608	30243258	35868880	29560640	34787592	25231344	36373748	30061678	26722410	28304922	25386744	21882554	23564584	33508040
8.27e-06	F1N2G0	Myosin heavy chain 6	F1N2G0_BOVIN	556801	518397	553957	2.7642e+06	1.28223e+06	293834	1474491	360946	502054	447704	177944	3766049	11128004	526252	5307188
0.000353654	F1N2K1	Prenylcysteine oxidase 1	F1N2K1_BOVIN	1.72707e+06	1.39378e+06	1.67963e+06	1.66183e+06	1.45644e+06	1.59413e+06	1.63174e+06	1.55941e+06	1.54204e+06	1.49979e+06	1.32622e+06	1.43306e+06	1.6032e+06	1.3533e+06	1.60671e+06
0.00130598	F1N2L9;Q2KJH9	4-trimethylaminobutyraldehyde dehydrogenase	F1N2L9_BOVIN;AL9A1_BOVIN	499834	375137	673725	680055	305295	536178	546689	322964	348357	458141	367678	860551	496868	401916	591690
0.000489239	F1N2P7	Plexin A4	F1N2P7_BOVIN	3.7863e+06	6362820	4.48126e+06	3434930	3451030	5182417	3.74953e+06	3.79883e+06	7.24828e+06	3.79722e+06	2.5904e+06	3.73657e+06	5.09398e+06	3.5744e+06	Filtered
0.00235916	F1N2S1	Ankyrin repeat and SOCS box protein 2	F1N2S1_BOVIN	93023.3	66288.3	43000.2	151217	29198.9	71625.1	63540.6	87022.7	72593.5	93298.6	59581.6	185472	149969	59861.3	98399.4
0.00284964	F1N2T0	Heterogeneous nuclear ribonucleoprotein D like	F1N2T0_BOVIN	308223	258426	328880	208586	301617	280259	291220	249086	316762	341335	331822	194160	252733	297373	261552
0.00406056	F1N2W0;Q3SZJ4	Prostaglandin reductase 1	F1N2W0_BOVIN;PTGR1_BOVIN	229839	68506	48115.8	1	83119.4	127329	Filtered	Filtered	38368.8	174437	1	Filtered	21137.9	141730	Filtered
2.39e-05	F1N338	Hydroxyacyl-CoA dehydrogenase	F1N338_BOVIN	3.83381e+06	3.9708e+06	4.22032e+06	3.25528e+06	3.06638e+06	2.92638e+06	4.44913e+06	4.71227e+06	2.38587e+06	3.14679e+06	2.74428e+06	3.90338e+06	3.41667e+06	3.77017e+06	2.99196e+06
0.00248261	F1N339	Tyrosine-protein phosphatase non-receptor type	F1N339_BOVIN	117205	113904	48457.7	103563	112323	176535	67856.2	167125	116408	67459.3	53415.6	75604.5	98126.7	84282.6	94011.8
0.00547788	F1N365	FLII, actin remodeling protein	F1N365_BOVIN	59194.4	163488	35648.2	48116.6	76837.3	89739.4	162002	196586	150636	151843	113106	79229.2	71252.5	160514	41640.4
0.00126434	F1N3P2	Ubiquitin carboxyl-terminal hydrolase	F1N3P2_BOVIN	435518	498662	491189	378459	513713	611435	444727	638009	507149	510341	458817	332870	441474	449786	355953
0.00245488	F1N3P8;Q5EA46	Cysteine-rich with EGF-like domain protein 1	F1N3P8_BOVIN;CREL1_BOVIN	102277	117579	108392	74482.9	76263.7	87726	94136.2	120447	102560	69311.8	116123	85810.5	95616.9	78014.9	69252.3
0.00102455	F1N3Q7;Q32PJ2	Apolipoprotein A-IV	F1N3Q7_BOVIN;APOA4_BOVIN	140398	153420	299327	238638	110740	275392	221823	128095	252202	167081	57393.8	257923	172915	69832	275987
0.00430089	F1N3R0	Secernin 2	F1N3R0_BOVIN	239324	268703	194292	366930	287686	47351.7	188660	409740	595646	62331.1	182989	174537	160483	427193	501342
0.00207771	F1N3R4;Q0VCA3	Mitochondrial proton/calcium exchanger protein	F1N3R4_BOVIN;LETM1_BOVIN	110913	149295	111464	137705	153096	115620	185862	82209.2	148730	163070	127637	135893	791431	167133	180658
0.00126403	F1N3V0	Malic enzyme	F1N3V0_BOVIN	372460	289947	288548	305480	341403	407440	236010	281766	250023	318697	343698	459074	215783	261703	250921
0.000258035	F1N405	Reticulon	F1N405_BOVIN	4.02878e+06	3719367	4535281	3.37349e+06	3.15447e+06	5.7237e+06	5.21036e+06	4.01813e+06	6811401	5337704	4420217	3.70045e+06	3.02508e+06	3.30633e+06	5736575
0.00261529	F1N441	Aldehyde dehydrogenase family 16 member A1	F1N441_BOVIN	109827	164036	63134	354327	351674	363308	266971	546633	126223	386423	301045	569268	499927	231149	621324
0.0019138	F1N443	Protein arginine N-methyltransferase 5	F1N443_BOVIN	225205	200699	199335	243417	190904	192401	293895	312563	216397	266318	227846	193842	125908	186046	122858
0.00277918	F1N455;Q3ZCJ8	Dipeptidyl peptidase 1	F1N455_BOVIN;CATC_BOVIN	132686	115020	95325.3	194515	149200	87916	163470	204372	106593	60844.7	205933	115330	99092.2	81994.5	73487.9
0.00861292	F1N498;P82911	28S ribosomal protein S11, mitochondrial;28S ribosomal protein S11, mitochondrial	F1N498_BOVIN;RT11_BOVIN	Filtered	1	Filtered	Filtered	Filtered	116321	1	Filtered	1	42351.7	1	1	1	Filtered	Filtered
0.00263482	F1N4G3	Taxilin beta	F1N4G3_BOVIN	139326	247246	143800	63256	176821	210084	69430.9	245836	214047	75893.9	163155	102502	197741	152060	215598
0.00186249	F1N4M3;O46504	Pyruvate dehydrogenase phosphatase regulatory subunit, mitochondrial;Pyruvate dehydrogenase phosphatase regulatory subunit, mitochondrial	F1N4M3_BOVIN;PDPR_BOVIN	327560	415597	430663	226710	420117	495348	486498	389117	438889	343870	555196	446771	293498	449331	305490
0.00506086	F1N4N8	Cerebral dopamine neurotrophic factor	F1N4N8_BOVIN	2.75536e+06	1.87365e+06	359248	2702729	169870	1.01403e+06	2.04126e+06	3.53955e+06	1.67139e+06	2741925	1.87998e+06	1.70685e+06	1.68307e+06	1964329	1.09695e+06
0.00484946	F1N4Q2;Q3ZC89	Methionine aminopeptidase 2	F1N4Q2_BOVIN;MAP2_BOVIN	99158.3	59899.3	194039	77186.5	74626.1	43001.4	48376.7	61491.3	62265.9	109878	21751.8	97149.2	123470	269392	206522
0.00630689	F1N4V5	N(alpha)-acetyltransferase 15, NatA auxiliary subunit	F1N4V5_BOVIN	96857.5	135976	134434	47820.5	64822.8	75863.6	98932.9	83809.9	116515	123447	47761.6	Filtered	47870.4	141593	Filtered
0.00641061	F1N556	Ubiquitin specific peptidase 7	F1N556_BOVIN	14493.1	26625	134612	41261.8	51172.4	17911.8	23559.5	29127.7	22947.1	32633.1	166545	120057	232805	15183.9	34540.8
0.00102919	F1N5A4;Q3T131	Ubiquinone biosynthesis O-methyltransferase, mitochondrial;Ubiquinone biosynthesis O-methyltransferase, mitochondrial	F1N5A4_BOVIN;COQ3_BOVIN	343347	328449	485318	641371	431527	348840	401325	546339	270305	262822	306910	596998	1.54016e+06	248497	264724
0.00390451	F1N5F2;P11178	2-oxoisovalerate dehydrogenase subunit alpha;2-oxoisovalerate dehydrogenase subunit alpha, mitochondrial	F1N5F2_BOVIN;ODBA_BOVIN	812857	965130	561013	Filtered	Filtered	Filtered	Filtered	Filtered	1.04042e+06	Filtered	1.39489e+06	Filtered	812502	Filtered	Filtered
0.00263482	F1N5H8	RNA helicase	F1N5H8_BOVIN	63661	61972	55223	84293	84757.1	33022.9	118530	142271	50367	165007	63966.7	81018.8	88352.3	124223	177854
0.00434696	F1N5P2	Cytochrome c oxidase assembly factor COX18	F1N5P2_BOVIN	325365	411408	227413	230531	248909	404396	236373	322014	208401	277461	231563	Filtered	164477	302945	308214
0.00162514	F1N5U0	Alpha kinase 3	F1N5U0_BOVIN	901439	868754	888953	1.04342e+06	1.00975e+06	1.16341e+06	675293	1.39326e+06	1292791	982072	1.2882e+06	786946	721772	864038	573879
0.00626206	F1N647;Q71SP7	Fatty acid synthase	F1N647_BOVIN;FAS_BOVIN	31326	17648.8	Filtered	92001.9	97315.8	Filtered	Filtered	34436.4	36672.8	73784.7	30280.7	14472.8	Filtered	50740.2	Filtered
0.00287277	F1N650;P46193	Annexin;Annexin A1	F1N650_BOVIN;ANXA1_BOVIN	685765	561703	655311	492914	336856	501994	762468	539465	331792	421929	436393	622394	643658	701673	805906
0.000113028	F1N690	Acetyltransferase component of pyruvate dehydrogenase complex	F1N690_BOVIN	2.89707e+06	2.97876e+06	3.13058e+06	2.25848e+06	2.80441e+06	2.55814e+06	3.43589e+06	2.26429e+06	2913812	2926760	2.68325e+06	3.21521e+06	2658431	2955499	2.96548e+06
0.00283044	F1N6C2	Transmembrane p24 trafficking protein 4	F1N6C2_BOVIN	212035	186202	371626	241629	209946	152786	268590	155041	229366	192230	246759	149906	173270	189384	207899
0.00113073	F1N6K5	Haloacid dehalogenase like hydrolase domain containing 5	F1N6K5_BOVIN	173648	179727	260960	124657	177675	219833	277850	66428.5	113505	191232	155616	140114	153321	159929	104285
0.00555407	F1N6Q0	DnaJ heat shock protein family (Hsp40) member A4	F1N6Q0_BOVIN	176422	357613	60955.7	53193.1	309697	161999	119513	96457.2	167417	257661	338802	249558	154519	335168	185592
0.000234346	F1N6V7	ST6 N-acetylgalactosaminide alpha-2,6-sialyltransferase 1	F1N6V7_BOVIN	6922091	6219320	7540557	5.23484e+06	6964889	3815786	8440882	5095225	8942291	5737024	5.96212e+06	6445998	10903278	7476233	6237872
0.00692087	F1N6W6	Sorting nexin	F1N6W6_BOVIN	83388.2	55428.2	49263.7	62437.9	54101.9	45147.6	132242	77324.7	56943.5	100971	61527.4	69037.4	61798.1	55518.3	64490.3
0.00207798	F1N6W9	Collagen type XVIII alpha 1 chain	F1N6W9_BOVIN	198742	180240	255567	216691	374556	515393	162333	100823	288159	155485	107353	127402	235840	282665	37132.8
0.00233605	F1N6Y1	Glucosidase II alpha subunit	F1N6Y1_BOVIN	124079	96818.8	165456	125168	116987	102548	106395	121954	143717	149598	107254	125108	99434.1	85661.6	101904
0.00195034	F1N6Z0;Q0P5A6	26S proteasome non-ATPase regulatory subunit 5	F1N6Z0_BOVIN;PSMD5_BOVIN	455123	552512	391882	159116	2.26312e+06	2609068	2.01865e+06	1111157	699482	784744	1.01203e+06	193875	462150	1.11578e+06	1.33385e+06
0.00512282	F1N703	Ubiquitin protein ligase E3C	F1N703_BOVIN	82197.9	43701.2	174485	151122	50993.7	772353	210274	294654	238174	524292	833371	Filtered	Filtered	88194.1	729572
0.000577285	F1N715	Adenylyl cyclase-associated protein	F1N715_BOVIN	901279	917471	827481	883332	930177	907563	861897	1.03617e+06	829701	859887	885837	902186	707639	1019204	828938
0.0011388	F1N719	Serine/threonine-protein phosphatase	F1N719_BOVIN	281846	356056	321114	616317	835992	1.20056e+06	488197	312348	270333	969575	1298399	1.15669e+06	1.11292e+06	283634	1.46687e+06
0.00302964	F1N782;Q2M2S9	Complex III assembly factor LYRM7	F1N782_BOVIN;LYRM7_BOVIN	327696	514764	169104	86215.8	291134	57824.9	479025	Filtered	228534	260146	256750	232304	482913	373871	164875
0.000305105	F1N789	Vinculin	F1N789_BOVIN	1.17323e+06	1.5296e+06	1.74289e+06	1.68526e+06	1.39162e+06	1.52161e+06	1.66757e+06	2.07001e+06	1.40373e+06	1.72502e+06	1.73176e+06	1301614	1.47924e+06	1294570	1.73055e+06
0.00434696	F1N7B6;Q2T9V7	Uncharacterized protein;Protein preY, mitochondrial	F1N7B6_BOVIN;PREY_BOVIN	50025.9	181618	56599.6	Filtered	67987.3	74796.6	229006	Filtered	55844.8	Filtered	85461.2	72765.6	71512.6	Filtered	Filtered
0.000127636	F1N7F9	Calcium voltage-gated channel auxiliary subunit alpha2delta 1	F1N7F9_BOVIN	704361	680604	839749	888060	907456	1.19832e+06	781939	1.31388e+06	1138241	757699	1.00312e+06	1.03765e+06	949365	745733	1.18634e+06
0.0013265	F1N7U2	NPL4 homolog, ubiquitin recognition factor	F1N7U2_BOVIN	349277	377671	342684	280496	357687	452093	338985	421341	397395	355301	370929	287253	256033	313617	333499
0.000935832	F1N7X3;Q2TA40	Nucleosome assembly protein 1-like 4	F1N7X3_BOVIN;NP1L4_BOVIN	855400	666924	1.02614e+06	640874	693309	626683	549344	728694	745386	727494	622910	515210	417573	675763	626562
0.000172657	F2Z4C1	Tubulin alpha chain	F2Z4C1_BOVIN	2.96163e+06	2.74976e+06	2.82284e+06	2697625	3.03338e+06	2958499	2.98607e+06	3.54435e+06	2.85713e+06	3.20893e+06	2645030	2.0994e+06	2.46703e+06	2.54226e+06	2.42104e+06
0.00185064	F2Z4C6;Q95L46	Eukaryotic translation initiation factor 4 gamma 2	F2Z4C6_BOVIN;IF4G2_BOVIN	522790	534240	611296	378481	354162	225327	576451	512357	476794	474206	266858	228866	366026	444811	269566
0.00544206	F2Z4E7	Interleukin enhancer binding factor 2	F2Z4E7_BOVIN	87248.6	57521.3	1	1	54705.5	44576	58063.1	Filtered	41447.9	62479.4	106413	34449	39273.7	66997.5	Filtered
0.00150292	F2Z4F0	ARP1 actin related protein 1 homolog A	F2Z4F0_BOVIN	439590	446112	448041	410241	519657	467209	468244	692170	424382	452915	497161	225447	351954	523680	394548
0.000889703	F2Z4F5	Dipeptidyl peptidase 3	F2Z4F5_BOVIN	396979	386144	345468	232479	211990	358769	345723	257802	197122	274444	320068	573893	255464	378920	611508
0.00434696	F2Z4I6	Histone H2A	F2Z4I6_BOVIN	81527.8	93291.6	168694	283068	157605	50447.6	156227	Filtered	104907	71638.4	141558	84796.6	95459.8	71586.3	Filtered
0.00582491	F2Z4J5;Q3ZC12	Eukaryotic translation initiation factor 3 subunit G	F2Z4J5_BOVIN;EIF3G_BOVIN	330680	180519	105923	2.41365e+06	2.04669e+06	Filtered	364002	198336	93052.9	124510	191085	Filtered	177607	Filtered	Filtered
0.00634037	F6PR67;Q3SZB3	Mitochondrial import inner membrane translocase subunit TIM50	F6PR67_BOVIN;TIM50_BOVIN	131146	175679	113418	26351.7	168952	118654	122581	190422	88801	175050	1	64045.3	91620.6	56955.1	93478.7
0.00308281	F6PWM7	Aminoacyl tRNA synthetase complex interacting multifunctional protein 1	F6PWM7_BOVIN	243578	463791	460180	301875	382100	398568	316068	494969	217282	269769	269139	221426	252363	304922	609007
0.00103739	F6PXE3	Caveolae associated protein 2	F6PXE3_BOVIN	175788	128931	339899	311144	220520	91093.2	283189	171006	227549	223175	146177	202731	240223	204332	227777
0.00106256	F6PZI3	Solute carrier family 29 member 1	F6PZI3_BOVIN	200463	212792	169094	168925	163765	117598	228629	39638.8	146835	188035	125109	217595	185193	183591	171190
0.002454	F6Q087	G1 to S phase transition 1	F6Q087_BOVIN	281340	241358	183309	182326	192679	163985	252800	299804	234306	241444	290470	199966	192011	247530	174896
0.000627715	F6Q200	Pyruvate dehydrogenase kinase 2	F6Q200_BOVIN	395535	347460	796464	417927	187279	325114	351371	78816.2	645592	236354	234940	394497	2040152	252493	258815
0.00103948	F6Q334;P81125	Alpha-soluble NSF attachment protein	F6Q334_BOVIN;SNAA_BOVIN	256048	423226	268099	345582	423391	263890	331336	335641	341004	555852	276753	372814	351347	389149	606279
0.00055816	F6Q9Q9	Protein disulfide-isomerase	F6Q9Q9_BOVIN	1.17858e+06	1.28133e+06	1103011	1241257	1.00759e+06	1.03916e+06	768377	1.3662e+06	1235443	1.28727e+06	1.0726e+06	1.10232e+06	838755	1.65174e+06	960641
0.00312821	F6QCC9	Tetraspanin	F6QCC9_BOVIN	85400.6	54874.2	122495	65413.3	48228.2	143862	56596.3	106212	75891	70195.5	145639	107970	100469	97871.1	108123
0.00542447	F6QD94	Cytochrome c oxidase copper chaperone COX17	F6QD94_BOVIN	103878	Filtered	68360	116808	76628.4	137040	98299.6	72998.9	94909.9	97288.3	79377.8	241737	172683	99491.4	69088.1
0.00587962	F6QDV4	Uroporphyrinogen III synthase	F6QDV4_BOVIN	94194.3	98695.8	170255	113424	121610	315048	106673	301311	309598	214323	277339	134923	154773	110247	262406
0.00391001	F6QE33	COP9 signalosome subunit 7A	F6QE33_BOVIN	3.98463e+06	3.65477e+06	4925259	3.76778e+06	4587143	4102662	4.26995e+06	3388152	5808684	3.61269e+06	2.41158e+06	6.05072e+06	4440863	3.1338e+06	7.34831e+06
0.00341863	F6QEU6	Phosphoglucomutase 2	F6QEU6_BOVIN	113923	167193	79856.6	87924.4	27648.4	19796.5	154699	12194.5	25410.5	81974.5	120045	104738	69730.6	105752	76523.6
0.00107135	F6QGE6	Acyl-CoA thioesterase 13	F6QGE6_BOVIN	571382	696519	524998	420120	493861	592558	803598	385690	673811	557013	553302	635736	733790	630691	755268
0.00456968	F6QGZ0	LIM zinc finger domain containing 1	F6QGZ0_BOVIN	148070	254722	174771	160602	203845	207394	321397	361934	223615	228152	229298	339781	236022	209761	289913
7.88e-05	F6QH94	Protein disulfide isomerase family A member 6	F6QH94_BOVIN	399571	472474	557129	585884	668150	586866	622756	904368	629029	423106	666110	549601	499706	435517	593139
0.00112456	F6QHN4	Prolyl endopeptidase	F6QHN4_BOVIN	452604	475855	447416	492403	543524	565864	641426	513101	440062	417746	412480	553758	408414	524428	397596
1.59e-07	F6QIC1	Troponin I2, fast skeletal type	F6QIC1_BOVIN	14968058	12343142	17869528	17728292	17249814	13765712	15983416	21596466	20396878	14441703	17693740	11210436	12974411	11842317	16173891
0.00105733	F6QJJ8	Progesterone receptor membrane component 2	F6QJJ8_BOVIN	824940	731497	796474	916400	1.09189e+06	977590	973901	1.30979e+06	1.17096e+06	1014318	690317	672536	882250	733099	947035
0.00178402	F6QK60	NAD-dependent protein deacetylase	F6QK60_BOVIN	168352	159923	208669	190938	136328	209213	194678	185866	80232.1	164491	249915	207445	118416	180824	182101
0.00241492	F6QN89	Syntrophin beta 2	F6QN89_BOVIN	310949	500234	291764	326750	520242	219645	531588	232842	291551	295789	534416	249437	209872	313413	227889
0.00034237	F6QND5;P02672	Fibrinogen alpha chain	F6QND5_BOVIN;FIBA_BOVIN	1.72887e+06	2.32578e+06	1.51218e+06	1.09201e+06	1.38253e+06	697355	723947	1.16589e+06	723105	1.83541e+06	1.19881e+06	820216	803372	2.11849e+06	952192
0.00316842	F6QPG2	Anion exchange protein	F6QPG2_BOVIN	187052	239147	129762	147833	347470	245036	335089	141940	127963	168541	155156	129698	283762	191838	108803
0.0040085	F6QV99	ATPase family AAA domain-containing protein 1	ATAD1_BOVIN	299061	283721	520183	270580	235298	280128	338048	Filtered	506602	276273	368287	297881	246739	247405	476042
0.000310656	F6QVC9	Annexin	F6QVC9_BOVIN	1.25504e+06	1.4053e+06	1.56824e+06	1.50633e+06	1.24409e+06	1.25835e+06	1354486	917964	1.22274e+06	1.39336e+06	1.20797e+06	1.25668e+06	939878	1.5427e+06	1.24472e+06
0.000820723	F6R1R5	GMP reductase	F6R1R5_BOVIN	600976	519606	543418	454636	833643	1.17039e+06	682464	748533	400378	459543	565073	575206	529718	533938	614848
0.0061509	F6R2J7	SET domain containing 3, actin histidine methyltransferase	F6R2J7_BOVIN	263195	225456	Filtered	210369	132691	67002.6	187675	203682	188468	234182	82167.1	Filtered	93132.6	417427	143782
0.00546742	F6R4N7	Superoxide dismutase [Cu-Zn]	F6R4N7_BOVIN	80909.3	108869	86376.9	81653.4	43604.6	37484.9	33380.2	83307.3	25260.2	167938	72004.8	197651	74631.4	137095	52273.6
0.00220421	F6R4P6	Serpin family D member 1	F6R4P6_BOVIN	115858	53764.4	129942	263676	93672.6	122583	161898	116442	150294	136308	138600	172549	181134	167935	183509
0.00460716	F6RD87	SRSF protein kinase 3	F6RD87_BOVIN	50442.5	55107.2	50743.7	73893.8	97517	55500.8	40771.4	91218.1	75825.2	68699.2	106121	64460.8	55108.7	44579.1	Filtered
0.00078658	F6RFP6	Basigin	F6RFP6_BOVIN	717466	605162	592773	432220	525184	699345	1.03752e+06	537830	935153	538442	577878	606210	580690	887780	701117
0.00146021	F6RMV5	Leucine rich alpha-2-glycoprotein 1	F6RMV5_BOVIN	4.7842e+06	255994	201084	248528	597578	795387	1.2208e+06	362235	118337	370852	174303	254836	142190	250978	106830
0.00324737	F6RR68	NAD(P)(+)--arginine ADP-ribosyltransferase	F6RR68_BOVIN	339019	278367	274547	246943	146959	468446	504785	202539	531492	359107	227910	381039	232012	365185	389235
0.00483301	F6S1Q0	Keratin 18	F6S1Q0_BOVIN	Filtered	37094.9	41022.1	675.616	87934.4	Filtered	45490.8	1	1	1	40052.8	1	230778	39040.2	1
0.00327117	G1K192;Q2TBW6	ADP-ribosylation factor-like protein 3	G1K192_BOVIN;ARL3_BOVIN	25301.2	49503.4	98806.6	114605	Filtered	Filtered	71052.9	22537.8	63771.8	1	61313.2	1	83212.4	1	32894.3
6.56e-05	G1K1X0;P31800	Cytochrome b-c1 complex subunit 1, mitochondrial;Cytochrome b-c1 complex subunit 1, mitochondrial	G1K1X0_BOVIN;QCR1_BOVIN	4.92733e+06	5.56851e+06	5233466	3.84541e+06	4.37011e+06	3.90306e+06	6.15366e+06	3.32065e+06	5003374	4.69057e+06	3.92203e+06	5.15257e+06	5198662	5262564	4.73416e+06
0.00161297	G3MWG4	Isoleucyl-tRNA synthetase 2, mitochondrial	G3MWG4_BOVIN	347513	489052	567695	326115	307881	351453	671459	627478	209465	222198	629837	658046	602058	537967	329666
0.00154464	G3MWR4	Sodium/potassium-transporting ATPase subunit beta	G3MWR4_BOVIN	578701	542169	708977	593557	540150	869604	788500	445242	683619	589881	468832	658001	602003	665323	685474
0.003941	G3MWU2	Uncharacterized protein	G3MWU2_BOVIN	227547	973217	162484	342918	283097	71483.6	101362	5135.48	91918.3	382966	78377.3	44372.6	125946	81403.7	271487
0.000257978	G3MWV5	Uncharacterized protein	G3MWV5_BOVIN	5000984	5096446	7117116	4.65823e+06	5.2463e+06	3.45402e+06	6181866	4.62534e+06	5454917	6522522	4.45204e+06	5.62671e+06	4649750	4798890	6.42194e+06
0.00286209	G3MWX6;P68432	Histone H3;Histone H3.1	G3MWX6_BOVIN;H31_BOVIN	Filtered	73328.1	67338	226967	111020	Filtered	136063	Filtered	63011.6	Filtered	127973	81863	Filtered	Filtered	Filtered
0.00157406	G3MX83	Coiled-coil domain containing 171	G3MX83_BOVIN	33885.6	148607	62209.1	188868	334488	256291	84388.9	373507	165024	307343	374739	294857	276656	159618	300859
0.00185475	G3MX91	TAR DNA binding protein	G3MX91_BOVIN	146417	112306	425207	51839.3	199007	450840	107153	79808.4	106032	183210	525527	267962	217428	146740	303540
0.00263482	G3MXB9	Chromosome 28 C10orf71 homolog	G3MXB9_BOVIN	97230.9	141037	84695.1	29302.8	86948.8	22575.6	60393.2	80461.3	63049.4	69494.1	121779	54730.6	39911.3	121367	54785.6
2.98e-05	G3MXE8	Uncharacterized protein	G3MXE8_BOVIN	23983804	21761582	23761882	25995742	27455564	24098416	24420486	30019992	30283256	23261762	27782366	23383060	23951930	23205488	29827476
0.00178402	G3MXG6	Uncharacterized protein	G3MXG6_BOVIN	851361	171622	Filtered	726273	263379	Filtered	275576	770209	Filtered	939783	835987	136517	422966	468393	282362
0.00356659	G3MXH9	Uncharacterized protein	G3MXH9_BOVIN	1.22967	1	1	2.3883e+06	1.93334e+06	1.03266	121568	Filtered	218991	41411.2	1.08303e+06	1.57359e+06	31504.4	551540	1
0.000450481	G3MXS3	Uncharacterized protein	G3MXS3_BOVIN	434675	527721	516158	402928	614183	487710	395446	622626	445060	445940	463802	351664	337497	384283	434449
0.00427288	G3MXV0	Peptidylprolyl isomerase	G3MXV0_BOVIN	70257.2	84794.4	34871.1	30653.3	197978	89756.1	68762.3	Filtered	33542.7	82683.5	85113.6	66703.1	13697.5	68957.1	79245.2
0.000268957	G3MY19	PDZ and LIM domain 5	G3MY19_BOVIN	12383824	13520957	16325451	12527892	13895146	18295390	15352640	15909018	15032396	14113167	12987288	15161854	14086319	12132723	14880546
0.000288112	G3MY56	Protein phosphatase 1 regulatory subunit 27	G3MY56_BOVIN	850586	1.17517e+06	1.54741e+06	619583	1.03656e+06	719447	1.04873e+06	815364	993771	1097383	679224	495967	498967	717227	632559
0.00434696	G3MY86;Q3T0Z3	Uncharacterized protein;Ubiquitin-like protein 5	G3MY86_BOVIN;UBL5_BOVIN	455302	549691	410279	455108	504369	516543	372123	655055	489275	476726	525831	546481	427038	549899	730630
0.0047929	G3MYB8	Uncharacterized protein	G3MYB8_BOVIN	167203	78062.5	170852	179749	138903	189907	50689.3	291586	189183	121320	148451	198120	160419	165191	220957
0.00361971	G3MYE7	Methyl-CpG-binding protein 2	G3MYE7_BOVIN	85616.6	116967	92270.1	132686	58731.4	43037.5	103738	76545.7	140564	85531.6	73483.1	108446	89744.2	97911.9	63746.3
1.21e-06	G3MYN5	Troponin I1, slow skeletal type	G3MYN5_BOVIN	29422660	29690512	33866032	24770432	31773650	34948756	36099876	24552730	25995460	36695648	34176196	35004852	42080440	38563244	33444762
0.00457794	G3MZ59	Tetratricopeptide repeat domain 9	G3MZ59_BOVIN	139468	110034	115533	77734.7	Filtered	192693	91112	47718.7	81108.2	129227	43288.4	131384	105692	99845.5	134407
0.00118979	G3MZ71	Keratin 2	G3MZ71_BOVIN	3.06778e+06	3.90089e+06	2.58128e+06	2.09878e+06	2168874	3.56826e+06	3.90599e+06	4.83814e+06	1.54399e+06	2.55378e+06	4575242	1.26256e+06	2.34469e+06	1.42549e+06	2.78976e+06
2.68e-05	G3MZK7	Troponin C2, fast skeletal type	G3MZK7_BOVIN	18823290	17079280	21045378	23282680	12282118	24839344	19714610	30247104	30733270	19946090	24798266	18120934	18036844	16907296	26570722
0.00219946	G3MZM8	Uncharacterized protein	G3MZM8_BOVIN	666054	609692	768725	508207	614400	580913	567731	760099	602572	763306	829315	540462	412589	618719	671355
0.000234829	G3MZU6	Uncharacterized protein	G3MZU6_BOVIN	870726	490550	780437	1.36958e+06	544842	1027047	882115	694655	767245	771116	525285	463887	706302	952278	941659
8.08e-05	G3MZZ6;P15246	Protein-L-isoaspartate O-methyltransferase;Protein-L-isoaspartate(D-aspartate) O-methyltransferase	G3MZZ6_BOVIN;PIMT_BOVIN	2363062	2.14185e+06	2.37171e+06	2.52805e+06	2349328	2661045	2.07584e+06	2611360	2.87087e+06	2.03134e+06	2293152	2.29151e+06	2037238	2.60323e+06	2.81186e+06
0.000305266	G3N016	CRK like proto-oncogene, adaptor protein	G3N016_BOVIN	372138	468236	669548	304718	347391	355369	626414	417222	525639	307955	403132	340441	328879	504123	371351
0.000825942	G3N022	Striated muscle enriched protein kinase	G3N022_BOVIN	248763	235789	309090	256458	259978	345805	318869	373021	306902	286572	309494	296062	257524	251996	309255
0.00269898	G3N0F3	Uncharacterized protein	G3N0F3_BOVIN	54639.7	24996.4	16199.7	59158.9	46975	Filtered	Filtered	23810.2	41031.4	Filtered	35375.1	66069.7	97397.5	Filtered	55312.2
0.00282265	G3N0S9	Uncharacterized protein	G3N0S9_BOVIN	993552	4.91554e+06	3.45698e+06	1.57044e+06	3.69603e+06	7.7485e+06	6344545	5798521	4738519	5.86161e+06	4534446	1.05588e+06	155124	4.55697e+06	8446088
0.00694655	G3N0T0;Q3SZ18	Hypoxanthine phosphoribosyltransferase;Hypoxanthine-guanine phosphoribosyltransferase	G3N0T0_BOVIN;HPRT_BOVIN	85003.8	57072.3	76089.1	168437	51037.4	46583	42432	83213.3	63389.8	292551	96285.2	62238.2	38357.8	37108.6	110143
0.000163714	G3N0V0	Uncharacterized protein	G3N0V0_BOVIN	3391626	4371696	2.95839e+06	4.63175e+06	4.30253e+06	2939804	3048333	7.42344e+06	3.16219e+06	4.04339e+06	4879131	3.64623e+06	2.62654e+06	3979816	4409305
0.00113446	G3N0V2	Keratin 1	G3N0V2_BOVIN	531961	1.92852e+06	880801	1.50952e+06	566935	1.21687e+06	1.32327e+06	596880	1.19061e+06	689522	1.06781e+06	690065	2398580	911409	660662
0.00640073	G3N1J2	Exportin 7	G3N1J2_BOVIN	48530.6	54444.3	54551	36215	50622	52649.6	86370.3	46649.7	30759.8	35418.3	42469.7	28028.2	38662.2	31598.4	43885.5
0.00147156	G3N1U4	Serpin A3-3	G3N1U4_BOVIN	2473586	759629	794562	1.26281e+06	278497	1.25452e+06	1.06038e+06	642310	1.53109e+06	980578	806226	975974	686646	1.45637e+06	1.50343e+06
0.00459276	G3N1Y0	Kelch like family member 31	G3N1Y0_BOVIN	201998	282587	169372	144296	312313	236016	246826	151524	213345	208140	235052	211101	215116	175555	261023
0.00102455	G3N1Y3;P02081	Uncharacterized protein;Hemoglobin fetal subunit beta	G3N1Y3_BOVIN;HBBF_BOVIN	35535.9	18209.6	32025.8	3.23204e+06	Filtered	1	2484193	82445.1	1	20815.1	34641.6	3.93884e+06	4.88657e+06	35864.2	5.41586e+06
0.00040132	G3N2H8;Q3SYR7	Uncharacterized protein;60S ribosomal protein L9	G3N2H8_BOVIN;RL9_BOVIN	412893	448540	338207	327165	414497	322683	422070	509516	383071	405319	627450	341121	349253	377370	313455
0.00078658	G3N2N2	Suppressor APC domain containing 2	G3N2N2_BOVIN	2.64632e+06	3933331	4.85999e+06	5.14771e+06	3.73773e+06	1.84779e+06	6452628	3.38841e+06	3.03794e+06	5.43553e+06	3.44184e+06	3.32822e+06	3394935	3.42057e+06	4.91256e+06
0.00837275	G3N314	Dynein axonemal assembly factor 5	G3N314_BOVIN	46544.1	104896	54074.6	51725.7	61873.5	36041.1	52170.6	63089.7	43070	72691.1	55244.6	56369.1	35515.2	72738.5	37194
3.43e-06	G3N3C9	LIM domain binding 3	G3N3C9_BOVIN	18625286	17207560	21373036	18713054	19259064	20637546	20030160	21704868	20669520	18817008	20002116	18904416	16296953	18273574	19490254
0.00504377	G3N3N1	ADP ribosylation factor 6	G3N3N1_BOVIN	194141	119511	133136	76261.5	151367	155587	146253	234463	143648	233702	108060	108776	71234.5	96847.6	136359
0.00138361	G3X6L0;P52505	Acyl carrier protein;Acyl carrier protein, mitochondrial	G3X6L0_BOVIN;ACPM_BOVIN	2.52876e+06	2849444	2.9713e+06	1.87249e+06	1.58118e+06	3.40794e+06	3752699	2.33831e+06	3.88012e+06	3.1861e+06	3.48563e+06	3.57179e+06	2667397	3.49275e+06	3.43095e+06
2.14e-05	G3X6N3	Serotransferrin	G3X6N3_BOVIN	2740155	2793344	2.45937e+06	3.53311e+06	2.92068e+06	2804002	2.53246e+06	3.36523e+06	2846800	3.59601e+06	2.94698e+06	3.2607e+06	2.19338e+06	2646334	2.56535e+06
0.0013265	G3X736	COP9 signalosome subunit 2	G3X736_BOVIN	1.5058e+06	475271	446444	513345	407608	424916	394163	753861	426109	428438	353468	694562	353205	1.34745e+06	406412
2.02e-07	G3X757;Q3ZBT1	Transitional endoplasmic reticulum ATPase	G3X757_BOVIN;TERA_BOVIN	1.31166e+06	1.44169e+06	1.20809e+06	1.45286e+06	1.41448e+06	1.24203e+06	1866835	1.62262e+06	2.06954e+06	1.30199e+06	1.40369e+06	1.09625e+06	1.26997e+06	1.34523e+06	1.20916e+06
0.000215236	G3X778	Phosphorylase b kinase regulatory subunit	G3X778_BOVIN	1.91679e+06	1.76568e+06	1.54091e+06	2.66282e+06	2.08895e+06	2.69032e+06	1659078	3005718	2.17753e+06	2.12158e+06	2168100	1.40557e+06	2.09062e+06	2.24534e+06	2.38478e+06
0.0013435	G3X7D8;Q0VCQ4	Ribosome-recycling factor, mitochondrial;Ribosome-recycling factor, mitochondrial	G3X7D8_BOVIN;RRFM_BOVIN	96465.1	48751.4	Filtered	78275.1	733953	994897	47443.1	746327	178202	292919	785671	385706	720003	200211	726616
0.00375409	G3X7U3;Q08D83	Reticulon;Reticulon-3	G3X7U3_BOVIN;RTN3_BOVIN	181923	168204	151308	285232	191423	178208	585703	273219	224033	268220	86435.1	499315	482315	538739	547380
0.00495046	G3X8E2	Uncharacterized protein	G3X8E2_BOVIN	180167	285604	227417	268095	232554	345901	249759	285301	193120	360647	315704	406482	299031	377487	259662
0.000450481	G3XCF6;P98201	Nuclear factor of-activated T-cells, cytoplasmic 1;Nuclear factor of activated T-cells, cytoplasmic 1	G3XCF6_BOVIN;NFAC1_BOVIN	597917	700605	807489	1.1506e+06	1.03923e+06	1.05399e+06	471392	1.08862e+06	826252	852287	1.299e+06	965454	877942	1.0833e+06	Filtered
0.00167765	G5E513	Uncharacterized protein	G5E513_BOVIN	428756	422446	331920	537026	345185	265022	393344	352787	401921	401798	408464	479679	314288	461448	493167
0.0021836	G5E521	NAD-dependent protein deacetylase	G5E521_BOVIN	2636926	1.60236e+06	3.28029e+06	3.98384e+06	3.79937e+06	1.07063e+06	1.53245e+06	161005	3.01447e+06	2.66151e+06	3.78549e+06	236459	210111	3.62684e+06	204670
0.00153687	G5E531	T-complex protein 1 subunit alpha	G5E531_BOVIN	384904	698975	532105	308128	399846	335988	469372	404994	382832	382909	380582	335250	327678	636628	552677
0.00377805	G5E534;Q3T186	Ribose-5-phosphate isomerase;Ribose-5-phosphate isomerase (Fragment)	G5E534_BOVIN;RPIA_BOVIN	421813	211335	345341	247737	469535	473610	258743	259396	331269	497315	286700	440664	240568	333232	279417
0.00224325	G5E536;Q0V7M0	Importin subunit alpha;Importin subunit alpha-7	G5E536_BOVIN;IMA7_BOVIN	225548	387975	156953	344947	347413	214200	304895	328573	251553	365888	419780	294836	149999	225216	281704
0.00609192	G5E567	Importin 9	G5E567_BOVIN	216898	13345.6	22115.2	61802.1	21214.6	4293.69	25679.6	Filtered	184770	72984.9	41424.7	75109.1	39506.6	1	11709.2
0.00225911	G5E589	Proteasome subunit beta	G5E589_BOVIN	1.02625e+06	921166	1612723	842414	818617	775723	511111	878962	1.2877e+06	714615	818467	722376	383759	588478	632688
0.00275317	G5E5A9;P07589	Fibronectin	G5E5A9_BOVIN;FINC_BOVIN	123823	163811	118415	144800	144376	93051.3	114071	276791	83017.1	132810	195338	109888	85401.7	114595	120107
0.000681378	G5E5B8	Junctophilin	G5E5B8_BOVIN	726115	545257	652534	631514	620634	678061	603753	978492	821643	666460	715911	580905	662826	728139	660936
0.00447324	G5E5C8;Q2TBL6	Transaldolase	G5E5C8_BOVIN;TALDO_BOVIN	148214	182892	223061	172532	182698	230333	214132	197413	188339	258707	151947	207461	149746	150534	211354
0.00106256	G5E5K1;Q2TBX2	Prefoldin subunit 3	G5E5K1_BOVIN;PFD3_BOVIN	307247	305222	252215	323196	256176	384938	375876	418589	268080	220773	328671	257404	287508	300001	170115
0.00158288	G5E5P6	1-acylglycerol-3-phosphate O-acyltransferase 3	G5E5P6_BOVIN	247969	295440	219557	236927	308425	252388	174746	299106	312075	192877	234232	279037	299589	300860	269226
0.000836088	G5E5V1	Uncharacterized protein	G5E5V1_BOVIN	503103	549797	371406	238275	528961	522812	460701	793141	218317	609131	612783	263938	448608	584416	401793
0.00149923	G5E601	RAB3 GTPase activating non-catalytic protein subunit 2	G5E601_BOVIN	4.35028e+06	3.52742e+06	3.12929e+06	97087.5	4638746	3.7333e+06	2588902	4.20641e+06	7.40013e+06	5733875	2575589	3192371	4.61645e+06	4149893	Filtered
0.00702711	G5E628	Ubiquilin 2	G5E628_BOVIN	51299.5	27709.4	40330.6	42562.4	45840.5	49894.4	42334	Filtered	46555.1	38577.8	63063.4	29742.7	175033	65423.7	80933.3
0.00374291	G5E630	USP9X	G5E630_BOVIN	246543	118132	95502	103440	76743.9	124637	116859	130645	125777	90260	136593	103114	97399	119016	94511.7
0.00129293	G5E631	DEAD-box helicase 3 X-linked	G5E631_BOVIN	427574	391564	428374	433086	532997	349972	321174	497636	417713	330021	387172	242562	630509	314508	299212
0.00133147	G5E6M7	Succinate dehydrogenase [ubiquinone] flavoprotein subunit, mitochondrial	G5E6M7_BOVIN	3.4482e+06	2.66168e+06	2879892	1.0542e+06	1.61195e+06	1.43931e+06	4373537	1.57987e+06	3.23102e+06	1.05044e+06	1.71667e+06	1.97151e+06	2.68706e+06	3.25463e+06	1475880
0.00130163	G8JKV5	60S ribosomal protein L14	G8JKV5_BOVIN	731956	589622	433825	586638	526577	323461	548001	498152	486667	659672	441231	384636	492404	491392	398707
0.00456185	G8JL02;Q3SZ59	Uncharacterized protein;60S ribosomal protein L36a	G8JL02_BOVIN;RL36A_BOVIN	34073	38738.2	9836.05	34218.7	23314.3	29583.6	25239	32254.8	32311.3	45801.7	Filtered	21204.3	124239	47479.8	34786.4
0.00212198	G8JL05	Lysophospholipid acyltransferase 5	G8JL05_BOVIN	599852	542298	603133	487228	663669	573110	761383	790960	647334	626829	992577	541956	587627	520176	1.13682e+06
0.00579352	H7BWW0	Coronin	H7BWW0_BOVIN	69956.5	55754.9	130287	59889.1	27798.4	68082.5	96839.9	84139.5	59452	87294.5	75466.7	54646.4	84376.4	91017.4	52553.7
0.00503485	H7BWW1	Solute carrier family 25 member 46	H7BWW1_BOVIN	1	72275.6	31323.4	138833	1	74665.2	117734	139811	179699	1	105591	110801	57274.4	1	15031.5
0.00153128	M0QVY0	Uncharacterized protein	M0QVY0_BOVIN	337975	573868	390238	600144	358815	492341	668599	405975	846356	426495	716047	383038	666459	578257	550610
0.00147156	M0QW16	Uncharacterized protein	M0QW16_BOVIN	96258.2	188613	66912.8	Filtered	175222	Filtered	Filtered	59702.9	Filtered	46006.2	63059.3	23844.2	Filtered	207533	13036.1
0.000474058	O02675	Dihydropyrimidinase-related protein 2	DPYL2_BOVIN	608529	203636	466486	662332	541091	209388	667827	245478	305842	272122	609474	276848	224280	1.1016e+06	239113
0.000303888	O02691	3-hydroxyacyl-CoA dehydrogenase type-2	HCD2_BOVIN	938405	882704	958119	1.02799e+06	927697	1.31689e+06	1267121	839547	1.03448e+06	972516	938354	1.06074e+06	1.0695e+06	842283	1.09431e+06
0.00483681	O02741	Ubiquitin-like protein ISG15	ISG15_BOVIN	Filtered	22362692	14997610	19908980	14925822	25519190	15302629	Filtered	Filtered	Filtered	6.26907e+06	Filtered	Filtered	38130176	Filtered
0.00248261	O18778	Phytanoyl-CoA dioxygenase, peroxisomal	PAHX_BOVIN	128180	256449	296851	62428.4	186557	161561	184342	171965	87410.6	179339	367427	107948	149138	284986	132992
0.00415409	O41515	Microtubule-associated proteins 1A/1B light chain 3B	MLP3B_BOVIN	229792	381418	315782	204109	503337	205454	191471	Filtered	269570	318415	Filtered	Filtered	Filtered	270267	373387
0.000970432	O46375	Transthyretin	TTHY_BOVIN	350013	316281	357729	602055	426606	298522	470379	537441	359124	383223	536669	450270	160716	290078	350290
0.000780439	O46385	Supervillin	SVIL_BOVIN	609615	613354	205957	284685	225169	271328	199086	615621	618390	467195	551279	549344	366685	591721	547403
0.000140341	O46406	Primary amine oxidase, lung isozyme	AOCY_BOVIN	760453	1.18495e+06	924341	1.52052e+06	1.44239e+06	809954	803490	1.30309e+06	1.27886e+06	1.34137e+06	990091	968678	1192451	773380	992102
0.0049894	O46411	Cytosolic purine 5'-nucleotidase	5NTC_BOVIN	78415.3	121660	Filtered	70809.2	130950	23884.3	9528.61	18935.1	Filtered	102886	66301.5	Filtered	27532.9	130991	Filtered
0.00462096	O46414	Ferritin heavy chain	FRIH_BOVIN	48604.3	109022	193764	93500.8	70656.3	33540.9	58397.8	75978.4	28970.6	84537.6	79505.1	54588.6	56352.8	102652	66877.2
6.1e-05	O46629	Trifunctional enzyme subunit beta, mitochondrial	ECHB_BOVIN	2.45322e+06	3234277	3.13523e+06	1.9182e+06	2.07618e+06	2.88902e+06	3.27045e+06	2.0563e+06	2779330	2.72059e+06	2232633	3.21303e+06	2.89049e+06	3204397	2.86535e+06
3.58e-07	O62654	Desmin	DESM_BOVIN	12952407	18307520	15570925	11670252	12669941	18745646	12357749	12250673	13218111	13918546	13803916	11265807	16557278	16775110	10950723
0.00148584	O62768	Thioredoxin reductase 1, cytoplasmic	TRXR1_BOVIN	85492.9	164335	152237	92642	187917	109068	116331	126955	172281	140317	168097	102711	76132.4	122206	119801
0.00391526	O62829	Protein phosphatase 1A	PPM1A_BOVIN	766386	285638	511760	685998	293169	457143	516933	386429	390862	339167	572096	554884	344691	416598	216140
0.00180031	O62830	Protein phosphatase 1B	PPM1B_BOVIN	280630	369051	180980	255063	418234	179156	371936	211552	471422	323258	276692	648133	395821	442152	138323
0.000212765	O77784	Isocitrate dehydrogenase [NAD] subunit beta, mitochondrial	IDH3B_BOVIN	1.20413e+06	1143841	825907	882324	1.03238e+06	1.02311e+06	1.82069e+06	724427	1.36132e+06	977017	1.04947e+06	1.64307e+06	1.15198e+06	935125	1117725
0.00271094	O77792;Q3SZI5	Mitochondrial uncoupling protein 3;Mitochondrial uncoupling protein 2	UCP3_BOVIN;UCP2_BOVIN	23084.2	5363.44	56791.9	64525.4	11035.2	41143.6	1	25499.8	118183	41396.8	19470.7	76839.5	47709.2	16976.9	116894
0.000127848	O77834	Peroxiredoxin-6	PRDX6_BOVIN	4902366	4749239	5523471	6037779	4.85068e+06	5.22597e+06	4854302	4917315	4.92429e+06	3889320	4.53309e+06	5581048	3.47489e+06	3.7415e+06	5.00782e+06
0.000760905	O97680	Thioredoxin	THIO_BOVIN	4.61362e+06	4.12666e+06	4280984	3.78346e+06	4.4182e+06	5.0585e+06	4.14098e+06	6316852	5129895	4.14045e+06	4.36492e+06	3.84761e+06	4935751	4.67275e+06	5.25949e+06
0.000172362	O97764	Zeta-crystallin	QOR_BOVIN	1381454	1.60168e+06	1722370	1.59527e+06	1.42003e+06	1.77891e+06	1.33551e+06	1.52941e+06	1.19561e+06	1.54881e+06	1.68804e+06	1.89844e+06	1.1988e+06	1.43908e+06	1.45708e+06
0.00033878	P00125	Cytochrome c1, heme protein, mitochondrial	CY1_BOVIN	4.24917e+06	4.58302e+06	4.08476e+06	3440400	4080728	3305835	5280648	2.83956e+06	4.32024e+06	3567289	3.37229e+06	3.83485e+06	3.96131e+06	4.68457e+06	4495224
0.000725385	P00126	Cytochrome b-c1 complex subunit 6, mitochondrial	QCR6_BOVIN	4.06749e+06	4591828	4343251	3015592	3.50986e+06	4.0813e+06	4.9611e+06	2884770	3.89888e+06	2.47291e+06	2443703	5.15068e+06	2.51368e+06	3.09502e+06	3.54061e+06
0.000190227	P00129	Cytochrome b-c1 complex subunit 7	QCR7_BOVIN	2.47237e+06	3.49449e+06	2.35641e+06	2.04904e+06	2.74373e+06	2629506	3.01579e+06	1.52809e+06	2862876	3331533	2.8159e+06	3.19115e+06	3.10291e+06	2.87417e+06	2.91289e+06
0.00128178	P00130	Cytochrome b-c1 complex subunit 9	QCR9_BOVIN	4.25419e+06	4.4911e+06	4.33624e+06	3.13123e+06	3.70138e+06	4376481	5128732	3.41177e+06	4802630	4.66958e+06	3.46849e+06	5.16757e+06	3.90765e+06	5.10945e+06	4648049
0.00189859	P00157	Cytochrome b	CYB_BOVIN	610871	1.2045e+06	896562	746413	766245	563516	708197	581876	706972	552873	650309	649830	713855	907976	2099669
0.0023038	P00171	Cytochrome b5	CYB5_BOVIN	314075	1.10283e+06	634899	654053	526733	898458	567919	1.00857e+06	791426	716339	760088	421971	689739	349964	1.35364e+06
0.000576516	P00396	Cytochrome c oxidase subunit 1	COX1_BOVIN	1.02271e+06	1.14181e+06	1.11793e+06	623764	1.35394e+06	1.20698e+06	2.09261e+06	1392657	1.39186e+06	805660	1155303	1.31671e+06	890577	1.36106e+06	1.83403e+06
0.00162147	P00415;Q6QTG5	Cytochrome c oxidase subunit 3	COX3_BOVIN;Q6QTG5_BOVIN	4.91024e+06	4.79095e+06	6779141	3.94667e+06	5.27093e+06	4.72507e+06	6.27001e+06	3.10631e+06	5198648	5059183	5431353	7.33392e+06	6.70819e+06	9598008	5561137
0.000472694	P00423	Cytochrome c oxidase subunit 4 isoform 1, mitochondrial	COX41_BOVIN	9176635	12394642	8638795	6745340	8724310	9854135	10595653	5758742	9540441	9330701	7.93265e+06	10500878	12143853	11607613	9079074
0.000230139	P00426	Cytochrome c oxidase subunit 5A, mitochondrial	COX5A_BOVIN	15104209	14423341	12974430	18551484	16472725	15561441	9954863	10582187	9754350	14203697	12128276	6.0722e+06	11810813	12167684	10747791
0.000960293	P00432	Catalase	CATA_BOVIN	480890	742003	677001	712609	603458	405835	564515	404339	388538	538619	430412	706626	611765	705518	504876
0.00157064	P00435	Glutathione peroxidase 1	GPX1_BOVIN	181308	434510	694237	342031	536394	1.3755e+06	641200	633635	844834	473018	544598	1.46743e+06	498867	458989	744411
0.000402892	P00442	Superoxide dismutase [Cu-Zn]	SODC_BOVIN	3083411	2.58252e+06	2.88364e+06	2798870	2.40625e+06	2.81278e+06	2.85728e+06	2.68262e+06	2.64752e+06	3.21151e+06	2.09067e+06	2.81158e+06	1982718	2.78046e+06	2657342
0.00055622	P00514	cAMP-dependent protein kinase type I-alpha regulatory subunit	KAP0_BOVIN	823772	1.00765e+06	973716	711319	835550	833693	837851	875025	931510	927183	801550	770324	704791	1.03028e+06	766941
2.08e-06	P00515	cAMP-dependent protein kinase type II-alpha regulatory subunit	KAP2_BOVIN	1.19765e+06	1.33747e+06	1177117	919456	1.04814e+06	1.23794e+06	1.41661e+06	801844	989478	1.05487e+06	830897	1.14214e+06	1.09334e+06	1.16135e+06	1.02975e+06
0.000884085	P00517	cAMP-dependent protein kinase catalytic subunit alpha	KAPCA_BOVIN	1.83917e+06	1.49196e+06	1.49585e+06	1.50572e+06	1.57719e+06	1.93716e+06	1.64949e+06	1.43699e+06	2.14351e+06	1.53084e+06	1.58115e+06	2072867	2.14505e+06	1.67509e+06	2.21275e+06
1.75e-06	P00570	Adenylate kinase isoenzyme 1	KAD1_BOVIN	40738912	38618056	38690068	54784824	39283956	42607640	36046944	52298424	46939332	37888292	41215064	35965396	23235850	33014466	39445020
0.00170044	P00586	Thiosulfate sulfurtransferase	THTR_BOVIN	231256	237720	292755	136434	397088	190253	415258	100799	253722	300585	95151.7	363853	287237	348647	181943
0.00253449	P00727	Cytosol aminopeptidase	AMPL_BOVIN	81574.7	75156.8	106476	87310.4	103819	94732.7	118566	118288	93943.3	82712.2	120834	91052.7	70552.3	93506.4	108794
0.00161297	P00735	Prothrombin	THRB_BOVIN	181346	1.20204e+06	1.18335e+06	509668	2.28841e+06	3543256	3084730	268990	256059	325236	614778	641815	945549	887786	593431
0.000849689	P00847	ATP synthase subunit a	ATP6_BOVIN	1.60722e+06	1.3187e+06	1.52431e+06	1325452	1.48394e+06	1.24418e+06	1.05402e+06	787478	954784	713540	914862	873844	1.16596e+06	851835	924152
0.00060342	P00921	Carbonic anhydrase 2	CAH2_BOVIN	1.59216e+06	1.6336e+06	1.29945e+06	969934	843117	828306	1.06665e+06	654117	888951	1.25377e+06	814750	1.15047e+06	967955	1.30213e+06	1.14841e+06
0.000129034	P00974	Pancreatic trypsin inhibitor	BPT1_BOVIN	35905388	19153988	16420647	16750518	13261051	16057942	40816052	43808348	31974570	19007184	28374964	13794078	20510662	14511239	28894226
0.00248261	P00978	Protein AMBP	AMBP_BOVIN	107997	180094	344222	Filtered	198580	168669	Filtered	Filtered	191004	215225	Filtered	Filtered	Filtered	Filtered	175438
0.0026416	P01045	Kininogen-2	KNG2_BOVIN	248879	233829	261094	281225	231880	237460	316830	327610	217071	394968	204476	230131	257757	198893	210550
0.000611178	P01096	ATPase inhibitor, mitochondrial	ATIF1_BOVIN	225393	317639	456932	517928	328478	464564	335268	430348	828184	568062	318419	533427	797857	551141	322994
0.00106256	P01211	Proenkephalin-A	PENK_BOVIN	1.50733e+06	1.86935e+06	844898	831889	1.21578e+06	1.13874e+06	1.49465e+06	412869	926004	1544997	752987	1.58124e+06	586825	1.55986e+06	1262544
6.82e-07	P01966	Hemoglobin subunit alpha	HBA_BOVIN	41970316	39578452	37224876	40565736	22205084	24702832	31973012	26284940	29035106	41463952	28773822	31085588	34432872	41199888	33684992
1.72e-05	P02070	Hemoglobin subunit beta	HBB_BOVIN	51773656	44065008	37366004	47722208	28919802	34757072	39709928	26981368	31987668	50154632	33216236	42351056	40540252	45985448	43358968
7.41e-08	P02192	Myoglobin	MYG_BOVIN	240772208	275909152	289768768	221086720	194789456	223707856	307690336	203322704	236032992	286775904	207231072	267637296	220109040	244163056	230402544
0.000212765	P02453	Collagen alpha-1(I) chain	CO1A1_BOVIN	855232	935953	1.03024e+06	5064242	1.68638e+06	1092478	1.18831e+06	1.81045e+06	1.11512e+06	1.50334e+06	1.45642e+06	1.36192e+06	1.02039e+06	677480	1.41168e+06
0.0018	P02465	Collagen alpha-2(I) chain	CO1A2_BOVIN	259820	163417	366876	1.67748e+06	450221	153175	309520	202330	246231	424243	427840	490259	342644	298257	272862
1.7e-05	P02510	Alpha-crystallin B chain	CRYAB_BOVIN	26749768	43361128	23520412	21359550	32554812	29193660	26027428	24344468	22827060	28284180	34023204	21517532	26870240	40555848	23769182
0.000523544	P02584	Profilin-1	PROF1_BOVIN	2.63702e+06	2.78158e+06	3.03125e+06	3332635	3.06859e+06	3335238	2.71829e+06	4.34272e+06	2.67944e+06	2.63834e+06	3.54134e+06	2.9076e+06	2.3623e+06	3.15968e+06	2.8075e+06
0.00149899	P02638	Protein S100-B	S100B_BOVIN	1.07872e+06	1.27623e+06	2448888	1.62391e+06	1.45518e+06	1.14268e+06	2.07816e+06	1.11998e+06	1.15704e+06	2005662	1.22382e+06	1775190	1.04054e+06	1.14147e+06	1.36962e+06
0.00106256	P02639	Protein S100-A1	S10A1_BOVIN	1.20041e+06	1.36308e+06	1.06148e+06	1.06695e+06	1.08766e+06	760222	1.56512e+06	905896	920700	1.03866e+06	1.10523e+06	194545	683690	1.68185e+06	364708
0.00113073	P02690	Myelin P2 protein	MYP2_BOVIN	3818.8	Filtered	532783	212518	2.06348e+06	961950	67990.9	1	835694	94704.1	494726	99650.3	511854	813897	93968.2
0.00489776	P02720	Phosphatidylcholine transfer protein	PPCT_BOVIN	713238	618049	683307	534020	722606	517304	957668	2.31774e+06	1308884	603780	721541	343432	1.20504e+06	746501	Filtered
0.000928044	P02721	ATP synthase-coupling factor 6, mitochondrial	ATP5J_BOVIN	3.54439e+06	2.91228e+06	3.13397e+06	3.94871e+06	1.48191e+06	2.81861e+06	3.01153e+06	3.0417e+06	3.99789e+06	4.02496e+06	3077786	3.12635e+06	4.04407e+06	3.55751e+06	3.90432e+06
1.64e-05	P02722	ADP/ATP translocase 1	ADT1_BOVIN	28237508	33060962	25951442	24174538	25583754	24190898	37849916	23483474	28020496	26947426	27972936	26921834	28967452	26804930	30486454
0.000725385	P03887;Q6QTH1	NADH-ubiquinone oxidoreductase chain 1	NU1M_BOVIN;Q6QTH1_BOVIN	1.43704e+06	1.40877e+06	1.01371e+06	937242	1.06102e+06	910058	1.356e+06	714616	1.38544e+06	1.22881e+06	935880	1416717	1.10353e+06	1.44926e+06	1.37832e+06
0.00303852	P03892;Q6QTH0	NADH-ubiquinone oxidoreductase chain 2	NU2M_BOVIN;Q6QTH0_BOVIN	749852	1.51599e+06	2424229	1.30521e+06	912601	1657515	2903602	1.63844e+06	1.91921e+06	1.01271e+06	1.18078e+06	2.84235e+06	879427	1.32262e+06	1.34903e+06
0.0018	P03898	NADH-ubiquinone oxidoreductase chain 3	NU3M_BOVIN	1.63891e+06	1.84735e+06	1.64824e+06	930502	1.42475e+06	1.37642e+06	2.63337e+06	1.95375e+06	1985766	1.50307e+06	2.6082e+06	1.75186e+06	1.68249e+06	1.62291e+06	3.25803e+06
0.000957522	P03910	NADH-ubiquinone oxidoreductase chain 4	NU4M_BOVIN	1.00704e+06	1.02214e+06	1.01863e+06	861827	650496	852574	1.11944e+06	690192	1.18296e+06	992057	786534	987812	918847	1354347	896540
0.00187968	P03920;Q85BD6	NADH-ubiquinone oxidoreductase chain 5	NU5M_BOVIN;Q85BD6_BOVIN	973244	1.35633e+06	1.15634e+06	751700	965385	1.01157e+06	1.9809e+06	862642	1.28619e+06	1.29231e+06	1.0066e+06	1221217	659820	1.30908e+06	1372887
0.00081064	P03929	ATP synthase protein 8	ATP8_BOVIN	1308954	1104678	670264	1.68091e+06	628688	758957	1185148	827361	685967	754903	426392	860631	1.22501e+06	617572	678053
0.00126403	P04038	Cytochrome c oxidase subunit 6C	COX6C_BOVIN	3.09534e+06	4121377	3114032	2.18831e+06	2.68657e+06	2863293	3.54977e+06	2172371	3196761	3.71068e+06	2.91803e+06	3.27081e+06	4.92382e+06	3945702	4.12523e+06
0.00332116	P04258;Q08E14	Collagen alpha-1(III) chain	CO3A1_BOVIN;Q08E14_BOVIN	31754.9	24585.1	Filtered	1.08002e+06	323081	25870	255051	15332.2	54018	139084	167847	261941	Filtered	56522.8	Filtered
0.000646577	P04272	Annexin A2	ANXA2_BOVIN	1.30434e+06	1.30381e+06	1.54074e+06	2380890	1.64832e+06	987016	1.45119e+06	1387724	1.21986e+06	1.56611e+06	1.30222e+06	1.50618e+06	1.30705e+06	1.21123e+06	1.42193e+06
0.000208431	P04394	NADH dehydrogenase [ubiquinone] flavoprotein 2, mitochondrial	NDUV2_BOVIN	1.74224e+06	1.61427e+06	1.71123e+06	1.30218e+06	1.29979e+06	1.57054e+06	2.39067e+06	1.41669e+06	1.70707e+06	1.66954e+06	1464458	1.90652e+06	1.79373e+06	1.94466e+06	1.95963e+06
0.000420245	P04896	Guanine nucleotide-binding protein G(s) subunit alpha isoforms short	GNAS2_BOVIN	5.9463e+06	4.43944e+06	5161347	6.16912e+06	8669547	9291436	7039264	14394499	7375264	6909996	7947549	7019171	4.23527e+06	5.24086e+06	7.3601e+06
0.00524657	P04975	Clathrin light chain B	CLCB_BOVIN	1.14848e+06	1.31046e+06	6.83975e+06	4.50872e+06	2.27693e+06	7.79454e+06	9973338	3.60189e+06	2.82804e+06	2406494	1.44892e+06	1270856	18080028	4.00488e+06	12430251
0.000107896	P05630	ATP synthase subunit delta, mitochondrial	ATPD_BOVIN	3492866	4.52031e+06	3.77383e+06	3.91627e+06	3.18713e+06	3.21837e+06	4886932	2.0974e+06	3.49158e+06	3.3598e+06	3024336	3.77163e+06	6.18649e+06	4290683	3.93442e+06
0.000458768	P05631	ATP synthase subunit gamma, mitochondrial	ATPG_BOVIN	4.89914e+06	5.77847e+06	5.34533e+06	4255719	4.97758e+06	4.70301e+06	6.34925e+06	3.82969e+06	4.38947e+06	5799728	4.71051e+06	5.44154e+06	4.98337e+06	5.4002e+06	5.80909e+06
0.00233645	P05632	ATP synthase subunit epsilon, mitochondrial	ATP5E_BOVIN	3.85249e+06	5.36234e+06	4223420	3.29806e+06	3.03317e+06	3531845	4355042	2.11622e+06	3421970	4.37226e+06	3.4092e+06	5023059	4.77672e+06	3.82246e+06	4.03254e+06
0.0003953	P05980	Prostaglandin F synthase 1	PGFS1_BOVIN	1.23939e+06	816551	266886	720736	537846	608764	1.35108e+06	536150	429144	698254	714372	482468	694206	921856	537789
0.00350799	P06623	2',3'-cyclic-nucleotide 3'-phosphodiesterase	CN37_BOVIN	178920	71346	101422	78995.2	141961	89079.7	334216	26224.3	88968.3	90032.1	116188	108071	75710	Filtered	116031
0.00119432	P07033	Acylphosphatase-2	ACYP2_BOVIN	3.51333e+06	4400571	4196106	2866266	3326190	4.38212e+06	2771378	5.65768e+06	4.47326e+06	3.78815e+06	4.53908e+06	3.9896e+06	3.30105e+06	3.96943e+06	4.45271e+06
0.00117396	P07107	Acyl-CoA-binding protein	ACBP_BOVIN	5.2721e+06	4112893	6219021	6.48059e+06	4.09707e+06	7534918	6.07357e+06	8665563	4.59244e+06	6.71432e+06	4.05094e+06	6.47032e+06	5065604	5.1829e+06	7876031
3.81e-06	P07471	Cytochrome c oxidase subunit 6A2, mitochondrial	CX6A2_BOVIN	9911523	13026954	11092280	9022527	11253090	8.37031e+06	12195281	5.64015e+06	11033162	10768668	9675908	12159508	11854500	12220859	10506545
0.00105626	P07514	NADH-cytochrome b5 reductase 3	NB5R3_BOVIN	5.43898e+06	1.29323e+06	1.78731e+06	5.19797e+06	1542134	5392456	2.06959e+06	2.06872e+06	7900722	1.3785e+06	1.49587e+06	961823	1.36208e+06	4.00805e+06	1.29016e+06
0.00442706	P07552	Cytochrome b-c1 complex subunit 10	QCR10_BOVIN	409268	450699	587453	465330	520043	461859	577417	201178	858969	423264	466587	540737	395188	364466	416175
0.00024889	P08166	Adenylate kinase 2, mitochondrial	KAD2_BOVIN	5797133	1.04734e+06	3.03428e+06	4.09599e+06	836552	907092	3.99405e+06	1.101e+06	3082217	4.95879e+06	3.57481e+06	1.80827e+06	833914	5606398	3.5855e+06
0.00088783	P08760	GTP:AMP phosphotransferase AK3, mitochondrial	KAD3_BOVIN	2.59593e+06	675846	574240	5.22066e+06	3.02542e+06	692531	973732	328276	625048	2.5204e+06	594464	693864	764726	622344	658728
0.00248208	P09867	Heterogeneous nuclear ribonucleoprotein A1	ROA1_BOVIN	380242	302660	397080	365161	346973	234927	393232	308740	222290	360019	393465	302778	345961	408089	239274
0.00511234	P0C0S4;Q32LA7	Histone H2A.Z;Histone H2A.V	H2AZ_BOVIN;H2AV_BOVIN	641896	681883	1	1.237e+06	894822	Filtered	1.9897e+06	1.27524e+06	763741	837614	421901	1617997	388532	546453	1.15071e+06
0.00184483	P0C591	Dual specificity phosphatase DUPD1	DUPD1_BOVIN	677542	588635	705690	642181	577242	843647	513337	922558	751081	541131	762586	649365	618619	536874	665743
2.15e-09	P10096	Glyceraldehyde-3-phosphate dehydrogenase	G3P_BOVIN	103510840	101105680	114906296	119697440	117821000	123963792	82702992	137221200	105775480	91070448	108236216	96354392	57297972	75439064	102727000
5.92e-05	P10103	High mobility group protein B1	HMGB1_BOVIN	604510	858108	648794	554746	589861	356170	741418	393800	677972	691921	642807	694744	605331	673437	405624
0.00333187	P10462	Protein S100-A2	S10A2_BOVIN	310591	94753.3	1	372126	200089	354844	175504	917545	290508	201250	409770	338254	213434	243262	196412
0.000448312	P10522	Myelin protein P0	MYP0_BOVIN	285805	95491.7	275850	892855	4303839	149507	544373	97676	231968	494480	1.14178e+06	746497	165740	255665	539041
0.000186955	P10575	Glutaredoxin-1	GLRX1_BOVIN	2.67151e+06	3.02758e+06	2.93572e+06	3.34143e+06	2.42067e+06	3.65138e+06	2.77651e+06	4.04372e+06	3.34718e+06	3.26859e+06	3.26321e+06	4.01193e+06	2711069	3259955	4228800
0.000216312	P10790	Fatty acid-binding protein, heart	FABPH_BOVIN	6.03839e+06	6955601	7.53464e+06	5.28384e+06	4.39048e+06	5744696	6.08728e+06	4708785	4.43618e+06	6.322e+06	4335668	8500561	7671872	6.65063e+06	4775471
0.00469523	P10881	Lupus La protein homolog	LA_BOVIN	152762	143168	77154.9	97494.5	179810	65695.9	99145.4	170248	70417.7	109471	70429	110422	242606	119117	145003
0.00457794	P10895	1-phosphatidylinositol 4,5-bisphosphate phosphodiesterase delta-1	PLCD1_BOVIN	16443.8	Filtered	Filtered	Filtered	27652.4	Filtered	20416.1	Filtered	27786.4	23181.5	12074.9	12336.7	Filtered	44929.5	16917.2
0.00484173	P11017	Guanine nucleotide-binding protein G(I)/G(S)/G(T) subunit beta-2	GBB2_BOVIN	141770	Filtered	112375	225420	174629	250875	Filtered	71711.9	168349	198814	52541.7	68824.7	228606	231591	237411
1.34e-05	P11024	NAD(P) transhydrogenase, mitochondrial	NNTM_BOVIN	2.42639e+06	3.41731e+06	3.06405e+06	1766127	2.83375e+06	2758766	3.74846e+06	1.91696e+06	2805424	2.68461e+06	3.22844e+06	3.40814e+06	3367436	3.68289e+06	3.60716e+06
0.00106256	P11064	Low molecular weight phosphotyrosine protein phosphatase	PPAC_BOVIN	1.08784e+06	800557	973580	834561	1.26391e+06	661314	935549	1.29577e+06	937399	1.03959e+06	920304	1.25291e+06	491983	1.34842e+06	749052
3.7e-05	P11116	Galectin-1	LEG1_BOVIN	5119212	7238560	6.71052e+06	7.87256e+06	9437036	6890196	6.9205e+06	9998888	10529052	6.42841e+06	9020031	7.80075e+06	9161556	5944423	8820407
0.00188834	P11181	Lipoamide acyltransferase component of branched-chain alpha-keto acid dehydrogenase complex, mitochondrial	ODB2_BOVIN	209312	200162	135852	163129	148525	243044	284017	109416	269821	219928	206269	247789	271747	191394	210497
7.14e-05	P11966	Pyruvate dehydrogenase E1 component subunit beta, mitochondrial	ODPB_BOVIN	5007608	5556464	4273379	3874359	4555736	4273159	4.92296e+06	3.48836e+06	5233324	4.49871e+06	3.52592e+06	4.24275e+06	4714654	4731537	4.95346e+06
7.29e-05	P12234	Phosphate carrier protein, mitochondrial	MPCP_BOVIN	5.33309e+06	6.26165e+06	5647572	4.33725e+06	5.40416e+06	4.15101e+06	6.9024e+06	3281197	5421075	4.93561e+06	4393178	5.16977e+06	4939698	5.33894e+06	5258108
2.98e-05	P12344	Aspartate aminotransferase, mitochondrial	AATM_BOVIN	8398027	11109705	7.99099e+06	7025127	8.27788e+06	9585531	11299648	7.15341e+06	8402418	9282697	7.43074e+06	9484982	8744146	8526879	10076584
0.00113073	P12763	Alpha-2-HS-glycoprotein	FETUA_BOVIN	957692	407671	639682	1216338	406469	685679	1.13653e+06	684551	768151	922260	775320	988137	733419	565219	819304
0.000279908	P13135	Calpain small subunit 1	CPNS1_BOVIN	696755	586553	687239	1.02438e+06	844541	831064	695931	1.32622e+06	810327	702220	935888	787120	759750	539451	772753
0.00149923	P13214	Annexin A4	ANXA4_BOVIN	633310	244297	670702	796850	388615	653386	699893	584017	460390	721858	460451	618960	694276	489238	627048
0.000208431	P13272	Cytochrome b-c1 complex subunit Rieske, mitochondrial	UCRI_BOVIN	3471918	3.52359e+06	3.29921e+06	2663316	2.75109e+06	2.54767e+06	4.50116e+06	3.14744e+06	3.08985e+06	3.41594e+06	3954175	4.56094e+06	4.16509e+06	3.9238e+06	4558628
0.000152124	P13619	ATP synthase F(0) complex subunit B1, mitochondrial	AT5F1_BOVIN	2.78468e+06	3.71922e+06	2.88341e+06	2444132	2395849	2782358	3.74124e+06	1.96628e+06	3.09333e+06	2.78593e+06	2.87152e+06	3.60426e+06	3.91274e+06	3344760	2986456
0.000114449	P13620	ATP synthase subunit d, mitochondrial	ATP5H_BOVIN	5.53616e+06	5.40345e+06	4964338	4.52098e+06	5363375	5184922	6.97023e+06	4.32546e+06	5859774	6.34629e+06	5057385	4.65723e+06	5983588	5.69179e+06	5961035
0.000113028	P13621	ATP synthase subunit O, mitochondrial	ATPO_BOVIN	5.71203e+06	6.37415e+06	5542651	5.08029e+06	5.04869e+06	4.62376e+06	6760532	3.51741e+06	6.0132e+06	6.21832e+06	4538775	6.07072e+06	5.829e+06	6604184	5295819
3.58e-07	P13696	Phosphatidylethanolamine-binding protein 1	PEBP1_BOVIN	15735073	12038695	14690388	13352900	11900589	14900655	13828983	16669173	15514863	13234481	12766665	12311645	10317822	11612198	12718959
0.0030401	P13753	BOLA class I histocompatibility antigen, alpha chain BL3-7	HA1B_BOVIN	250870	19698.5	113622	151694	79022.4	164211	325530	1.08682	154998	113297	93181.2	168463	293122	1	37401.6
0.00186142	P14568	Argininosuccinate synthase	ASSY_BOVIN	325963	124228	259936	290207	156071	248667	296237	413934	283856	317669	224520	244261	251274	305781	262318
0.0097119	P15103	Glutamine synthetase	GLNA_BOVIN	Filtered	114302	351866	Filtered	Filtered	189873	226743	Filtered	157371	201068	Filtered	211109	87732.1	57031.3	232629
0.00762817	P15467	Ribonuclease 4	RNAS4_BOVIN	75653.9	67707.8	178061	Filtered	83951.1	51640	57246.5	101342	60820.9	Filtered	76858.8	91328.4	33216.6	Filtered	Filtered
2.63e-05	P15497	Apolipoprotein A-I	APOA1_BOVIN	747698	889613	862724	943749	1.08879e+06	854867	807998	2.24471e+06	1.00858e+06	1.26477e+06	1.50426e+06	1310859	1.1733e+06	994724	1.15659e+06
0.000244507	P15690	NADH-ubiquinone oxidoreductase 75 kDa subunit, mitochondrial	NDUS1_BOVIN	1640791	2.29492e+06	1.95214e+06	1.50298e+06	2.01392e+06	2557496	2328921	1.34662e+06	1.84149e+06	2.0076e+06	2477226	2.23669e+06	2.18579e+06	2.30236e+06	2473563
6.69e-05	P16116	Aldo-keto reductase family 1 member B1	ALDR_BOVIN	2877593	3.27523e+06	2623582	2.65828e+06	3.40746e+06	2.62137e+06	2997870	3.51215e+06	2.18583e+06	3.14646e+06	3.07814e+06	2435998	1.86219e+06	2783510	2406680
0.000772749	P17248	Tryptophan--tRNA ligase, cytoplasmic	SYWC_BOVIN	276031	335017	328161	352598	438199	171905	533557	446852	211733	430393	314209	352969	401162	372533	204984
0.000186955	P17694	NADH dehydrogenase [ubiquinone] iron-sulfur protein 2, mitochondrial	NDUS2_BOVIN	1.93625e+06	2168519	1.90773e+06	1.39011e+06	1.6787e+06	1643898	2.54341e+06	1.3492e+06	2.17425e+06	1.83729e+06	1.52542e+06	1.69471e+06	1838033	2.12283e+06	1763372
0.00393883	P17697	Clusterin	CLUS_BOVIN	30038.9	75329.6	40660.6	33129.9	30262.1	1	119361	208011	95515.5	112951	85663.3	156267	44928.8	112786	119273
0.00040554	P18203	Peptidyl-prolyl cis-trans isomerase FKBP1A	FKB1A_BOVIN	2577665	2.56765e+06	2.45079e+06	2895757	2.21124e+06	2.54257e+06	2.68195e+06	2.66593e+06	2.82807e+06	2885593	2.64538e+06	2.07455e+06	2074193	2564101	2.5223e+06
0.00250716	P19035	Apolipoprotein C-III	APOC3_BOVIN	139727	1	178966	125044	60405.7	166682	263196	323358	221370	127703	175194	89493.2	145701	22887.6	284392
2.43e-06	P19120	Heat shock cognate 71 kDa protein	HSP7C_BOVIN	7.91839e+06	8168438	8019266	7541776	9262639	9150620	8001560	9827051	7996019	7756687	8772532	6.50665e+06	6.82404e+06	7.99501e+06	7754335
0.0020952	P19427	Dermatopontin	DERM_BOVIN	569435	599018	1.11941e+06	1.0539e+06	848289	870734	865915	702366	534397	872274	580974	861217	342258	643699	540028
0.00076703	P19483	ATP synthase subunit alpha, mitochondrial	ATPA_BOVIN	14296285	172674	11613721	6805362	1.54656e+06	9322098	18350486	4.17478e+06	9105407	15906544	2.85609e+06	8945598	7.38818e+06	2.18445e+06	9465694
9.59e-08	P19858	L-lactate dehydrogenase A chain	LDHA_BOVIN	37364560	40367276	45225056	48249436	48334272	61047232	41674396	62094264	45294516	37537092	45122780	39017180	26155224	38236704	42139180
3.13e-05	P20000	Aldehyde dehydrogenase, mitochondrial	ALDH2_BOVIN	2.09289e+06	2.01476e+06	1.74793e+06	1.91784e+06	1.70087e+06	1.96614e+06	3437482	2.17092e+06	1993898	2.07398e+06	1.75938e+06	1.82287e+06	1.65844e+06	2103518	1.81485e+06
1.71e-05	P20004	Aconitate hydratase, mitochondrial	ACON_BOVIN	7.20934e+06	8836794	7.23084e+06	5870034	6543231	6.3474e+06	9464981	5.94866e+06	6895034	7025859	6432664	7.24001e+06	8148609	7277671	7.67086e+06
0.00146828	P20072	Annexin A7	ANXA7_BOVIN	1271142	924626	1.23974e+06	1.10427e+06	1.05785e+06	1.06373e+06	877709	1.17182e+06	1.06539e+06	1.57749e+06	999745	1.29736e+06	1.97512e+06	1095541	1.0792e+06
0.000935832	P20456	Inositol monophosphatase 1	IMPA1_BOVIN	373809	400694	249018	335384	300916	305158	318680	244077	297386	239245	367070	241118	234216	410155	243112
0.00780287	P21282	V-type proton ATPase subunit C 1	VATC1_BOVIN	9647.02	21402.5	Filtered	28415.8	Filtered	13559.3	10006.8	47274.3	1	Filtered	36505.7	11836	29227.8	3424.32	52452.2
0.000113028	P21793	Decorin	PGS2_BOVIN	1.8594e+06	1.66113e+06	1.86069e+06	3730692	3.03311e+06	1.2581e+06	1.42764e+06	1.23193e+06	1.35785e+06	1.96645e+06	1.82087e+06	1614343	1.69563e+06	1.22742e+06	1.8064e+06
0.00265501	P21809	Biglycan	PGS1_BOVIN	147634	248641	223648	377963	242623	91193.2	123895	163380	134100	348526	215265	178576	149179	218708	146809
0.00555591	P21839	2-oxoisovalerate dehydrogenase subunit beta, mitochondrial	ODBB_BOVIN	27742.2	20022.7	32444.8	30999.5	22976	40208.8	36664.6	Filtered	35362.2	Filtered	35407.9	38239.6	15462.8	19260.5	37197
0.00402412	P21856	Rab GDP dissociation inhibitor alpha	GDIA_BOVIN	131998	11298181	2.29837e+06	955625	1.45892e+06	170586	1.74969e+06	7323447	140414	179289	5466505	148405	4.60935e+06	910517	7334244
0.00145169	P22027	ATP synthase subunit s, mitochondrial	ATP5S_BOVIN	5847202	4470754	6.74192e+06	9552848	6.26775e+06	7.86054e+06	7.33997e+06	6977610	7.14309e+06	5.6299e+06	6844959	7.86354e+06	4597054	6138727	10779755
1.08e-05	P22292	Mitochondrial 2-oxoglutarate/malate carrier protein	M2OM_BOVIN	1.94773e+06	2.20623e+06	1.85967e+06	1.44292e+06	1.89115e+06	1.59844e+06	2.36399e+06	1.34006e+06	1.9735e+06	2.03034e+06	1.68993e+06	1.92174e+06	2.28081e+06	2.22001e+06	1793520
0.000106587	P22439	Pyruvate dehydrogenase protein X component	ODPX_BOVIN	948156	938915	1.08227e+06	855205	855903	1.09944e+06	1.06566e+06	690681	1.12662e+06	979086	797104	1.00396e+06	918886	1.03202e+06	901680
0.00460211	P22600	Ferrochelatase, mitochondrial	HEMH_BOVIN	125219	2.31495e+06	274620	2.63791e+06	149167	123100	188864	45845.6	701069	4226906	117820	188121	86731.8	127642	220146
0.000443786	P23004	Cytochrome b-c1 complex subunit 2, mitochondrial	QCR2_BOVIN	5353051	6.2592e+06	4908635	4.16775e+06	5.17626e+06	4.29795e+06	7153684	3.65942e+06	5492118	5553431	4.86612e+06	5.72499e+06	6375045	6236114	5851934
0.000935832	P23356	Ubiquitin carboxyl-terminal hydrolase isozyme L1	UCHL1_BOVIN	1.50406e+06	2.029e+06	2.1244e+06	1.32457e+06	2.3436e+06	1.13539e+06	1.44675e+06	1899565	1.46985e+06	1809095	1.77778e+06	1.68845e+06	990829	1.74202e+06	1.39507e+06
0.000940188	P23934	NADH dehydrogenase [ubiquinone] iron-sulfur protein 6, mitochondrial	NDUS6_BOVIN	1.13229e+06	1.50873e+06	1146709	1.1912e+06	767647	1.33153e+06	1.60877e+06	907109	1.31353e+06	1.11412e+06	1.33936e+06	1.58053e+06	1.42274e+06	1.49583e+06	1.43758e+06
0.000107499	P23935	NADH dehydrogenase [ubiquinone] 1 alpha subcomplex subunit 5	NDUA5_BOVIN	1.71354e+06	1.93063e+06	1.74097e+06	1.68927e+06	1.9144e+06	1.63805e+06	2.12072e+06	1.49346e+06	1.80217e+06	1.74044e+06	1449334	2.00563e+06	1.81711e+06	1.73387e+06	2.16654e+06
0.00179385	P25712	NADH dehydrogenase [ubiquinone] flavoprotein 3, mitochondrial	NDUV3_BOVIN	1.41367e+06	2.79607e+06	2.05529e+06	1.88655e+06	1.23721e+06	2.08377e+06	2.30911e+06	958914	3.14632e+06	3.22327e+06	3.00646e+06	3441532	3.86709e+06	3.64303e+06	3247639
0.0013815	P26201	Platelet glycoprotein 4	CD36_BOVIN	1.00499e+06	1.43727e+06	1.53769e+06	1.17861e+06	1.18103e+06	987926	1.56187e+06	889347	1.08038e+06	1.45459e+06	865673	1.49162e+06	964368	1.3614e+06	948415
0.000914178	P26452	40S ribosomal protein SA	RSSA_BOVIN	4.67413e+06	3715544	2749612	4128523	2.20241e+06	3.50578e+06	4298325	3.47255e+06	3135508	3714955	2.68585e+06	3.83358e+06	3.15067e+06	3.52149e+06	3.01352e+06
0.00277026	P26882	Peptidyl-prolyl cis-trans isomerase D	PPID_BOVIN	376587	352384	307487	179668	323937	289509	249505	257809	97975.2	303270	210688	267804	140064	356960	165491
0.000935832	P26884	Peptidyl-prolyl cis-trans isomerase FKBP3	FKBP3_BOVIN	1.94956e+06	2.02142e+06	1.71741e+06	1.81459e+06	1.98039e+06	2.11928e+06	1.91256e+06	1.75712e+06	1.66112e+06	2.1884e+06	1551403	1.89327e+06	1.2123e+06	2.0988e+06	1.53411e+06
0.00302064	P28800	Alpha-2-antiplasmin	A2AP_BOVIN	210580	231554	413700	362031	46990.9	503096	505786	111113	158746	598111	236353	348940	57170.4	191960	110118
4.9e-06	P28801	Glutathione S-transferase P	GSTP1_BOVIN	6512607	5.29969e+06	5.97939e+06	8.14818e+06	4.93462e+06	7814298	7.87227e+06	7181830	6.47285e+06	6.85041e+06	6.32046e+06	7.55754e+06	5829456	4.72546e+06	7036873
0.00188558	P29172	Microtubule-associated protein tau	TAU_BOVIN	964746	800426	1.2148e+06	256506	580120	356182	555657	923129	1.5552e+06	667521	196880	383124	93892.7	617985	462100
0.00297859	P30671	Guanine nucleotide-binding protein G(I)/G(S)/G(O) subunit gamma-7	GBG7_BOVIN	123268	201609	254703	66134.2	205345	112851	94543.8	155794	251946	141146	48136.2	156760	172024	175670	148104
0.00182363	P30932	CD9 antigen	CD9_BOVIN	263097	150149	173074	207325	556667	239074	221340	434541	267090	195076	257980	197357	178516	95101.7	326005
0.000216312	P31039	Succinate dehydrogenase [ubiquinone] flavoprotein subunit, mitochondrial	SDHA_BOVIN	2.70185e+06	3243079	2473239	1.98653e+06	2.50985e+06	2.69901e+06	3.50843e+06	2.01904e+06	2.52778e+06	3.26044e+06	2.1925e+06	2.38412e+06	3.1356e+06	3.40249e+06	2.7549e+06
0.00270172	P31408	V-type proton ATPase subunit B, brain isoform	VATB2_BOVIN	159192	150839	153699	256432	161637	147050	163315	258433	130280	244603	192421	285644	174612	291051	197228
0.00760797	P31976	Ezrin	EZRI_BOVIN	330437	94870	60074.9	190691	91444.2	132154	46464.3	101244	227458	38251	256571	156961	230460	115904	29900.3
0.00191306	P32007	ADP/ATP translocase 3	ADT3_BOVIN	124216	147813	18970.6	89462.9	17292.2	156950	116564	37558.9	48690.2	237096	21921.8	152326	31551.9	137167	175637
3.3e-05	P33097	Aspartate aminotransferase, cytoplasmic	AATC_BOVIN	8531366	9699451	8418035	6893063	6589831	6.77867e+06	9290601	6.32681e+06	6.60966e+06	7602833	6.03073e+06	8180181	6.01257e+06	7431451	6.45031e+06
0.00496307	P33433	Histidine-rich glycoprotein	HRG_BOVIN	144455	72866.2	80890.2	285656	177609	185328	110117	447235	1	134976	132088	94784.9	167776	104851	131481
0.00115855	P33672	Proteasome subunit beta type-3	PSB3_BOVIN	683392	687891	616772	503522	504107	499688	587503	636753	444772	624546	504156	505862	453020	621564	419789
0.000397207	P34942	NADH dehydrogenase [ubiquinone] 1 alpha subcomplex subunit 10, mitochondrial	NDUAA_BOVIN	1.45647e+06	1.61422e+06	1.60099e+06	1.36935e+06	1.58684e+06	1.32314e+06	1.68312e+06	1.12469e+06	1.66936e+06	1.41389e+06	1.11465e+06	1.69658e+06	1.59487e+06	1643867	1.49558e+06
2.17e-05	P34943	NADH dehydrogenase [ubiquinone] 1 alpha subcomplex subunit 9, mitochondrial	NDUA9_BOVIN	2.36305e+06	2.89051e+06	2.42356e+06	2.19255e+06	2.51693e+06	2.07754e+06	3.08012e+06	1804807	2699806	2529144	2.09662e+06	2.74248e+06	2353478	2.66066e+06	2.90331e+06
0.000305105	P34955	Alpha-1-antiproteinase	A1AT_BOVIN	6.03382e+06	4017313	5.46461e+06	6609748	3.88288e+06	2363434	724789	532829	4367310	3.97627e+06	569009	729534	3667190	5016898	4853153
0.00313641	P35466	Protein S100-A4	S10A4_BOVIN	421859	556925	452355	1.28346e+06	573542	221153	336763	628965	205706	626672	702421	416679	251157	418880	460126
0.00166438	P35526	Chloride intracellular channel protein 5	CLIC5_BOVIN	404327	362810	407390	339213	510968	880824	332786	465478	383728	382756	350635	318407	398396	370658	338549
0.00303852	P35604	Coatomer subunit zeta-1	COPZ1_BOVIN	71030.3	58937.9	43130.3	48770	46321	42083.2	45193.2	57800.7	34288.5	28574.1	48277.5	31443.3	22942.3	30993.9	32659.3
0.00641061	P35605	Coatomer subunit beta'	COPB2_BOVIN	45900.4	11052.4	15995.4	46836.7	97586.1	18405.1	115742	51625.5	2211.2	36351.1	47519.7	62442.8	9253.42	27926.6	19187.4
1.37e-05	P35705	Thioredoxin-dependent peroxide reductase, mitochondrial	PRDX3_BOVIN	3.55259e+06	3.46537e+06	3.20286e+06	3097241	3.1073e+06	3628521	4209740	2.72655e+06	3.86617e+06	3.41163e+06	2.53895e+06	3.65248e+06	3589780	2.97893e+06	3036425
0.00116657	P35720	Succinate dehydrogenase cytochrome b560 subunit, mitochondrial	C560_BOVIN	2.14382e+06	1.8718e+06	1.85262e+06	1.65837e+06	1.71077e+06	1.52195e+06	3.57195e+06	1.73521e+06	2.00293e+06	2202604	1.51563e+06	2.27363e+06	1.91395e+06	2.58503e+06	1.81111e+06
0.00116657	P35816	[Pyruvate dehydrogenase [acetyl-transferring]]-phosphatase 1, mitochondrial	PDP1_BOVIN	670796	646173	250787	250319	286205	463074	257856	682796	844200	428896	343686	328455	307710	499243	615782
0.00222667	P37141	Glutathione peroxidase 3	GPX3_BOVIN	138469	223525	318470	311731	238598	161983	193278	102818	109427	195087	152501	272613	94210.5	187844	167012
0.00287277	P37980	Inorganic pyrophosphatase	IPYR_BOVIN	295064	322228	304060	174266	320802	162977	248924	380449	382452	195352	207773	215215	168047	353233	142948
0.00106256	P38447	Endonuclease G, mitochondrial	NUCG_BOVIN	110883	155627	145303	327339	142386	186914	244323	146713	185069	246618	190140	202535	265851	132381	369558
0.00244737	P41500	Acylphosphatase-1	ACYP1_BOVIN	667548	915610	928560	988458	927999	742783	805954	754859	1.01374e+06	775809	690260	724480	642911	977002	636807
0.00255434	P41541	General vesicular transport factor p115	USO1_BOVIN	208861	155163	130287	167094	166325	134138	129367	204211	154603	174326	191089	101671	189717	168804	120733
0.000981832	P42026	NADH dehydrogenase [ubiquinone] iron-sulfur protein 7, mitochondrial	NDUS7_BOVIN	1.331e+06	1.66321e+06	1714956	1.1505e+06	989876	1288501	1.71607e+06	1.03925e+06	1.72918e+06	1596616	1.36244e+06	1.88262e+06	1.99381e+06	1.87662e+06	1.24146e+06
0.00226469	P42028	NADH dehydrogenase [ubiquinone] iron-sulfur protein 8, mitochondrial	NDUS8_BOVIN	2.49156e+06	2.59329e+06	1.82864e+06	1.22225e+06	1.98261e+06	1.86949e+06	1.90512e+06	1.59062e+06	2.95619e+06	1.89336e+06	1.64129e+06	2.33178e+06	1.79174e+06	1.99482e+06	1.9763e+06
1.37e-05	P42029	NADH dehydrogenase [ubiquinone] 1 alpha subcomplex subunit 8	NDUA8_BOVIN	2220177	2119298	2.73087e+06	1.85892e+06	2.07959e+06	1.94584e+06	2.69276e+06	1.55313e+06	2797705	2.17514e+06	2.13961e+06	2.3067e+06	2.28467e+06	2.43856e+06	2387948
0.000517093	P42899	60S acidic ribosomal protein P2	RLA2_BOVIN	922155	1.00914e+06	719319	806994	1.05744e+06	650782	964792	778136	748716	1.13806e+06	864823	724895	1.08642e+06	1.07067e+06	814418
0.000127848	P45879	Voltage-dependent anion-selective channel protein 1	VDAC1_BOVIN	7.5366e+06	6640142	7174007	6.11517e+06	5.99133e+06	7.70301e+06	9654463	6.67312e+06	7968250	6.91038e+06	5.20403e+06	7556536	7.13782e+06	6.41267e+06	6857555
0.002155	P46196	Mitogen-activated protein kinase 1	MK01_BOVIN	274009	238654	126311	194740	174366	158214	324599	243460	230263	172975	235100	230336	152251	246348	219580
0.00113377	P48034	Aldehyde oxidase 1	AOXA_BOVIN	109199	248768	152590	112197	164165	25517.3	172694	150358	101149	200653	111135	147954	354004	208567	49307.6
0.000674629	P48305	NADH dehydrogenase [ubiquinone] 1 beta subcomplex subunit 4	NDUB4_BOVIN	1.77997e+06	1.62184e+06	1.9964e+06	1467993	1.13425e+06	2.02385e+06	1.91012e+06	927143	2.00452e+06	1.62083e+06	1.25007e+06	1.77352e+06	2.49681e+06	1.74938e+06	1899273
0.00408897	P48427	Tubulin-specific chaperone A	TBCA_BOVIN	213371	202605	54537.9	89900.5	215107	332029	52808.7	118236	186041	157260	194143	285229	89884.5	190483	103744
0.002454	P48452	Serine/threonine-protein phosphatase 2B catalytic subunit alpha isoform	PP2BA_BOVIN	669120	707107	843673	650436	612312	767866	680531	1.01754e+06	1.02235e+06	534611	757734	677762	454151	562547	622891
0.000193917	P48616	Vimentin	VIME_BOVIN	2.89293e+06	3.17142e+06	3973840	3.03783e+06	2.83522e+06	4908336	3.84165e+06	2.46347e+06	4.46231e+06	3.98823e+06	2.60362e+06	3.36944e+06	3.22766e+06	3549370	2.2979e+06
0.000283024	P48644	Retinal dehydrogenase 1	AL1A1_BOVIN	2.03516e+06	2.06094e+06	1.92619e+06	1.4948e+06	1878196	2402916	1648455	3.68424e+06	1.52558e+06	1.87921e+06	1.62905e+06	1.92437e+06	1267457	1785655	1.50951e+06
0.00061939	P48818	Very long-chain specific acyl-CoA dehydrogenase, mitochondrial	ACADV_BOVIN	2.87684e+06	3.41932e+06	2.93776e+06	2.10529e+06	2.28576e+06	2.50741e+06	3.82921e+06	1.72012e+06	2.67453e+06	2.70504e+06	2.44168e+06	3.03871e+06	3491140	3.13291e+06	2.87757e+06
2.91e-06	P49410	Elongation factor Tu, mitochondrial	EFTU_BOVIN	1.62454e+06	1.68357e+06	1.64302e+06	1.41925e+06	1.39473e+06	1.50549e+06	2046792	1.09952e+06	1.53521e+06	1.9598e+06	1.48606e+06	1.85344e+06	2.05234e+06	1.64376e+06	1.92612e+06
0.00088804	P49951	Clathrin heavy chain 1	CLH1_BOVIN	289420	382284	306724	252833	320677	284271	322634	393985	310334	336741	372574	272108	324211	397498	284462
0.00416289	P50227	Sulfotransferase 1A1	ST1A1_BOVIN	21099.9	87874.4	33364	1.07237e+06	52071.2	51284.4	Filtered	49231.4	Filtered	Filtered	88642.4	Filtered	Filtered	Filtered	Filtered
0.000719067	P51122	Acidic leucine-rich nuclear phosphoprotein 32 family member A	AN32A_BOVIN	405850	348204	368352	379770	484173	529766	239104	508015	223227	424786	269123	154266	305414	325986	320808
0.00144045	P51176	Protein-glutamine gamma-glutamyltransferase 2	TGM2_BOVIN	238587	398745	364186	245448	335949	287058	364766	211351	338631	304646	316183	304437	296060	396379	412676
0.000230139	P52556	Flavin reductase (NADPH)	BLVRB_BOVIN	2.77264e+06	3.504e+06	2.79773e+06	3.19704e+06	2.7299e+06	3.09116e+06	3230410	2.84415e+06	3.34563e+06	2645653	3.43111e+06	3280964	2.35934e+06	3.37617e+06	3151467
0.000209658	P52897	Prostaglandin F synthase 2	PGFS2_BOVIN	751695	327955	302348	509347	Filtered	740858	1.31631e+06	459515	432672	898883	298203	386514	843669	516116	762630
0.00126426	P52898	Dihydrodiol dehydrogenase 3	DDBX_BOVIN	183383	242657	122993	160507	166504	123762	457526	163829	104047	200553	157002	203362	161030	224687	142395
0.00399257	P53619	Coatomer subunit delta	COPD_BOVIN	67121.9	90187.8	48953	59685.5	98173.6	93931.1	91840	175848	95847.1	89241.5	113291	156565	82239.3	131536	161510
0.00478772	P53712	Integrin beta-1	ITB1_BOVIN	117942	277432	179579	176080	172217	146374	259989	Filtered	302539	65683.7	260867	191197	Filtered	156914	130139
8.74e-06	P54149	Mitochondrial peptide methionine sulfoxide reductase	MSRA_BOVIN	6.36904e+06	5670953	5.35318e+06	6746633	6.6978e+06	6578157	5826028	6.42201e+06	5975330	6.21161e+06	5650801	4956167	4.38915e+06	5.22249e+06	5.12174e+06
0.000673711	P55052	Fatty acid-binding protein 5	FABP5_BOVIN	1.46126e+06	1.91821e+06	1.94613e+06	1.13408e+06	1.32539e+06	1.16545e+06	1.68058e+06	1433591	1.4034e+06	1.40159e+06	1.22893e+06	1906361	1.62685e+06	1.8823e+06	1302621
0.00217229	P55906	Transforming growth factor-beta-induced protein ig-h3	BGH3_BOVIN	192087	431449	198207	371465	472239	117748	198075	249385	159008	482168	413302	404126	211400	322739	566970
0.00454531	P55918	Microfibril-associated glycoprotein 4	MFAP4_BOVIN	Filtered	Filtered	752367	1.5968e+06	529071	Filtered	579535	Filtered	Filtered	611038	464821	422592	292072	248815	376075
0.00228336	P56658	Adenosine deaminase	ADA_BOVIN	220323	141332	209484	132423	119252	63600.8	145997	143701	129275	132754	89023.5	68447.2	64626.1	44112.7	151502
0.000914178	P56701	26S proteasome non-ATPase regulatory subunit 2	PSMD2_BOVIN	383446	415013	323533	333954	410297	327521	364406	367058	324659	381003	334487	303248	265379	386069	294067
0.00688646	P56965	N(G),N(G)-dimethylarginine dimethylaminohydrolase 1	DDAH1_BOVIN	385971	332523	597416	206206	159519	447947	354269	87622.1	504220	341703	118398	225714	335842	301376	222933
0.00183091	P58108	5'-AMP-activated protein kinase subunit gamma-1	AAKG1_BOVIN	569782	420974	497635	890025	488960	863894	268078	196874	643920	252904	167032	976043	892631	864319	750367
0.00567057	P60519	Gamma-aminobutyric acid receptor-associated protein-like 2	GBRL2_BOVIN	Filtered	275184	114215	135172	Filtered	Filtered	Filtered	Filtered	139506	275406	269398	Filtered	303150	383589	275077
0.00144238	P60661	Myosin light polypeptide 6	MYL6_BOVIN	342080	783652	722253	1.48502e+06	568085	301312	577778	375974	497452	793608	431960	502222	514537	811133	594955
0.000485883	P60902	Protein S100-A10	S10AA_BOVIN	943022	719307	985788	1819354	873631	924443	573813	1.80319e+06	653830	977962	1.17677e+06	868027	687866	805937	1.36176e+06
0.000734575	P61085	Ubiquitin-conjugating enzyme E2 K	UBE2K_BOVIN	516177	507541	671781	411438	411947	390593	1.99216e+06	430606	633986	375319	368456	336151	348392	520092	489556
0.0036603	P61157	Actin-related protein 3	ARP3_BOVIN	128064	94042.2	140155	176986	171347	152077	167089	160474	174592	119720	107645	145386	43297.6	99147.6	123220
0.00256762	P61223	Ras-related protein Rap-1b	RAP1B_BOVIN	819095	682766	817217	787687	792150	585381	1.02571e+06	445143	860462	688985	554941	581762	608696	997383	593574
0.00333292	P61257	60S ribosomal protein L26	RL26_BOVIN	1517149	821902	661412	1.04446e+06	1.32279e+06	1.39292e+06	Filtered	1.44701e+06	1491396	1305467	721549	1.22207e+06	601641	727241	716667
0.00302964	P61282	NEDD8	NEDD8_BOVIN	165018	271245	566793	308664	292136	158884	255626	158082	247143	183598	290001	211744	191317	240837	164397
0.00116657	P61283	Barrier-to-autointegration factor	BAF_BOVIN	1.63887e+06	2.47657e+06	1.53949e+06	3851153	3200871	3.38756e+06	1.74565e+06	3979421	2.82987e+06	3.03239e+06	5920500	2.54883e+06	2.75334e+06	1.4981e+06	5270754
0.000838705	P61284	60S ribosomal protein L12	RL12_BOVIN	1.09634e+06	998817	809626	564774	1098695	870987	951047	1.06231e+06	885491	797988	1.05971e+06	705367	745190	948170	977322
3.15e-05	P61287	Serine/threonine-protein phosphatase PP1-gamma catalytic subunit	PP1G_BOVIN	1930799	1.62101e+06	1964961	1.85075e+06	1.82079e+06	2325908	1.14023e+06	1.86909e+06	2.68229e+06	2.13696e+06	990301	1.91114e+06	1.83007e+06	1.86271e+06	2174160
0.00101097	P61356	60S ribosomal protein L27	RL27_BOVIN	1.17589e+06	1.24824e+06	1.03198e+06	946206	1.0941e+06	779115	1.07563e+06	1.1149e+06	1.13421e+06	890794	983397	1.07022e+06	1163139	985868	1137336
0.00053698	P61585	Transforming protein RhoA	RHOA_BOVIN	881678	846361	787138	843542	822993	740206	654217	1.14615e+06	755172	1.23485e+06	776134	859224	597871	769161	841519
0.00060342	P61603	10 kDa heat shock protein, mitochondrial	CH10_BOVIN	4250995	4857506	3211582	3.31926e+06	3.30884e+06	3.64657e+06	3928776	2.70998e+06	2498161	4.2325e+06	3.25749e+06	3.94532e+06	4624844	5.29416e+06	3539843
6.51e-06	P62157	Calmodulin	CALM_BOVIN	7.88259e+06	10118907	9826537	14063866	5872954	10270392	6.47702e+06	14298522	11120824	9310403	10486194	9278206	9734977	10790099	10931455
0.0010485	P62194	26S proteasome regulatory subunit 8	PRS8_BOVIN	409470	431507	364677	355186	393677	318389	396474	416825	316343	347245	386589	313046	293147	360975	344650
0.000107832	P62261	14-3-3 protein epsilon	1433E_BOVIN	4359970	4.27583e+06	4.65444e+06	4.86095e+06	4207602	3548450	4311340	5.64592e+06	4.09985e+06	4.09505e+06	4.25003e+06	4510523	4417863	4781549	4447877
0.000165037	P62833	Ras-related protein Rap-1A	RAP1A_BOVIN	616382	482192	308045	283071	513418	370637	530889	414818	435349	592310	339076	373318	266074	543652	404435
0.00119968	P62871	Guanine nucleotide-binding protein G(I)/G(S)/G(T) subunit beta-1	GBB1_BOVIN	419275	500010	510042	427697	568192	302990	634858	693546	335340	617132	453626	527800	327728	594457	426806
2.72e-05	P62894	Cytochrome c	CYC_BOVIN	8263668	9664493	7270165	6915649	8323933	8738917	9762231	6505481	6939563	7911456	6.8849e+06	8587023	8122207	9138167	8935839
0.00162984	P62935	Peptidyl-prolyl cis-trans isomerase A	PPIA_BOVIN	1.00055e+06	930314	624424	1.05295e+06	911174	970974	770280	890850	894275	984856	661182	543612	760307	1.02219e+06	707897
1.56e-05	P62992	Ubiquitin-40S ribosomal protein S27a	RS27A_BOVIN	7.72048e+06	8872917	7321949	7.75295e+06	8325514	6403721	7.38306e+06	8875503	7170664	6.99943e+06	8429833	5.84445e+06	5.8127e+06	8798976	5938588
0.00204704	P63099	Calcineurin subunit B type 1	CANB1_BOVIN	101556	387744	295685	310617	607233	304987	248942	439064	984660	291265	502747	1494846	205243	926974	362658
0.0011166	P63103	14-3-3 protein zeta/delta	1433Z_BOVIN	409033	394315	329179	559351	405460	462986	359570	862116	295243	272126	529611	573656	856423	467496	454765
0.00088783	P63243	Receptor of activated protein C kinase 1	RACK1_BOVIN	539252	804089	1.51766e+06	509387	576455	403567	574285	591639	1980227	2.43419e+06	2085142	395785	1.81875e+06	2344713	555698
2.41e-06	P63258	Actin, cytoplasmic 2	ACTG_BOVIN	2.9597e+06	3.5806e+06	2.88446e+06	4.62313e+06	3.33504e+06	2.56705e+06	2.56519e+06	3605813	2.75691e+06	3743811	3.43092e+06	2.88518e+06	3128246	3.73115e+06	3.57441e+06
0.000509374	P63315	Troponin C, slow skeletal and cardiac muscles	TNNC1_BOVIN	3.71269e+06	5693216	5027786	4739132	3.12085e+06	4911893	4261627	2.92434e+06	3.10862e+06	5061060	4405702	3.91943e+06	10540987	8094443	5080523
0.00078658	P67774	Serine/threonine-protein phosphatase 2A catalytic subunit alpha isoform	PP2AA_BOVIN	785076	1.02158e+06	765371	708002	853876	822023	900236	833182	763509	1.04394e+06	778667	781150	713491	866043	797166
0.00304157	P67808	Nuclease-sensitive element-binding protein 1	YBOX1_BOVIN	524633	724076	206549	263452	488228	501456	433630	491360	269757	357437	663997	309297	559576	413492	309479
0.0045448	P67868	Casein kinase II subunit beta	CSK2B_BOVIN	212063	271252	219075	193292	270260	235288	167915	167708	274467	198741	188803	215589	316197	263654	213365
0.000418858	P68002	Voltage-dependent anion-selective channel protein 2	VDAC2_BOVIN	5905892	6066382	5.60624e+06	5270033	4950360	6081847	7214694	5366647	6.17211e+06	6275314	5396927	6.10808e+06	6151578	5857720	6523116
0.00144045	P68102	Eukaryotic translation initiation factor 2 subunit 1	IF2A_BOVIN	339249	347302	276229	236534	351538	359009	410368	379282	319586	320718	359144	290411	274726	328857	299350
5.82e-05	P68103	Elongation factor 1-alpha 1	EF1A1_BOVIN	5.40927e+06	5973130	5.71849e+06	4.93095e+06	5.72395e+06	5.72737e+06	4830632	7.52792e+06	5.03461e+06	6243094	5.33711e+06	5264526	5566254	4.37514e+06	5.00154e+06
3.73e-07	P68138	Actin, alpha skeletal muscle	ACTS_BOVIN	87559096	75922384	79870936	85869032	91890640	95903640	82603144	109966992	90525144	85530520	94604992	74976520	83240592	81834832	90774376
0.00447922	P68301	Metallothionein-2	MT2_BOVIN	163558	92122	89945.5	192281	31738.1	73927.1	98007	329170	38555.2	10486.5	175321	138798	146437	240503	26004.7
0.00262286	P68399	Casein kinase II subunit alpha	CSK21_BOVIN	177999	142501	118119	111197	154687	149270	157996	201513	221297	157475	139703	91163.7	141576	183164	132840
0.00174954	P68401	Platelet-activating factor acetylhydrolase IB subunit beta	PA1B2_BOVIN	440492	286146	449395	547007	329908	321913	414892	519444	403750	547509	402795	468441	297921	341731	475566
0.00136314	P68509	14-3-3 protein eta	1433F_BOVIN	490308	721458	521619	997974	596872	577583	944384	550053	332857	314810	376346	638458	1.17542e+06	513245	520208
0.0003953	P68530	Cytochrome c oxidase subunit 2	COX2_BOVIN	4283410	6024347	4.98993e+06	3.67156e+06	5332830	3.39427e+06	5.70948e+06	3.54444e+06	3.96131e+06	4326083	4722420	5.12612e+06	4.82037e+06	6861235	4798013
0.000879518	P69678	Protein CutA	CUTA_BOVIN	2.82973e+06	2.21769e+06	1.62264e+06	1938406	4.21097e+06	2967592	6.89508e+06	1.49549e+06	1.30872e+06	1.66663e+06	1.10914e+06	1.62742e+06	2.17682e+06	2.42414e+06	1.40521e+06
0.00122355	P79132	Caveolin-1	CAV1_BOVIN	1.44987e+06	3.42572e+06	1.89332e+06	2.85414e+06	2.61092e+06	2.21361e+06	2209811	967254	1.63642e+06	3360026	1.85062e+06	1.56134e+06	2.41603e+06	3518606	2.27396e+06
0.000344659	P79134	Annexin A6	ANXA6_BOVIN	3.56434e+06	2.83727e+06	3.27877e+06	3.39213e+06	3100277	3.49484e+06	3.88434e+06	3.48155e+06	3.64415e+06	3.17713e+06	3.02836e+06	3.05173e+06	2.73958e+06	3254814	3.12222e+06
0.00760276	P79135	Interferon-induced GTP-binding protein Mx1	MX1_BOVIN	690293	1.29935e+06	Filtered	243353	756156	Filtered	934302	58707.5	Filtered	441702	457201	Filtered	293053	451735	696974
0.00350799	P79251	V-type proton ATPase subunit G 1	VATG1_BOVIN	53709.3	40537.1	53937.5	Filtered	72447.3	37260.9	53225.1	45705.9	73758.5	26301.1	54564.1	52713	56383.7	32810.2	Filtered
0.00452491	P79342	Protein S100-A13	S10AD_BOVIN	163691	138556	103198	181615	127365	8387.98	137441	Filtered	147324	300499	261944	216932	102819	79780	43415.8
0.00131858	P80177	Macrophage migration inhibitory factor	MIF_BOVIN	6.16221e+06	4445487	6514576	5442440	4.35679e+06	8744724	6.63569e+06	7.34218e+06	8229638	4.84945e+06	8.21214e+06	6.45304e+06	5.79014e+06	5.11299e+06	8250789
0.00261529	P80227	Acylamino-acid-releasing enzyme	ACPH_BOVIN	213816	144985	81639.3	181581	256823	419345	155402	127680	314697	211155	414198	129233	369484	178938	81712.2
0.000630405	P80311	Peptidyl-prolyl cis-trans isomerase B	PPIB_BOVIN	836751	999650	1.02178e+06	824898	999623	994986	1042174	1.4989e+06	996723	785924	957572	691588	748070	743338	694555
0.00205892	P80513	Mesencephalic astrocyte-derived neurotrophic factor	MANF_BOVIN	319287	282077	277463	188926	333647	402405	253617	582310	231065	572199	623349	345908	230061	401284	407542
0.00478772	P81127	Gamma-soluble NSF attachment protein	SNAG_BOVIN	36018.9	49668.7	14423.7	49603.4	53989.5	63979.9	24569.2	90458	24517.7	58293.5	59776.1	23427.3	102677	36464.8	79319.2
0.000882023	P81187	Complement factor B	CFAB_BOVIN	222598	220687	295453	253068	218701	162032	258565	236077	233653	355143	171992	175719	142732	252178	192936
0.00116657	P81287	Annexin A5	ANXA5_BOVIN	233293	598874	879050	35125.7	797342	166901	686920	727702	451042	367581	1.01167e+06	551476	170759	358308	374158
0.000940173	P81623	Endoplasmic reticulum resident protein 29	ERP29_BOVIN	318413	291841	375374	493603	350585	543892	440729	555148	506826	481791	280849	369461	507847	298284	554623
0.00199658	P81644	Apolipoprotein A-II	APOA2_BOVIN	109278	103957	142890	213797	103328	216367	195602	241224	284032	296724	132543	286994	206115	177136	242706
4.03e-05	P81948	Tubulin alpha-4A chain	TBA4A_BOVIN	4.10592e+06	3765476	3511118	3.50919e+06	3764904	3830121	3291684	4.18833e+06	3661685	3558671	3.85204e+06	2935547	3711692	3283737	3.32546e+06
0.000152124	P82908	28S ribosomal protein S36, mitochondrial	RT36_BOVIN	1.26234e+06	1.50155e+06	926783	1073580	1.19826e+06	1.30615e+06	1.4698e+06	1.1153e+06	1.22364e+06	1.5611e+06	1.17708e+06	2.18704e+06	1.01976e+06	1.53013e+06	1.96957e+06
0.00107135	P84080;Q5E9I6	ADP-ribosylation factor 1;ADP-ribosylation factor 3	ARF1_BOVIN;ARF3_BOVIN	7324241	2.95071e+06	8598888	8.1329e+06	9872580	614854	4509314	669845	9284944	7195811	8970228	595536	7.79258e+06	4471339	661655
2.39e-05	P85100	Myosin light chain 3	MYL3_BOVIN	87524560	83482120	85570888	78551432	80543000	91475400	80779000	102507232	105970104	91959336	82079872	74706920	103334928	98670616	107165432
7.7e-05	P98133	Fibrillin-1	FBN1_BOVIN	470262	330787	470641	722064	412438	382292	488892	404145	331667	508974	348527	479300	389492	380595	432876
0.000950484	Q00361	ATP synthase subunit e, mitochondrial	ATP5I_BOVIN	3.50591e+06	3.17894e+06	4283276	4.06116e+06	2810924	2.11712e+06	4.69282e+06	2.56091e+06	4457107	3768114	3.56819e+06	3.40571e+06	3.51042e+06	4.78756e+06	4596790
0.000775534	Q01321	Cytochrome c oxidase subunit NDUFA4	NDUA4_BOVIN	6.19731e+06	6956992	7.86439e+06	5.63032e+06	8067544	6403576	9023574	5039593	6.40478e+06	8369527	7672411	8100852	8158010	8759053	9055918
0.000485844	Q02337	D-beta-hydroxybutyrate dehydrogenase, mitochondrial	BDH_BOVIN	785759	135737	443410	334120	197309	665331	868064	201818	398081	511626	261910	417486	1.00084e+06	220268	441856
0.00120199	Q02365	NADH dehydrogenase [ubiquinone] 1 beta subcomplex subunit 3	NDUB3_BOVIN	909996	1.65792e+06	774492	1.01636e+06	985185	1.13849e+06	620055	675841	795413	1.62209e+06	916723	1.62432e+06	1.8881e+06	1220818	1051238
0.000412245	Q02367	NADH dehydrogenase [ubiquinone] 1 beta subcomplex subunit 6	NDUB6_BOVIN	907020	1156568	1.21578e+06	981265	1.04851e+06	1.09111e+06	1.29484e+06	692411	1.21679e+06	1.19448e+06	1.07642e+06	1.45292e+06	1.00562e+06	1.3175e+06	1.09105e+06
5.82e-05	Q02368	NADH dehydrogenase [ubiquinone] 1 beta subcomplex subunit 7	NDUB7_BOVIN	2.7902e+06	2942531	2.53343e+06	2.23325e+06	2.43488e+06	2.28924e+06	3.47898e+06	2.17286e+06	3.16901e+06	2647102	1.95296e+06	2.96496e+06	2.68909e+06	2.8731e+06	2.39499e+06
0.000441227	Q02369	NADH dehydrogenase [ubiquinone] 1 beta subcomplex subunit 9	NDUB9_BOVIN	1.81788e+06	1.80834e+06	1.7982e+06	1.3005e+06	1.37484e+06	1.47158e+06	1.96269e+06	1.13812e+06	1.67344e+06	1568437	1.401e+06	1.71403e+06	1.56668e+06	1.47754e+06	1.87984e+06
0.00140714	Q02370	NADH dehydrogenase [ubiquinone] 1 alpha subcomplex subunit 2	NDUA2_BOVIN	2.25142e+06	3.12073e+06	2352490	2155213	2.63336e+06	2354268	3.54012e+06	2.02963e+06	3.25457e+06	2.68611e+06	2.2498e+06	3.45489e+06	2.94532e+06	3.08106e+06	3207509
0.000287695	Q02372	NADH dehydrogenase [ubiquinone] 1 beta subcomplex subunit 8, mitochondrial	NDUB8_BOVIN	1.38924e+06	1.66207e+06	1.45016e+06	1.27361e+06	1.1037e+06	1.44656e+06	2.07355e+06	1.15823e+06	1.92679e+06	1.519e+06	1316511	1.86661e+06	1.88532e+06	1.6147e+06	1.77891e+06
0.000153812	Q02373	NADH dehydrogenase [ubiquinone] 1 beta subcomplex subunit 10	NDUBA_BOVIN	2.08446e+06	2.29845e+06	2.22598e+06	1.69129e+06	1.86703e+06	1.94429e+06	2638190	1.57437e+06	2.26706e+06	2.22457e+06	1972120	2.13284e+06	2.30227e+06	2.29119e+06	2183320
0.00234223	Q02374	NADH dehydrogenase [ubiquinone] 1 beta subcomplex subunit 2, mitochondrial	NDUB2_BOVIN	992367	1.17824e+06	2.06335e+06	545418	723098	2.12844e+06	3.23285e+06	999742	1.35623e+06	1.50987e+06	783162	1.19979e+06	879187	2.64433e+06	2.06646e+06
0.00144045	Q02375	NADH dehydrogenase [ubiquinone] iron-sulfur protein 4, mitochondrial	NDUS4_BOVIN	598314	1736748	1.91752e+06	1.31817e+06	1.02171e+06	1.77812e+06	1.67453e+06	858620	1.34478e+06	1.67736e+06	2.45831e+06	2209585	1.88354e+06	2.42102e+06	3.64061e+06
0.000458768	Q02377	NADH dehydrogenase [ubiquinone] 1 alpha subcomplex subunit 1	NDUA1_BOVIN	1.02673e+06	1.18405e+06	1.13373e+06	750230	820019	713855	1.4321e+06	647905	1.20433e+06	926452	768806	1.16711e+06	1.1683e+06	1.29735e+06	825639
0.00055816	Q02378	NADH dehydrogenase [ubiquinone] 1 beta subcomplex subunit 1	NDUB1_BOVIN	597020	987058	932810	1.13066e+06	754684	814136	927560	839815	696961	1.57693e+06	517530	819587	1095709	868158	1.74148e+06
0.000334902	Q02379	NADH dehydrogenase [ubiquinone] iron-sulfur protein 5	NDUS5_BOVIN	3.31712e+06	3.44078e+06	2.06811e+06	3.55279e+06	3.8121e+06	3915116	2.12313e+06	5.57778e+06	2340901	3.9436e+06	2.4086e+06	7361799	5871234	3.11794e+06	6533907
0.00308291	Q02380	NADH dehydrogenase [ubiquinone] 1 beta subcomplex subunit 5, mitochondrial	NDUB5_BOVIN	1.89098e+06	1.95536e+06	1270689	1.01494e+06	1.52466e+06	1.58276e+06	2265612	784407	1.68443e+06	1.72357e+06	1.05481e+06	1.63031e+06	1.12777e+06	1874041	2.091e+06
0.00679842	Q02399	Cyclin-dependent-like kinase 5	CDK5_BOVIN	22488.8	9456.04	13354.4	16182.6	69909.3	29907.5	26660.6	77282.8	24441	23633	52322.2	45338.8	45914.4	13560.4	19840
0.00102455	Q02827	NADH dehydrogenase [ubiquinone] 1 subunit C2	NDUC2_BOVIN	1.77025e+06	2.58366e+06	1.69857e+06	1.86571e+06	1.82438e+06	1.60526e+06	2.7897e+06	1.70889e+06	2.29215e+06	2.38608e+06	1.82245e+06	2.12052e+06	2.42257e+06	2020143	2259426
2.08e-06	Q04467	Isocitrate dehydrogenase [NADP], mitochondrial	IDHP_BOVIN	7.40398e+06	7.77454e+06	8.00654e+06	6484085	5885987	6597640	9429239	4.52591e+06	6263919	7957658	6.44677e+06	9060874	9740630	8681183	8.1142e+06
0.0039909	Q05204	Lysosome-associated membrane glycoprotein 1	LAMP1_BOVIN	103742	118753	111476	38808	72406	120801	81183.1	149776	107290	111608	208175	81923.9	182241	140195	72107.8
0.00040132	Q05443	Lumican	LUM_BOVIN	1.07237e+06	997587	1.26407e+06	2313627	1886696	1.18583e+06	1501441	988057	861845	1.46257e+06	1.17536e+06	1.33863e+06	850823	982519	1.1489e+06
0.00150292	Q05752	NADH dehydrogenase [ubiquinone] 1 alpha subcomplex subunit 7	NDUA7_BOVIN	1.28766e+06	2223805	1.29444e+06	1319865	1.90252e+06	2.64603e+06	1.81864e+06	1.38331e+06	1.95898e+06	1.79409e+06	2.05621e+06	1.59408e+06	1.67721e+06	2.51379e+06	2.13788e+06
0.00141494	Q05AT5	HIG1 domain family, member 2A	Q05AT5_BOVIN	154231	217569	132839	122005	150706	10753.6	108440	96634.8	144509	145811	121533	119768	170497	132261	85631
0.00518636	Q05B45	Transmembrane protein 120A	T120A_BOVIN	41806.2	32920.5	22796.8	14612.2	17056.7	16832.4	89513.5	1	59754.6	53091.4	1	33282.6	122730	70761.1	18371.7
0.00679757	Q05B60	Uridine diphosphate glucose pyrophosphatase	NUD14_BOVIN	285203	181987	456942	1.28986e+06	438008	482715	359428	430357	373997	Filtered	305509	208652	425802	256014	290631
0.00270172	Q05B87	Frataxin, mitochondrial	FRDA_BOVIN	507068	442838	382926	321647	156533	424935	389077	473693	398041	419287	174345	354662	388677	330448	609487
0.00300003	Q05B89	NIF3-like protein 1	NIF3L_BOVIN	1.1799e+06	1.21976e+06	2.18917e+06	1.1009e+06	1.25001e+06	1.02434e+06	1.69858e+06	1.03766e+06	2111115	2.18654e+06	622505	537147	1.66435e+06	1.43709e+06	997819
1.83e-05	Q05JF3	Calsequestrin	Q05JF3_BOVIN	28957676	27515692	35601592	32877064	38744764	39498820	28789516	42325640	38169132	28932592	39593668	29374612	32156128	28534922	40289392
0.000117817	Q07130	UTP--glucose-1-phosphate uridylyltransferase	UGPA_BOVIN	3.54561e+06	3394970	2.2598e+06	2.75984e+06	2711676	2309000	3.30954e+06	3.35956e+06	2.0541e+06	2594531	3364531	2.77713e+06	2497545	2.43092e+06	1.74832e+06
0.00664294	Q08D87	Phenylalanyl-tRNA synthetase 2, mitochondrial	Q08D87_BOVIN	39035.2	6796.07	15481.8	13640.9	23958.6	Filtered	Filtered	Filtered	131787	Filtered	Filtered	Filtered	Filtered	Filtered	Filtered
0.0020077	Q08D92	Acyl-CoA dehydrogenase long chain	Q08D92_BOVIN	326331	994123	518049	734516	2.61435e+06	2.31785e+06	372010	96043.2	691873	228643	143898	634894	1736775	1288605	1.26043e+06
0.00636115	Q08DA1	Sodium/potassium-transporting ATPase subunit alpha-1	AT1A1_BOVIN	1.65404	300373	37561.2	192260	431706	15588.6	233974	1.07981	1.34335	402803	72188.2	64288.3	61151.4	29157.8	69562.5
0.00776779	Q08DB4	Copine-1	CPNE1_BOVIN	1	22347.1	46314.2	34573.7	8633.42	24596.4	17827.4	28091.1	20451.9	3701.72	41080.4	17569.8	22899.9	47714.4	14252.2
0.00215601	Q08DE1	Voltage-dependent calcium channel gamma-1 subunit	CCG1_BOVIN	813165	941859	751352	474832	254481	848071	473519	297705	823462	163711	1.00009e+06	587633	397625	575602	257808
0.00184483	Q08DE9	CUL2 protein	Q08DE9_BOVIN	212087	194746	191996	212087	174829	205429	269710	268061	196215	202926	196100	200155	188013	179646	264562
0.00743088	Q08DF7	2',5'-phosphodiesterase 12	PDE12_BOVIN	27203.9	1	1	14497.4	41744.7	1	20974.8	1	35239.4	1	15558.1	Filtered	62959.1	34907.9	56678.6
3.58e-07	Q08DI7	Myozenin 3	Q08DI7_BOVIN	5518833	4.25334e+06	5022601	7005767	5507118	6926206	5040607	7.64434e+06	7.25237e+06	5777991	5205080	5.00322e+06	4.31022e+06	4.7183e+06	6.4306e+06
0.0047826	Q08DM8	Translin	TSN_BOVIN	77479.2	83280.6	57701.8	72505.7	63554.6	57572.1	68901.1	42051.2	79015.4	56308.2	83138.1	63532.5	50318	62140.3	73767.8
0.000517089	Q08DN8	Flotillin-1	FLOT1_BOVIN	227701	1.37085e+06	278128	311746	634025	415618	215842	392478	416536	275206	231935	2.11524e+06	317030	347643	197338
2.98e-05	Q08DP0	Phosphoglucomutase-1	PGM1_BOVIN	13255054	12651519	15927677	18913062	18182230	19164158	15885706	18551590	21223868	15474601	21186426	16594100	13998105	12319179	23290244
0.00405999	Q08DQ6	Zyxin	Q08DQ6_BOVIN	109395	308005	193770	425883	194808	100418	370697	761105	111315	378770	392931	82347.3	299219	440896	65066.4
0.000914905	Q08DS7	AP-1 complex subunit beta-1	AP1B1_BOVIN	850507	1.31383e+06	659210	1.22524e+06	1.03471e+06	1.38282e+06	206246	28966.6	43316.1	1.23352e+06	1.08446e+06	24347	925357	796355	18492.9
0.00207576	Q08DU9	Heterochromatin protein 1-binding protein 3	HP1B3_BOVIN	187255	170992	136431	273961	307510	304056	142525	291193	142533	256982	239936	221891	273041	142989	323756
0.00642772	Q08DW2	Phosphoribosyl pyrophosphate synthase-associated protein 1	KPRA_BOVIN	150172	290314	13238.6	83838.3	127719	197066	160285	204100	175840	96959.2	104689	82643.5	411250	158523	182058
0.00150292	Q08DY5	Nuclear receptor binding protein 1	Q08DY5_BOVIN	116632	141745	85453.5	125836	136413	64271.9	147849	106761	108286	142932	64946.9	101714	114901	171269	155155
0.000172362	Q08E20	S-formylglutathione hydrolase	ESTD_BOVIN	1.97335e+06	1.86516e+06	2.03457e+06	1.79794e+06	1.377e+06	2.1244e+06	2.2457e+06	1.98167e+06	1.49278e+06	1.84066e+06	1.73191e+06	1.63652e+06	1.45132e+06	1.73507e+06	1.70295e+06
0.00503485	Q08E32	CHMP4B protein	Q08E32_BOVIN	453650	353508	272583	219338	299629	387541	287848	623067	493948	214600	411283	244021	360147	308382	262734
0.000920713	Q08E34	Translocase of outer mitochondrial membrane 70	Q08E34_BOVIN	597643	495073	418939	540253	582008	558076	629008	608328	553173	519031	524861	505614	564513	545152	594219
0.00147965	Q08E58	Tubulin tyrosine ligase like 12	Q08E58_BOVIN	104751	170799	86775.6	193942	253199	87343.7	55309.7	174826	59015.8	46250	128838	103756	144127	166223	112166
0.00055622	Q09430	Profilin-2	PROF2_BOVIN	1.89634e+06	1.25518e+06	1.66731e+06	1.64138e+06	1.75197e+06	2.51153e+06	1.33747e+06	1.7591e+06	1.90414e+06	1.75555e+06	1.88858e+06	1.93273e+06	1.92162e+06	1.70565e+06	2173731
0.00253449	Q0II26	Aminoacyl tRNA synthase complex-interacting multifunctional protein 2	AIMP2_BOVIN	139565	139056	153141	110320	163609	209055	184171	243034	114172	151785	180906	157925	129697	151282	169062
0.00672698	Q0IIE2	SHC-transforming protein 1	SHC1_BOVIN	25315.9	37359.9	36542.5	17249.5	29121	32842.8	40979.6	9925.55	7236.68	29245.7	26459.4	22863.6	15752.9	39304.7	41358.1
0.00233605	Q0IIF3	AARSD1 protein	Q0IIF3_BOVIN	420790	447218	303752	472865	421312	498334	439551	352206	438580	140835	409383	214333	323129	339680	307881
0.000800126	Q0IIF7	Ubiquitin carboxyl-terminal hydrolase 14	UBP14_BOVIN	587611	829951	424040	862627	469599	945599	1.01981e+06	694796	423410	357489	1.15004e+06	455983	326100	1.10083e+06	351837
2.69e-05	Q0IIG5	ATP-dependent 6-phosphofructokinase, muscle type	PFKAM_BOVIN	18811468	13345480	15658286	19073042	20244710	22713886	14419288	33467268	20056414	19071072	22756096	14574242	14082229	14226071	19594154
0.000344659	Q0IIH6	Hedgehog acyltransferase-like	Q0IIH6_BOVIN	1077206	798246	1.41304e+06	1.03707e+06	1.10404e+06	1.36902e+06	1078938	1.82416e+06	1.34811e+06	993142	1.33003e+06	1.17243e+06	1.05542e+06	1.06441e+06	1.41109e+06
0.00315021	Q0III1;Q9GK13	Methylmalonyl Coenzyme A mutase;Methylmalonyl-CoA mutase, mitochondrial	Q0III1_BOVIN;MUTA_BOVIN	80270.5	65191.3	127352	59578.2	87688.9	122846	160860	109743	90392.9	123607	62506.3	123353	105857	66381.1	32305.1
0.00706175	Q0III3	Cytoplasmic dynein 1 intermediate chain 2	DC1I2_BOVIN	131129	97169.8	114681	140020	177322	153680	121984	97531.9	76886.2	117890	204471	184072	149692	148706	162832
2.15e-09	Q0III9	Alpha-actinin-3	ACTN3_BOVIN	25340032	23197588	25030818	34068072	34931108	34643280	22011952	43378948	31662320	26855994	31339788	24678068	23200558	24315198	37895676
0.0063701	Q0IIJ0	N-alpha-acetyltransferase 50	NAA50_BOVIN	145659	207885	117584	238175	213496	162990	120521	331113	108982	312149	144183	129563	75832.3	50309	95458.6
0.00177192	Q0IIJ2	Histone H1.0	H10_BOVIN	1.79734e+06	1.71541e+06	2501528	1.89195e+06	1.60881e+06	1.24816e+06	1.35303e+06	1574036	3.18426e+06	2.4592e+06	1466093	1.48665e+06	2695208	1.682e+06	1.84932e+06
0.000916524	Q0IIK5	ATP-dependent RNA helicase DDX1	DDX1_BOVIN	412089	375199	381117	331511	387461	422550	371665	396554	380521	407180	351362	309435	302756	436383	371659
0.00128978	Q0IIL1	Calcium uptake protein 1, mitochondrial	MICU1_BOVIN	185656	307394	162795	165542	106779	53837.5	278102	1	25441.4	84917.3	20949.9	239371	202514	92476.4	124386
0.00371261	Q0IIM3	Heat shock protein 105 kDa	HS105_BOVIN	172986	213525	96145.2	107133	186856	51239.8	37740.2	181843	39929.4	128292	137953	48418.2	33800.9	317674	44063.2
0.00123314	Q0NXR6	Isobutyryl-CoA dehydrogenase, mitochondrial	ACAD8_BOVIN	290711	161937	73164.4	372228	243651	227189	691651	176084	109651	252772	157024	192621	641326	257911	612532
0.00307833	Q0P565	HD domain-containing protein 2	HDDC2_BOVIN	106040	115395	73910	73177.1	200344	100226	100050	90387.8	120521	83594.6	76146.1	89896.8	32003.7	158083	72021.5
1.14e-06	Q0P571	Myosin regulatory light chain 2, skeletal muscle isoform	MLRS_BOVIN	116387280	105286920	139078368	170928000	137903824	139081264	93355344	191288720	154293680	121457544	153373008	113744168	118242168	110865024	153451312
0.000642846	Q0P586	Reticulon	Q0P586_BOVIN	7.005e+06	6.20789e+06	6783245	7025215	7525984	8984406	7927197	13639688	8273378	7.70913e+06	7425920	6.24045e+06	5909103	6.48075e+06	6670662
0.00447324	Q0P592	Fructosamine 3 kinase related protein	Q0P592_BOVIN	53488.2	Filtered	41376.1	49034.2	55840	86824.2	43035.6	50125.2	41231.2	72392.8	30251.9	55629.2	102806	96544.8	Filtered
0.00300003	Q0P594	Serine/threonine-protein phosphatase 2A catalytic subunit beta isoform	PP2AB_BOVIN	249471	49994.4	146207	154899	290869	229371	238919	100054	103671	236453	238920	154866	33334.2	263242	160076
0.00469287	Q0P5A1	Dynactin subunit 3	DCTN3_BOVIN	31231.4	61909.5	28300.8	80028.2	55508.4	133266	25623.6	98809.3	47021.6	82026.1	33171.4	85756.3	66555.5	112573	54118.8
0.00162694	Q0P5A2	2-methoxy-6-polyprenyl-1,4-benzoquinol methylase, mitochondrial	COQ5_BOVIN	289291	354922	358594	279452	321258	270817	539110	132491	325522	291643	299272	436051	338151	306824	249104
0.00161305	Q0P5A7	Eukaryotic translation initiation factor 4E-binding protein 1	4EBP1_BOVIN	546344	366373	377743	360587	241806	286217	518658	164723	127698	319868	297678	284340	415741	599039	261605
0.00447324	Q0P5D0	Peptidyl-prolyl cis-trans isomerase H	PPIH_BOVIN	118482	79750.8	115309	116695	90120.5	107611	Filtered	165850	122012	102885	132581	115843	Filtered	Filtered	Filtered
0.00474848	Q0P5E1	TP53 regulated inhibitor of apoptosis 1	Q0P5E1_BOVIN	171541	232271	Filtered	226191	Filtered	Filtered	367301	Filtered	161790	327175	277580	395509	216066	382041	Filtered
0.00106645	Q0P5E6	Alpha-1-syntrophin	SNTA1_BOVIN	686113	647131	665531	533178	566895	704769	789165	613888	755992	745781	535527	777398	666634	717044	566270
0.00224019	Q0P5F6	CYB5B protein	Q0P5F6_BOVIN	129087	120245	296972	115552	96787.3	167038	125069	172220	130130	175068	150915	121108	121796	195858	127312
0.00363655	Q0P5J6	Keratin, type I cytoskeletal 27	K1C27_BOVIN	Filtered	Filtered	67889.3	Filtered	174147	73041.7	Filtered	Filtered	Filtered	31746.9	68621.3	Filtered	223255	Filtered	Filtered
0.000276272	Q0P5K3	Ubiquitin-conjugating enzyme E2 N	UBE2N_BOVIN	1.73829e+06	1.62432e+06	1.86621e+06	2.00612e+06	2.09476e+06	1.88134e+06	2160549	2.19079e+06	2.40894e+06	2.0731e+06	2.04979e+06	2.1394e+06	1.63272e+06	1.73854e+06	3.00754e+06
0.0016433	Q0P5M8	Mitochondrial-processing peptidase subunit alpha	MPPA_BOVIN	180719	73922	145195	121196	64495.1	274518	109601	157341	142734	150338	142209	136765	274680	109043	114729
0.0034209	Q0V882	Bax inhibitor 1	BI1_BOVIN	66773	78226.7	107699	73661	161646	105994	182921	154987	56535.7	65738.9	103983	78369.2	85581	98920	169914
0.000140341	Q0VBZ1	Myosin binding protein H	Q0VBZ1_BOVIN	3.04736e+06	2.28012e+06	2.28392e+06	3.26622e+06	2846363	3.76547e+06	2.39224e+06	3.96863e+06	3.17877e+06	3.57312e+06	1959156	1.9127e+06	2.30677e+06	3084332	1.96952e+06
0.00025498	Q0VBZ3	Synaptophysin-like 2	Q0VBZ3_BOVIN	3.90033e+06	3.4738e+06	3.73896e+06	4.06185e+06	3.17526e+06	3445839	3.12848e+06	4300890	4.41074e+06	3.47867e+06	3.78977e+06	3658743	4141291	3.26032e+06	2.89086e+06
0.000106598	Q0VC48	Tropomodulin-4	TMOD4_BOVIN	1.8113e+06	1.75844e+06	2051992	2171384	1.91752e+06	2312818	2.14025e+06	2.2846e+06	2.15271e+06	1.66251e+06	2.03621e+06	1.81964e+06	2.21841e+06	1.83091e+06	2.38887e+06
0.00380357	Q0VC50	Reticulon-4-interacting protein 1, mitochondrial	RT4I1_BOVIN	Filtered	290886	241805	Filtered	245831	Filtered	134977	Filtered	171343	Filtered	294470	186515	162696	177006	Filtered
0.00369528	Q0VC53	Deoxyhypusine hydroxylase	DOHH_BOVIN	93157.9	147966	107878	168239	198221	222448	144651	187191	115368	119761	283815	169047	170932	118283	112558
0.00206897	Q0VC55	Microtubule associated protein RP/EB family member 3	Q0VC55_BOVIN	194637	476780	304740	276771	198397	246849	324975	306761	265458	298814	281450	188501	239199	165420	316572
0.000935832	Q0VC58	Trimeric intracellular cation channel type B	TM38B_BOVIN	461481	462412	363948	324038	327400	1.13181e+06	429923	2.36936e+06	343143	592218	640858	2.05725e+06	1.54068e+06	291916	1.41065e+06
0.00851007	Q0VC82	Selenide, water dikinase 1	SPS1_BOVIN	125224	264577	154641	5322.34	31445.9	64478.7	43458.3	8213.09	3357.25	21493.4	29435.5	9744.4	70955	7142.32	45289.1
0.00540254	Q0VCF9	Protein LSM12 homolog	LSM12_BOVIN	572066	Filtered	611056	Filtered	Filtered	Filtered	141735	Filtered	940785	Filtered	Filtered	Filtered	Filtered	Filtered	Filtered
0.00205892	Q0VCG3	Parvalbumin alpha	PRVA_BOVIN	506137	55834.5	670004	882490	523824	1.05018e+06	384128	1.15215e+06	699531	363683	988692	383834	282386	296843	432211
0.00494706	Q0VCI8	Protein phosphatase 1 regulatory inhibitor subunit 14C	Q0VCI8_BOVIN	645385	354567	447224	919112	483908	711012	534532	590521	488216	540539	563697	223219	360324	459011	321481
0.00173607	Q0VCJ8	Methyltransferase-like protein 9	METL9_BOVIN	4344738	4.18254e+06	3.78679e+06	4.01656e+06	4.33426e+06	4892959	3446453	5896370	6.18471e+06	3.7961e+06	3913998	4.01993e+06	6051850	5119687	4555618
0.000320165	Q0VCK0	Bifunctional purine biosynthesis protein PURH	PUR9_BOVIN	1.14389e+06	867750	1.08957e+06	1.19381e+06	1.04492e+06	1.02605e+06	1.21662e+06	1.43083e+06	1245756	943159	1.14556e+06	1.02824e+06	867490	948906	984162
0.0018	Q0VCK1	Myeloid-associated differentiation marker	Q0VCK1_BOVIN	140082	122745	192603	204846	167783	81823.4	151266	345372	138363	201812	151963	158796	140792	137885	241060
0.00397016	Q0VCM0	Protein S100-A16	S10AG_BOVIN	347003	239132	239107	426310	301072	434785	244028	977371	391007	411742	526423	330638	205423	Filtered	86384.2
0.00475974	Q0VCM5	Inter-alpha-trypsin inhibitor heavy chain H1	ITIH1_BOVIN	243435	273546	97383.4	105294	193825	42196.8	280420	208598	601538	230591	270799	115712	138056	184432	184755
0.000524325	Q0VCP1	Adenylate kinase 4, mitochondrial	KAD4_BOVIN	478508	501437	492714	175316	442758	310878	789954	193250	450618	549430	359414	463980	391718	452400	457224
0.000840925	Q0VCQ9	Reticulocalbin 2	Q0VCQ9_BOVIN	288376	236839	150317	430031	322096	389491	224059	134150	254932	344500	242545	367257	276933	409024	165224
0.00617687	Q0VCR0	Electron transfer flavoprotein regulatory factor 1	ETFR1_BOVIN	64712	72391.1	98266.1	15038.9	64550.3	1	256120	19036.9	85087.8	97487.1	31385.6	74258.6	121900	57025.1	41003.9
0.00115306	Q0VCU1	Cytoplasmic aconitate hydratase	ACOC_BOVIN	229675	278769	246171	287699	209753	221047	220482	212659	218567	162251	250102	274345	195631	180991	226482
0.000728004	Q0VCU7	Gamma-sarcoglycan	SGCG_BOVIN	668721	572298	543231	635364	555607	499284	548622	491132	660282	579191	445484	533760	634574	489274	411460
0.00271154	Q0VCU8	Eukaryotic translation initiation factor 3 subunit J	EIF3J_BOVIN	474767	458609	430069	527588	483765	516077	565638	769021	524462	509813	694295	414394	514563	471463	634419
3.15e-05	Q0VCX2	Endoplasmic reticulum chaperone BiP	BIP_BOVIN	1064472	1.25559e+06	759513	865845	1.25545e+06	966139	1063401	1.23364e+06	1.0319e+06	918609	1.06838e+06	742060	902678	1.11593e+06	725214
0.00499982	Q0VCX5	Eukaryotic peptide chain release factor subunit 1	ERF1_BOVIN	137631	107671	63751.4	121684	132624	188703	287972	117566	120109	69961.6	136420	84358.5	81956	128041	130394
0.00412593	Q0VCX7	Malic enzyme	Q0VCX7_BOVIN	260752	201419	152516	145056	47935.5	67138.6	82864.3	97755.4	51155.2	57104.4	75473.2	148882	107935	130399	119927
2.41e-06	Q0VCY0	Sarcoplasmic/endoplasmic reticulum calcium ATPase 1	AT2A1_BOVIN	14806449	16681220	17226740	21768686	21647518	20857454	16057227	29839278	21572454	14920386	22857258	16757983	17642692	15867605	22976260
0.000681238	Q0VCY1	Vesicle-associated membrane protein-associated protein A	VAPA_BOVIN	826109	823710	933938	669837	698314	825104	892787	1.08357e+06	930621	758932	818488	848877	532518	678384	922610
0.00515077	Q0VCY7	Serine/arginine-rich splicing factor 1	SRSF1_BOVIN	60041.2	248400	107302	119486	173151	165677	159295	214274	99182.2	269391	Filtered	88768.9	150613	218046	112593
0.00313638	Q0VCY8	Phosphoprotein enriched in astrocytes 15	Q0VCY8_BOVIN	188638	317264	116154	164493	186716	47307.9	49733.2	107472	Filtered	267668	145086	108132	119844	265929	78127.2
0.0069512	Q0VD04	Keratin 85	Q0VD04_BOVIN	Filtered	384908	Filtered	Filtered	Filtered	Filtered	Filtered	Filtered	1	Filtered	Filtered	Filtered	Filtered	Filtered	5353.28
0.00262675	Q0VD16	MAP2K1 protein	Q0VD16_BOVIN	890703	1.77888e+06	1.07923e+06	1.55899e+06	555558	1692773	541136	1.15627e+06	804950	1392410	600878	448604	1554014	2.09713e+06	1.11585e+06
0.0022043	Q0VD18	Phospholysine phosphohistidine inorganic pyrophosphate phosphatase	LHPP_BOVIN	384852	424174	355582	479659	555425	454647	360039	541913	401745	271207	422099	371036	216090	363729	318645
0.0033791	Q0VD27	Enolase-phosphatase E1	ENOPH_BOVIN	180220	227427	419659	43945.7	154319	162135	231734	220270	375230	265387	88593.3	109233	246716	268624	7260.19
0.00434696	Q0VD48	Vacuolar protein sorting-associated protein 4B	VPS4B_BOVIN	264994	295746	476315	282850	293300	212251	421520	220736	262757	249307	232517	269580	240011	205201	214991
0.00191306	Q0VFX8	Cysteine-rich protein 2	CRIP2_BOVIN	303629	329009	617584	640913	242717	188145	407918	185746	200519	366641	251551	404739	310508	307082	391020
0.00672698	Q0Z7W6	Thioredoxin-related transmembrane protein 1	TMX1_BOVIN	2.07747e+06	470485	743486	1.1618e+06	1.38848e+06	70532.9	48229.7	95583.4	Filtered	513108	32771.8	285232	129016	240495	147338
2.17e-06	Q148D3	Fumarate hydratase	Q148D3_BOVIN	4.67239e+06	3.92413e+06	3806060	2839869	3.22774e+06	3291636	5556872	3073067	3.43579e+06	3.58471e+06	3.0932e+06	4293390	3.71679e+06	3.7948e+06	3693360
0.00544206	Q148D6	Mannose-P-dolichol utilization defect 1	Q148D6_BOVIN	25545.8	97378.8	85531.8	55047	136016	Filtered	104361	79763.6	89913.3	74355.8	18331.7	63431.8	53621.9	91193.7	97303
7e-05	Q148F1	Cofilin-2	COF2_BOVIN	6334195	6.24725e+06	6.91352e+06	6.02089e+06	5.84703e+06	7.21706e+06	6338692	7326891	5822775	6.06365e+06	6.22865e+06	6.86961e+06	6.46999e+06	6.02961e+06	7260915
0.0045833	Q148G4	Putative deoxyribonuclease TATDN1	TATD1_BOVIN	53015.8	100414	126665	93486.4	96563.2	304559	99267.3	202945	144301	131055	133858	169482	68637.9	100047	157169
0.000756771	Q148H0	MICOS complex subunit MIC26	MIC26_BOVIN	876568	834361	1.03689e+06	694739	859464	1347225	961936	4514878	1.21225e+06	804083	1089164	1.64607e+06	820299	836453	881719
0.000210749	Q148H2	Myosin light chain 6B	Q148H2_BOVIN	2.47075e+06	4.52821e+06	1.30421e+06	2150046	2.27455e+06	5.74228e+06	2.48388e+06	2.2756e+06	2.70184e+06	3354935	3.8714e+06	3.035e+06	5.92666e+06	3.27324e+06	3563839
0.00374291	Q148I3	Protein kish-A	KISHA_BOVIN	341510	357755	433194	466293	418577	409322	361860	464938	456383	375260	414863	399182	343490	389060	489408
0.00627766	Q148I8	Keratin 31	Q148I8_BOVIN	36464.3	685166	1	453558	55907.7	Filtered	376387	159515	524746	6162.98	274219	472629	299341	633864	Filtered
0.00194048	Q148J6	Actin-related protein 2/3 complex subunit 4	ARPC4_BOVIN	159796	253769	200538	118111	195982	135312	195272	201497	198945	90103.7	108965	162664	147967	148913	120757
0.000348397	Q148J8	Isocitrate dehydrogenase [NAD] subunit, mitochondrial	Q148J8_BOVIN	2.07001e+06	2.71727e+06	1.86453e+06	2.08684e+06	2.07645e+06	2.32741e+06	3.00148e+06	1.73635e+06	2165210	2377693	2.15511e+06	2301288	2.38533e+06	2.16977e+06	2.87668e+06
4.9e-06	Q148L6	Trans-1,2-dihydrobenzene-1,2-diol dehydrogenase	DHDH_BOVIN	633528	631476	684518	676374	855160	899830	629613	838845	628117	629332	673911	773610	590535	610461	778427
0.00517274	Q148M5	C-type lectin domain containing 14A	Q148M5_BOVIN	Filtered	32411.4	34610.7	Filtered	Filtered	Filtered	20191.4	Filtered	Filtered	59263.5	28996.2	316233	60813	Filtered	58262.7
2.41e-06	Q148N0	2-oxoglutarate dehydrogenase, mitochondrial	ODO1_BOVIN	2.39096e+06	1.93214e+06	2.00855e+06	1.78478e+06	1.53726e+06	1.72403e+06	2.72724e+06	1.29008e+06	2.14456e+06	1867740	1.46405e+06	2019813	2.06838e+06	1.85226e+06	2008631
0.00470183	Q17Q89	Prefoldin subunit 6	PFD6_BOVIN	350934	327386	317176	313600	392160	351859	325271	497979	328962	402234	368394	439317	418494	351844	392995
0.00762106	Q17Q91	Coiled-coil-helix-coiled-coil-helix domain-containing protein 7	CHCH7_BOVIN	65032.5	157694	86393.5	32751.7	1	1	362625	1	76211.7	56817.7	80756.6	18393.4	28250.8	167174	17741
0.000254476	Q17QE2	LIM and cysteine-rich domains protein 1	LMCD1_BOVIN	2.48401e+06	2.68164e+06	2.08576e+06	1.57585e+06	1.95149e+06	2.71069e+06	2.66668e+06	2.11272e+06	2.49449e+06	2.52101e+06	2.63517e+06	2431556	2.90079e+06	2.4412e+06	2.50262e+06
0.00790865	Q17QG2	Nuclear migration protein nudC	NUDC_BOVIN	106484	338051	140409	158372	226136	73370.8	220351	237830	192039	119631	162279	192202	336979	218266	223594
0.00696652	Q17QJ1	Acyl-CoA synthetase family member 2, mitochondrial	ACSF2_BOVIN	1	18510.1	12075.4	27697.2	638.826	24318.8	1	1	1	Filtered	26636.4	48146.2	52560.5	Filtered	1
0.00159856	Q17QK8	Sepiapterin reductase	SPRE_BOVIN	242026	272604	230001	133448	124624	175124	259066	135000	180025	207520	136756	235290	160261	324897	218952
0.00680545	Q17QM9	CB1 cannabinoid receptor-interacting protein 1	CNRP1_BOVIN	1	1	1	1	163120	99614.7	6286.75	Filtered	1	1	1	1	123197	1	180629
0.000696647	Q17QP9	Proteasome (Prosome, macropain) 26S subunit, non-ATPase, 14	Q17QP9_BOVIN	398102	284648	228564	718860	372049	235663	481496	794845	232677	248899	342744	188957	615430	273276	727030
0.0048499	Q17QQ1	Ragulator complex protein LAMTOR3	LTOR3_BOVIN	2283179	2.73167e+06	1.90001e+06	2.05591e+06	3.01768e+06	3538942	2430276	1.69057e+06	3.03117e+06	3.35079e+06	2063217	1504807	3.4668e+06	2300616	3.94794e+06
0.00680545	Q17QQ2	Thiopurine S-methyltransferase	TPMT_BOVIN	15577.3	68718	41783.8	198499	92814.1	Filtered	68303.6	70731.8	52715.1	Filtered	107594	132365	227654	52980.6	74280.3
0.000914178	Q17QS0	Secernin-3	SCRN3_BOVIN	447974	144633	476461	471909	237590	734440	262682	373594	301547	381702	411425	258236	491346	1.02885e+06	362685
0.00500768	Q17QW3	Retinol dehydrogenase 14	RDH14_BOVIN	252553	243240	111823	130154	74349.1	63178.7	248065	89213.7	289815	158375	44767.1	50814.2	64993	57520.9	55883.7
0.00747124	Q1JP79	Actin-related protein 2/3 complex subunit 1A	ARC1A_BOVIN	131789	106439	34360.8	117778	13536.8	98381.3	50327.2	199698	48018	46175.7	1	59401.8	66600.6	128847	102404
1.88e-05	Q1JPB0	Leukocyte elastase inhibitor	ILEU_BOVIN	323868	310755	304756	360290	429092	296645	396869	318344	284289	332777	392327	339066	398273	311528	311421
0.00241093	Q1JPH6	Eukaryotic translation initiation factor 4H	IF4H_BOVIN	738487	523523	737214	636720	604909	589785	766347	739100	612684	563852	512445	659750	605674	601002	600200
0.00542447	Q1JQA5	Neudesin	NENF_BOVIN	706205	Filtered	Filtered	Filtered	Filtered	1.67358e+06	36287.7	Filtered	851581	Filtered	1.97301e+06	848945	1934201	894085	2.48773e+06
0.00609192	Q1JQA7	Fructose-2,6-bisphosphatase TIGAR	TIGAR_BOVIN	84396.8	61345.4	52169.8	73349.6	114379	86675.5	94918	244282	43360.2	54006.8	109384	46574.5	42197.2	40436.1	31022.5
0.00588454	Q1JQD2	Glutamate-rich WD repeat-containing protein 1	GRWD1_BOVIN	37894.1	66213	90443.7	22429.2	94210.1	25196.5	40558.8	3152.44	Filtered	57598.4	22779.9	8594.45	Filtered	36043.4	57655.1
0.00170098	Q1JQD3	Paraoxonase 3	Q1JQD3_BOVIN	149621	143694	167904	273684	264282	345975	206818	399949	235327	213312	347059	334148	395097	97243.4	561955
0.00447324	Q1LZ72	Canopy 2 homolog (Zebrafish)	Q1LZ72_BOVIN	380853	422203	250213	459053	374088	406701	283516	334800	242586	345037	359415	348224	138168	312955	156469
0.00381824	Q1LZ74	ADP-ribose glycohydrolase OARD1	OARD1_BOVIN	171025	129953	179651	119299	237187	202517	193177	245330	258027	179100	189414	131460	119503	155757	182296
0.00446664	Q1LZA3	Asparagine synthetase [glutamine-hydrolyzing]	ASNS_BOVIN	Filtered	Filtered	35196.1	1	78765.1	23633.3	Filtered	359860	Filtered	Filtered	130530	Filtered	1	Filtered	1
0.00361431	Q1LZB5	Mitochondrial import receptor subunit TOM40 homolog	TOM40_BOVIN	104728	97211.5	119734	134309	84310.5	84350.6	74100.3	71088.8	109623	122845	99221.2	116126	186785	90872.9	75740
0.00693105	Q1LZB6	Caprin-1	CAPR1_BOVIN	106687	134227	Filtered	112927	23385	Filtered	Filtered	124500	Filtered	39005.8	120828	Filtered	295954	86429.9	Filtered
0.00483681	Q1LZE9	Serine protease 23	PRS23_BOVIN	100932	112289	152789	121824	110248	160670	127663	135123	89744.1	123435	118225	153823	159001	106213	144701
0.000569293	Q1LZF9	Myosin regulatory light polypeptide 9	Q1LZF9_BOVIN	169137	254831	282821	683379	146454	67839.2	190893	Filtered	196882	312266	142806	150338	Filtered	169085	206900
0.0033668	Q1RMH8	Sorting nexin-3	SNX3_BOVIN	255380	546649	173772	152455	343616	178877	169350	226358	185738	406919	407681	156739	187894	367337	192529
0.00632756	Q1RMI2	Ras homolog family member G	Q1RMI2_BOVIN	12701.2	12596.1	1552.85	1	1	Filtered	13227.4	19107.8	52044.8	1	74.6314	1	142793	Filtered	1
0.00350018	Q1RMI9	Nudix (Nucleoside diphosphate linked moiety X)-type motif 13	Q1RMI9_BOVIN	96161.9	82765	99655.8	69223.1	104972	56000.3	75155.7	31082.5	99369.2	97242.6	102086	111271	75675.9	98826.4	109528
0.000451907	Q1RMJ5	Dehydrogenase/reductase SDR family member 7C	DRS7C_BOVIN	740536	715884	1.07272e+06	745250	876576	864387	916244	1.18829e+06	1.22225e+06	706134	781984	836996	744399	749831	1.06703e+06
0.00539024	Q1RML6	tRNA nucleotidyl transferase 1	Q1RML6_BOVIN	76139.4	60817.7	63562.6	76179.9	80438.6	85112.8	1.82022e+06	108667	56555.6	1.24443e+06	897353	115717	88091.2	1.1225e+06	102795
0.00137635	Q1RMM6	Coenzyme Q10 homolog A (S. cerevisiae)	Q1RMM6_BOVIN	1.19383e+06	1.05124e+06	1321737	1.1003e+06	909354	1.42866e+06	1.75026e+06	825569	1.28883e+06	1225739	1.00902e+06	1.59535e+06	1335656	1.33961e+06	1.55673e+06
0.000648345	Q1RMM7	Myosin light chain 4	Q1RMM7_BOVIN	487175	799481	464014	537023	399015	499147	360598	420735	341152	369095	566838	499849	678888	580944	588181
0.00733518	Q1RMQ4	Ly-6/neurotoxin-like protein 1	LYNX1_BOVIN	43974.9	66097.9	67774.1	Filtered	1	51719.9	87903.6	47547.3	138638	76924.3	49855	63698.5	91349.5	78020.3	118781
0.00384259	Q1RMR3	Cortactin	Q1RMR3_BOVIN	2866917	5.3076e+06	3540899	52010.5	48225.3	41526.7	68437.1	320965	3.95243e+06	109193	60441.2	104873	151693	68669.8	63196.6
0.00499455	Q1RMR9	Protein kinase C and casein kinase substrate in neurons 2	Q1RMR9_BOVIN	31352.8	252227	204477	77157.4	Filtered	Filtered	104633	101214	Filtered	9910.87	258195	74884.7	76107.4	95108.9	78767
0.00717652	Q1RMU3	Prolyl 4-hydroxylase subunit alpha-1	P4HA1_BOVIN	Filtered	Filtered	Filtered	Filtered	13704.1	Filtered	Filtered	67022.7	Filtered	33934.2	37718.3	2522.15	8139.77	Filtered	9800.23
0.00419153	Q1RMU4	Erlin-2	ERLN2_BOVIN	94914.4	33052.3	90084.1	135872	57593.9	461921	97515.8	73356	1.36391e+06	112251	98080.4	217868	535518	91856.5	251471
0.000124125	Q1RMW0	Phospholipid scramblase	Q1RMW0_BOVIN	9552353	6.89577e+06	10611709	6950606	8295574	8546651	6954894	14466676	10017841	8442621	7.90231e+06	7.73997e+06	8616153	8166496	8653875
0.00356659	Q1RMW1	NEDD8-conjugating enzyme UBE2F	UBE2F_BOVIN	111617	134354	35736.6	179171	156187	162377	106706	53689.3	92911.9	96607.2	61563.5	202977	57494.5	201368	166001
0.00793204	Q1RMX7	N-acetylneuraminate synthase	Q1RMX7_BOVIN	Filtered	212121	381150	75100.1	229322	188740	Filtered	205096	197417	100575	225304	160088	92815.1	333756	165256
0.00519672	Q24K00	Cytosolic Fe-S cluster assembly factor NUBP1	NUBP1_BOVIN	1	2735.78	81369.2	Filtered	82276.8	79791	1	7743.01	27445.3	1	50333.5	51512.4	67814.7	28592.7	96122.1
0.000802659	Q24K16	Prostaglandin reductase-3	PTGR3_BOVIN	187595	168960	213593	161924	205212	120242	233592	136388	144175	211509	266696	196082	270227	291832	236365
0.00015121	Q27965	Heat shock 70 kDa protein 1B	HS71B_BOVIN	9337341	11159721	8548911	9810073	8900639	9472976	10311850	7893622	8547509	10227514	8399357	7.60081e+06	8264900	8064488	7533845
0.000734575	Q27966	Unconventional myosin-Ic	MYO1C_BOVIN	165913	406925	360783	251983	177236	151823	370335	253024	314594	266759	174659	236571	286467	297130	190826
0.000383417	Q27970	Calpain-1 catalytic subunit	CAN1_BOVIN	932514	824043	898015	980446	1.17511e+06	934656	857164	839163	754419	1.0348e+06	886834	870432	770326	659133	869043
0.000695326	Q27971	Calpain-2 catalytic subunit	CAN2_BOVIN	724115	602017	778316	1.29166e+06	833335	1.02045e+06	924469	1379035	1.14999e+06	915004	640247	602399	672331	638863	839368
0.000681378	Q27975	Heat shock 70 kDa protein 1A	HS71A_BOVIN	819714	916685	1.3166e+06	944375	752505	836764	842534	451298	822670	447940	814801	879502	766378	573702	558176
0.00493603	Q27991	Myosin-10	MYH10_BOVIN	15216.2	16329.9	9498.5	6303.86	25524.9	Filtered	23611.7	6497.09	24604.6	8201.58	30070.8	1	27887.9	26180.1	1
0.0073815	Q27994	Solute carrier family 2, facilitated glucose transporter member 4	GLUT4_BOVIN	63030.3	162812	55149.2	59908.5	21284.7	79788.1	139835	23126.1	83645.8	78396.4	46769.2	68217	134545	86978.3	44923.8
0.00471017	Q28021	Rho-associated protein kinase 2	ROCK2_BOVIN	32805.3	121424	470613	203140	61665.2	364409	24944.1	14496.6	63547.2	52577.9	179327	327230	25719.6	130328	222815
0.0042361	Q28024	Guanine nucleotide-binding protein G(I)/G(S)/G(O) subunit gamma-12	GBG12_BOVIN	519953	263034	198229	524349	447188	939272	58373.8	28842.6	106082	159805	469728	446266	115944	90846.3	617745
0.00536956	Q28034	Glucosidase 2 subunit beta	GLU2B_BOVIN	233908	50305.6	201403	203801	191370	290769	157457	5705085	232987	1.18784e+06	179857	54296	2789218	35305.3	162354
0.00485278	Q28035	Glutathione S-transferase A1	GSTA1_BOVIN	162264	38025.9	235015	116131	Filtered	151905	190856	Filtered	262723	Filtered	15183.1	338465	286707	155434	226760
0.00280442	Q28055	cAMP-regulated phosphoprotein 19	ARP19_BOVIN	706567	895675	459964	311976	415836	645852	493557	774528	302322	771452	534572	553125	473764	819671	460997
0.00304436	Q28056	Aspartyl/asparaginyl beta-hydroxylase	ASPH_BOVIN	163350	236046	155520	148229	184920	149162	Filtered	199252	140545	78129.4	92799.7	52331.5	556853	177606	391643
0.00583013	Q28065	C4b-binding protein alpha chain	C4BPA_BOVIN	32983	37173.3	17378.7	Filtered	Filtered	Filtered	48580.2	Filtered	37607.3	Filtered	62324.6	40340.9	Filtered	9201.98	Filtered
0.00452281	Q28085	Complement factor H	CFAH_BOVIN	140184	427994	238449	679985	353169	61559.4	341967	238299	76322.8	524441	299370	45910	409675	382660	216800
0.00660205	Q28104	Coatomer subunit epsilon	COPE_BOVIN	53004.6	107166	3.23796e+06	44507.6	74920.3	105635	63271.5	1.38292e+06	42995.8	31354.7	45630.9	125425	50540.7	54500.9	57171.9
0.00730345	Q28141	ATP-dependent RNA helicase A	DHX9_BOVIN	187349	336406	73931.7	281958	169382	58369.7	92074.4	552529	145844	120800	414327	674852	183069	153253	637448
0.00742904	Q28205	Tubulin-specific chaperone D	TBCD_BOVIN	18833.1	29031.1	45406.4	7090.96	48463	56249.6	23644.1	28129	15194.8	24937.2	33908.9	42492.1	37463.6	60510.8	1.17747
0.0016127	Q28851	ATP synthase subunit f, mitochondrial	ATPK_BOVIN	11959016	12818080	11561920	9117038	10347738	9761926	16220440	7.13128e+06	10756286	11832177	9227401	11189102	12372855	11664076	12806821
0.000781011	Q29437	Primary amine oxidase, liver isozyme	AOCX_BOVIN	270243	239599	294814	447657	248852	136403	246425	211947	237136	401201	153747	206274	160270	381115	322456
0.0032314	Q29443	Serotransferrin	TRFE_BOVIN	2.62314e+06	4352947	5.07064e+06	6662355	4.20181e+06	9346530	2.06746e+06	6846324	5198206	3.64576e+06	4.45682e+06	3.37964e+06	6.55994e+06	7.28274e+06	6.56006e+06
0.00362075	Q29460	Platelet-activating factor acetylhydrolase IB subunit gamma	PA1B3_BOVIN	125697	68643.8	104399	161239	57809.4	103570	148630	95565.2	110700	102570	90430.5	130101	89943.9	65382.9	149197
0.00309936	Q29RH3	Peroxisomal NADH pyrophosphatase NUDT12	NUD12_BOVIN	Filtered	170740	25394.6	1	116424	62377.5	31457.6	128120	Filtered	66772.3	133391	Filtered	101312	57302.6	48148.2
0.00268071	Q29RH9	Transmembrane protein 109	Q29RH9_BOVIN	510417	691517	616952	742624	1.19959e+06	1.53064e+06	551929	1.1735e+06	722872	767621	1.01255e+06	854258	772878	553138	842016
8.23e-06	Q29RI0	Atypical kinase COQ8A, mitochondrial	COQ8A_BOVIN	1.14495e+06	1.16895e+06	1.19567e+06	900554	761573	1.03385e+06	1.4598e+06	758465	934234	1.39338e+06	920572	1.1393e+06	1.27142e+06	1.08758e+06	1.20537e+06
0.000836088	Q29RI6	Calcium-binding protein 39	CAB39_BOVIN	3.04555e+06	632292	571894	554746	802429	847843	587458	1.14997e+06	635486	613815	923423	661264	465754	531049	668634
0.00352001	Q29RJ1	Bis(5'-nucleosyl)-tetraphosphatase [asymmetrical]	AP4A_BOVIN	221692	205192	221859	174556	193746	259084	262433	263619	197537	209902	243966	396465	236173	294076	280888
2.17e-05	Q29RK1	Citrate synthase, mitochondrial	CISY_BOVIN	7.47524e+06	8.04127e+06	7.38935e+06	6367078	6.19076e+06	6.06782e+06	8877707	4281866	5.98223e+06	6.69114e+06	5704625	8.34449e+06	7.93156e+06	6.75483e+06	7237420
0.000674629	Q29RK4	UV excision repair protein RAD23 homolog B	RD23B_BOVIN	1.25371e+06	1.19322e+06	1.29958e+06	1.39555e+06	1.48892e+06	1.56502e+06	1.01221e+06	1.20414e+06	1363429	1.03269e+06	803770	1.12894e+06	1.57828e+06	1352052	1.01799e+06
0.00277595	Q29RL2	Cysteine and histidine-rich domain-containing protein 1	CHRD1_BOVIN	238061	291250	138828	148575	150477	104352	247698	107620	84622.4	243850	102927	153555	135522	178188	87398.8
0.00309936	Q29RM3	Receptor expression-enhancing protein 5	REEP5_BOVIN	1.15903e+06	584078	726556	522350	611916	1.577e+06	505162	774499	859675	491498	824947	636713	553851	561946	567922
8.39e-05	Q29RZ0	Acetyl-CoA acetyltransferase, mitochondrial	THIL_BOVIN	2.84944e+06	2.84117e+06	4.14085e+06	2389057	2.14635e+06	2.69209e+06	4316397	2.30663e+06	2.55191e+06	2.69895e+06	2.24531e+06	3.40223e+06	3.60079e+06	2.76273e+06	3.4584e+06
0.00474848	Q29S11	Nuclear ubiquitous casein and cyclin-dependent kinase substrate 1	NUCKS_BOVIN	1	1.15338	6789.66	1	1	Filtered	1	Filtered	1	1	Filtered	Filtered	1.21899	1	1
0.00324737	Q29S21	Keratin, type II cytoskeletal 7	K2C7_BOVIN	897827	1.47909e+06	794118	1650266	801852	703045	1.18771e+06	922625	545368	857098	1.40422e+06	613702	899698	934634	1.15375e+06
0.000635827	Q2HJ33	Obg-like ATPase 1	OLA1_BOVIN	1161667	1.0738e+06	1.29383e+06	1066601	1.19242e+06	1.31257e+06	1.22252e+06	1.41038e+06	1.41642e+06	1.03621e+06	1207591	1.05114e+06	833216	1.08482e+06	1.16932e+06
0.00085597	Q2HJ38	Calponin-1	CNN1_BOVIN	2.2069e+06	1.5492e+06	393797	2.55394e+06	3.09859e+06	573437	1.28386e+06	12835623	2.92936e+06	823057	2.81796e+06	224557	619359	1.64533e+06	7.7712e+06
0.000685008	Q2HJ47	Density-regulated protein	DENR_BOVIN	193031	279135	299512	230371	207236	239306	218000	438244	350722	915545	365302	292987	324883	308035	221393
0.000671424	Q2HJ49	Moesin	MOES_BOVIN	876837	930076	942669	926476	876981	10978539	984540	921408	928282	956278	1.16956e+06	777300	695430	988331	3.08911e+06
0.000350743	Q2HJ54	Phosphatidylinositol transfer protein alpha isoform	PIPNA_BOVIN	424631	319549	481416	227213	307127	430460	324020	341855	372765	342427	361106	341988	242117	288804	366734
0.000285181	Q2HJ55	Sorting and assembly machinery component 50 homolog	SAM50_BOVIN	813960	742041	939847	591012	586269	997730	991869	646131	829494	782115	593238	820385	927787	801000	830334
0.00166063	Q2HJ58	Ribose-phosphate pyrophosphokinase 1	PRPS1_BOVIN	328511	358542	308109	374829	427523	402139	272838	344837	341072	352421	391788	250545	201048	373674	280479
0.000681238	Q2HJ60	Heterogeneous nuclear ribonucleoproteins A2/B1	ROA2_BOVIN	641826	795123	633447	469354	808317	494721	633845	602129	614059	833304	558021	1.19583e+06	546193	846746	606264
0.00037582	Q2HJ64	Zinc finger FYVE-type containing 19	Q2HJ64_BOVIN	3.6695e+06	9421911	5.25046e+06	6.20651e+06	6223460	13117827	6.00013e+06	15281645	6.81296e+06	11884172	7.06425e+06	6.65478e+06	13372198	8026845	10432271
0.00136533	Q2HJ65	Core histone macro-H2A	Q2HJ65_BOVIN	365922	400207	427874	649149	515333	197372	562517	353242	549747	370549	257926	470132	366741	487972	460877
0.0033741	Q2HJ81	Tubulin beta-6 chain	TBB6_BOVIN	1.50087e+06	891429	881303	1.32699e+06	811588	22272.3	1.26458e+06	140287	1.57054e+06	1313764	155655	1.47216e+06	509936	955353	125250
0.000696647	Q2HJ88	RNA 3'-terminal phosphate cyclase	RTCA_BOVIN	365830	364885	453206	379988	407586	1.04801e+06	338078	720089	348262	506415	735629	1.01801e+06	800030	284209	1.07528e+06
0.00277509	Q2HJ94	DnaJ homolog subfamily A member 2	DNJA2_BOVIN	959202	837653	524491	353950	794627	589393	811192	535773	741781	721483	732479	518616	523647	466147	593319
0.00055622	Q2HJ97	Prohibitin-2	PHB2_BOVIN	1.41145e+06	1.54394e+06	1405620	1.1315e+06	1.35403e+06	1148261	1.76344e+06	1.09071e+06	1.31197e+06	1.26389e+06	1.2551e+06	1.47487e+06	1376593	1573982	1549306
0.00150379	Q2HJ98	Acylpyruvase FAHD1, mitochondrial	FAHD1_BOVIN	274698	408145	287165	266431	346585	517814	410012	347973	459486	200070	513141	288689	403632	283646	333028
0.00975915	Q2HJB0	Metallo-beta-lactamase domain-containing protein 1	MBLC1_BOVIN	225245	207736	131475	Filtered	75803	Filtered	208978	Filtered	323560	Filtered	67579.1	Filtered	121155	43635.4	Filtered
0.000715198	Q2HJB8	Tubulin alpha-8 chain	TBA8_BOVIN	1.62871e+06	1376628	1.03088e+06	816334	1.75343e+06	2.09491e+06	1.08862e+06	1.9633e+06	1.35798e+06	1738506	1527118	974599	1.08766e+06	1.53593e+06	1.13117e+06
0.0072165	Q2HJD1	VIP36-like protein	LMA2L_BOVIN	593690	1	79934.7	1.12711e+06	1829.57	68159.8	1	213445	518731	47852.1	40884.4	Filtered	13807.9	518292	17346.5
0.00031846	Q2HJD7	3-hydroxyisobutyrate dehydrogenase, mitochondrial	3HIDH_BOVIN	524582	693125	736144	536524	508259	573663	749657	436404	426052	547305	476430	709080	593357	544225	659919
0.00439522	Q2HJE4	Ubiquitin carboxyl-terminal hydrolase 15	UBP15_BOVIN	83775.5	999597	389746	581150	77642.9	118832	134986	1.09569e+06	570872	104582	463785	97361.2	1.2437e+06	65276.1	969723
0.000191593	Q2HJF7	Calcium/calmodulin-dependent protein kinase type II subunit delta	KCC2D_BOVIN	1.40255e+06	1.50324e+06	1.35759e+06	1.2041e+06	1.72442e+06	1.66164e+06	1.69257e+06	1.98061e+06	1.39354e+06	1.45026e+06	1.50767e+06	978893	1.22555e+06	1131883	1.62405e+06
0.00181766	Q2HJG5	Vacuolar protein sorting-associated protein 35	VPS35_BOVIN	263964	121372	132474	198031	159302	162644	186804	161268	216524	143043	164365	149558	153273	143522	217742
0.000339435	Q2HJH1	Aspartyl aminopeptidase	DNPEP_BOVIN	916728	699968	989456	980215	1.00005e+06	1.048e+06	1.02308e+06	1.35806e+06	779242	751067	889857	656834	668060	806426	818918
0.000935832	Q2HJH2	Ras-related protein Rab-1B	RAB1B_BOVIN	823711	774474	819714	636646	714159	681906	774272	993710	685624	655475	879356	695379	640860	677614	715550
0.00181766	Q2HJH3	Ester hydrolase C11orf54 homolog	CK054_BOVIN	280746	224927	209217	322477	204299	264484	255953	224094	225267	297680	239269	294927	243189	226117	248116
0.00229574	Q2HJH7	Protein MEMO1	MEMO1_BOVIN	3.21975e+06	3.00742e+06	Filtered	2.21702e+06	4831114	1.66507e+06	6373423	3.03861e+06	1.83864e+06	524781	2290182	Filtered	2.74632e+06	1.70332e+06	Filtered
0.00155066	Q2HJH9	Programmed cell death protein 5	PDCD5_BOVIN	884882	1.00139e+06	977157	983078	1.1165e+06	1.03605e+06	1.07638e+06	1053343	965258	974927	739845	805681	796525	1.03316e+06	792816
0.000807109	Q2KHT7;Q3T0B7	40S ribosomal protein S27;40S ribosomal protein S27-like	RS27_BOVIN;RS27L_BOVIN	463304	645999	504803	635275	713722	549677	541724	640148	556431	721494	779835	627492	633368	610800	523816
0.00331481	Q2KHU0	Phosphoserine phosphatase	SERB_BOVIN	65419.4	37365.3	257419	118608	331561	275859	45489.4	660617	80888.8	75465.6	424217	105337	179772	82013.6	111809
0.000780439	Q2KHU2	Leucine rich repeat containing 2	Q2KHU2_BOVIN	1127379	1.02648e+06	301771	320388	1.96173e+06	2175889	528523	460055	455423	1.10076e+06	1.44981e+06	1.2876e+06	1.23136e+06	400008	352994
8.74e-06	Q2KHU5	ADP-ribose glycohydrolase MACROD1	MACD1_BOVIN	4640030	4321905	4923755	4734135	4309579	4.14625e+06	5.36393e+06	4.63944e+06	4.90573e+06	4255454	4536746	4.41426e+06	3.87441e+06	3.98279e+06	4.39349e+06
0.00178617	Q2KHU8	Eukaryotic translation initiation factor 2 subunit 3	IF2G_BOVIN	1.50176e+06	677038	880519	1.14242e+06	2.05148e+06	493068	344146	3.39683e+06	1.11906e+06	391599	471085	289787	1.33057e+06	779032	262318
0.00153839	Q2KHU9	Heat shock protein beta-3	HSPB3_BOVIN	747616	381023	697279	413505	332696	599795	701352	765927	921761	751631	852272	579177	377603	706784	564271
0.00216964	Q2KHV7	Ubiquitin carboxyl-terminal hydrolase 2	UBP2_BOVIN	40250.1	64100.9	68270.3	25464.4	27064.3	36200.5	40222.8	36016	48259	60383.8	39877	41750.2	41259.4	90923	58893.8
0.00243059	Q2KHX3	PRA1 family protein 2	PRAF2_BOVIN	190832	244230	160476	190520	181141	203687	164083	126925	325075	72225	164887	102031	33095.9	171265	194086
5.55e-05	Q2KHZ9	Glutaryl-CoA dehydrogenase, mitochondrial	GCDH_BOVIN	276888	386435	302248	211421	299566	261535	380039	216749	296253	230471	233109	316141	278799	415726	278682
0.0064281	Q2KI04	SUZ domain-containing protein 1	SZRD1_BOVIN	87074.6	159658	641554	517144	331527	Filtered	Filtered	1.79249e+06	Filtered	Filtered	87843.5	Filtered	68571.9	397573	Filtered
0.000973004	Q2KI07	ADP-ribosylation factor-like protein 8B	ARL8B_BOVIN	1.11004e+06	1.04182e+06	782932	1.0695e+06	1.71314e+06	1.37506e+06	692034	809678	1.02393e+06	425801	1.06591e+06	1.04277e+06	755676	984742	1.36952e+06
0.0037537	Q2KI14	N-alpha-acetyltransferase 10	NAA10_BOVIN	89973.2	44877.8	99793.7	23093.1	127693	70329.8	162989	56887.6	124319	29798.2	30938.3	123171	36977.4	137863	102671
0.00483236	Q2KI29	Transmembrane protein 256	TM256_BOVIN	361796	495523	419338	338745	255639	277647	432932	185657	303965	381192	352221	367009	416114	508548	556253
0.000348397	Q2KI42	26S proteasome non-ATPase regulatory subunit 11	PSD11_BOVIN	1.52591e+06	579366	1.5814e+06	1.17826e+06	434243	341356	506840	512054	522525	590368	566743	402310	728800	682484	1.03902e+06
0.00224019	Q2KI43	Caveolin-3	CAV3_BOVIN	352051	241012	248397	221843	256423	344213	206440	111585	392002	127229	221462	133541	325427	257841	146751
0.00415197	Q2KI56	COP9 signalosome complex subunit 7b	CSN7B_BOVIN	23344.2	1	1.85109	19802.2	20942.8	1	16955.5	1	1	13030.7	1	22216.7	1.05342	1	7393.94
0.0045448	Q2KI62	Pentatricopeptide repeat domain-containing protein 3, mitochondrial	PTCD3_BOVIN	49013.4	1	43387.8	23498.2	79555.2	51996.4	40063.6	51039.3	44664.6	74642.7	34377.2	20617.4	79555.6	54800.3	78849.3
0.00454953	Q2KI84	Histidine--tRNA ligase, cytoplasmic	SYHC_BOVIN	164682	131753	103640	157217	276570	585196	159656	216252	237268	111789	678738	338623	738319	273246	269465
0.00283322	Q2KIA2	Multifunctional methyltransferase subunit TRM112-like protein	TR112_BOVIN	73861.2	136514	78131.2	107181	105546	137369	152700	144194	82911.4	201693	169867	83927	88133.1	151861	83028.1
0.00150292	Q2KIA5	Dynamin-1-like protein	DNM1L_BOVIN	192536	167778	181848	118989	120386	115311	205231	119833	135210	174685	115539	125593	157393	142734	130290
0.00119264	Q2KIE4	Malignant T-cell-amplified sequence 1	MCTS1_BOVIN	3.42932e+06	909819	3.60681e+06	2.33426e+06	4.1717e+06	9252419	1.47903e+06	1.25356e+06	3.06713e+06	7.81409e+06	6.61762e+06	2.21139e+06	11542500	12548638	822989
0.00040132	Q2KIG0	Electron transfer flavoprotein-ubiquinone oxidoreductase, mitochondrial	ETFD_BOVIN	810161	1.06634e+06	903044	685766	779491	980813	1.16171e+06	815596	1.00261e+06	803676	930749	1.08705e+06	1.04088e+06	940323	1.01653e+06
0.00103703	Q2KII4	Elongin-C	ELOC_BOVIN	684827	655048	966314	616480	854939	720927	700706	696169	905300	746625	841989	677567	870968	1.25595e+06	536198
0.0028719	Q2KII9	Dynein cytoplasmic 1 light intermediate chain 1	Q2KII9_BOVIN	274171	241426	191540	297027	329159	216708	248638	562579	252202	201185	311316	393720	284040	285172	322293
0.00187838	Q2KIK0	Protein SGT1 homolog	SGT1_BOVIN	509871	778694	424755	379908	510630	284518	393582	643979	422158	323762	447708	375124	297362	423536	273492
0.00164572	Q2KIL4	Ubiquinone biosynthesis monooxygenase COQ6, mitochondrial	COQ6_BOVIN	270658	287378	202816	183056	196786	202718	408266	99259	183368	289345	232245	234464	312715	277170	213917
0.00285722	Q2KIN5	Porphobilinogen deaminase	HEM3_BOVIN	424923	188463	208349	283631	268087	276063	239140	249433	200119	241525	225622	210411	206660	229222	200456
0.000185767	Q2KIT0	Protein HP-20 homolog	HP20_BOVIN	785372	1080206	889461	752914	585437	511670	1552089	565584	734050	1.28611e+06	508557	798224	1.01152e+06	1.29383e+06	711767
0.00026844	Q2KIT4	DnaJ homolog subfamily B member 4	DNJB4_BOVIN	860777	1.16179e+06	862241	481706	822203	695185	806791	744982	841106	857716	838424	552558	709301	1.02063e+06	493089
0.00125454	Q2KIU3	Protein HP-25 homolog 2	HP252_BOVIN	773001	800889	1059136	2.1696e+06	2.07947e+06	615780	1072250	962131	1.22542e+06	1029823	919368	1.12465e+06	512948	1.42309e+06	804309
0.00542447	Q2KIV2	Mitochondrial import inner membrane translocase subunit Tim9	TIM9_BOVIN	214798	189367	201946	Filtered	Filtered	Filtered	Filtered	Filtered	201549	Filtered	135260	169253	10625.7	122971	185757
0.00123746	Q2KJ25	26S proteasome non-ATPase regulatory subunit 12	PSD12_BOVIN	355802	371728	323075	280264	372042	311463	333396	319553	253449	326914	424652	277790	303292	357031	288761
0.000438661	Q2KJ32	Methanethiol oxidase	SBP1_BOVIN	306678	304222	238510	250523	288135	180877	338707	233046	151440	313954	235789	258848	208644	297626	278207
0.00518668	Q2KJ33	LIM and senescent cell antigen-like-containing domain protein 2	LIMS2_BOVIN	64166.5	52777.6	Filtered	32176.4	109802	55710.5	109095	43825.6	67268.2	Filtered	52930.1	53168.6	52237	100998	120706
0.00684169	Q2KJ42	Non-POU domain containing octamer binding	Q2KJ42_BOVIN	260404	392098	29852.2	823196	6353272	1	469386	19272.7	7929.57	53223.9	588944	433258	70777.4	556299	566517
0.00151859	Q2KJ44	Serine/threonine-protein phosphatase 2A activator	PTPA_BOVIN	541742	608452	437928	556186	440262	437369	466406	477861	515410	466572	409422	387020	445887	530662	445869
0.000914905	Q2KJ46	26S proteasome non-ATPase regulatory subunit 3	PSMD3_BOVIN	428947	274236	281686	289364	332184	1.38581e+06	4.57395e+06	408917	258867	343470	255419	222675	223070	293300	1.10498e+06
0.000137848	Q2KJ47	EH-domain containing 2	Q2KJ47_BOVIN	833265	1.01842e+06	1.1299e+06	1.26019e+06	891380	706948	1.11844e+06	567375	842529	1.02469e+06	843866	990643	833184	994878	862852
0.00365875	Q2KJ56	Homer protein homolog 1	HOME1_BOVIN	233795	424422	210949	110467	286381	373273	464204	530064	399679	477151	337165	102657	158819	440681	205493
0.00203157	Q2KJ77	HSPA (Heat shock 70kDa) binding protein, cytoplasmic cochaperone 1	Q2KJ77_BOVIN	110618	125363	124546	101971	80034.2	129389	87836.2	101642	144577	111609	88022.9	75371.3	150014	83063.2	87550.2
0.00685832	Q2KJ81;Q3SYW1	AP-1 complex subunit mu-1;AP-1 complex subunit mu-2	AP1M1_BOVIN;AP1M2_BOVIN	76766.5	80936	79196.6	75044.4	38390.3	24822.5	60769.5	203273	9934.56	37760.8	6404.76	56211.8	Filtered	Filtered	53712.4
0.00120606	Q2KJ86	Haloacid dehalogenase-like hydrolase domain containing 1A	Q2KJ86_BOVIN	238188	241930	258503	207900	231351	248544	290165	227953	328100	311053	174238	187886	242053	179126	236183
0.00140931	Q2KJ93	Cell division control protein 42 homolog	CDC42_BOVIN	1015308	1.15341e+06	1.01258e+06	984980	1.2128e+06	1.04618e+06	1.22512e+06	1.1534e+06	1148580	1.05681e+06	1.11013e+06	1.06722e+06	935813	984632	923008
0.00393883	Q2KJA2	ATP-binding cassette sub-family F member 2	ABCF2_BOVIN	253048	147304	56258.3	134926	183613	73561.2	172640	187453	135274	138962	209776	136123	93728.1	128748	210623
0.00314412	Q2KJA9	Endothelial cell adhesion molecule	Q2KJA9_BOVIN	130190	135742	148522	96196.5	66840.9	15344	110012	85918.4	73665.2	120273	98714.4	192104	82895.5	79369.9	90765.1
0.000922159	Q2KJD0	Tubulin beta-5 chain	TBB5_BOVIN	1.25938e+06	1.54211e+06	736717	1.22251e+06	1.62616e+06	1.06728e+06	1.06395e+06	1290595	1.28582e+06	1.5585e+06	1231393	1.07084e+06	1.12887e+06	889468	1.01998e+06
0.00191306	Q2KJD2	Vesicle-associated membrane protein 3	VAMP3_BOVIN	468245	171851	296129	464070	242858	415065	259135	430517	227552	222619	176811	281111	360590	92331.1	410310
0.00375312	Q2KJE5	Glyceraldehyde-3-phosphate dehydrogenase, testis-specific	G3PT_BOVIN	3531855	3806088	3.29139e+06	4899462	3.29404e+06	3.46322e+06	3.58347e+06	2677980	1.71394e+06	2.59232e+06	3371790	2.82277e+06	1.76172e+06	1.90633e+06	2.93031e+06
0.00102455	Q2KJE7;Q4U5R3	Proteasome (Prosome, macropain) activator subunit 1 (PA28 alpha);Proteasome activator complex subunit 1	Q2KJE7_BOVIN;PSME1_BOVIN	256488	215399	279383	376315	365620	428680	283335	653302	215926	249983	439046	257166	188541	266213	211429
0.000673711	Q2KJF1	Alpha-1B-glycoprotein	A1BG_BOVIN	426529	608240	934105	506391	648831	579991	491014	683326	593110	693530	606677	741982	348106	550463	523746
0.00649489	Q2KJG2	Ubiquitin-fold modifier 1	UFM1_BOVIN	279339	287118	283973	284314	226126	330874	255548	271934	276792	387523	328192	433021	205945	349175	298766
0.00415197	Q2KJG4	Microsomal glutathione S-transferase 2	MGST2_BOVIN	1178643	1.0009e+06	819947	761567	1.06356e+06	1.00462e+06	712553	1.36891e+06	952793	736946	959822	769703	526878	996289	1.04091e+06
0.000263972	Q2KJH4	WD repeat-containing protein 1	WDR1_BOVIN	1.69557e+06	1.63794e+06	1.7393e+06	1.51245e+06	1692264	1.8721e+06	1.74639e+06	2.01058e+06	2.02913e+06	1.81697e+06	1.92687e+06	1.69567e+06	1.44751e+06	1.69154e+06	1.73191e+06
0.00100972	Q2KJH6	Serpin H1	SERPH_BOVIN	1.92289e+06	801392	1.32183e+06	1.24171e+06	1.60529e+06	1.39217e+06	186040	2069630	976122	849844	1.11313e+06	1.40512e+06	413129	430772	1.16423e+06
0.00117646	Q2KJI3	Protein FAM49B	FA49B_BOVIN	367566	395669	365619	383015	355250	366467	390323	258552	448678	399086	376448	376400	257203	313391	332715
0.0025814	Q2KJI7	AFG3-like protein 2	AFG32_BOVIN	846966	196322	749806	238146	1.03112e+06	176251	728954	192016	604920	902930	746084	788704	732995	882727	1.04942e+06
6.04e-06	Q2KJJ9	Fructose-1,6-bisphosphatase isozyme 2	F16P2_BOVIN	5.76986e+06	4.98562e+06	6.74762e+06	5.9089e+06	6.7716e+06	7.4095e+06	5282124	9667069	7174262	4.91482e+06	6.59748e+06	6316200	3.72214e+06	3.77552e+06	6043406
0.00105733	Q2LGB5	Toll-interacting protein	TOLIP_BOVIN	232342	196136	192825	393704	247390	300636	264028	341332	255626	309366	570472	309237	234364	163026	270863
0.0033741	Q2LL38	5'-AMP-activated protein kinase subunit gamma-3	AAKG3_BOVIN	96488.6	47488.5	20990.8	131385	91849	57218.9	75890.5	159249	38940.2	33163.4	101769	28981.1	128282	40956.7	67701.5
0.000597197	Q2M2S5	Cytochrome c oxidase assembly factor 6 homolog	COA6_BOVIN	295469	472622	73382.3	394607	154506	84412.9	279074	2729.1	348083	172146	138379	131159	209848	487221	62817.1
0.00457149	Q2NKR1	Mitochondrial import inner membrane translocase subunit Tim10	TIM10_BOVIN	82873.8	Filtered	37099.4	104573	81419.4	1	28645	1.02236	12166	115993	55985.6	128004	121238	109251	6807.03
0.00017734	Q2NKR7	Protein FAM162A	F162A_BOVIN	981632	923582	788811	649277	798830	765812	973346	726216	740060	716029	829546	672672	942102	899415	673790
0.00454953	Q2NKU6	Protein dpy-30 homolog	DPY30_BOVIN	52151.6	67247.3	64673.3	83131.1	55047.9	47889.8	88181.1	69803.6	73265.4	49846.4	66180	58406.9	55880.8	63953.4	64686.6
0.00462589	Q2NKY7	Septin-2	SEPT2_BOVIN	1	169739	67638.3	1	29002.1	135247	1	1	254840	101775	1	144179	351940	162245	90862
0.00582491	Q2NKY9	Protein jagunal homolog 1	JAGN1_BOVIN	167517	224128	280069	140658	276996	183616	287984	557387	202406	339886	261314	235803	126860	231064	298023
0.00100867	Q2NKZ1	T-complex protein 1 subunit eta	TCPH_BOVIN	762262	872877	643094	634302	895416	991816	973073	1.1398e+06	1.03392e+06	832424	819501	717278	877970	831382	1.10694e+06
0.00160973	Q2NL00	Glutathione S-transferase theta-1	GSTT1_BOVIN	151794	229579	138684	157903	227534	57859.2	305121	89138.9	108198	470304	117858	66488.6	31715.8	213527	43817.7
0.00411378	Q2NL04	TAP binding protein	Q2NL04_BOVIN	340772	89286	323029	180894	22107.6	136612	445248	51308.1	35848.4	38646.2	48624	76012	1.37983e+06	43123.3	26830.8
0.00102455	Q2NL21	DnaJ homolog subfamily C member 11	DJC11_BOVIN	264500	233790	171589	263673	3.33662e+06	233928	224967	286088	213199	266434	681653	719570	223608	312620	176285
0.00485644	Q2NL24	Proteasome assembly chaperone 2	PSMG2_BOVIN	55431.9	1.20443	75678.8	137506	69149.6	38430.9	74260.2	152997	136371	92225.9	83362.2	2849.38	6413.34	73288.4	53513.9
0.00235916	Q2NL34	Ubiquinone biosynthesis protein COQ9, mitochondrial	COQ9_BOVIN	973871	843318	1.30907e+06	905439	606455	682053	1.03914e+06	602627	937557	978429	879454	928682	1.08926e+06	1.03387e+06	947861
0.00474848	Q2NL36	Diablo IAP-binding mitochondrial protein	Q2NL36_BOVIN	307301	446366	248643	178437	254497	326492	329791	128385	289810	391202	342124	364564	285091	268900	225378
0.00519143	Q2T9M8	Synaptosomal-associated protein	Q2T9M8_BOVIN	55677.1	33602	28112.3	62988.2	111763	76514.1	19840.6	146762	92747.5	164116	235490	121956	145472	22605.4	1297.74
0.000611176	Q2T9S4	Glycerol-3-phosphate phosphatase	PGP_BOVIN	5.4503e+06	4.2753e+06	4.05657e+06	4920351	7344756	6107390	2.00865e+06	7.49402e+06	6223215	5131561	2.30243e+06	4.53659e+06	4784800	4.35797e+06	5037979
0.000543696	Q2T9T7	Dual specificity phosphatase 3	Q2T9T7_BOVIN	1.08902e+06	998448	1.01876e+06	1.00914e+06	1.11434e+06	1.02829e+06	906326	1.51079e+06	1.18854e+06	999078	1117507	738767	944816	918777	1.09774e+06
0.00948024	Q2T9U1	Signal recognition particle 54 kDa protein	SRP54_BOVIN	63203.9	Filtered	64908.2	Filtered	99106.5	Filtered	63561.5	Filtered	38859.1	34316.2	79714.4	78696.3	53303.9	Filtered	57672
0.002454	Q2T9Y6	Glutamate--cysteine ligase regulatory subunit	GSH0_BOVIN	371089	370849	284032	350703	267487	330979	360295	499643	222303	318320	325047	166169	396939	660275	76925.7
0.000129162	Q2TBG8	Ubiquitin carboxyl-terminal hydrolase isozyme L3	UCHL3_BOVIN	541792	799930	473940	476107	560712	456311	544955	629524	479623	473660	674130	443534	449469	733210	354669
0.00321743	Q2TBH2	RAS related	Q2TBH2_BOVIN	383805	330474	371845	373694	369399	164106	355792	398291	343539	330250	2.71023e+06	322767	375806	334801	231065
0.00283067	Q2TBI4	Heat shock protein 75 kDa, mitochondrial	TRAP1_BOVIN	2.5832e+06	174731	73988	109086	124052	3901269	175850	35608	37249.9	144579	158886	104666	125423	140465	73129.5
0.00120199	Q2TBQ3	Guanidinoacetate N-methyltransferase	GAMT_BOVIN	907010	1.02545e+06	919387	1205401	1.22198e+06	1.05987e+06	941552	1.25819e+06	1.04133e+06	881542	990896	817546	711152	1.11754e+06	1.0522e+06
0.00132656	Q2TBQ5	60S ribosomal protein L7a	RL7A_BOVIN	614504	651505	406330	428743	515346	457872	588366	623980	532757	632280	559434	339966	529632	617982	506412
0.000728004	Q2TBR6	Prefoldin subunit 4	PFD4_BOVIN	1.22878e+06	1.73846e+06	1.12966e+06	1.15109e+06	1.98997e+06	1.84623e+06	816179	2.3519e+06	1.61205e+06	3.27835e+06	1.79331e+06	1.59211e+06	3109708	4152069	2.25777e+06
0.00890293	Q2TBS9	WD40 repeat-containing protein SMU1	SMU1_BOVIN	1	20250.8	56163.8	1	1.08223	1.27553	32327.1	15619.4	1	53907.3	1.65457	33151.2	1	16800	1
0.00457091	Q2TBU2	Thioredoxin-related transmembrane protein 2	TMX2_BOVIN	14873.2	17908.4	23515	28524.6	32332.1	18026.3	19571.2	15073.7	13136	13724.5	11351.7	12607.7	14943.1	6620.29	8733.11
0.000242347	Q2TBV3	Electron transfer flavoprotein subunit beta	ETFB_BOVIN	1.26158e+06	1.81503e+06	1.98202e+06	1.21152e+06	1.2659e+06	1891869	1.7406e+06	1.37807e+06	1.22182e+06	1.52789e+06	1.4505e+06	1965352	1662609	1.82844e+06	1.89522e+06
0.00554181	Q2TBV6	Coiled-coil domain-containing protein 124	CC124_BOVIN	105831	101015	83812.3	82645.8	1	151444	175214	408153	110803	1	19599.3	13714.5	69683.8	175118	111427
0.00248208	Q2TBW2;Q58CW1	5-demethoxyubiquinone hydroxylase, mitochondrial;5-demethoxyubiquinone hydroxylase, mitochondrial	COQ7_BOVIN;Q58CW1_BOVIN	399392	267730	369830	222450	280990	236115	479539	288316	364481	285126	223506	350964	382746	395844	385956
0.00527317	Q2TBX1	Cytokine induced protein 29 kDa	Q2TBX1_BOVIN	1	53527.2	1	1	64946.6	1	11967.6	36329.2	1422.88	75650.7	21484.4	39596	29749.9	17175.3	3145.64
0.00331481	Q2TBX5	Translocon-associated protein subunit delta	SSRD_BOVIN	165261	203779	129154	163878	270812	196766	149695	334748	126696	97025.8	160945	213001	97061.4	181887	284919
0.000227415	Q2UVX4	Complement C3	CO3_BOVIN	287852	445522	199694	308389	395260	284529	310175	540364	289045	520411	425778	233069	300840	564471	321234
0.00237393	Q2YDE3	Vesicle transport protein GOT1B	GOT1B_BOVIN	91993	89654.2	102936	74617.7	172172	87846.1	132960	150171	122847	107948	121154	72942.6	62969.3	74980.3	110610
0.00100967	Q2YDE4	Proteasome subunit alpha type-6	PSA6_BOVIN	1.55992e+06	1.24543e+06	1.22681e+06	1177126	1.32708e+06	1.50969e+06	1.4972e+06	1.48429e+06	1080080	1.48615e+06	1.00155e+06	916949	806215	1.05415e+06	1.05371e+06
0.00885414	Q2YDE7	Protein archease	ARCH_BOVIN	88775.2	148526	70917.2	102824	153858	171235	156843	208416	140310	139757	178566	216653	79556.3	71246.3	57940.1
0.00651161	Q2YDF6	28S ribosomal protein S35, mitochondrial	RT35_BOVIN	37381.5	22299.8	35595.2	Filtered	28806.3	21292.5	37565.6	24263.8	46420.7	35228.2	Filtered	29224.2	23480.7	31537.3	25098
0.00658666	Q2YDG3	Cell division cycle protein 123 homolog	CD123_BOVIN	47881.6	50588.5	101155	45459.7	15302.4	79778.2	59721.7	104281	65447.6	54947.6	25517.8	74152.7	103717	41267.3	76906.5
0.00453131	Q2YDJ4	Histidine triad nucleotide-binding protein 3	HINT3_BOVIN	59039.9	4160.26	70595.3	39815.9	124493	26413.6	134243	172939	135858	60483.5	103142	35488.5	58754.7	67498.7	52580.5
0.00477571	Q2YDM1	ADP-ribosylation factor-like protein 1	ARL1_BOVIN	68237.6	20225.2	74743.6	145592	83807.1	30600	104005	96792.8	38298.2	98046	87909.2	24156.7	61895.6	131610	63449.9
0.00108661	Q32KL2	Proteasome subunit beta type-5	PSB5_BOVIN	1.08718e+06	901885	657702	670797	798881	640327	785834	923692	488108	990508	771384	718834	761297	852137	786471
0.00906827	Q32KL9	B-cell receptor-associated protein 29	BAP29_BOVIN	62531.2	38348.9	55655.4	44201.1	63586.9	51374.3	23769.2	62454.6	46336.1	Filtered	47845.5	41775.3	67378	33020.2	25591.9
0.000152124	Q32KP9	Nuclear transport factor 2	NTF2_BOVIN	2.41303e+06	2559635	3.17422e+06	2.5162e+06	2.06718e+06	2.51998e+06	2.84296e+06	2650951	2.19777e+06	2.91364e+06	2.53417e+06	2.72776e+06	1.90924e+06	2.28901e+06	2.50118e+06
0.000945357	Q32KU9	Musculoskeletal embryonic nuclear protein 1	MSTN1_BOVIN	3.60081e+06	6505012	2.92888e+06	3.38908e+06	3.45559e+06	3.59256e+06	2.02444e+06	3.02205e+06	3.68803e+06	4.15354e+06	4.04413e+06	3.37472e+06	3.81523e+06	6012306	2.22943e+06
0.00244358	Q32KW2	UBX domain-containing protein 1	UBXN1_BOVIN	335318	442658	321524	283818	262358	366832	436621	351569	394629	586706	563830	313687	303292	516795	371373
0.0019138	Q32KX0	Isochorismatase domain-containing protein 2	ISOC2_BOVIN	116000	67710.1	120987	126135	32587.6	106132	190715	Filtered	100308	133214	89536.6	80291.9	73389.6	91654.3	43424.6
0.000430406	Q32L10	Transmembrane protein 205	TM205_BOVIN	233693	192613	369662	270832	271482	255451	384225	249638	275123	442743	163273	377412	235324	353058	163631
0.00263457	Q32L46	5'-nucleotidase	Q32L46_BOVIN	303210	181449	338479	213354	293852	326112	317710	261551	302094	307432	530334	732356	353580	249586	418834
0.00361231	Q32L86	Transmembrane protein 126A	T126A_BOVIN	276034	453680	291332	178620	334381	355079	356920	162973	248159	322807	208981	310391	658350	478829	339629
0.000152124	Q32L99	Prostaglandin reductase 2	PTGR2_BOVIN	1.09692e+06	1.27654e+06	1.13103e+06	945674	1041449	1.09693e+06	1.10418e+06	1.01538e+06	787242	967871	957376	996978	1037023	1.07891e+06	1.14887e+06
0.00487576	Q32LC3	Eukaryotic translation initiation factor 1A X-linked	Q32LC3_BOVIN	267845	237933	128893	Filtered	354529	243256	157700	277094	260934	295178	370945	402218	626304	261210	187874
0.00333292	Q32LC7	Ras GTPase-activating protein-binding protein 1	G3BP1_BOVIN	101450	73588.2	53992.2	48675.4	98409.5	72263.5	95870.1	8011.25	66250.4	57640.1	100563	74372.1	95106.2	81946.7	64903.5
0.00487564	Q32LE5	Isoaspartyl peptidase/L-asparaginase	ASGL1_BOVIN	39454.3	27405.1	76250.6	100831	118757	183078	106940	183952	79554.6	1	272578	133824	92146.6	53247.7	188583
2.28e-07	Q32LG3	Malate dehydrogenase, mitochondrial	MDHM_BOVIN	22551422	25765324	25277480	17326458	22938334	21090824	26537932	17706690	18692918	21478842	22679064	25771638	24387836	24581378	20883654
0.00409758	Q32LM2	Small glutamine-rich tetratricopeptide repeat-containing protein alpha	SGTA_BOVIN	210963	306782	190991	138159	190494	195894	267158	234627	167902	152956	228286	178702	254974	202874	224396
0.000895625	Q32LP2	Radixin	RADI_BOVIN	426471	487289	449127	426228	456476	507517	454382	474174	491941	544371	650188	560350	514280	481279	474992
0.00556956	Q32PA1	CD59 molecule	Q32PA1_BOVIN	371032	265004	388269	287446	143009	308015	384709	354884	273210	259717	270725	296354	444522	300836	343699
0.00088783	Q32PA4	14 kDa phosphohistidine phosphatase	PHP14_BOVIN	1.88536e+06	1.98827e+06	2.30325e+06	2.03387e+06	1.80973e+06	2.33478e+06	2144737	2.30622e+06	2.17756e+06	2.22525e+06	2339576	2.40137e+06	2.46871e+06	2232368	2691174
0.000747267	Q32PA8	Mth938 domain-containing protein	AAMDC_BOVIN	3.36476e+06	3.68434e+06	4.10604e+06	2.88933e+06	3.24132e+06	3.05016e+06	3.36305e+06	3.58606e+06	2972863	2.97944e+06	3.37081e+06	3352669	3032551	3362560	2.93485e+06
0.00197065	Q32PB8	40S ribosomal protein S21	RS21_BOVIN	140524	418405	397982	268360	293336	141892	824340	249443	119029	503421	295332	Filtered	296735	261021	208767
0.000600617	Q32PB9	60S ribosomal protein L38	RL38_BOVIN	123014	178291	68747.9	538269	316950	401682	131930	348012	280288	380208	374986	291255	383116	317157	634005
0.00125454	Q32PD5	40S ribosomal protein S19	RS19_BOVIN	1.11133e+06	909933	569742	633156	1.41151e+06	564144	710169	634431	1.1599e+06	710601	755902	507107	1.35165e+06	771731	742528
0.00387565	Q32PH2	Transmembrane protein 143	TM143_BOVIN	143742	198968	182020	145324	131294	112953	212752	35833	96462.2	196579	17168.9	122735	112392	142616	83174.4
6.14e-05	Q32PH8	Elongation factor 1-alpha 2	EF1A2_BOVIN	5092900	5.51379e+06	5248660	5.08046e+06	5.30698e+06	5.89801e+06	5117562	5.80194e+06	4.52417e+06	7.03302e+06	5746879	4.76649e+06	5.11368e+06	4744603	4.74436e+06
0.00156698	Q32S21	FabG-like protein	Q32S21_BOVIN	235822	459946	426397	159543	271020	293592	395303	569780	313967	306979	242604	252615	406185	354466	373208
2.33e-05	Q3B7M2	Hydroxyacylglutathione hydrolase, mitochondrial	GLO2_BOVIN	1030060	1.22434e+06	1.21571e+06	1.18366e+06	1.19703e+06	1297215	1.30155e+06	1.66519e+06	1340644	1.15832e+06	1.11823e+06	1.08463e+06	1.28469e+06	1.14115e+06	1.23638e+06
0.0015883	Q3B7M5	LIM and SH3 domain protein 1	LASP1_BOVIN	53880.7	275793	202080	868304	5.34751e+06	3.00774e+06	5.1948e+06	1435765	158763	1.42999e+06	4.76963e+06	884429	299298	441783	1.25142e+06
0.00053698	Q3B7N2	Alpha-actinin-1	ACTN1_BOVIN	1.05547e+06	868564	1085063	1.18812e+06	825671	435220	672665	434856	595006	1.00989e+06	802054	1568435	520241	1.62613e+06	950833
0.00596848	Q3MHE8	Signal recognition particle receptor subunit alpha	SRPRA_BOVIN	160830	105947	286796	124716	65569	86894.7	153604	Filtered	112548	101799	94253.9	63695.6	Filtered	48720.5	Filtered
0.00188381	Q3MHF7	S-methyl-5'-thioadenosine phosphorylase	MTAP_BOVIN	258898	219593	194901	167235	384888	208010	218681	749728	201509	284551	151336	276634	106464	220623	264187
0.00154834	Q3MHH4	Glutamine--tRNA ligase	SYQ_BOVIN	80407.5	73014	62075.2	48927.3	77047.9	89515.6	57746.2	78351.3	72941.8	80652.4	119921	57996.4	64818.4	68810.2	65070.3
0.000159376	Q3MHJ9	Calcium/calmodulin-dependent protein kinase type II subunit beta	KCC2B_BOVIN	1.03782e+06	1.01765e+06	972402	797592	824888	1.02592e+06	1.05989e+06	1404462	1.07194e+06	1.03213e+06	944049	857481	905796	930449	1.07241e+06
0.00078658	Q3MHK8	Methyltransferase like 7A	Q3MHK8_BOVIN	424469	534611	506805	549323	588457	676086	394449	794111	482043	488413	612115	489387	487035	533147	956157
0.00294298	Q3MHK9	Fascin	Q3MHK9_BOVIN	101648	179563	105068	102666	148295	254936	240007	376247	123836	131947	374333	335941	257816	234616	165642
0.00319078	Q3MHL3	Histone-binding protein RBBP4	RBBP4_BOVIN	71320.8	97366.5	87164.3	65351.3	24361.2	12597.2	111819	190042	40867.8	41314.9	75181.1	58482.9	88638.6	83134.1	74108.9
0.000494215	Q3MHL4	Adenosylhomocysteinase	SAHH_BOVIN	1.97278e+06	1.95994e+06	2.08939e+06	2.18079e+06	1.57163e+06	2.0156e+06	2014153	1970550	1.7279e+06	1.92331e+06	1681917	1922368	1.45978e+06	1.51721e+06	1.76758e+06
0.00486924	Q3MHL6	TSC22 domain family protein 1	T22D1_BOVIN	471446	30518.6	447482	233485	757446	24374.9	Filtered	41341.1	68387.9	1226332	189809	29809.4	430997	29240.9	583545
0.0011166	Q3MHL7	T-complex protein 1 subunit zeta	TCPZ_BOVIN	530745	735725	396082	494128	626631	771712	518066	643348	991287	574599	622994	564418	618670	582056	1.68194e+06
0.00706933	Q3MHL8	Small acidic protein	SMAP_BOVIN	51103.5	1	13796.5	1	46986.5	16512.1	18766.7	1	1	14034.9	1	1	16322	Filtered	1
0.000800126	Q3MHM1	Calsequestrin	Q3MHM1_BOVIN	554605	1.04031e+06	787031	475400	689120	478535	925668	567026	363729	662193	762813	678670	701801	1.29931e+06	585771
5.64e-05	Q3MHM5	Tubulin beta-4B chain	TBB4B_BOVIN	5629365	6069020	5062121	5.5676e+06	5906955	5.56899e+06	5.53321e+06	7405052	5.75226e+06	6134527	5894754	4281253	6.18085e+06	5233605	5958405
0.00267927	Q3MHM7	60S ribosomal protein L35	RL35_BOVIN	1.05307e+06	1.36061e+06	825840	887092	882050	755847	845854	1.17347e+06	1.20434e+06	1.23241e+06	1.07469e+06	872313	1.03397e+06	926087	1110942
0.00064054	Q3MHN0	Proteasome subunit beta type-6	PSB6_BOVIN	695872	944206	1.15129e+06	1111947	651211	798410	733342	1.26846e+06	608527	918845	812496	868587	923521	1.00972e+06	715421
0.00289645	Q3MHN2	Complement component C9	CO9_BOVIN	239012	165173	166727	173219	187154	152511	176136	197742	165368	220504	102797	251363	125111	126652	223528
0.000935832	Q3MHN5	Vitamin D-binding protein	VTDB_BOVIN	727062	752824	692457	984425	846084	642271	1.0866e+06	904657	705880	947605	908027	758406	545750	687159	647170
0.000279908	Q3MHP1	Ubiquitin-conjugating enzyme E2 L3	UB2L3_BOVIN	1.39042e+06	1.31451e+06	1.61092e+06	1.89572e+06	1.8656e+06	1155502	1.43114e+06	1.92748e+06	2.04502e+06	1.67021e+06	1.66472e+06	1438417	968683	1.81696e+06	1.19079e+06
0.000935832	Q3MHP2	Ras-related protein Rab-11B	RB11B_BOVIN	1.03913e+06	746761	580027	660956	874613	748984	808599	1.04468e+06	645594	1.10114e+06	861906	700588	749236	821286	677255
0.00356659	Q3MHP5	Developmentally-regulated GTP-binding protein 1	DRG1_BOVIN	125615	138714	136937	161564	148272	98381.2	118606	169497	124136	120770	119944	84785.5	94185.1	134197	179138
0.000478446	Q3MHR3	Dynein light chain 2, cytoplasmic	DYL2_BOVIN	1.28235e+06	1.29232e+06	1.31331e+06	1.19275e+06	1.34962e+06	1.05449e+06	973822	1.3966e+06	1009074	853780	1.26569e+06	1.04073e+06	1.03353e+06	1.07178e+06	972194
0.00443699	Q3MHR7	Actin-related protein 2/3 complex subunit 2	ARPC2_BOVIN	342865	524068	287076	350687	132865	405526	192182	369426	118837	291314	178060	501406	174730	246140	173986
0.0033891	Q3MHW6	Monocarboxylate transporter 1	MOT1_BOVIN	285370	301222	375392	197559	254793	236609	234131	197878	327768	259777	226188	Filtered	225684	422668	212853
0.00106256	Q3MHW9	NADH-cytochrome b5 reductase 1	NB5R1_BOVIN	1.51653e+06	1253926	1.2146e+06	1.10938e+06	946739	1.51939e+06	1.55602e+06	1.20047e+06	1.37496e+06	1524453	1.15287e+06	1.39513e+06	1.64167e+06	1.09375e+06	1.32593e+06
0.000356891	Q3MHX5	Succinate--CoA ligase [GDP-forming] subunit beta, mitochondrial	SUCB2_BOVIN	1.01296e+06	2.01993e+06	1.8162e+06	826265	1.22424e+06	1.04245e+06	1.51612e+06	880452	1.4283e+06	1.09038e+06	1.20563e+06	1.42741e+06	1.36775e+06	1.5366e+06	1.19516e+06
0.000534803	Q3MHY1	Cysteine and glycine-rich protein 1	CSRP1_BOVIN	338000	411486	479379	978592	239178	309979	239450	201368	316513	565185	366840	347088	296509	409844	459539
0.00363275	Q3MIC0	60S ribosomal protein L37a	RL37A_BOVIN	262910	173997	115620	296724	307397	132254	250999	205154	208672	354087	225267	118668	69272.8	235458	339528
3.13e-05	Q3SWW9	Serine/threonine-protein phosphatase PP1-beta catalytic subunit	PP1B_BOVIN	994583	874893	932084	1200501	966774	936875	911222	1.10739e+06	1.10606e+06	796053	968484	1.01071e+06	898788	977566	1.05544e+06
0.00121375	Q3SWX3	Aminopeptidase-like 1	Q3SWX3_BOVIN	415648	303365	321945	452636	445790	440124	354340	253913	359057	419921	410480	337227	278959	346885	394567
0.000421559	Q3SWX4	Glioblastoma amplified sequence	Q3SWX4_BOVIN	3533506	3019902	2.7785e+06	2.49748e+06	2.8848e+06	2.65473e+06	3.57217e+06	2.12329e+06	3.18262e+06	3.16185e+06	2511638	3.16247e+06	3.7114e+06	2804908	3.04429e+06
0.00174026	Q3SWY2	Integrin-linked protein kinase	ILK_BOVIN	303363	369023	368304	374724	341017	270518	397712	383399	302556	377805	316697	304642	245309	416019	292177
0.00292647	Q3SWY3	Inosine-5'-monophosphate dehydrogenase 2	IMDH2_BOVIN	213661	264428	160556	133460	161094	68312.7	184473	50701.3	132947	185197	172712	71220.2	141403	166317	159587
0.00088783	Q3SWZ6	Ribosome maturation protein SBDS	SBDS_BOVIN	1.07649e+06	926424	569209	366772	383307	850266	524839	999058	1153274	490301	541898	423759	395610	474812	305428
0.00465404	Q3SX06;Q9XTA3	Myocilin	Q3SX06_BOVIN;MYOC_BOVIN	74014	31085.7	69549.4	71981.5	31788	28627.9	69819.7	71436.1	25633	44248.8	71552.9	34244.4	80805.7	54918.5	46801.6
0.00399807	Q3SX08	EMD protein	Q3SX08_BOVIN	163295	204826	105328	145627	71027.6	213607	202030	576993	203794	354970	346862	301496	331317	316986	299362
0.00398568	Q3SX30	Proteasome inhibitor PI31 subunit	PSMF1_BOVIN	535596	854230	477911	532412	699487	378500	323626	362238	485075	361520	347366	750529	224015	575921	245146
0.00374148	Q3SX32	Perilipin	Q3SX32_BOVIN	118803	215852	351934	98770.5	159050	121002	274726	155072	174775	200835	151147	256780	138719	129742	148532
0.00388106	Q3SX33	Thy-1 cell surface antigen	Q3SX33_BOVIN	93013.8	111185	66770.6	302143	62721	57823.9	84228.1	25151	129500	79489.5	128603	127390	273132	95394.7	85997.5
0.00491806	Q3SX36	TFG protein	Q3SX36_BOVIN	126088	76082.6	342019	163284	71820	55277.1	626132	123634	133936	124132	168134	125370	1.81523e+06	120669	89799.2
5.65e-05	Q3SX40	PDZ and LIM domain protein 7	PDLI7_BOVIN	11257163	10147931	13913405	18236670	16782670	14650629	11840475	23430988	13531148	12934472	13622869	11595157	8964516	11235611	15136874
0.00360325	Q3SX43	Ras-related GTP-binding protein A	RRAGA_BOVIN	427798	660744	141046	469767	891408	300638	367023	521539	468735	653548	192640	195577	130037	400204	404428
0.00199399	Q3SX44	N(G),N(G)-dimethylarginine dimethylaminohydrolase 2	DDAH2_BOVIN	698723	669662	560847	813350	631754	611382	705519	239182	257400	180045	313231	502041	427181	826834	773159
0.00614277	Q3SYR8	Immunoglobulin J chain	Q3SYR8_BOVIN	31521.3	12951.5	18588	48556.8	19000.4	36969.7	1	Filtered	Filtered	57678.5	27067.2	66736.1	3664.82	50175.7	1
0.00294172	Q3SYS6	Calcineurin B homologous protein 1	CHP1_BOVIN	388499	256986	244382	227833	200657	210324	252738	941616	412523	568854	211443	374891	264422	310402	145229
0.000160475	Q3SYU2	Elongation factor 2	EF2_BOVIN	2289507	1941561	1.67558e+06	1.71812e+06	2.35306e+06	2.20821e+06	2.06288e+06	2.90136e+06	2.36526e+06	2299937	2268024	1.66614e+06	2.02107e+06	1.83727e+06	2.33387e+06
0.00536671	Q3SYU7	Transportin-1	TNPO1_BOVIN	51430	102711	24908.7	Filtered	Filtered	30569.2	40444.1	69879.1	52497.3	Filtered	130653	1	53.9165	32161.6	46950
0.0016433	Q3SYW6	Eukaryotic translation initiation factor 3 subunit C	EIF3C_BOVIN	201539	190230	132909	144317	140123	140683	157921	235614	188254	179795	179406	106434	214774	213042	174568
0.00990612	Q3SYZ2	MAP kinase-activated protein kinase 3	MAPK3_BOVIN	76670.5	153347	115945	96202.9	115571	102219	79049.7	326316	143242	59693.5	166792	210074	155111	41522.9	130934
0.00304103	Q3SYZ4	Aspartate--tRNA ligase, cytoplasmic	SYDC_BOVIN	886902	461253	818342	755825	451411	808865	786734	644517	745163	803863	527832	586857	613705	594545	763708
9.86e-06	Q3SYZ8	PDZ and LIM domain protein 3	PDLI3_BOVIN	9780990	12975112	11484416	9912545	14952748	13795921	9385800	17269460	12408658	11824800	13807102	9834030	8755555	13409293	10250458
0.00102962	Q3SZ10	60S ribosomal protein L3-like	RL3L_BOVIN	323983	323508	349928	375463	261035	363765	309727	251144	188438	360850	492323	466324	413075	425935	361099
0.00282265	Q3SZ16	Isoamyl acetate-hydrolyzing esterase 1 homolog	IAH1_BOVIN	842920	213712	334564	255001	133689	313150	841355	227856	245747	327598	185443	328333	281677	239908	249283
0.00179547	Q3SZ19	26S proteasome non-ATPase regulatory subunit 9	PSMD9_BOVIN	260930	152061	3576623	189762	394285	187564	568700	246828	168683	185006	201218	173954	221841	183256	175774
0.0066574	Q3SZ20	Serine hydroxymethyltransferase, mitochondrial	GLYM_BOVIN	197944	184379	98109.6	249780	46348.2	23478.7	140426	32583.7	96755.7	165766	21507.2	25740.1	72104.1	26714.5	44209.1
0.00114606	Q3SZ27	MICOS complex subunit MIC27	MIC27_BOVIN	390388	414215	469343	326517	363543	500030	565602	207727	393946	413680	274079	458593	472215	275372	342556
0.00117071	Q3SZ32	Elongin B	Q3SZ32_BOVIN	1281362	1.6259e+06	1.09798e+06	1.23333e+06	1.08127e+06	1.45528e+06	1.62304e+06	1.42105e+06	1.16819e+06	1.21748e+06	1.38458e+06	986863	1098827	1.14006e+06	1361995
0.00471355	Q3SZ40	Probable ATP-dependent RNA helicase DDX56	DDX56_BOVIN	31523.7	Filtered	13878.8	216821	262076	Filtered	1	Filtered	96440.8	Filtered	143493	171440	57555.1	Filtered	11060.9
0.00465865	Q3SZ54	Eukaryotic initiation factor 4A-I	IF4A1_BOVIN	1.72912e+06	1.22148e+06	1.10042e+06	1437322	2280652	595048	234656	1.20786e+06	457676	1.78803e+06	246560	177485	71120.7	1.2385e+06	1.12645e+06
3.43e-05	Q3SZ62	Phosphoglycerate mutase 1	PGAM1_BOVIN	11155979	10022397	11860777	15830347	12858302	13450175	8586789	18603418	10467475	10099745	11527299	10695776	10408392	9370890	8840213
0.000152124	Q3SZ65	Eukaryotic initiation factor 4A-II	IF4A2_BOVIN	1.39084e+06	1.61401e+06	1.09188e+06	1.39667e+06	1.84982e+06	1.19283e+06	1.11197e+06	1.50962e+06	1.18245e+06	1.38609e+06	1.63713e+06	1.69992e+06	1.20814e+06	1.82998e+06	1.15455e+06
0.00478181	Q3SZ68	Ragulator complex protein LAMTOR5	LTOR5_BOVIN	247087	402064	543292	597997	116068	705427	476030	996375	414593	384156	271326	482540	413542	505615	519984
0.00598973	Q3SZ73	Protein ABHD11	ABHDB_BOVIN	57099.3	46259.7	70897	91068.9	89359.8	79760.1	81935.1	94149.3	93726.5	35997.1	108573	73644.4	74915.8	26977.5	167290
0.00747379	Q3SZ85	Putative peptidyl-tRNA hydrolase PTRHD1	PTRD1_BOVIN	654432	353389	498848	288898	Filtered	303567	314017	493691	643801	273575	230232	260225	251069	482077	287575
0.00100972	Q3SZ90	60S ribosomal protein L13a	RL13A_BOVIN	892224	599899	467440	481392	805701	471125	634252	934042	835804	669204	788975	652235	617522	754088	578737
0.000975603	Q3SZA0	COP9 signalosome complex subunit 4	CSN4_BOVIN	307334	360695	356126	299395	360619	323324	340415	420603	281864	301520	299722	423754	310529	324040	256774
0.000674629	Q3SZA4	Solute carrier family 25 (Carnitine/acylcarnitine translocase), member 20	Q3SZA4_BOVIN	761234	743186	713949	612570	728422	704140	864473	693318	736473	821905	803779	809728	857853	754174	775228
0.00218045	Q3SZA5	Spermine synthase	SPSY_BOVIN	156912	411420	237547	235212	248601	302328	243853	353331	239894	288368	388647	199579	235387	387166	172021
3.41e-05	Q3SZB4	Medium-chain specific acyl-CoA dehydrogenase, mitochondrial	ACADM_BOVIN	2.08853e+06	6.09757e+06	2.93068e+06	1.27867e+06	4.8784e+06	1.96755e+06	1.91116e+06	1.41531e+06	2809486	1.85988e+06	8791161	2.01102e+06	2.19633e+06	6402359	3451787
0.000911274	Q3SZB7	Fructose-1,6-bisphosphatase 1	F16P1_BOVIN	1.35761e+06	2.17674e+06	1.72694e+06	1.79089e+06	2.50478e+06	3.8361e+06	1.14938e+06	2.51647e+06	5881884	1.44336e+06	2.45498e+06	1.28685e+06	1.61614e+06	1.90308e+06	1.96115e+06
0.00227651	Q3SZC1	GrpE protein homolog 1, mitochondrial	GRPE1_BOVIN	176149	105056	141300	188964	150962	177403	165791	77058.4	126824	208762	173274	196486	182518	237086	120962
0.00113446	Q3SZC4	NSFL1 cofactor p47	NSF1C_BOVIN	718443	1.01316e+06	979159	1691340	992641	951504	868018	2.17154e+06	1.3391e+06	1.11103e+06	986648	1.14302e+06	1.01306e+06	1.02195e+06	1.05441e+06
0.00455975	Q3SZD1	Peroxisomal biogenesis factor 19	PEX19_BOVIN	100778	83655.1	64361.8	84418.9	1	1	120018	77100.1	161110	101616	80079.7	10180.2	55926	1.00565	1
0.000437768	Q3SZD7	Carbonyl reductase [NADPH] 1	CBR1_BOVIN	180295	307547	270986	243334	244504	387742	244951	129308	308948	163117	211589	336610	283532	304042	342892
0.00335211	Q3SZE2	Prefoldin subunit 1	PFD1_BOVIN	649575	615214	274934	281434	239974	296138	2.49487e+06	275437	1.05478e+06	349339	386376	183136	296608	831638	365413
1.13e-05	Q3SZE5	Myosin regulatory light chain 2, ventricular/cardiac muscle isoform	MLRV_BOVIN	61487788	51618308	64327568	58573432	46896548	42941784	61225692	40230920	54531524	73951256	57242800	82275504	100282072	70167824	72926984
0.00457149	Q3SZE9	Tubulin-specific chaperone C	TBCC_BOVIN	42057.8	63541.8	Filtered	1	183655	30999.5	91960.4	88050.9	1	14515.8	138353	102105	1	1	Filtered
0.00172119	Q3SZF2	ADP-ribosylation factor 4	ARF4_BOVIN	277739	223213	187739	77715.2	127484	41923.2	465761	314168	338298	251589	209409	105544	231085	288860	245914
0.00105643	Q3SZH7	Leukotriene A-4 hydrolase	LKHA4_BOVIN	1.94997e+06	635929	1.32676e+06	2.16051e+06	491755	2.25957e+06	1.51293e+06	3.03878e+06	485663	546806	1.58794e+06	832345	1250844	450350	1.38658e+06
0.000850468	Q3SZI0	Mannose-6-phosphate isomerase	MPI_BOVIN	571119	497601	766803	952576	656484	728750	585721	832324	613965	473770	765216	608017	460308	487641	722192
0.00778073	Q3SZI4	14-3-3 protein theta	1433T_BOVIN	59799.8	Filtered	1	160280	4060.47	6629.69	1266.89	Filtered	Filtered	Filtered	13059.6	1	1	Filtered	6690.94
0.00248261	Q3SZJ0	Argininosuccinate lyase	ARLY_BOVIN	55978.7	174084	89059.5	106387	97046.6	72083.1	65903.5	61586.6	177163	92819	112108	116055	86497.5	110671	80224.8
0.00799496	Q3SZK0	Solute carrier family 25 member 34	S2534_BOVIN	191981	Filtered	379158	491838	919930	Filtered	207859	Filtered	271428	Filtered	Filtered	Filtered	675699	441263	Filtered
0.00359357	Q3SZK3	Growth hormone inducible transmembrane protein	Q3SZK3_BOVIN	5001596	2102202	5225922	3.16197e+06	1.99167e+06	3.13469e+06	1.31547e+06	3.28633e+06	4.02645e+06	3.42039e+06	1.99102e+06	3476273	1.38361e+06	3.54767e+06	2.90811e+06
0.00669953	Q3SZM5	N-acylneuraminate cytidylyltransferase	NEUA_BOVIN	10334.8	11949.3	Filtered	7754.05	8308.35	7895.92	13690.3	11937.7	16431.1	5285.51	17909.9	5411.44	53907.5	5917.59	Filtered
3.15e-05	Q3SZN8	Ribonuclease/angiogenin inhibitor 1	Q3SZN8_BOVIN	778851	312303	283969	522802	948876	379029	746301	970520	839109	485438	367085	288683	285233	244982	294532
0.00267259	Q3SZP2	Microtubule-associated protein RP/EB family member 2	MARE2_BOVIN	142593	204960	119406	86902.4	182065	148621	95668.3	213587	135509	115101	235768	118075	174611	125853	173080
0.00324044	Q3SZQ6	60S ribosomal protein L32	RL32_BOVIN	389094	508512	204115	270301	539437	368131	449308	428510	477100	401634	377223	331436	469226	497870	428728
0.00100972	Q3SZR3;Q5GN72	Alpha-1-acid glycoprotein	A1AG_BOVIN;Q5GN72_BOVIN	2.03966e+06	1062191	1.18443e+06	754488	1.40577e+06	924374	690071	2408872	1.06107e+06	2613018	1.84676e+06	943504	531932	2.2746e+06	934466
0.00210323	Q3SZR8	Serine/arginine-rich splicing factor 3	SRSF3_BOVIN	358796	355999	265334	386102	369622	333936	300152	358177	328510	372847	372625	289909	302934	411763	368239
0.00273853	Q3SZT2	N-ribosyldihydronicotinamide:quinone reductase 2	Q3SZT2_BOVIN	144639	168590	203813	101744	144626	202880	169700	86642.7	164497	138529	101175	199641	72571.1	199752	135619
0.00074566	Q3SZV7	Hemopexin	HEMO_BOVIN	2.17802e+06	1.52922e+06	1.354e+06	2.45128e+06	1.54172e+06	1.53404e+06	1552439	1816846	1.51529e+06	2.57814e+06	1611298	1.83058e+06	1.32539e+06	1629560	1.71356e+06
0.00484524	Q3SZV8	Reactive oxygen species modulator 1	ROMO1_BOVIN	579515	834216	413165	252463	624484	741605	896184	459374	641170	791706	303245	664864	502058	773174	515767
2.17e-09	Q3SZX4	Carbonic anhydrase 3	CAH3_BOVIN	38970200	43512528	42118316	34758236	46164276	51572268	33023606	59024804	51578332	39955620	50085952	49857044	43430348	39035504	49969760
0.00398692	Q3T000	Synaptobrevin homolog YKT6	YKT6_BOVIN	232597	312804	236422	471082	258492	328808	254461	301264	247597	310595	376408	301880	216365	278611	234498
0.00155757	Q3T003	60S ribosomal protein L18a	RL18A_BOVIN	607178	567741	291809	570987	427393	412711	417502	397378	384592	545558	482704	303467	427023	515138	452961
0.00515952	Q3T004	Serum amyloid P-component	SAMP_BOVIN	20107.1	Filtered	25119.1	24064.1	23296.5	34073.9	1	81507.5	1	89465.9	68487	86161.2	78957.6	27494.9	122222
0.00150379	Q3T030	26S proteasome regulatory subunit 6B	PRS6B_BOVIN	950675	812462	502922	341171	549189	498675	514526	560395	560734	415308	690620	483896	379456	491456	283939
0.0066533	Q3T035	Actin-related protein 2/3 complex subunit 3	ARPC3_BOVIN	95076.7	81519.8	73310.3	168324	153507	112974	42344.4	133578	106889	81028.7	171506	152943	114770	124768	192362
0.00193195	Q3T052	Inter-alpha-trypsin inhibitor heavy chain H4	ITIH4_BOVIN	1.41818e+06	1.19215e+06	743463	388109	754171	491117	842021	404517	483179	1.06607e+06	467799	285216	287142	1.0141e+06	292982
0.00102919	Q3T054	GTP-binding nuclear protein Ran	RAN_BOVIN	2129144	2.59317e+06	2170159	1.8176e+06	2263309	2.09002e+06	1.89741e+06	2.62305e+06	2.00856e+06	1973911	2299759	1.71147e+06	1.9033e+06	2104485	1.83628e+06
0.00144045	Q3T057	60S ribosomal protein L23	RL23_BOVIN	422608	360795	184271	767708	1.58972e+06	1.25617e+06	582165	641730	379869	365108	4.10714e+06	322530	1.09244e+06	344888	1.82914e+06
0.00236913	Q3T061	Cytochrome c oxidase subunit 7A-related protein, mitochondrial	COX7R_BOVIN	194691	198894	Filtered	192077	355962	203865	201652	244710	453201	308492	360952	93104.7	265050	85232.4	295984
0.000279908	Q3T087	60S ribosomal protein L11	RL11_BOVIN	1541627	1.4337e+06	1.19259e+06	1.14383e+06	1.29886e+06	1.18905e+06	1.26644e+06	1.61401e+06	1398474	1.31508e+06	1528706	1135213	1111725	1.39761e+06	1.32977e+06
0.00265274	Q3T094	Persulfide dioxygenase ETHE1, mitochondrial	ETHE1_BOVIN	249022	90478.1	304816	99498.2	151480	419817	342285	707580	175819	144260	406910	181569	235947	141867	148013
0.000170818	Q3T0B6	Complement component 1 Q subcomponent-binding protein, mitochondrial	C1QBP_BOVIN	1.0127e+06	1.15168e+06	930316	985771	961734	991020	1.53446e+06	644865	1.00363e+06	1.0319e+06	1.01896e+06	1.21868e+06	1.18908e+06	1071354	1.02393e+06
0.00114606	Q3T0D0	Heterogeneous nuclear ribonucleoprotein K	HNRPK_BOVIN	915319	1.09801e+06	1.87265e+06	766017	843631	530291	2.02455e+06	842039	1.63983e+06	1.10291e+06	784363	495690	710473	1.03349e+06	622288
[truncated: 288 more rows]
