# Supplementary material for: The Investigation of Protein Profile and Meat Quality in Bovine Longissimus thoracic Frozen under Different Temperatures by Data-Independent Acquisition (DIA) Strategy
Source: Foods. 2022 Jun 17;11(12):1791. doi: 10.3390/foods11121791 (PMC9222788; doi:10.3390/foods11121791)
Supplement: Supplementary file 1 [file foods-11-01791-s001.zip › 5-Supplementary Materials/Supplementary Table S3.xlsx]

## Sheet: -12 ℃ vs. CON (B vs. A)
Comparison (group1/group2)	Condition Numerator	Condition Denominator	Group	ProteinGroups	ProteinNames	ProteinDescriptions	Genes	UniProtIds	Organisms	B.1	B.2	B.3	A.1	A.2	A.3	P Value	B	A	Fold Change Ratio	Fold Change
B / A	B	A	A0A3Q1LQC6	A0A3Q1LQC6	A0A3Q1LQC6_BOVIN	Myosin binding protein C, fast type	MYBPC2	A0A3Q1LQC6	Bos taurus	14046892	14164189	15873192	11165615	9272946	11682203	0.014423	1.46948e+07	1.07069e+07	1.37245	1.37
B / A	B	A	A0A3Q1LW11	A0A3Q1LW11	A0A3Q1LW11_BOVIN	Eukaryotic translation initiation factor 2A	EIF2A	A0A3Q1LW11	Bos taurus	108912	91025.4	133028	220090	192075	177537	0.00787413	110989	196567	0.564634	-1.77
B / A	B	A	G3X778	G3X778	G3X778_BOVIN	Phosphorylase b kinase regulatory subunit	PHKA1	G3X778	Bos taurus	2.66282e+06	2.08895e+06	2.69032e+06	1.91679e+06	1.76568e+06	1.54091e+06	0.0430239	2.4807e+06	1.74113e+06	1.42477	1.42
B / A	B	A	P33097	P33097	AATC_BOVIN	Aspartate aminotransferase, cytoplasmic	GOT1	P33097	Bos taurus	6893063	6589831	6.77867e+06	8531366	9699451	8418035	0.0303394	6.75386e+06	8.88295e+06	0.760317	-1.32
B / A	B	A	P48818	P48818	ACADV_BOVIN	Very long-chain specific acyl-CoA dehydrogenase, mitochondrial	ACADVL	P48818	Bos taurus	2.10529e+06	2.28576e+06	2.50741e+06	2.87684e+06	3.41932e+06	2.93776e+06	0.0248357	2.29949e+06	3.07797e+06	0.747078	-1.34
B / A	B	A	Q0III9	Q0III9	ACTN3_BOVIN	Alpha-actinin-3	ACTN3	Q0III9	Bos taurus	34068072	34931108	34643280	25340032	23197588	25030818	0.00172609	3.45475e+07	2.45228e+07	1.40879	1.41
B / A	B	A	Q3ZC09	Q3ZC09	ENOB_BOVIN	Beta-enolase	ENO3	Q3ZC09	Bos taurus	70015304	65149384	75007552	54858168	50397276	53872608	0.0138815	7.00574e+07	53042684	1.32077	1.32
B / A	B	A	Q3ZCD7	Q3ZCD7	TECR_BOVIN	Very-long-chain enoyl-CoA reductase	TECR	Q3ZCD7	Bos taurus	1439030	1.19641e+06	1.4133e+06	1.03187e+06	631746	964806	0.0405126	1.34958e+06	876141	1.54036	1.54
B / A	B	A	Q5E951	Q5E951	TBCB_BOVIN	Tubulin-folding cofactor B	TBCB	Q5E951	Bos taurus	160815	173301	211448	125945	112476	105685	0.0344692	181855	114702	1.58545	1.59
B / A	B	A	Q95KV7	Q95KV7	NDUAD_BOVIN	NADH dehydrogenase [ubiquinone] 1 alpha subcomplex subunit 13	NDUFA13	Q95KV7	Bos taurus	11594326	8515544	9080044	2.70904e+06	5076407	5.05855e+06	0.0123032	9.72997e+06	4.28133e+06	2.27265	2.27
B / A	B	A	Q9BE40	Q9BE40	MYH1_BOVIN	Myosin-1	MYH1	Q9BE40	Bos taurus	129323208	130791832	134233232	94024792	86112104	103566696	0.0132781	131449424	94567864	1.39	1.39
B / A	B	A	A0A3Q1LJL4	A0A3Q1LJL4	A0A3Q1LJL4_BOVIN	Microtubule-associated protein	MAP4	A0A3Q1LJL4	Bos taurus	333211	407436	405684	521640	702350	584778	0.0359677	382111	602922	0.633764	-1.58
B / A	B	A	A0A3Q1MPG8	A0A3Q1MPG8	A0A3Q1MPG8_BOVIN	1,4-alpha-glucan branching enzyme 1	GBE1	A0A3Q1MPG8	Bos taurus	117280	152023	111436	159301	197253	174583	0.0418288	126913	177045	0.71684	-1.4
B / A	B	A	A0A3Q1N9E9	A0A3Q1N9E9	A0A3Q1N9E9_BOVIN	Laminin subunit alpha 4	LAMA4	A0A3Q1N9E9	Bos taurus	205183	174176	167102	114757	129023	154255	0.0406876	182154	132678	1.3729	1.37
B / A	B	A	A0A452DJI6;Q8MKI3	A0A452DJI6;Q8MKI3	A0A452DJI6_BOVIN;TNNT3_BOVIN	Troponin T3, fast skeletal type;Troponin T, fast skeletal muscle	TNNT3;Tnnt3	A0A452DJI6;Q8MKI3	Bos taurus	80374936	97454384	80706080	56704152	56318752	64738240	0.024982	8.61785e+07	5.92537e+07	1.4544	1.45
B / A	B	A	A0A452DK61;Q05B71	A0A452DK61;Q05B71	A0A452DK61_BOVIN;CISD2_BOVIN	CDGSH iron-sulfur domain-containing protein 2	CISD2	A0A452DK61;Q05B71	Bos taurus	177816	195836	243784	298673	302469	279073	0.0351233	205812	293405	0.701461	-1.43
B / A	B	A	F1MLX6	F1MLX6	F1MLX6_BOVIN	AMP deaminase	AMPD1	F1MLX6	Bos taurus	3.94799e+06	3.29039e+06	3.74496e+06	2.96928e+06	2.40782e+06	2.73922e+06	0.0211426	3.66112e+06	2.70544e+06	1.35324	1.35
B / A	B	A	F1MX69	F1MX69	F1MX69_BOVIN	Phosphoglycerate mutase	BPGM	F1MX69	Bos taurus	958067	828062	781278	660205	473621	570654	0.0188746	855802	568160	1.50627	1.51
B / A	B	A	P42026	P42026	NDUS7_BOVIN	NADH dehydrogenase [ubiquinone] iron-sulfur protein 7, mitochondrial	NDUFS7	P42026	Bos taurus	1.1505e+06	989876	1288501	1.331e+06	1.66321e+06	1714956	0.0494428	1.14296e+06	1.56972e+06	0.728127	-1.37
B / A	B	A	Q0VCY0	Q0VCY0	AT2A1_BOVIN	Sarcoplasmic/endoplasmic reticulum calcium ATPase 1	ATP2A1	Q0VCY0	Bos taurus	21768686	21647518	20857454	14806449	16681220	17226740	0.01091	2.14246e+07	1.62381e+07	1.3194	1.32
B / A	B	A	Q148D3	Q148D3	Q148D3_BOVIN	Fumarate hydratase	FH	Q148D3	Bos taurus	2839869	3.22774e+06	3291636	4.67239e+06	3.92413e+06	3806060	0.0454268	3.11975e+06	4134194	0.754621	-1.33
B / A	B	A	Q3SX40	Q3SX40	PDLI7_BOVIN	PDZ and LIM domain protein 7	PDLIM7	Q3SX40	Bos taurus	18236670	16782670	14650629	11257163	10147931	13913405	0.0349853	1.65567e+07	11772833	1.40634	1.41
B / A	B	A	Q5KR49	Q5KR49	TPM1_BOVIN	Tropomyosin alpha-1 chain	TPM1	Q5KR49	Bos taurus	53146304	60491800	66492772	43288456	42551624	47157244	0.0422579	6.00436e+07	4.43324e+07	1.35439	1.35
B / A	B	A	A0A3Q1MTZ5;P79110	A0A3Q1MTZ5;P79110	A0A3Q1MTZ5_BOVIN;TXTP_BOVIN	Tricarboxylate transport protein, mitochondrial;Tricarboxylate transport protein, mitochondrial	SLC25A1	A0A3Q1MTZ5;P79110	Bos taurus	126948	190945	192408	217958	270377	254774	0.0480283	170100	247703	0.686711	-1.46
B / A	B	A	Q02369	Q02369	NDUB9_BOVIN	NADH dehydrogenase [ubiquinone] 1 beta subcomplex subunit 9	NDUFB9	Q02369	Bos taurus	1.3005e+06	1.37484e+06	1.47158e+06	1.81788e+06	1.80834e+06	1.7982e+06	0.0121663	1.38231e+06	1.80814e+06	0.764492	-1.31
B / A	B	A	F1N036;Q27968	F1N036;Q27968	F1N036_BOVIN;DNJC3_BOVIN	DnaJ homolog subfamily C member 3	DNAJC3	F1N036;Q27968	Bos taurus	84257	81169.9	77428.2	38664.9	54061.2	38200.5	0.0108886	80951.7	43642.2	1.8549	1.85
B / A	B	A	P10790	P10790	FABPH_BOVIN	Fatty acid-binding protein, heart	FABP3	P10790	Bos taurus	5.28384e+06	4.39048e+06	5744696	6.03839e+06	6955601	7.53464e+06	0.0453354	5.13967e+06	6.84288e+06	0.751098	-1.33
B / A	B	A	Q08DP0	Q08DP0	PGM1_BOVIN	Phosphoglucomutase-1	PGM1	Q08DP0	Bos taurus	18913062	18182230	19164158	13255054	12651519	15927677	0.0314478	18753150	13944750	1.34482	1.34
B / A	B	A	Q17QK8	Q17QK8	SPRE_BOVIN	Sepiapterin reductase	SPR	Q17QK8	Bos taurus	133448	124624	175124	242026	272604	230001	0.00737315	144399	248210	0.581759	-1.72
B / A	B	A	Q2KJE7;Q4U5R3	Q2KJE7;Q4U5R3	Q2KJE7_BOVIN;PSME1_BOVIN	Proteasome (Prosome, macropain) activator subunit 1 (PA28 alpha);Proteasome activator complex subunit 1	PSME1	Q2KJE7;Q4U5R3	Bos taurus	376315	365620	428680	256488	215399	279383	0.00662734	390205	250423	1.55818	1.56
B / A	B	A	Q3ZBN5	Q3ZBN5	ASPN_BOVIN	Asporin	ASPN	Q3ZBN5	Bos taurus	1165151	1.00434e+06	914985	480119	436249	488056	0.0133148	1.02816e+06	468141	2.19626	2.2
B / A	B	A	A0A3Q1MZ37	A0A3Q1MZ37	A0A3Q1MZ37_BOVIN	S-adenosylmethionine synthase	MAT2A	A0A3Q1MZ37	Bos taurus	61852.7	20067.2	1.1205	171513	219433	180734	0.00258494	27307	190560	0.143299	-6.98
B / A	B	A	E1BF39	E1BF39	E1BF39_BOVIN	5'-nucleotidase, cytosolic IA	NT5C1A	E1BF39	Bos taurus	1.03478e+06	1.06914e+06	429959	2.34632e+06	1.62108e+06	1.8811e+06	0.0204358	844627	1.9495e+06	0.433253	-2.31
B / A	B	A	E1BKQ6	E1BKQ6	E1BKQ6_BOVIN	Myosin XVIIIA	MYO18A	E1BKQ6	Bos taurus	278245	237594	287710	439667	378184	429614	0.0043345	267850	415821	0.644146	-1.55
B / A	B	A	F1MI47;Q5EA36	F1MI47;Q5EA36	F1MI47_BOVIN;RBM14_BOVIN	RNA-binding protein 14	RBM14	F1MI47;Q5EA36	Bos taurus	0	0	0	99069.2	67859.6	36650	1e-06	0	67859.6	0	#NUM!
B / A	B	A	A4FUZ6	A4FUZ6	HSDL2_BOVIN	Hydroxysteroid dehydrogenase-like protein 2	HSDL2	A4FUZ6	Bos taurus	407546	573416	429920	616955	886336	763436	0.0453288	470294	755575	0.622432	-1.61
B / A	B	A	A0A3Q1MJK1;O02739	A0A3Q1MJK1;O02739	A0A3Q1MJK1_BOVIN;SPB6_BOVIN	Serpin B6	SERPINB6	A0A3Q1MJK1;O02739	Bos taurus	364868	206798	483688	667117	831834	684464	0.0228218	351785	727805	0.48335	-2.07
B / A	B	A	A0A452DIB4;Q02366	A0A452DIB4;Q02366	A0A452DIB4_BOVIN;NDUA6_BOVIN	NADH dehydrogenase [ubiquinone] 1 alpha subcomplex subunit 6	NDUFA6	A0A452DIB4;Q02366	Bos taurus	984336	1131962	1.11356e+06	1.57478e+06	1.76069e+06	1.36328e+06	0.0363644	1.07662e+06	1.56625e+06	0.687386	-1.45
B / A	B	A	P33672	P33672	PSB3_BOVIN	Proteasome subunit beta type-3	PSMB3	P33672	Bos taurus	503522	504107	499688	683392	687891	616772	0.0194846	502439	662685	0.758186	-1.32
B / A	B	A	Q2KIA5	Q2KIA5	DNM1L_BOVIN	Dynamin-1-like protein	DNM1L	Q2KIA5	Bos taurus	118989	120386	115311	192536	167778	181848	0.0101648	118228	180721	0.654206	-1.53
B / A	B	A	Q3SZ73	Q3SZ73	ABHDB_BOVIN	Protein ABHD11	ABHD11	Q3SZ73	Bos taurus	91068.9	89359.8	79760.1	57099.3	46259.7	70897	0.0384857	86729.6	58085.3	1.49314	1.49
B / A	B	A	A4IFM7	A4IFM7	MYLK2_BOVIN	Myosin light chain kinase 2, skeletal/cardiac muscle	MYLK2	A4IFM7	Bos taurus	2.21037e+06	2.66446e+06	2.25549e+06	1605854	1.31545e+06	1.65286e+06	0.0106934	2376776	1.52472e+06	1.55883	1.56
B / A	B	A	F1N441	F1N441	F1N441_BOVIN	Aldehyde dehydrogenase family 16 member A1	ALDH16A1	F1N441	Bos taurus	354327	351674	363308	109827	164036	63134	0.0130076	356436	112332	3.17305	3.17
B / A	B	A	F1MVS4	F1MVS4	F1MVS4_BOVIN	Nucleolar protein 3	NOL3	F1MVS4	Bos taurus	742718	762747	749671	889594	1.02354e+06	1.05473e+06	0.0411596	751712	989286	0.759853	-1.32
B / A	B	A	F1N338	F1N338	F1N338_BOVIN	Hydroxyacyl-CoA dehydrogenase	HADH	F1N338	Bos taurus	3.25528e+06	3.06638e+06	2.92638e+06	3.83381e+06	3.9708e+06	4.22032e+06	0.00359561	3.08268e+06	4.00831e+06	0.769073	-1.3
B / A	B	A	Q1JQD3	Q1JQD3	Q1JQD3_BOVIN	Paraoxonase 3	PON3	Q1JQD3	Bos taurus	273684	264282	345975	149621	143694	167904	0.0248505	294647	153740	1.91653	1.92
B / A	B	A	Q5E9H9	Q5E9H9	ABHDA_BOVIN	Mycophenolic acid acyl-glucuronide esterase, mitochondrial	ABHD10	Q5E9H9	Bos taurus	73120.9	122374	51259.4	158831	182203	169187	0.04233	82251.4	170074	0.483623	-2.07
B / A	B	A	A0A3Q1M2M8	A0A3Q1M2M8	A0A3Q1M2M8_BOVIN	LIM and calponin homology domains 1	LIMCH1	A0A3Q1M2M8	Bos taurus	152056	116636	115052	183189	188027	174280	0.0358333	127915	181832	0.703479	-1.42
B / A	B	A	A0A452DII8;P00829	A0A452DII8;P00829	A0A452DII8_BOVIN;ATPB_BOVIN	ATP synthase subunit beta;ATP synthase subunit beta, mitochondrial	ATP5F1B	A0A452DII8;P00829	Bos taurus	15650788	16691591	16030087	19941896	21879676	22013522	0.0073311	1.61242e+07	2.12784e+07	0.757772	-1.32
B / A	B	A	A0A452DJE5;Q2KIZ3	A0A452DJE5;Q2KIZ3	A0A452DJE5_BOVIN;MCEE_BOVIN	Methylmalonyl-CoA epimerase, mitochondrial;Methylmalonyl-CoA epimerase, mitochondrial	MCEE	A0A452DJE5;Q2KIZ3	Bos taurus	85647.4	49570.9	67609.2	332033	215052	273542	0.0185158	67609.2	273542	0.247161	-4.05
B / A	B	A	F2Z4C6;Q95L46	F2Z4C6;Q95L46	F2Z4C6_BOVIN;IF4G2_BOVIN	Eukaryotic translation initiation factor 4 gamma 2	EIF4G2	F2Z4C6;Q95L46	Bos taurus	378481	354162	225327	522790	534240	611296	0.0198927	319323	556109	0.57421	-1.74
B / A	B	A	P61283	P61283	BAF_BOVIN	Barrier-to-autointegration factor	BANF1	P61283	Bos taurus	3851153	3200871	3.38756e+06	1.63887e+06	2.47657e+06	1.53949e+06	0.0151269	3.47986e+06	1.88498e+06	1.8461	1.85
B / A	B	A	P13135	P13135	CPNS1_BOVIN	Calpain small subunit 1	CAPNS1	P13135	Bos taurus	1.02438e+06	844541	831064	696755	586553	687239	0.0393957	899997	656849	1.37017	1.37
B / A	B	A	Q3SZM5	Q3SZM5	NEUA_BOVIN	N-acylneuraminate cytidylyltransferase	CMAS	Q3SZM5	Bos taurus	7754.05	8308.35	7895.92	10334.8	11949.3	11142	0.0136725	7986.11	11142	0.716756	-1.4
B / A	B	A	A3KN12;F1MHP6	A3KN12;F1MHP6	PUR8_BOVIN;F1MHP6_BOVIN	Adenylosuccinate lyase	ADSL	A3KN12;F1MHP6	Bos taurus	1.82543e+06	1.71186e+06	1.99503e+06	1532725	1381472	1.29139e+06	0.0160513	1.84411e+06	1.40186e+06	1.31547	1.32
B / A	B	A	F1MWJ3;Q3SYV9	F1MWJ3;Q3SYV9	F1MWJ3_BOVIN;ARHL2_BOVIN	ADP-ribose glycohydrolase ARH3	ADPRHL2	F1MWJ3;Q3SYV9	Bos taurus	122433	152774	223525	256125	338223	298059	0.0287794	166244	297469	0.558861	-1.79
B / A	B	A	P00921	P00921	CAH2_BOVIN	Carbonic anhydrase 2	CA2	P00921	Bos taurus	969934	843117	828306	1.59216e+06	1.6336e+06	1.29945e+06	0.0153475	880452	1.50841e+06	0.583698	-1.71
B / A	B	A	Q08DU9	Q08DU9	HP1B3_BOVIN	Heterochromatin protein 1-binding protein 3	HP1BP3	Q08DU9	Bos taurus	273961	307510	304056	187255	170992	136431	0.00307667	295175	164893	1.7901	1.79
B / A	B	A	Q0VCQ9	Q0VCQ9	Q0VCQ9_BOVIN	Reticulocalbin 2	RCN2	Q0VCQ9	Bos taurus	430031	322096	389491	288376	236839	150317	0.0409048	380539	225177	1.68995	1.69
B / A	B	A	A0A452DJ82;P19803	A0A452DJ82;P19803	A0A452DJ82_BOVIN;GDIR1_BOVIN	Rho GDP-dissociation inhibitor 1	ARHGDIA	A0A452DJ82;P19803	Bos taurus	1.12941e+06	1.06154e+06	933294	1.48255e+06	1444404	1.24514e+06	0.0221432	1.04141e+06	1.3907e+06	0.748843	-1.34
B / A	B	A	Q32PB9	Q32PB9	RL38_BOVIN	60S ribosomal protein L38	RPL38	Q32PB9	Bos taurus	538269	316950	401682	123014	178291	68747.9	0.0274471	418967	123351	3.39655	3.4
B / A	B	A	Q58D62	Q58D62	FETUB_BOVIN	Fetuin-B	FETUB	Q58D62	Bos taurus	222347	203559	212953	97605.5	104615	101055	0.000785369	212953	101092	2.10653	2.11
B / A	B	A	A6QQA9	A6QQA9	A6QQA9_BOVIN	ACOT2 protein	ACOT2	A6QQA9	Bos taurus	270703	254504	186305	309901	361255	352588	0.0356019	237171	341248	0.69501	-1.44
B / A	B	A	Q0III3	Q0III3	DC1I2_BOVIN	Cytoplasmic dynein 1 intermediate chain 2	DYNC1I2	Q0III3	Bos taurus	140020	177322	153680	131129	97169.8	114681	0.0432409	157007	114326	1.37332	1.37
B / A	B	A	A0A3Q1LJJ5	A0A3Q1LJJ5	A0A3Q1LJJ5_BOVIN	Clustered mitochondria protein homolog	CLUH	A0A3Q1LJJ5	Bos taurus	118328	133067	19391	0	0	0	1e-06	90262.1	0	#NUM!	#NUM!
B / A	B	A	A0A3Q1M8B3	A0A3Q1M8B3	A0A3Q1M8B3_BOVIN	Hormone-sensitive lipase	LIPE	A0A3Q1M8B3	Bos taurus	81523.3	106864	75615.3	26418.6	38785.5	57524.1	0.0234141	88001	40909.4	2.15112	2.15
B / A	B	A	F1MRE5	F1MRE5	F1MRE5_BOVIN	Acyl-CoA binding domain containing 3	ACBD3	F1MRE5	Bos taurus	535230	598386	472074	338735	448307	325027	0.0374708	535230	370690	1.44388	1.44
B / A	B	A	P29172	P29172	TAU_BOVIN	Microtubule-associated protein tau	MAPT	P29172	Bos taurus	256506	580120	356182	964746	800426	1.2148e+06	0.0198013	397603	993324	0.400275	-2.5
B / A	B	A	F1MTY9	F1MTY9	F1MTY9_BOVIN	Heme oxygenase (Decycling) 2	HMOX2	F1MTY9	Bos taurus	0	0	0	68702.6	108986	88844.5	1e-06	0	88844.5	0	#NUM!
B / A	B	A	A0A3Q1LZT9	A0A3Q1LZT9	A0A3Q1LZT9_BOVIN	WW domain binding protein 2	WBP2	A0A3Q1LZT9	Bos taurus	582440	918758	372011	1417045	1429071	1597731	0.0223799	624403	1.48128e+06	0.421529	-2.37
B / A	B	A	A0A3Q1MZC5	A0A3Q1MZC5	A0A3Q1MZC5_BOVIN	Calpastatin	CAST	A0A3Q1MZC5	Bos taurus	344146	404408	281398	185959	172946	166680	0.0389536	343317	175195	1.95963	1.96
B / A	B	A	Q3SZF2	Q3SZF2	ARF4_BOVIN	ADP-ribosylation factor 4	ARF4	Q3SZF2	Bos taurus	77715.2	127484	41923.2	277739	223213	187739	0.0150278	82374	229563	0.358829	-2.79
B / A	B	A	Q1RMR3	Q1RMR3	Q1RMR3_BOVIN	Cortactin	CTTN	Q1RMR3	Bos taurus	52010.5	48225.3	41526.7	2866917	5.3076e+06	3540899	0.033707	47254.2	3.90514e+06	0.0121005	-82.64
B / A	B	A	Q3ZBD2	Q3ZBD2	ARP10_BOVIN	Actin-related protein 10	ACTR10	Q3ZBD2	Bos taurus	472840	296808	131032	0	0	0	1e-06	300227	0	#NUM!	#NUM!
B / A	B	A	G5E6M7	G5E6M7	G5E6M7_BOVIN	Succinate dehydrogenase [ubiquinone] flavoprotein subunit, mitochondrial	SDHA	G5E6M7	Bos taurus	1.0542e+06	1.61195e+06	1.43931e+06	3.4482e+06	2.66168e+06	2879892	0.00650716	1.36849e+06	2.99659e+06	0.456681	-2.19
B / A	B	A	Q0VC53	Q0VC53	DOHH_BOVIN	Deoxyhypusine hydroxylase	DOHH	Q0VC53	Bos taurus	168239	198221	222448	93157.9	147966	107878	0.0243368	196302	116334	1.6874	1.69
B / A	B	A	F1MYW0	F1MYW0	F1MYW0_BOVIN	5'-nucleotidase domain containing 3	NT5DC3	F1MYW0	Bos taurus	0	0	0	24608.5	25375.6	68766.2	1e-06	0	39583.4	0	#NUM!
B / A	B	A	G1K192;Q2TBW6	G1K192;Q2TBW6	G1K192_BOVIN;ARL3_BOVIN	ADP-ribosylation factor-like protein 3	ARL3	G1K192;Q2TBW6	Bos taurus	0	0	0	25301.2	49503.4	98806.6	1e-06	0	57870.4	0	#NUM!
B / A	B	A	Q8HXG6	Q8HXG6	NDUAB_BOVIN	NADH dehydrogenase [ubiquinone] 1 alpha subcomplex subunit 11	NDUFA11	Q8HXG6	Bos taurus	1.45632e+06	2042319	1.98477e+06	2.42524e+06	2.89788e+06	2.36804e+06	0.0442936	1.8278e+06	2.56372e+06	0.712949	-1.4
B / A	B	A	F1MY45	F1MY45	F1MY45_BOVIN	Carnosine synthase 1	CARNS1	F1MY45	Bos taurus	164679	154135	142786	109059	135901	104735	0.0414405	153867	116565	1.32	1.32
B / A	B	A	F1N4V5	F1N4V5	F1N4V5_BOVIN	N(alpha)-acetyltransferase 15, NatA auxiliary subunit	NAA15	F1N4V5	Bos taurus	47820.5	64822.8	75863.6	96857.5	135976	134434	0.0238117	62835.6	122423	0.513268	-1.95
B / A	B	A	A0A452DJB8;Q5BIP8	A0A452DJB8;Q5BIP8	A0A452DJB8_BOVIN;DNJB5_BOVIN	DnaJ homolog subfamily B member 5	DNAJB5	A0A452DJB8;Q5BIP8	Bos taurus	639578	773801	505354	304719	101525	104681	0.0106535	639578	170308	3.75542	3.76
B / A	B	A	A5PJC5	A5PJC5	A5PJC5_BOVIN	MLYCD protein	MLYCD	A5PJC5	Bos taurus	428628	374478	455194	198544	269298	261735	0.00579316	419433	243192	1.7247	1.72
B / A	B	A	A6QPJ1	A6QPJ1	A6QPJ1_BOVIN	RBM24 protein	RBM24	A6QPJ1	Bos taurus	87800.9	159031	62911	223500	255583	189359	0.0319823	103248	222814	0.463381	-2.16
B / A	B	A	F1N647;Q71SP7	F1N647;Q71SP7	F1N647_BOVIN;FAS_BOVIN	Fatty acid synthase	FASN	F1N647;Q71SP7	Bos taurus	92001.9	97315.8	94658.9	31326	17648.8	24487.4	0.00106368	94658.9	24487.4	3.86562	3.87
B / A	B	A	A5PJA4	A5PJA4	A5PJA4_BOVIN	CCDC43 protein	CCDC43	A5PJA4	Bos taurus	248257	389462	27478.5	904520	929435	639514	0.0132005	221733	824490	0.268933	-3.72
B / A	B	A	Q3SYU7	Q3SYU7	TNPO1_BOVIN	Transportin-1	TNPO1	Q3SYU7	Bos taurus	0	0	0	51430	102711	24908.7	1e-06	0	59683.2	0	#NUM!
B / A	B	A	A0A3Q1MSR8	A0A3Q1MSR8	A0A3Q1MSR8_BOVIN	Dynein light chain Tctex-type 3	DYNLT3	A0A3Q1MSR8	Bos taurus	120420	121363	135440	160058	176057	179310	0.00442666	125741	171808	0.731868	-1.37
B / A	B	A	A0A3Q1MXC6	A0A3Q1MXC6	A0A3Q1MXC6_BOVIN	E3 ubiquitin-protein ligase	WWP2	A0A3Q1MXC6	Bos taurus	0	0	0	350529	262064	173600	1e-06	0	262064	0	#NUM!
B / A	B	A	F1N3P8;Q5EA46	F1N3P8;Q5EA46	F1N3P8_BOVIN;CREL1_BOVIN	Cysteine-rich with EGF-like domain protein 1	CRELD1	F1N3P8;Q5EA46	Bos taurus	74482.9	76263.7	87726	102277	117579	108392	0.00843865	79490.8	109416	0.726501	-1.38
B / A	B	A	Q5BIS9	Q5BIS9	AAKB1_BOVIN	5'-AMP-activated protein kinase subunit beta-1	PRKAB1	Q5BIS9	Bos taurus	486388	523881	561373	0	0	0	1e-06	523881	0	#NUM!	#NUM!
B / A	B	A	F1MX38	F1MX38	F1MX38_BOVIN	Signal transducer and activator of transcription	STAT3	F1MX38	Bos taurus	58430.8	261951	28416.2	1.94169e+06	1.51224e+06	3102528	0.0457393	116266	2.18548e+06	0.0531992	-18.8
B / A	B	A	F2Z4J5;Q3ZC12	F2Z4J5;Q3ZC12	F2Z4J5_BOVIN;EIF3G_BOVIN	Eukaryotic translation initiation factor 3 subunit G	EIF3G	F2Z4J5;Q3ZC12	Bos taurus	2.41365e+06	2.04669e+06	2.23017e+06	330680	180519	105923	0.000266026	2.23017e+06	205707	10.8415	10.84
B / A	B	A	P11017	P11017	GBB2_BOVIN	Guanine nucleotide-binding protein G(I)/G(S)/G(T) subunit beta-2	GNB2	P11017	Bos taurus	225420	174629	250875	141770	127073	112375	0.0430926	216975	127073	1.70749	1.71
B / A	B	A	F1MJ70	F1MJ70	F1MJ70_BOVIN	Heat shock protein family A (Hsp70) member 12A	HSPA12A	F1MJ70	Bos taurus	71490.7	58209.8	64850.3	4547.14	17643.1	9971.67	0.000553169	64850.3	10720.6	6.04911	6.05
B / A	B	A	A0A3S5ZP39	A0A3S5ZP39	A0A3S5ZP39_BOVIN	Exportin 4	XPO4	A0A3S5ZP39	Bos taurus	0	0	0	137205	75108.7	80624.9	1e-06	0	97646.1	0	#NUM!
B / A	B	A	A0A3Q1MSB2	A0A3Q1MSB2	A0A3Q1MSB2_BOVIN	A-kinase anchoring protein 12	AKAP12	A0A3Q1MSB2	Bos taurus	20494	31151.5	1	44250.1	59901.4	53117.7	0.0425101	17215.5	52423.1	0.328395	-3.05
B / A	B	A	A4IFN7	A4IFN7	A4IFN7_BOVIN	UBE3A protein	UBE3A	A4IFN7	Bos taurus	98986.1	134066	111669	295318	204879	259663	0.0227772	114907	253287	0.453664	-2.2
B / A	B	A	A0A3Q1MIH6	A0A3Q1MIH6	A0A3Q1MIH6_BOVIN	Mitochondrial antiviral signaling protein	MAVS	A0A3Q1MIH6	Bos taurus	0	0	0	7581074	98401.9	125310	1e-06	0	2.6016e+06	0	#NUM!
B / A	B	A	A4FUA8	A4FUA8	CAZA1_BOVIN	F-actin-capping protein subunit alpha-1	CAPZA1	A4FUA8	Bos taurus	568315	547566	617283	440460	290501	425955	0.0405472	577721	385639	1.49809	1.5
B / A	B	A	A5D7R6	A5D7R6	A5D7R6_BOVIN	ITIH2 protein	ITIH2	A5D7R6	Bos taurus	0	0	0	13986	18251.1	22516.2	1e-06	0	18251.1	0	#NUM!
B / A	B	A	F1MZX6	F1MZX6	F1MZX6_BOVIN	Myosin heavy chain 13	MYH13	F1MZX6	Bos taurus	113011880	119405504	105432240	64817316	57871336	81377672	0.0094725	1.12617e+08	68022108	1.65559	1.66
B / A	B	A	Q3ZC24	Q3ZC24	MARH5_BOVIN	E3 ubiquitin-protein ligase MARCH5	MARCH5	Q3ZC24	Bos taurus	0	0	0	48366.1	29906.8	53932.3	1e-06	0	44068.4	0	#NUM!
B / A	B	A	A0A3Q1MPV7	A0A3Q1MPV7	A0A3Q1MPV7_BOVIN	Protein phosphatase 1 regulatory subunit	PPP1R12A	A0A3Q1MPV7	Bos taurus	17360.8	13067	19166.5	27142.7	28761.7	28957.5	0.0156685	16531.4	28287.3	0.584412	-1.71
B / A	B	A	Q0VC50	Q0VC50	RT4I1_BOVIN	Reticulon-4-interacting protein 1, mitochondrial	RTN4IP1	Q0VC50	Bos taurus	0	0	0	266345	290886	241805	1e-06	0	266345	0	#NUM!
B / A	B	A	A6QPT7	A6QPT7	ERAP2_BOVIN	Endoplasmic reticulum aminopeptidase 2	ERAP2	A6QPT7	Bos taurus	0	0	0	25088.6	14934.4	35242.7	1e-06	0	25088.6	0	#NUM!
B / A	B	A	A0A3Q1MPJ7;Q58DC0	A0A3Q1MPJ7;Q58DC0	A0A3Q1MPJ7_BOVIN;CPPED_BOVIN	Serine/threonine-protein phosphatase CPPED1	CPPED1	A0A3Q1MPJ7;Q58DC0	Bos taurus	151816	182318	167067	87601.2	77221.2	97981.2	0.00280642	167067	87601.2	1.90713	1.91
B / A	B	A	Q1LZA3	Q1LZA3	ASNS_BOVIN	Asparagine synthetase [glutamine-hydrolyzing]	ASNS	Q1LZA3	Bos taurus	1	78765.1	23633.3	0	0	0	1e-06	34133.1	0	#NUM!	#NUM!
B / A	B	A	E1BMJ0;P50448	E1BMJ0;P50448	E1BMJ0_BOVIN;F12AI_BOVIN	Serpin family G member 1;Factor XIIa inhibitor	SERPING1;	E1BMJ0;P50448	Bos taurus	61309.6	41854.8	22400	0	0	0	1e-06	41854.8	0	#NUM!	#NUM!

## Sheet: -18℃ vs. CON (C vs. A)
Comparison (group1/group2)	Condition Numerator	Condition Denominator	Group	ProteinGroups	ProteinNames	ProteinDescriptions	Genes	UniProtIds	Organisms	C.1	C.2	C.3	A.1	A.2	A.3	P Value	C	A	Fold Change Ratio	Fold Change
C / A	C	A	A0A3Q1LW11	A0A3Q1LW11	A0A3Q1LW11_BOVIN	Eukaryotic translation initiation factor 2A	EIF2A	A0A3Q1LW11	Bos taurus	51163.8	129534	119476	220090	192075	177537	0.039815	100058	196567	0.509026	-1.96
C / A	C	A	A0A452DJ98;Q32P59	A0A452DJ98;Q32P59	A0A452DJ98_BOVIN;SLIRP_BOVIN	SRA stem-loop-interacting RNA-binding protein, mitochondrial;SRA stem-loop-interacting RNA-binding protein, mitochondrial	SLIRP	A0A452DJ98;Q32P59	Bos taurus	130011	101416	72821.1	325115	209656	267386	0.0220855	101416	267386	0.379287	-2.64
C / A	C	A	P00847	P00847	ATP6_BOVIN	ATP synthase subunit a	MT-ATP6	P00847	Bos taurus	1.05402e+06	787478	954784	1.60722e+06	1.3187e+06	1.52431e+06	0.00929492	932094	1.48341e+06	0.628347	-1.59
C / A	C	A	P01966	P01966	HBA_BOVIN	Hemoglobin subunit alpha	HBA	P01966	Bos taurus	31973012	26284940	29035106	41970316	39578452	37224876	0.00866018	29097686	3.95912e+07	0.734953	-1.36
C / A	C	A	Q2NKZ1	Q2NKZ1	TCPH_BOVIN	T-complex protein 1 subunit eta	CCT7	Q2NKZ1	Bos taurus	973073	1.1398e+06	1.03392e+06	762262	872877	643094	0.0277729	1.04893e+06	759411	1.38124	1.38
C / A	C	A	A0A3Q1N9E9	A0A3Q1N9E9	A0A3Q1N9E9_BOVIN	Laminin subunit alpha 4	LAMA4	A0A3Q1N9E9	Bos taurus	209420	159505	202122	114757	129023	154255	0.0467935	190349	132678	1.43467	1.43
C / A	C	A	A7MB62	A7MB62	ARP2_BOVIN	Actin-related protein 2	ACTR2	A7MB62	Bos taurus	1.56743e+06	2.45242e+06	2.636e+06	909851	837690	120418	0.020774	2.21862e+06	622653	3.56317	3.56
C / A	C	A	P00426	P00426	COX5A_BOVIN	Cytochrome c oxidase subunit 5A, mitochondrial	COX5A	P00426	Bos taurus	9954863	10582187	9754350	15104209	14423341	12974430	0.0131843	1.00971e+07	1.41673e+07	0.712706	-1.4
C / A	C	A	A0A3Q1MU61	A0A3Q1MU61	A0A3Q1MU61_BOVIN	Echinoderm microtubule associated protein like 1	EML1	A0A3Q1MU61	Bos taurus	336233	357803	407580	212987	240909	296366	0.0232641	367205	250088	1.46831	1.47
C / A	C	A	F1MYH8	F1MYH8	F1MYH8_BOVIN	26S proteasome non-ATPase regulatory subunit 8	PSMD8	F1MYH8	Bos taurus	792082	565337	625276	464530	338090	305061	0.0292205	660898	369227	1.78995	1.79
C / A	C	A	G3X757;Q3ZBT1	G3X757;Q3ZBT1	G3X757_BOVIN;TERA_BOVIN	Transitional endoplasmic reticulum ATPase	VCP	G3X757;Q3ZBT1	Bos taurus	1866835	1.62262e+06	2.06954e+06	1.31166e+06	1.44169e+06	1.20809e+06	0.0355138	1.853e+06	1.32048e+06	1.40328	1.4
C / A	C	A	A2VEA3	A2VEA3	ARI1_BOVIN	E3 ubiquitin-protein ligase ARIH1	ARIH1	A2VEA3	Bos taurus	179032	197361	159033	86588	93133.2	110133	0.0058444	178475	96618.2	1.84722	1.85
C / A	C	A	F1N036;Q27968	F1N036;Q27968	F1N036_BOVIN;DNJC3_BOVIN	DnaJ homolog subfamily C member 3	DNAJC3	F1N036;Q27968	Bos taurus	0	0	0	38664.9	54061.2	38200.5	1e-06	0	43642.2	0	#NUM!
C / A	C	A	Q3B7N2	Q3B7N2	ACTN1_BOVIN	Alpha-actinin-1	ACTN1	Q3B7N2	Bos taurus	672665	434856	595006	1.05547e+06	868564	1085063	0.0114196	567509	1.00303e+06	0.565793	-1.77
C / A	C	A	A0A3Q1MSA5	A0A3Q1MSA5	A0A3Q1MSA5_BOVIN	VPS26, retromer complex component B	VPS26B	A0A3Q1MSA5	Bos taurus	144597	91156.6	127886	55146.8	44882.7	67544.8	0.0389208	121213	55858.1	2.17002	2.17
C / A	C	A	A5PJL4	A5PJL4	A5PJL4_BOVIN	Ribosomal protein S6 kinase	RPS6KA3	A5PJL4	Bos taurus	593801	431289	663418	291739	236924	255635	0.041991	562836	261432	2.15289	2.15
C / A	C	A	P00978	P00978	AMBP_BOVIN	Protein AMBP	AMBP	P00978	Bos taurus	0	0	0	107997	180094	344222	1e-06	0	210771	0	#NUM!
C / A	C	A	P21793	P21793	PGS2_BOVIN	Decorin	DCN	P21793	Bos taurus	1.42764e+06	1.23193e+06	1.35785e+06	1.8594e+06	1.66113e+06	1.86069e+06	0.00720382	1.33914e+06	1.79374e+06	0.746561	-1.34
C / A	C	A	Q08DS7	Q08DS7	AP1B1_BOVIN	AP-1 complex subunit beta-1	AP2B1	Q08DS7	Bos taurus	206246	28966.6	43316.1	850507	1.31383e+06	659210	0.0397415	92843	941183	0.098645	-10.14
C / A	C	A	A2VE52	A2VE52	ORN_BOVIN	Oligoribonuclease, mitochondrial	REXO2	A2VE52	Bos taurus	57066.6	65219.8	105556	188166	175660	122176	0.0304596	75947.4	162001	0.468809	-2.13
C / A	C	A	F6QND5;P02672	F6QND5;P02672	F6QND5_BOVIN;FIBA_BOVIN	Fibrinogen alpha chain	FGA	F6QND5;P02672	Bos taurus	723947	1.16589e+06	723105	1.72887e+06	2.32578e+06	1.51218e+06	0.0346565	870982	1.85561e+06	0.469378	-2.13
C / A	C	A	Q1LZ74	Q1LZ74	OARD1_BOVIN	ADP-ribose glycohydrolase OARD1	OARD1	Q1LZ74	Bos taurus	193177	245330	258027	171025	129953	179651	0.048862	232178	160209	1.44922	1.45
C / A	C	A	Q5E9F7	Q5E9F7	COF1_BOVIN	Cofilin-1	CFL1	Q5E9F7	Bos taurus	772321	674696	842241	1.12383e+06	1214074	1.13847e+06	0.00469572	763086	1.15879e+06	0.65852	-1.52
C / A	C	A	A0A3Q1MJK1;O02739	A0A3Q1MJK1;O02739	A0A3Q1MJK1_BOVIN;SPB6_BOVIN	Serpin B6	SERPINB6	A0A3Q1MJK1;O02739	Bos taurus	323050	358409	356146	667117	831834	684464	0.0148192	345868	727805	0.475221	-2.1
C / A	C	A	Q3SZ73	Q3SZ73	ABHDB_BOVIN	Protein ABHD11	ABHD11	Q3SZ73	Bos taurus	81935.1	94149.3	93726.5	57099.3	46259.7	70897	0.0276381	89937	58085.3	1.54836	1.55
C / A	C	A	A0A3Q1LGY9	A0A3Q1LGY9	A0A3Q1LGY9_BOVIN	Angiotensinogen	AGT	A0A3Q1LGY9	Bos taurus	73033.3	23873.9	24977	163258	99639.4	147206	0.0192457	40628	136701	0.297203	-3.36
C / A	C	A	A0A3Q1MXL6	A0A3Q1MXL6	A0A3Q1MXL6_BOVIN	Kinesin-like protein	KIF5B	A0A3Q1MXL6	Bos taurus	1.17387e+06	1.53445e+06	1.40204e+06	856774	735154	766772	0.0215751	1.37012e+06	786234	1.74264	1.74
C / A	C	A	Q3ZBV2	Q3ZBV2	DD19A_BOVIN	ATP-dependent RNA helicase DDX19A	DDX19A	Q3ZBV2	Bos taurus	736544	803856	951271	558188	635488	481553	0.0291267	830557	558410	1.48736	1.49
C / A	C	A	A3KN51	A3KN51	A3KN51_BOVIN	TSG101 protein	TSG101	A3KN51	Bos taurus	40256.4	55039.4	26242.9	92889.1	73068.5	73431.4	0.0226306	40512.9	79796.3	0.507704	-1.97
C / A	C	A	Q2KJA9	Q2KJA9	Q2KJA9_BOVIN	Endothelial cell adhesion molecule	ESAM	Q2KJA9	Bos taurus	110012	85918.4	73665.2	130190	135742	148522	0.0282573	89865.2	138151	0.650483	-1.54
C / A	C	A	Q3MHY1	Q3MHY1	CSRP1_BOVIN	Cysteine and glycine-rich protein 1	CSRP1	Q3MHY1	Bos taurus	239450	201368	316513	338000	411486	479379	0.0425548	252443	409621	0.616285	-1.62
C / A	C	A	A0A3Q1LX10	A0A3Q1LX10	A0A3Q1LX10_BOVIN	Regulator of chromosome condensation 1	RCC1	A0A3Q1LX10	Bos taurus	155325	138027	165986	87901	111487	125257	0.0334181	153113	108215	1.4149	1.41
C / A	C	A	P50227	P50227	ST1A1_BOVIN	Sulfotransferase 1A1	SULT1A1	P50227	Bos taurus	0	0	0	21099.9	87874.4	33364	1e-06	0	47446.1	0	#NUM!
C / A	C	A	P00921	P00921	CAH2_BOVIN	Carbonic anhydrase 2	CA2	P00921	Bos taurus	1.06665e+06	654117	888951	1.59216e+06	1.6336e+06	1.29945e+06	0.0163593	869908	1.50841e+06	0.576707	-1.73
C / A	C	A	A0A3Q1MB37	A0A3Q1MB37	A0A3Q1MB37_BOVIN	Acyl-CoA synthetase short chain family member 2	ACSS2	A0A3Q1MB37	Bos taurus	0	0	0	109417	1	71364.1	1e-06	0	60260.6	0	#NUM!
C / A	C	A	E1BDV7	E1BDV7	E1BDV7_BOVIN	N(alpha)-acetyltransferase 25, NatB auxiliary subunit	NAA25	E1BDV7	Bos taurus	82761.8	76084.7	118329	239007	206979	313656	0.023629	92391.8	253214	0.364876	-2.74
C / A	C	A	G3MZ59	G3MZ59	G3MZ59_BOVIN	Tetratricopeptide repeat domain 9	TTC9	G3MZ59	Bos taurus	91112	47718.7	81108.2	139468	110034	115533	0.0442064	73313	121678	0.602515	-1.66
C / A	C	A	Q58D62	Q58D62	FETUB_BOVIN	Fetuin-B	FETUB	Q58D62	Bos taurus	45491.1	31915.7	42403	97605.5	104615	101055	0.00104944	39936.6	101092	0.395053	-2.53
C / A	C	A	E1BDM8	E1BDM8	E1BDM8_BOVIN	DEAD-box helicase 6	DDX6	E1BDM8	Bos taurus	510785	543725	562412	376108	268118	273187	0.0118472	538974	305804	1.76248	1.76
C / A	C	A	Q1JQA5	Q1JQA5	NENF_BOVIN	Neudesin	NENF	Q1JQA5	Bos taurus	36287.7	443934	851581	0	0	0	1e-06	443934	0	#NUM!	#NUM!
C / A	C	A	A0A3Q1LJJ5	A0A3Q1LJJ5	A0A3Q1LJJ5_BOVIN	Clustered mitochondria protein homolog	CLUH	A0A3Q1LJJ5	Bos taurus	106824	1	25882.7	0	0	0	1e-06	44235.9	0	#NUM!	#NUM!
C / A	C	A	A0A3Q1LX83;Q3T0Y5	A0A3Q1LX83;Q3T0Y5	A0A3Q1LX83_BOVIN;PSA2_BOVIN	Proteasome subunit alpha type;Proteasome subunit alpha type-2	;PSMA2	A0A3Q1LX83;Q3T0Y5	Bos taurus	507769	506053	415938	714498	639086	790844	0.014437	476587	714809	0.666733	-1.5
C / A	C	A	E1BJH7	E1BJH7	E1BJH7_BOVIN	Ribokinase	RBKS	E1BJH7	Bos taurus	9880.73	7333.56	6296.74	0	0	0	1e-06	7837.01	0	#NUM!	#NUM!
C / A	C	A	Q2YDE3	Q2YDE3	GOT1B_BOVIN	Vesicle transport protein GOT1B	GOLT1B	Q2YDE3	Bos taurus	132960	150171	122847	91993	89654.2	102936	0.0210426	135326	94861.1	1.42657	1.43
C / A	C	A	A0A3Q1MM18	A0A3Q1MM18	A0A3Q1MM18_BOVIN	Small nuclear ribonucleoprotein D3 polypeptide	SNRPD3	A0A3Q1MM18	Bos taurus	253742	209862	161480	298522	292008	360954	0.0360521	208361	317161	0.656957	-1.52
C / A	C	A	E1BGJ0	E1BGJ0	E1BGJ0_BOVIN	LDL receptor related protein 1	LRP1	E1BGJ0	Bos taurus	564224	733190	902157	269278	283300	276289	0.0424588	733190	276289	2.6537	2.65
C / A	C	A	Q5EA79	Q5EA79	GALM_BOVIN	Aldose 1-epimerase	GALM	Q5EA79	Bos taurus	0	0	0	176945	86558	114081	1e-06	0	125861	0	#NUM!
C / A	C	A	F1N703	F1N703	F1N703_BOVIN	Ubiquitin protein ligase E3C	UBE3C	F1N703	Bos taurus	210274	294654	238174	82197.9	43701.2	174485	0.0409142	247700	100128	2.47384	2.47
C / A	C	A	P81623	P81623	ERP29_BOVIN	Endoplasmic reticulum resident protein 29	ERP29	P81623	Bos taurus	440729	555148	506826	318413	291841	375374	0.016641	500901	328543	1.52461	1.52
C / A	C	A	A6H770	A6H770	SI11A_BOVIN	Small integral membrane protein 11A	SMIM11A	A6H770	Bos taurus	1.24564e+06	1.40463e+06	1048245	679969	649534	966446	0.0322086	1.23284e+06	765316	1.61089	1.61
C / A	C	A	F1MLI8	F1MLI8	F1MLI8_BOVIN	Podocalyxin like	PODXL	F1MLI8	Bos taurus	0	0	0	119250	165027	148824	1e-06	0	144367	0	#NUM!
C / A	C	A	A0A3Q1MSR8	A0A3Q1MSR8	A0A3Q1MSR8_BOVIN	Dynein light chain Tctex-type 3	DYNLT3	A0A3Q1MSR8	Bos taurus	129695	130325	107413	160058	176057	179310	0.00747268	122478	171808	0.712875	-1.4
C / A	C	A	E1BEW5	E1BEW5	E1BEW5_BOVIN	Protein phosphatase	PPTC7	E1BEW5	Bos taurus	0	0	0	15795.5	15712.9	15630.2	1e-06	0	15712.9	0	#NUM!
C / A	C	A	P81644	P81644	APOA2_BOVIN	Apolipoprotein A-II	APOA2	P81644	Bos taurus	195602	241224	284032	109278	103957	142890	0.0257116	240286	118709	2.02417	2.02
C / A	C	A	A0A3Q1MXF1	A0A3Q1MXF1	A0A3Q1MXF1_BOVIN	Thymocyte nuclear protein 1	THYN1	A0A3Q1MXF1	Bos taurus	32520	45042.9	57565.7	7606.04	54.858	1	0.0187759	45042.9	2553.97	17.6364	17.64
C / A	C	A	Q3T132	Q3T132	LTOR2_BOVIN	Ragulator complex protein LAMTOR2	LAMTOR2	Q3T132	Bos taurus	107138	141746	90870.1	70166	21356.2	61878.7	0.0436748	113252	51133.6	2.21482	2.21
C / A	C	A	A7MB71	A7MB71	AT1B4_BOVIN	Protein ATP1B4	ATP1B4	A7MB71	Bos taurus	175645	208945	164193	100650	61646	107068	0.0089007	182927	89788	2.03732	2.04
C / A	C	A	F1MJ70	F1MJ70	F1MJ70_BOVIN	Heat shock protein family A (Hsp70) member 12A	HSPA12A	F1MJ70	Bos taurus	0	0	0	4547.14	17643.1	9971.67	1e-06	0	10720.6	0	#NUM!
C / A	C	A	A0A3Q1MSB2	A0A3Q1MSB2	A0A3Q1MSB2_BOVIN	A-kinase anchoring protein 12	AKAP12	A0A3Q1MSB2	Bos taurus	1	27770	27281.4	44250.1	59901.4	53117.7	0.0467752	18350.8	52423.1	0.350052	-2.86
C / A	C	A	A4IFN7	A4IFN7	A4IFN7_BOVIN	UBE3A protein	UBE3A	A4IFN7	Bos taurus	173028	109001	101454	295318	204879	259663	0.0236366	127828	253287	0.504675	-1.98
C / A	C	A	Q2YDJ4	Q2YDJ4	HINT3_BOVIN	Histidine triad nucleotide-binding protein 3	HINT3	Q2YDJ4	Bos taurus	134243	172939	135858	59039.9	4160.26	70595.3	0.0187538	147680	44598.5	3.31133	3.31
C / A	C	A	A0A3Q1MFR6	A0A3Q1MFR6	A0A3Q1MFR6_BOVIN	Uncharacterized protein	TMED2	A0A3Q1MFR6	Bos taurus	141407	153539	196081	109108	65565.9	71961.3	0.0201819	163676	82211.7	1.99091	1.99
C / A	C	A	H7BWW1	H7BWW1	H7BWW1_BOVIN	Solute carrier family 25 member 46	SLC25A46	H7BWW1	Bos taurus	117734	139811	179699	1	72275.6	31323.4	0.0164138	145748	34533.3	4.2205	4.22
C / A	C	A	O46411	O46411	5NTC_BOVIN	Cytosolic purine 5'-nucleotidase	NT5C2	O46411	Bos taurus	9528.61	18935.1	14231.8	78415.3	121660	100038	0.0169213	14231.8	100038	0.142265	-7.03
C / A	C	A	F1MH61	F1MH61	F1MH61_BOVIN	Family with sequence similarity 98 member B	FAM98B	F1MH61	Bos taurus	0	0	0	11129.3	21427.6	1	1e-06	0	10852.6	0	#NUM!
C / A	C	A	Q0VCX7	Q0VCX7	Q0VCX7_BOVIN	Malic enzyme	ME3	Q0VCX7	Bos taurus	82864.3	97755.4	51155.2	260752	201419	152516	0.038891	77258.3	204896	0.377062	-2.65
C / A	C	A	A0A452DIL8;E1BJB1;Q6B856	A0A452DIL8;E1BJB1;Q6B856	A0A452DIL8_BOVIN;E1BJB1_BOVIN;TBB2B_BOVIN	Tubulin beta chain;Tubulin beta chain;Tubulin beta-2B chain	TUBB2B;TUBB2A;TUBB2B	A0A452DIL8;E1BJB1;Q6B856	Bos taurus	1.60225e+06	2.07632e+06	1.69852e+06	710529	1.32458e+06	889788	0.0269718	1.79236e+06	974965	1.83839	1.84
C / A	C	A	A0A3Q1MPV7	A0A3Q1MPV7	A0A3Q1MPV7_BOVIN	Protein phosphatase 1 regulatory subunit	PPP1R12A	A0A3Q1MPV7	Bos taurus	18833.9	7889.14	13361.5	27142.7	28761.7	28957.5	0.0383948	13361.5	28287.3	0.472351	-2.12
C / A	C	A	F1ML34;Q3ZBM5	F1ML34;Q3ZBM5	F1ML34_BOVIN;SNX5_BOVIN	Sorting nexin;Sorting nexin-5	;SNX5	F1ML34;Q3ZBM5	Bos taurus	0	0	0	1	5066.32	2533.66	1e-06	0	2533.66	0	#NUM!
C / A	C	A	Q3ZCC9	Q3ZCC9	SEC13_BOVIN	Protein SEC13 homolog	SEC13	Q3ZCC9	Bos taurus	0	0	0	19960.1	19429.1	57861.4	1e-06	0	32416.8	0	#NUM!
C / A	C	A	Q3SZI4	Q3SZI4	1433T_BOVIN	14-3-3 protein theta	YWHAQ	Q3SZI4	Bos taurus	0	0	0	59799.8	29900.4	1	1e-06	0	29900.4	0	#NUM!
C / A	C	A	P60519	P60519	GBRL2_BOVIN	Gamma-aminobutyric acid receptor-associated protein-like 2	GABARAPL2	P60519	Bos taurus	0	0	0	194699	275184	114215	1e-06	0	194699	0	#NUM!
C / A	C	A	A0A3Q1N716	A0A3Q1N716	A0A3Q1N716_BOVIN	KIAA1217	KIAA1217	A0A3Q1N716	Bos taurus	0	0	0	404402	804401	4403.03	1e-06	0	404402	0	#NUM!
C / A	C	A	A7MB43	A7MB43	MTMR9_BOVIN	Myotubularin-related protein 9	MTMR9	A7MB43	Bos taurus	49108.5	56960.7	41311	14963.1	3548.82	26377.4	0.0168124	49126.8	14963.1	3.28319	3.28
C / A	C	A	Q0VC50	Q0VC50	RT4I1_BOVIN	Reticulon-4-interacting protein 1, mitochondrial	RTN4IP1	Q0VC50	Bos taurus	134977	153160	171343	266345	290886	241805	0.00400636	153160	266345	0.575044	-1.74
C / A	C	A	F1MDA6	F1MDA6	F1MDA6_BOVIN	Vacuolar protein sorting 45 homolog	VPS45	F1MDA6	Bos taurus	59764.9	67671.1	71892.3	34589.2	22551.6	46626.8	0.0270525	66442.8	34589.2	1.92091	1.92
C / A	C	A	A2VE17;Q28046	A2VE17;Q28046	A2VE17_BOVIN;ADSV_BOVIN	Adseverin	SCIN	A2VE17;Q28046	Bos taurus	38273.7	33934.4	8062.1	0	0	0	1e-06	26756.7	0	#NUM!	#NUM!
C / A	C	A	A7YY28	A7YY28	ABHEB_BOVIN	Protein ABHD14B	ABHD14B	A7YY28	Bos taurus	189515	37284	42880.3	0	0	0	1e-06	89893.2	0	#NUM!	#NUM!
C / A	C	A	Q6Y1E2	Q6Y1E2	PLP2_BOVIN	Proteolipid protein 2	PLP2	Q6Y1E2	Bos taurus	151195	145411	156980	0	0	0	1e-06	151195	0	#NUM!	#NUM!

## Sheet: -38℃ vs. CON (D vs. A)
Comparison (group1/group2)	Condition Numerator	Condition Denominator	Group	ProteinGroups	ProteinNames	ProteinDescriptions	Genes	UniProtIds	Organisms	D.1	D.2	D.3	A.1	A.2	A.3	P Value	D	A	Fold Change Ratio	Fold Change
D / A	D	A	F1N719	F1N719	F1N719_BOVIN	Serine/threonine-protein phosphatase	PPP5C	F1N719	Bos taurus	969575	1298399	1.15669e+06	281846	356056	321114	0.0103132	1.14155e+06	319672	3.57102	3.57
D / A	D	A	P00847	P00847	ATP6_BOVIN	ATP synthase subunit a	MT-ATP6	P00847	Bos taurus	713540	914862	873844	1.60722e+06	1.3187e+06	1.52431e+06	0.00494152	834082	1.48341e+06	0.562274	-1.78
D / A	D	A	A6QLL2	A6QLL2	A6QLL2_BOVIN	MTX2 protein	MTX2	A6QLL2	Bos taurus	511050	410525	352210	799437	618879	680329	0.0180657	424595	699548	0.606956	-1.65
D / A	D	A	F1MKB7	F1MKB7	F1MKB7_BOVIN	Uncharacterized protein	GSTO1	F1MKB7	Bos taurus	0	0	0	292769	90367.3	268908	1e-06	0	217348	0	#NUM!
D / A	D	A	P37980	P37980	IPYR_BOVIN	Inorganic pyrophosphatase	PPA1	P37980	Bos taurus	195352	207773	215215	295064	322228	304060	0.000812288	206113	307117	0.671122	-1.49
D / A	D	A	Q9TS87	Q9TS87	TAGL_BOVIN	Transgelin	TAGLN	Q9TS87	Bos taurus	1.44961e+06	1.26747e+06	1.26736e+06	758067	1.09556e+06	1.02543e+06	0.0480722	1.32815e+06	959684	1.38394	1.38
D / A	D	A	A0A3Q1LM14	A0A3Q1LM14	A0A3Q1LM14_BOVIN	Uncharacterized protein	SELENOO	A0A3Q1LM14	Bos taurus	71369.5	58879.5	70489.7	28815	45523.9	23472.1	0.017674	66912.9	32603.7	2.05231	2.05
D / A	D	A	E1BPX9	E1BPX9	E1BPX9_BOVIN	Leucine rich pentatricopeptide repeat containing	LRPPRC	E1BPX9	Bos taurus	3.33532e+06	3.63976e+06	3.07095e+06	1.59572e+06	1.97909e+06	2.5069e+06	0.0192156	3.34868e+06	2.02724e+06	1.65184	1.65
D / A	D	A	P15497	P15497	APOA1_BOVIN	Apolipoprotein A-I	APOA1	P15497	Bos taurus	1.26477e+06	1.50426e+06	1310859	747698	889613	862724	0.00671156	1.35996e+06	833345	1.63193	1.63
D / A	D	A	A2VEA3	A2VEA3	ARI1_BOVIN	E3 ubiquitin-protein ligase ARIH1	ARIH1	A2VEA3	Bos taurus	128078	176741	158318	86588	93133.2	110133	0.0376327	154379	96618.2	1.59783	1.6
D / A	D	A	F1N036;Q27968	F1N036;Q27968	F1N036_BOVIN;DNJC3_BOVIN	DnaJ homolog subfamily C member 3	DNAJC3	F1N036;Q27968	Bos taurus	70441.4	89993	73809.9	38664.9	54061.2	38200.5	0.0129602	78081.4	43642.2	1.78913	1.79
D / A	D	A	P02453	P02453	CO1A1_BOVIN	Collagen alpha-1(I) chain	COL1A1	P02453	Bos taurus	1.50334e+06	1.45642e+06	1.36192e+06	855232	935953	1.03024e+06	0.00182843	1.44056e+06	940476	1.53173	1.53
D / A	D	A	A0A3Q1MYK9	A0A3Q1MYK9	A0A3Q1MYK9_BOVIN	Palladin, cytoskeletal associated protein	PALLD	A0A3Q1MYK9	Bos taurus	213682	199240	157646	87271.4	111507	84059	0.0149428	190189	94279	2.0173	2.02
D / A	D	A	A0A3Q1NN05	A0A3Q1NN05	A0A3Q1NN05_BOVIN	Uncharacterized protein	CASTOR2	A0A3Q1NN05	Bos taurus	199046	159480	234590	305787	325873	335907	0.0175537	197705	322522	0.612997	-1.63
D / A	D	A	E1BF39	E1BF39	E1BF39_BOVIN	5'-nucleotidase, cytosolic IA	NT5C1A	E1BF39	Bos taurus	1108579	718138	447774	2.34632e+06	1.62108e+06	1.8811e+06	0.0143501	758163	1.9495e+06	0.388902	-2.57
D / A	D	A	P00978	P00978	AMBP_BOVIN	Protein AMBP	AMBP	P00978	Bos taurus	0	0	0	107997	180094	344222	1e-06	0	210771	0	#NUM!
D / A	D	A	P38447	P38447	NUCG_BOVIN	Endonuclease G, mitochondrial	ENDOG	P38447	Bos taurus	246618	190140	202535	110883	155627	145303	0.027566	213098	137271	1.55239	1.55
D / A	D	A	F1MTW8;Q0VCW8	F1MTW8;Q0VCW8	F1MTW8_BOVIN;PDCL3_BOVIN	Phosducin-like protein 3	PDCL3	F1MTW8;Q0VCW8	Bos taurus	273048	217516	233617	160712	197572	129814	0.0396243	241393	162699	1.48368	1.48
D / A	D	A	Q29RH9	Q29RH9	Q29RH9_BOVIN	Transmembrane protein 109	TMEM109	Q29RH9	Bos taurus	767621	1.01255e+06	854258	510417	691517	616952	0.0422428	878142	606295	1.44837	1.45
D / A	D	A	A0A3Q1MJK1;O02739	A0A3Q1MJK1;O02739	A0A3Q1MJK1_BOVIN;SPB6_BOVIN	Serpin B6	SERPINB6	A0A3Q1MJK1;O02739	Bos taurus	273254	205800	461032	667117	831834	684464	0.0144575	313362	727805	0.430558	-2.32
D / A	D	A	A0A3Q1LRV6	A0A3Q1LRV6	A0A3Q1LRV6_BOVIN	Uncharacterized protein	LZIC	A0A3Q1LRV6	Bos taurus	203486	249853	280472	143873	65870.7	100760	0.011359	244604	103501	2.36329	2.36
D / A	D	A	F1N441	F1N441	F1N441_BOVIN	Aldehyde dehydrogenase family 16 member A1	ALDH16A1	F1N441	Bos taurus	386423	301045	569268	109827	164036	63134	0.0470252	418912	112332	3.72922	3.73
D / A	D	A	E1BNY4;P62276	E1BNY4;P62276	E1BNY4_BOVIN;RS29_BOVIN	Ribosomal protein S29;40S ribosomal protein S29	RPS29	E1BNY4;P62276	Bos taurus	0	0	0	861796	786063	760142	1e-06	0	802667	0	#NUM!
D / A	D	A	G3X8E2	G3X8E2	G3X8E2_BOVIN	Uncharacterized protein	VPS4A	G3X8E2	Bos taurus	360647	315704	406482	180167	285604	227417	0.0329146	360944	231063	1.5621	1.56
D / A	D	A	P56658	P56658	ADA_BOVIN	Adenosine deaminase	ADA	P56658	Bos taurus	132754	89023.5	68447.2	220323	141332	209484	0.0436272	96741.6	190380	0.508151	-1.97
D / A	D	A	Q28056	Q28056	ASPH_BOVIN	Aspartyl/asparaginyl beta-hydroxylase	ASPH	Q28056	Bos taurus	78129.4	92799.7	52331.5	163350	236046	155520	0.0331784	74420.2	184972	0.402333	-2.49
D / A	D	A	A0A452DJE5;Q2KIZ3	A0A452DJE5;Q2KIZ3	A0A452DJE5_BOVIN;MCEE_BOVIN	Methylmalonyl-CoA epimerase, mitochondrial;Methylmalonyl-CoA epimerase, mitochondrial	MCEE	A0A452DJE5;Q2KIZ3	Bos taurus	117225	148973	180721	332033	215052	273542	0.0455356	148973	273542	0.544607	-1.84
D / A	D	A	A5PK65	A5PK65	DOPD_BOVIN	D-dopachrome decarboxylase	DDT	A5PK65	Bos taurus	90033.2	117647	79778	149480	201272	140110	0.0484645	95819.4	163621	0.58562	-1.71
D / A	D	A	A7MBI8	A7MBI8	A7MBI8_BOVIN	NUDT9 protein	NUDT9	A7MBI8	Bos taurus	85763.2	71645.7	48376.2	196225	183011	134443	0.0154935	68595	171226	0.400611	-2.5
D / A	D	A	F1MG56	F1MG56	F1MG56_BOVIN	Serine/threonine-protein phosphatase 2A 55 kDa regulatory subunit B	PPP2R2A	F1MG56	Bos taurus	642272	682626	566570	800806	892558	779355	0.0162583	630489	824240	0.764934	-1.31
D / A	D	A	P04896	P04896	GNAS2_BOVIN	Guanine nucleotide-binding protein G(s) subunit alpha isoforms short	GNAS	P04896	Bos taurus	6909996	7947549	7019171	5.9463e+06	4.43944e+06	5161347	0.0206109	7.29224e+06	5.18236e+06	1.40713	1.41
D / A	D	A	F1MF78	F1MF78	F1MF78_BOVIN	Spectrin repeat containing nuclear envelope protein 2	SYNE2	F1MF78	Bos taurus	187551	171607	162679	87765.1	115744	139698	0.0391072	173946	114402	1.52047	1.52
D / A	D	A	P04258;Q08E14	P04258;Q08E14	CO3A1_BOVIN;Q08E14_BOVIN	Collagen alpha-1(III) chain	COL3A1	P04258;Q08E14	Bos taurus	139084	167847	261941	31754.9	24585.1	28170	0.0483596	189624	28170	6.73141	6.73
D / A	D	A	P50227	P50227	ST1A1_BOVIN	Sulfotransferase 1A1	SULT1A1	P50227	Bos taurus	0	0	0	21099.9	87874.4	33364	1e-06	0	47446.1	0	#NUM!
D / A	D	A	P79342	P79342	S10AD_BOVIN	Protein S100-A13	S100A13	P79342	Bos taurus	300499	261944	216932	163691	138556	103198	0.0167151	259792	135149	1.92227	1.92
D / A	D	A	Q5E9F2	Q5E9F2	HMOX1_BOVIN	Heme oxygenase 1	HMOX1	Q5E9F2	Bos taurus	605354	507478	369750	155982	237504	323165	0.0437836	494194	238884	2.06876	2.07
D / A	D	A	A7E3Q8	A7E3Q8	PLST_BOVIN	Plastin-3	PLS3	A7E3Q8	Bos taurus	178287	212180	220168	124633	124537	89312.9	0.00653114	203545	112827	1.80403	1.8
D / A	D	A	F1MNK0	F1MNK0	F1MNK0_BOVIN	BCL2 like 13	BCL2L13	F1MNK0	Bos taurus	408337	360279	418651	495171	630673	523337	0.0481875	395756	549727	0.719913	-1.39
D / A	D	A	Q08DU9	Q08DU9	HP1B3_BOVIN	Heterochromatin protein 1-binding protein 3	HP1BP3	Q08DU9	Bos taurus	256982	239936	221891	187255	170992	136431	0.018653	239603	164893	1.45308	1.45
D / A	D	A	Q17QQ2	Q17QQ2	TPMT_BOVIN	Thiopurine S-methyltransferase	TPMT	Q17QQ2	Bos taurus	119979	107594	132365	15577.3	68718	41783.8	0.0218102	119979	42026.4	2.85486	2.85
D / A	D	A	A0A452DJ82;P19803	A0A452DJ82;P19803	A0A452DJ82_BOVIN;GDIR1_BOVIN	Rho GDP-dissociation inhibitor 1	ARHGDIA	A0A452DJ82;P19803	Bos taurus	1.09988e+06	976815	1.08768e+06	1.48255e+06	1444404	1.24514e+06	0.0258331	1.05479e+06	1.3907e+06	0.758464	-1.32
D / A	D	A	F1N6W9	F1N6W9	F1N6W9_BOVIN	Collagen type XVIII alpha 1 chain	COL18A1	F1N6W9	Bos taurus	155485	107353	127402	198742	180240	255567	0.0471835	130080	211516	0.614989	-1.63
D / A	D	A	Q32PB9	Q32PB9	RL38_BOVIN	60S ribosomal protein L38	RPL38	Q32PB9	Bos taurus	380208	374986	291255	123014	178291	68747.9	0.00630906	348816	123351	2.82784	2.83
D / A	D	A	Q3ZCK2	Q3ZCK2	Q3ZCK2_BOVIN	RAS like proto-oncogene A	RALA	Q3ZCK2	Bos taurus	490790	734525	548357	185709	295693	405677	0.0396292	591224	295693	1.99945	2
D / A	D	A	A0A3Q1NK97	A0A3Q1NK97	A0A3Q1NK97_BOVIN	Ubiquitin specific peptidase 47	USP47	A0A3Q1NK97	Bos taurus	199377	237220	150762	40261.7	43081.9	123606	0.0269132	195786	68983.3	2.83817	2.84
D / A	D	A	Q3SX08	Q3SX08	Q3SX08_BOVIN	EMD protein	EMD	Q3SX08	Bos taurus	354970	346862	301496	163295	204826	105328	0.0112297	334443	157816	2.11919	2.12
D / A	D	A	A0A3Q1LJJ5	A0A3Q1LJJ5	A0A3Q1LJJ5_BOVIN	Clustered mitochondria protein homolog	CLUH	A0A3Q1LJJ5	Bos taurus	16248.1	68266.3	157505	0	0	0	1e-06	80673.2	0	#NUM!	#NUM!
D / A	D	A	A0A3Q1M8B3	A0A3Q1M8B3	A0A3Q1M8B3_BOVIN	Hormone-sensitive lipase	LIPE	A0A3Q1M8B3	Bos taurus	156676	85200.4	128067	26418.6	38785.5	57524.1	0.0420993	123314	40909.4	3.01433	3.01
D / A	D	A	F1MRE5	F1MRE5	F1MRE5_BOVIN	Acyl-CoA binding domain containing 3	ACBD3	F1MRE5	Bos taurus	585100	510981	561032	338735	448307	325027	0.0248675	552371	370690	1.49012	1.49
D / A	D	A	Q3ZBI7	Q3ZBI7	ATPMD_BOVIN	ATP synthase membrane subunit DAPIT, mitochondrial	ATP5MD	Q3ZBI7	Bos taurus	3.48011e+06	2.18303e+06	2.15224e+06	4631435	5.78075e+06	4.57063e+06	0.0159045	2.60513e+06	4.99427e+06	0.521623	-1.92
D / A	D	A	P29172	P29172	TAU_BOVIN	Microtubule-associated protein tau	MAPT	P29172	Bos taurus	667521	196880	383124	964746	800426	1.2148e+06	0.0347894	415841	993324	0.418636	-2.39
D / A	D	A	Q2TBV6	Q2TBV6	CC124_BOVIN	Coiled-coil domain-containing protein 124	CCDC124	Q2TBV6	Bos taurus	1	19599.3	13714.5	105831	101015	83812.3	0.000697065	11104.9	96886.1	0.114618	-8.72
D / A	D	A	Q1RMR3	Q1RMR3	Q1RMR3_BOVIN	Cortactin	CTTN	Q1RMR3	Bos taurus	109193	60441.2	104873	2866917	5.3076e+06	3540899	0.0344019	91502.1	3.90514e+06	0.0234312	-42.68
D / A	D	A	Q5EA79	Q5EA79	GALM_BOVIN	Aldose 1-epimerase	GALM	Q5EA79	Bos taurus	0	0	0	176945	86558	114081	1e-06	0	125861	0	#NUM!
D / A	D	A	F1MW60;Q3ZBF9	F1MW60;Q3ZBF9	F1MW60_BOVIN;PLPP_BOVIN	Pyridoxal phosphate phosphatase	PDXP	F1MW60;Q3ZBF9	Bos taurus	872736	630812	427881	50668.1	43613.6	67795.6	0.0439711	643810	54025.8	11.9167	11.92
D / A	D	A	G5E6M7	G5E6M7	G5E6M7_BOVIN	Succinate dehydrogenase [ubiquinone] flavoprotein subunit, mitochondrial	SDHA	G5E6M7	Bos taurus	1.05044e+06	1.71667e+06	1.97151e+06	3.4482e+06	2.66168e+06	2879892	0.0178748	1579538	2.99659e+06	0.527112	-1.9
D / A	D	A	F1N703	F1N703	F1N703_BOVIN	Ubiquitin protein ligase E3C	UBE3C	F1N703	Bos taurus	524292	833371	678832	82197.9	43701.2	174485	0.0123205	678832	100128	6.77964	6.78
D / A	D	A	G3N1J2	G3N1J2	G3N1J2_BOVIN	Exportin 7	XPO7	G3N1J2	Bos taurus	35418.3	42469.7	28028.2	48530.6	54444.3	54551	0.0364525	35305.4	52508.6	0.672374	-1.49
D / A	D	A	Q9MYM4	Q9MYM4	LYAG_BOVIN	Lysosomal alpha-glucosidase	GAA	Q9MYM4	Bos taurus	35922.1	1	17961.5	80908.6	87417.3	93926.1	0.0134047	17961.5	87417.3	0.205469	-4.87
D / A	D	A	A0A3Q1ND98	A0A3Q1ND98	A0A3Q1ND98_BOVIN	Calcium-transporting ATPase	ATP2B1	A0A3Q1ND98	Bos taurus	77492.6	60685.5	142240	268066	198581	203727	0.0183224	93472.6	223458	0.418301	-2.39
D / A	D	A	F1MIH3	F1MIH3	F1MIH3_BOVIN	Kelch like family member 33	KLHL33	F1MIH3	Bos taurus	37215.7	50559.1	82094	97988.9	131194	164399	0.0391386	56622.9	131194	0.431598	-2.32
D / A	D	A	A0A3Q1MXC6	A0A3Q1MXC6	A0A3Q1MXC6_BOVIN	E3 ubiquitin-protein ligase	WWP2	A0A3Q1MXC6	Bos taurus	0	0	0	350529	262064	173600	1e-06	0	262064	0	#NUM!
D / A	D	A	Q5BIS9	Q5BIS9	AAKB1_BOVIN	5'-AMP-activated protein kinase subunit beta-1	PRKAB1	Q5BIS9	Bos taurus	462307	95237.4	247831	0	0	0	1e-06	268458	0	#NUM!	#NUM!
D / A	D	A	A0A3Q1NH21	A0A3Q1NH21	A0A3Q1NH21_BOVIN	Non-specific serine/threonine protein kinase	AKT2	A0A3Q1NH21	Bos taurus	0	0	0	176075	106732	67351.3	1e-06	0	116719	0	#NUM!
D / A	D	A	F1N0S9	F1N0S9	F1N0S9_BOVIN	Family with sequence similarity 98 member A	FAM98A	F1N0S9	Bos taurus	284333	405613	299448	123120	222468	102624	0.0271906	329798	149404	2.20742	2.21
D / A	D	A	F1MJ70	F1MJ70	F1MJ70_BOVIN	Heat shock protein family A (Hsp70) member 12A	HSPA12A	F1MJ70	Bos taurus	0	0	0	4547.14	17643.1	9971.67	1e-06	0	10720.6	0	#NUM!
D / A	D	A	A0A3Q1MPX6	A0A3Q1MPX6	A0A3Q1MPX6_BOVIN	Uncharacterized protein	KIF1B	A0A3Q1MPX6	Bos taurus	26892.4	19288.4	9652.08	78795	52387.2	65591.1	0.00994104	18611	65591.1	0.283742	-3.52
D / A	D	A	F1N2D3	F1N2D3	F1N2D3_BOVIN	Tight junction protein 1	TJP1	F1N2D3	Bos taurus	356343	399734	312952	1	77463	41687.4	0.000752961	356343	39717.1	8.97202	8.97
D / A	D	A	Q3ZCI1	Q3ZCI1	TM14C_BOVIN	Transmembrane protein 14C	TMEM14C	Q3ZCI1	Bos taurus	163872	201503	223086	266315	298816	362622	0.0362809	196154	309251	0.634286	-1.58
D / A	D	A	Q17QJ1	Q17QJ1	ACSF2_BOVIN	Acyl-CoA synthetase family member 2, mitochondrial	ACSF2	Q17QJ1	Bos taurus	37391.3	26636.4	48146.2	1	18510.1	12075.4	0.030773	37391.3	10195.5	3.66743	3.67
D / A	D	A	A0A452DK44;Q3ZCH5	A0A452DK44;Q3ZCH5	A0A452DK44_BOVIN;ZA2G_BOVIN	Zinc-alpha-2-glycoprotein	AZGP1	A0A452DK44;Q3ZCH5	Bos taurus	66770.9	90668.6	57749.9	22283.4	31527.2	32537	0.0377625	71729.8	28782.5	2.49213	2.49
D / A	D	A	A0A3Q1LNG7	A0A3Q1LNG7	A0A3Q1LNG7_BOVIN	Lamin B1	LMNB1	A0A3Q1LNG7	Bos taurus	89831.9	119006	83391.8	49049.9	51253.5	47466	0.0469039	97409.9	49256.5	1.97761	1.98
D / A	D	A	A0A3Q1MS08	A0A3Q1MS08	A0A3Q1MS08_BOVIN	Golgi reassembly stacking protein 2	GORASP2	A0A3Q1MS08	Bos taurus	0	0	0	154397	100391	75679.8	1e-06	0	110156	0	#NUM!
D / A	D	A	Q2T9M8	Q2T9M8	Q2T9M8_BOVIN	Synaptosomal-associated protein	SNAP23	Q2T9M8	Bos taurus	164116	235490	121956	55677.1	33602	28112.3	0.0479403	173854	39130.4	4.44293	4.44
D / A	D	A	A0A3Q1LUL4	A0A3Q1LUL4	A0A3Q1LUL4_BOVIN	Uncharacterized protein	NaN	A0A3Q1LUL4	Bos taurus	190900	210233	171568	272375	301839	242910	0.0217753	190900	272375	0.700875	-1.43
D / A	D	A	A6QPT7	A6QPT7	ERAP2_BOVIN	Endoplasmic reticulum aminopeptidase 2	ERAP2	A6QPT7	Bos taurus	0	0	0	25088.6	14934.4	35242.7	1e-06	0	25088.6	0	#NUM!
D / A	D	A	Q9N0F3	Q9N0F3	SYSM_BOVIN	Serine--tRNA ligase, mitochondrial	SARS2	Q9N0F3	Bos taurus	11462.5	16325.5	21188.4	1	1	1	0.0284139	16325.5	1	16325.5	16325.5
D / A	D	A	A2VE17;Q28046	A2VE17;Q28046	A2VE17_BOVIN;ADSV_BOVIN	Adseverin	SCIN	A2VE17;Q28046	Bos taurus	57112.9	1	1	0	0	0	1e-06	19038.3	0	#NUM!	#NUM!
D / A	D	A	E1BMJ0;P50448	E1BMJ0;P50448	E1BMJ0_BOVIN;F12AI_BOVIN	Serpin family G member 1;Factor XIIa inhibitor	SERPING1;	E1BMJ0;P50448	Bos taurus	84727.8	37779.5	46663.9	0	0	0	1e-06	56390.4	0	#NUM!	#NUM!
D / A	D	A	Q6Y1E2	Q6Y1E2	PLP2_BOVIN	Proteolipid protein 2	PLP2	Q6Y1E2	Bos taurus	121993	321749	311867	0	0	0	1e-06	251870	0	#NUM!	#NUM!
D / A	D	A	P55918	P55918	MFAP4_BOVIN	Microfibril-associated glycoprotein 4	MFAP4	P55918	Bos taurus	611038	464821	422592	0	0	0	1e-06	499484	0	#NUM!	#NUM!

## Sheet: -80℃ vs. CON (E vs. A)
Comparison (group1/group2)	Condition Numerator	Condition Denominator	Group	ProteinGroups	ProteinNames	ProteinDescriptions	Genes	UniProtIds	Organisms	E.1	E.2	E.3	A.1	A.2	A.3	P Value	E	A	Fold Change Ratio	Fold Change
E / A	E	A	A0A3Q1LW11	A0A3Q1LW11	A0A3Q1LW11_BOVIN	Eukaryotic translation initiation factor 2A	EIF2A	A0A3Q1LW11	Bos taurus	123299	82383.9	145656	220090	192075	177537	0.0288493	117113	196567	0.59579	-1.68
E / A	E	A	P00847	P00847	ATP6_BOVIN	ATP synthase subunit a	MT-ATP6	P00847	Bos taurus	1.16596e+06	851835	924152	1.60722e+06	1.3187e+06	1.52431e+06	0.0178975	980649	1.48341e+06	0.661079	-1.51
E / A	E	A	P25712	P25712	NDUV3_BOVIN	NADH dehydrogenase [ubiquinone] flavoprotein 3, mitochondrial	NDUFV3	P25712	Bos taurus	3.86709e+06	3.64303e+06	3247639	1.41367e+06	2.79607e+06	2.05529e+06	0.0467238	3.58592e+06	2.08835e+06	1.71711	1.72
E / A	E	A	P33097	P33097	AATC_BOVIN	Aspartate aminotransferase, cytoplasmic	GOT1	P33097	Bos taurus	6.01257e+06	7431451	6.45031e+06	8531366	9699451	8418035	0.0185134	6.63144e+06	8.88295e+06	0.746536	-1.34
E / A	E	A	Q58DW3	Q58DW3	RL29_BOVIN	60S ribosomal protein L29	RPL29	Q58DW3	Bos taurus	524072	458574	509324	411585	337499	268972	0.0433656	497323	339352	1.46551	1.47
E / A	E	A	Q5E951	Q5E951	TBCB_BOVIN	Tubulin-folding cofactor B	TBCB	Q5E951	Bos taurus	200122	159888	198322	125945	112476	105685	0.0189603	186111	114702	1.62256	1.62
E / A	E	A	E1B9H3	E1B9H3	E1B9H3_BOVIN	Cell cycle and apoptosis regulator 2	CCAR2	E1B9H3	Bos taurus	30952.6	248792	1	390665	451731	667230	0.0235284	93248.7	503209	0.185308	-5.4
E / A	E	A	A0A3Q1MKV0	A0A3Q1MKV0	A0A3Q1MKV0_BOVIN	KN motif and ankyrin repeat domains 3	KANK3	A0A3Q1MKV0	Bos taurus	865879	1.95863e+06	910436	2.64182e+06	2.40384e+06	3.85793e+06	0.0421955	1.24498e+06	2.96786e+06	0.419487	-2.38
E / A	E	A	A6QQR7	A6QQR7	A6QQR7_BOVIN	Glycerol-3-phosphate dehydrogenase [NAD(+)]	GPD1L	A6QQR7	Bos taurus	672210	517441	618265	208957	235043	394155	0.0131663	602639	279385	2.15702	2.16
E / A	E	A	P15497	P15497	APOA1_BOVIN	Apolipoprotein A-I	APOA1	P15497	Bos taurus	1.1733e+06	994724	1.15659e+06	747698	889613	862724	0.0204703	1.1082e+06	833345	1.32983	1.33
E / A	E	A	Q08D92	Q08D92	Q08D92_BOVIN	Acyl-CoA dehydrogenase long chain	ACADL	Q08D92	Bos taurus	1736775	1288605	1.26043e+06	326331	994123	518049	0.0342029	1.4286e+06	612834	2.33114	2.33
E / A	E	A	A0A3Q1MZ37	A0A3Q1MZ37	A0A3Q1MZ37_BOVIN	S-adenosylmethionine synthase	MAT2A	A0A3Q1MZ37	Bos taurus	97109.5	66675.6	94381.4	171513	219433	180734	0.00617653	86055.5	190560	0.451593	-2.21
E / A	E	A	P00978	P00978	AMBP_BOVIN	Protein AMBP	AMBP	P00978	Bos taurus	0	0	0	107997	180094	344222	1e-06	0	210771	0	#NUM!
E / A	E	A	A0A3Q1LZD9	A0A3Q1LZD9	A0A3Q1LZD9_BOVIN	Heterogeneous nuclear ribonucleoprotein A/B	HNRNPAB	A0A3Q1LZD9	Bos taurus	503538	485219	440324	266821	388751	260252	0.0382068	476360	305274	1.56043	1.56
E / A	E	A	F1ME62	F1ME62	F1ME62_BOVIN	Cardiomyopathy associated 5	CMYA5	F1ME62	Bos taurus	413594	513396	411623	336965	276967	322099	0.0377996	446204	312010	1.4301	1.43
E / A	E	A	Q3ZBD0	Q3ZBD0	PSMD7_BOVIN	26S proteasome non-ATPase regulatory subunit 7	PSMD7	Q3ZBD0	Bos taurus	39190188	23810168	42145136	624743	622503	22889840	0.0485576	3.50485e+07	8.0457e+06	4.35618	4.36
E / A	E	A	Q5E9F7	Q5E9F7	COF1_BOVIN	Cofilin-1	CFL1	Q5E9F7	Bos taurus	777848	876850	869178	1.12383e+06	1214074	1.13847e+06	0.00177329	841292	1.15879e+06	0.726009	-1.38
E / A	E	A	A0A3Q1MJK1;O02739	A0A3Q1MJK1;O02739	A0A3Q1MJK1_BOVIN;SPB6_BOVIN	Serpin B6	SERPINB6	A0A3Q1MJK1;O02739	Bos taurus	287095	232730	401269	667117	831834	684464	0.00432074	307031	727805	0.421859	-2.37
E / A	E	A	A1L5A6	A1L5A6	ADRM1_BOVIN	Proteasomal ubiquitin receptor ADRM1	ADRM1	A1L5A6	Bos taurus	156256	173800	143125	105959	112581	118603	0.0227249	157727	112381	1.4035	1.4
E / A	E	A	A0A3Q1LLA1	A0A3Q1LLA1	A0A3Q1LLA1_BOVIN	Protein phosphatase 1 regulatory subunit	PPP1R12B	A0A3Q1LLA1	Bos taurus	365664	421973	313606	269849	237216	225811	0.0432366	367081	244292	1.50263	1.5
E / A	E	A	A3KN51	A3KN51	A3KN51_BOVIN	TSG101 protein	TSG101	A3KN51	Bos taurus	52924.1	36595.2	44759.7	92889.1	73068.5	73431.4	0.0151102	44759.7	79796.3	0.560924	-1.78
E / A	E	A	Q2KJA9	Q2KJA9	Q2KJA9_BOVIN	Endothelial cell adhesion molecule	ESAM	Q2KJA9	Bos taurus	82895.5	79369.9	90765.1	130190	135742	148522	0.00232473	84343.5	138151	0.610515	-1.64
E / A	E	A	Q3T0G5	Q3T0G5	PLPHP_BOVIN	Pyridoxal phosphate homeostasis protein	PLPBP	Q3T0G5	Bos taurus	446217	356490	400417	507584	569415	519894	0.0179807	401041	532298	0.753415	-1.33
E / A	E	A	F1MRP0	F1MRP0	F1MRP0_BOVIN	GH3 domain containing	GHDC	F1MRP0	Bos taurus	22234.9	41007.2	31835	73476.8	64994	53778.6	0.0147191	31692.4	64083.1	0.494551	-2.02
E / A	E	A	F2Z4C6;Q95L46	F2Z4C6;Q95L46	F2Z4C6_BOVIN;IF4G2_BOVIN	Eukaryotic translation initiation factor 4 gamma 2	EIF4G2	F2Z4C6;Q95L46	Bos taurus	366026	444811	269566	522790	534240	611296	0.0406034	360134	556109	0.647597	-1.54
E / A	E	A	P04258;Q08E14	P04258;Q08E14	CO3A1_BOVIN;Q08E14_BOVIN	Collagen alpha-1(III) chain	COL3A1	P04258;Q08E14	Bos taurus	0	0	0	31754.9	24585.1	28170	1e-06	0	28170	0	#NUM!
E / A	E	A	Q5E9F2	Q5E9F2	HMOX1_BOVIN	Heme oxygenase 1	HMOX1	Q5E9F2	Bos taurus	499437	344477	506187	155982	237504	323165	0.0424279	450034	238884	1.8839	1.88
E / A	E	A	Q24K16	Q24K16	PTGR3_BOVIN	Prostaglandin reductase-3	ZADH2	Q24K16	Bos taurus	270227	291832	236365	187595	168960	213593	0.0231155	266141	190050	1.40038	1.4
E / A	E	A	Q3SZE9	Q3SZE9	TBCC_BOVIN	Tubulin-specific chaperone C	TBCC	Q3SZE9	Bos taurus	1	1	1	42057.8	63541.8	52799.8	0.0135182	1	52799.8	1.89395e-05	-52799.8
E / A	E	A	A0A452DJ82;P19803	A0A452DJ82;P19803	A0A452DJ82_BOVIN;GDIR1_BOVIN	Rho GDP-dissociation inhibitor 1	ARHGDIA	A0A452DJ82;P19803	Bos taurus	814790	1.12286e+06	939336	1.48255e+06	1444404	1.24514e+06	0.0218444	958996	1.3907e+06	0.689579	-1.45
E / A	E	A	Q0III3	Q0III3	DC1I2_BOVIN	Cytoplasmic dynein 1 intermediate chain 2	DYNC1I2	Q0III3	Bos taurus	149692	148706	162832	131129	97169.8	114681	0.03793	153744	114326	1.34478	1.34
E / A	E	A	Q1JQA5	Q1JQA5	NENF_BOVIN	Neudesin	NENF	Q1JQA5	Bos taurus	1934201	894085	2.48773e+06	0	0	0	1e-06	1.772e+06	0	#NUM!	#NUM!
E / A	E	A	Q3SX08	Q3SX08	Q3SX08_BOVIN	EMD protein	EMD	Q3SX08	Bos taurus	331317	316986	299362	163295	204826	105328	0.0232218	315888	157816	2.00162	2
E / A	E	A	A0A3Q1LJJ5	A0A3Q1LJJ5	A0A3Q1LJJ5_BOVIN	Clustered mitochondria protein homolog	CLUH	A0A3Q1LJJ5	Bos taurus	173618	33730.5	69367.4	0	0	0	1e-06	92238.7	0	#NUM!	#NUM!
E / A	E	A	E1BLD1	E1BLD1	E1BLD1_BOVIN	HECT domain E3 ubiquitin protein ligase 1	HECTD1	E1BLD1	Bos taurus	36871.9	33657.7	38728.3	63354.1	55022.7	47560.3	0.0427651	36419.3	55312.4	0.658429	-1.52
E / A	E	A	P58108	P58108	AAKG1_BOVIN	5'-AMP-activated protein kinase subunit gamma-1	PRKAG1	P58108	Bos taurus	892631	864319	750367	569782	420974	497635	0.00511741	835772	496130	1.68458	1.68
E / A	E	A	Q3ZC13	Q3ZC13	AP2M1_BOVIN	AP-2 complex subunit mu	AP2M1	Q3ZC13	Bos taurus	0	0	0	82228.4	18620.1	41580.1	1e-06	0	47476.2	0	#NUM!
E / A	E	A	P00126	P00126	QCR6_BOVIN	Cytochrome b-c1 complex subunit 6, mitochondrial	UQCRH	P00126	Bos taurus	2.51368e+06	3.09502e+06	3.54061e+06	4.06749e+06	4591828	4343251	0.031744	3.04977e+06	4.33419e+06	0.703654	-1.42
E / A	E	A	P29172	P29172	TAU_BOVIN	Microtubule-associated protein tau	MAPT	P29172	Bos taurus	93892.7	617985	462100	964746	800426	1.2148e+06	0.0406974	391326	993324	0.393956	-2.54
E / A	E	A	E1BJH7	E1BJH7	E1BJH7_BOVIN	Ribokinase	RBKS	E1BJH7	Bos taurus	17760.6	10687.3	3614.06	0	0	0	1e-06	10687.3	0	#NUM!	#NUM!
E / A	E	A	F1MWM6;Q1LZE1	F1MWM6;Q1LZE1	F1MWM6_BOVIN;KCMF1_BOVIN	E3 ubiquitin-protein ligase KCMF1	KCMF1	F1MWM6;Q1LZE1	Bos taurus	0	0	0	75302.2	105898	30124.8	1e-06	0	70441.5	0	#NUM!
E / A	E	A	Q1RMR3	Q1RMR3	Q1RMR3_BOVIN	Cortactin	CTTN	Q1RMR3	Bos taurus	151693	68669.8	63196.6	2866917	5.3076e+06	3540899	0.0343302	94519.9	3.90514e+06	0.024204	-41.32
E / A	E	A	Q3ZBD2	Q3ZBD2	ARP10_BOVIN	Actin-related protein 10	ACTR10	Q3ZBD2	Bos taurus	191982	107444	149713	0	0	0	1e-06	149713	0	#NUM!	#NUM!
E / A	E	A	A6QL68	A6QL68	A6QL68_BOVIN	CLYBL protein	CLYBL	A6QL68	Bos taurus	108788	130261	92487	39726.4	80319.9	63057.4	0.0360259	110512	61034.6	1.81065	1.81
E / A	E	A	G3N1J2	G3N1J2	G3N1J2_BOVIN	Exportin 7	XPO7	G3N1J2	Bos taurus	38662.2	31598.4	43885.5	48530.6	54444.3	54551	0.0352934	38048.7	52508.6	0.724618	-1.38
E / A	E	A	Q2HJB0	Q2HJB0	MBLC1_BOVIN	Metallo-beta-lactamase domain-containing protein 1	MBLAC1	Q2HJB0	Bos taurus	121155	43635.4	82395.1	225245	207736	131475	0.0475515	82395.1	188152	0.437917	-2.28
E / A	E	A	F1MU23;Q08DG4	F1MU23;Q08DG4	F1MU23_BOVIN;FBXL8_BOVIN	F-box/LRR-repeat protein 8	FBXL8	F1MU23;Q08DG4	Bos taurus	8700.6	1	12533.6	34968.8	21639.1	36444.5	0.0180408	7078.4	31017.4	0.228207	-4.38
E / A	E	A	F1N647;Q71SP7	F1N647;Q71SP7	F1N647_BOVIN;FAS_BOVIN	Fatty acid synthase	FASN	F1N647;Q71SP7	Bos taurus	0	0	0	31326	17648.8	24487.4	1e-06	0	24487.4	0	#NUM!
E / A	E	A	Q08DE1	Q08DE1	CCG1_BOVIN	Voltage-dependent calcium channel gamma-1 subunit	CACNG1	Q08DE1	Bos taurus	397625	575602	257808	813165	941859	751352	0.0242359	410345	835459	0.491161	-2.04
E / A	E	A	Q9MYM4	Q9MYM4	LYAG_BOVIN	Lysosomal alpha-glucosidase	GAA	Q9MYM4	Bos taurus	22367.1	1	1	80908.6	87417.3	93926.1	0.00257339	7456.37	87417.3	0.0852963	-11.72
E / A	E	A	A0A3Q1ND98	A0A3Q1ND98	A0A3Q1ND98_BOVIN	Calcium-transporting ATPase	ATP2B1	A0A3Q1ND98	Bos taurus	104423	82401.1	55061.1	268066	198581	203727	0.00911424	80628.4	223458	0.360822	-2.77
E / A	E	A	F1N3P8;Q5EA46	F1N3P8;Q5EA46	F1N3P8_BOVIN;CREL1_BOVIN	Cysteine-rich with EGF-like domain protein 1	CRELD1	F1N3P8;Q5EA46	Bos taurus	95616.9	78014.9	69252.3	102277	117579	108392	0.0478412	80961.3	109416	0.73994	-1.35
E / A	E	A	Q5BIS9	Q5BIS9	AAKB1_BOVIN	5'-AMP-activated protein kinase subunit beta-1	PRKAB1	Q5BIS9	Bos taurus	290503	347411	404320	0	0	0	1e-06	347411	0	#NUM!	#NUM!
E / A	E	A	A0A3Q1LJI0;Q58D91	A0A3Q1LJI0;Q58D91	A0A3Q1LJI0_BOVIN;CAR19_BOVIN	Caspase recruitment domain-containing protein 19	CARD19	A0A3Q1LJI0;Q58D91	Bos taurus	31493.8	31723.5	33549.7	16245	6168.02	15942	0.0240749	32255.7	12785	2.52293	2.52
E / A	E	A	E1BEW5	E1BEW5	E1BEW5_BOVIN	Protein phosphatase	PPTC7	E1BEW5	Bos taurus	108979	113073	117167	15795.5	15712.9	15630.2	0.000586872	113073	15712.9	7.19618	7.2
E / A	E	A	F1N0S9	F1N0S9	F1N0S9_BOVIN	Family with sequence similarity 98 member A	FAM98A	F1N0S9	Bos taurus	311150	506295	397655	123120	222468	102624	0.0251186	405033	149404	2.71099	2.71
E / A	E	A	P81644	P81644	APOA2_BOVIN	Apolipoprotein A-II	APOA2	P81644	Bos taurus	206115	177136	242706	109278	103957	142890	0.0221233	208653	118709	1.75769	1.76
E / A	E	A	F2Z4J5;Q3ZC12	F2Z4J5;Q3ZC12	F2Z4J5_BOVIN;EIF3G_BOVIN	Eukaryotic translation initiation factor 3 subunit G	EIF3G	F2Z4J5;Q3ZC12	Bos taurus	0	0	0	330680	180519	105923	1e-06	0	205707	0	#NUM!
E / A	E	A	P11017	P11017	GBB2_BOVIN	Guanine nucleotide-binding protein G(I)/G(S)/G(T) subunit beta-2	GNB2	P11017	Bos taurus	228606	231591	237411	141770	127073	112375	0.00359361	232536	127073	1.82995	1.83
E / A	E	A	F1MKS5	F1MKS5	F1MKS5_BOVIN	Histidine-rich glycoprotein	HRG	F1MKS5	Bos taurus	45309	49793	56116.7	23235.8	24160.2	25084.6	0.0121698	50406.2	24160.2	2.08633	2.09
E / A	E	A	A0A3Q1LUG9	A0A3Q1LUG9	A0A3Q1LUG9_BOVIN	Uncharacterized protein	TXNDC5	A0A3Q1LUG9	Bos taurus	81511.3	65529.6	96040.5	37941.9	1	31526.5	0.0195518	81027.1	23156.5	3.49911	3.5
E / A	E	A	Q0P592	Q0P592	Q0P592_BOVIN	Fructosamine 3 kinase related protein	FN3KRP	Q0P592	Bos taurus	102806	96544.8	99675.5	53488.2	47432.1	41376.1	0.000924758	99675.5	47432.1	2.10143	2.1
E / A	E	A	A4IFT6	A4IFT6	A4IFT6_BOVIN	TMED7 protein	TMED7	A4IFT6	Bos taurus	0	0	0	58016.8	116396	124525	1e-06	0	99645.8	0	#NUM!
E / A	E	A	A0A3Q1N814;Q2T9N1	A0A3Q1N814;Q2T9N1	A0A3Q1N814_BOVIN;F1142_BOVIN	Family with sequence similarity 114 member A2;Protein FAM114A2	FAM114A2;FAM114A1	A0A3Q1N814;Q2T9N1	Bos taurus	34560.1	44640.9	65952.6	81033.4	94624.8	70241.3	0.0484559	48384.5	81966.5	0.590296	-1.69
E / A	E	A	A5D7R6	A5D7R6	A5D7R6_BOVIN	ITIH2 protein	ITIH2	A5D7R6	Bos taurus	60799.6	66362.4	63581	13986	18251.1	22516.2	0.000269311	63581	18251.1	3.48368	3.48
E / A	E	A	Q3ZC24	Q3ZC24	MARH5_BOVIN	E3 ubiquitin-protein ligase MARCH5	MARCH5	Q3ZC24	Bos taurus	0	0	0	48366.1	29906.8	53932.3	1e-06	0	44068.4	0	#NUM!
E / A	E	A	A0A452DK44;Q3ZCH5	A0A452DK44;Q3ZCH5	A0A452DK44_BOVIN;ZA2G_BOVIN	Zinc-alpha-2-glycoprotein	AZGP1	A0A452DK44;Q3ZCH5	Bos taurus	0	0	0	22283.4	31527.2	32537	1e-06	0	28782.5	0	#NUM!
E / A	E	A	Q08DF7	Q08DF7	PDE12_BOVIN	2',5'-phosphodiesterase 12	PDE12	Q08DF7	Bos taurus	62959.1	34907.9	56678.6	27203.9	1	1	0.0271042	51515.2	9068.63	5.68059	5.68
E / A	E	A	A0A3Q1MS08	A0A3Q1MS08	A0A3Q1MS08_BOVIN	Golgi reassembly stacking protein 2	GORASP2	A0A3Q1MS08	Bos taurus	0	0	0	154397	100391	75679.8	1e-06	0	110156	0	#NUM!
E / A	E	A	A5PK00;F1MT69	A5PK00;F1MT69	VPS36_BOVIN;F1MT69_BOVIN	Vacuolar protein-sorting-associated protein 36	VPS36	A5PK00;F1MT69	Bos taurus	0	0	0	66441.7	95158.3	212042	1e-06	0	124547	0	#NUM!
E / A	E	A	A0A3Q1LJU7;A0A3Q1LRM6	A0A3Q1LJU7;A0A3Q1LRM6	A0A3Q1LJU7_BOVIN;A0A3Q1LRM6_BOVIN	Mitogen-activated protein kinase	MAPK9;MAPK10	A0A3Q1LJU7;A0A3Q1LRM6	Bos taurus	138050	106237	135351	60930	39930.3	81929.7	0.0148604	126546	60930	2.07691	2.08
E / A	E	A	Q0VC50	Q0VC50	RT4I1_BOVIN	Reticulon-4-interacting protein 1, mitochondrial	RTN4IP1	Q0VC50	Bos taurus	162696	177006	169851	266345	290886	241805	0.0151807	169851	266345	0.637708	-1.57
E / A	E	A	E1BHQ9	E1BHQ9	E1BHQ9_BOVIN	Uncharacterized protein	MCAM	E1BHQ9	Bos taurus	41424	73471.2	57447.6	12528.6	11698.6	13358.5	0.0396057	57447.6	12528.6	4.58533	4.59
E / A	E	A	Q1LZA3	Q1LZA3	ASNS_BOVIN	Asparagine synthetase [glutamine-hydrolyzing]	ASNS	Q1LZA3	Bos taurus	1	1	1	0	0	0	1e-06	1	0	#NUM!	#NUM!
E / A	E	A	A2VE17;Q28046	A2VE17;Q28046	A2VE17_BOVIN;ADSV_BOVIN	Adseverin	SCIN	A2VE17;Q28046	Bos taurus	1	3491.03	6981.06	0	0	0	1e-06	3491.03	0	#NUM!	#NUM!
E / A	E	A	A7YY28	A7YY28	ABHEB_BOVIN	Protein ABHD14B	ABHD14B	A7YY28	Bos taurus	73284.5	101074	45495.1	0	0	0	1e-06	73284.5	0	#NUM!	#NUM!
E / A	E	A	Q6Y1E2	Q6Y1E2	PLP2_BOVIN	Proteolipid protein 2	PLP2	Q6Y1E2	Bos taurus	152957	140271	111814	0	0	0	1e-06	135014	0	#NUM!	#NUM!
E / A	E	A	P55918	P55918	MFAP4_BOVIN	Microfibril-associated glycoprotein 4	MFAP4	P55918	Bos taurus	292072	248815	376075	0	0	0	1e-06	305654	0	#NUM!	#NUM!
