# Supplementary material for: The Investigation of Protein Profile and Meat Quality in Bovine Longissimus thoracic Frozen under Different Temperatures by Data-Independent Acquisition (DIA) Strategy
Source: Foods. 2022 Jun 17;11(12):1791. doi: 10.3390/foods11121791 (PMC9222788; doi:10.3390/foods11121791)
Supplement: Supplementary file 1 [file foods-11-01791-s001.zip › 5-Supplementary Materials/Supplementary Table S4.xlsx]

## Sheet: BIOLOGICAL_PROCESS
Supplementary Table S3-1: GO infromation in biological process of frozen/CON comparisions
GO.ID	GO.Name	Level	FDR	P.Value	Nr.Test	IDs
GO:0055114	oxidation-reduction process	2	0.0016888	5.38638e-07	34	A0A3Q1MPG8, A0A452DIB4, A4FUZ6, A6QQR7, F1MTY9, F1MX69, F1N338, F1N441, F1N647, G3X778, G5E6M7, P00126, P00426, P04896, P15497, P25712, P42026, P48818, P81644, Q02369, Q08D92, Q08DP0, Q0VC50, Q0VC53, Q0VCX7, Q17QK8, Q24K16, Q28056, Q3SZI4, Q3ZCD7, Q5E9F2, Q8HXG6, Q95KV7, Q9MYM4
GO:0031329	regulation of cellular catabolic process	5	0.0016888	7.25174e-07	26	A0A3Q1LJU7, A0A3Q1LX83, A0A3Q1NH21, A0A452DJ98, A0A452DK61, A2VEA3, A4IFN7, A6QPJ1, A7MB43, E1B9H3, E1BPX9, F1ML34, F1MTW8, F1MX38, G3X757, P21793, P29172, P60519, Q08DF7, Q0III9, Q1RMR3, Q2KIA5, Q2KJE7, Q3SYU7, Q3T132, Q5E9F2
GO:0009894	regulation of catabolic process	4	0.0016888	7.65368e-07	29	A0A3Q1LJU7, A0A3Q1LX83, A0A3Q1MXC6, A0A3Q1NH21, A0A452DJ98, A0A452DK61, A2VEA3, A4IFN7, A6QPJ1, A7MB43, E1B9H3, E1BPX9, F1ML34, F1MTW8, F1MX38, G3X757, P21793, P29172, P60519, P81644, Q08DF7, Q0III9, Q1RMR3, Q2KIA5, Q2KJE7, Q3SYU7, Q3T132, Q5E9F2, Q95KV7
GO:0046907	intracellular transport	4	0.0016888	1.00872e-06	34	A0A3Q1MFR6, A0A3Q1MM18, A0A3Q1MSA5, A0A3Q1MSB2, A0A3Q1MXL6, A0A3Q1NH21, A0A452DII8, A4FUA8, A4IFT6, A5PK00, A7MB62, E1BNY4, F1MDA6, F1MF78, F1ML34, F1MX38, G1K192, G3N1J2, G3X757, G3X8E2, P04896, P10790, P29172, P61283, P79342, Q1RMR3, Q2T9M8, Q32PB9, Q3SYU7, Q3SZF2, Q3SZI4, Q3ZBD2, Q3ZCC9, Q95KV7
GO:0051649	establishment of localization in cell	3	0.0016888	1.23572e-06	37	A0A3Q1MFR6, A0A3Q1MM18, A0A3Q1MSA5, A0A3Q1MSB2, A0A3Q1MXL6, A0A3Q1NH21, A0A452DII8, A4FUA8, A4IFT6, A5PK00, A7MB62, E1BNY4, F1MDA6, F1MF78, F1ML34, F1MVS4, F1MX38, G1K192, G3N1J2, G3X757, G3X8E2, P04896, P10790, P29172, P61283, P79342, Q08DS7, Q1RMR3, Q2T9M8, Q32PB9, Q3SYU7, Q3SZF2, Q3SZI4, Q3ZBD2, Q3ZC13, Q3ZCC9, Q95KV7
GO:1901575	organic substance catabolic process	3	0.0016888	1.31672e-06	43	A0A3Q1LUL4, A0A3Q1LX83, A0A3Q1M8B3, A0A3Q1MXC6, A0A3Q1NK97, A1L5A6, A3KN51, A5PJC5, A6QPT7, A6QQR7, A7MBI8, E1BF39, E1BJH7, E1BNY4, F1ML34, F1MTY9, F1MU23, F1MW60, F1MX69, F1MYH8, F1N338, G3X757, G3X8E2, O46411, P15497, P33097, P33672, P38447, P48818, P56658, P81644, Q08D92, Q08DF7, Q08DP0, Q1JQD3, Q32PB9, Q3ZBD0, Q3ZC09, Q3ZC13, Q5E9F2, Q5E9H9, Q5EA79, Q9MYM4
GO:0009056	catabolic process	2	0.0016888	1.41004e-06	47	A0A3Q1LUL4, A0A3Q1LX83, A0A3Q1M8B3, A0A3Q1MXC6, A0A3Q1NK97, A0A452DK61, A1L5A6, A3KN51, A5PJC5, A5PK00, A6QPT7, A6QQR7, A7MBI8, E1BF39, E1BJH7, E1BNY4, F1ML34, F1MTY9, F1MU23, F1MW60, F1MX69, F1MYH8, F1N338, G3X757, G3X8E2, O46411, P01966, P15497, P33097, P33672, P38447, P48818, P56658, P60519, P81644, Q08D92, Q08DF7, Q08DP0, Q1JQD3, Q32PB9, Q3ZBD0, Q3ZC09, Q3ZC13, Q5E9F2, Q5E9H9, Q5EA79, Q9MYM4
GO:0044281	small molecule metabolic process	2	0.0016888	1.5687e-06	47	A0A3Q1M8B3, A0A3Q1MB37, A0A3Q1MZ37, A0A452DII8, A0A452DJE5, A3KN12, A5D7R6, A5PJC5, A6QQA9, A6QQR7, A7MBI8, E1BF39, E1BJH7, F1MLX6, F1MW60, F1MX69, F1MY45, F1N338, F1N647, G3X757, G5E6M7, O46411, P00847, P15497, P21793, P33097, P48818, P56658, P58108, P81644, Q08D92, Q08DP0, Q0VCX7, Q148D3, Q17QJ1, Q17QK8, Q1JQD3, Q1LZ74, Q1LZA3, Q24K16, Q3SZM5, Q3ZC09, Q3ZCD7, Q5BIS9, Q5E9H9, Q5EA79, Q9N0F3
GO:0044248	cellular catabolic process	3	0.0016888	1.5774e-06	43	A0A3Q1LUL4, A0A3Q1LX83, A0A3Q1M8B3, A0A3Q1MXC6, A0A3Q1NK97, A0A452DK61, A1L5A6, A3KN51, A5PJC5, A5PK00, A6QPT7, A7MBI8, E1BF39, E1BNY4, F1ML34, F1MTY9, F1MU23, F1MW60, F1MX69, F1MYH8, F1N338, G3X757, G3X8E2, O46411, P01966, P15497, P33097, P33672, P38447, P48818, P56658, P60519, P81644, Q08D92, Q08DF7, Q1JQD3, Q32PB9, Q3ZBD0, Q3ZC09, Q3ZC13, Q5E9F2, Q5E9H9, Q9MYM4
GO:0051641	cellular localization	2	0.0016888	1.60589e-06	46	A0A3Q1LJJ5, A0A3Q1MFR6, A0A3Q1MM18, A0A3Q1MS08, A0A3Q1MSA5, A0A3Q1MSB2, A0A3Q1MXL6, A0A3Q1NH21, A0A452DII8, A4FUA8, A4IFT6, A5PK00, A7MB62, E1BNY4, F1MDA6, F1MF78, F1ML34, F1MX38, F1N0S9, G1K192, G3N1J2, G3X757, G3X8E2, P02453, P04896, P10790, P29172, P61283, P79342, Q08DS7, Q0VCY0, Q1RMR3, Q2KIA5, Q2KJA9, Q2T9M8, Q32PB9, Q3SYU7, Q3SZF2, Q3SZI4, Q3T132, Q3ZBD2, Q3ZC13, Q3ZC24, Q3ZCC9, Q3ZCK2, Q95…
GO:0008152	metabolic process	1	0.00183883	2.73077e-06	132	A0A3Q1LJU7, A0A3Q1LUL4, A0A3Q1LW11, A0A3Q1LX83, A0A3Q1M8B3, A0A3Q1MB37, A0A3Q1MM18, A0A3Q1MPG8, A0A3Q1MPJ7, A0A3Q1MSB2, A0A3Q1MXC6, A0A3Q1MZ37, A0A3Q1NK97, A0A452DIB4, A0A452DII8, A0A452DJE5, A0A452DK61, A1L5A6, A2VE52, A2VEA3, A3KN12, A3KN51, A4FUZ6, A4IFM7, A4IFN7, A5D7R6, A5PJC5, A5PJL4, A5PK00, A5PK65, A6QPT7, A6QQA9, A6QQR7, A7MBI8, E1B9H3, E1BDV7, E1BEW5, E1BF39, E1BJH7, E1BLD1, E1BNY4, F1M…
GO:0044237	cellular metabolic process	2	0.00183883	2.76819e-06	120	A0A3Q1LJU7, A0A3Q1LUL4, A0A3Q1LW11, A0A3Q1LX83, A0A3Q1M8B3, A0A3Q1MB37, A0A3Q1MM18, A0A3Q1MPG8, A0A3Q1MPJ7, A0A3Q1MSB2, A0A3Q1MXC6, A0A3Q1MZ37, A0A3Q1NK97, A0A452DIB4, A0A452DII8, A0A452DJE5, A0A452DK61, A1L5A6, A2VE52, A2VEA3, A3KN12, A3KN51, A4IFM7, A4IFN7, A5D7R6, A5PJC5, A5PJL4, A5PK00, A5PK65, A6QPT7, A6QQA9, A6QQR7, A7MBI8, E1B9H3, E1BDV7, E1BEW5, E1BF39, E1BJH7, E1BLD1, E1BNY4, F1MG56, F1M…
GO:0046434	organophosphate catabolic process	5	0.00183883	3.30623e-06	10	A5PJC5, A6QQR7, A7MBI8, E1BF39, F1MW60, F1MX69, G3X757, O46411, P81644, Q3ZC09
GO:0009987	cellular process	1	0.00183883	3.40507e-06	196	A0A3Q1LJJ5, A0A3Q1LJU7, A0A3Q1LLA1, A0A3Q1LUG9, A0A3Q1LUL4, A0A3Q1LW11, A0A3Q1LX10, A0A3Q1LX83, A0A3Q1LZT9, A0A3Q1M8B3, A0A3Q1MB37, A0A3Q1MFR6, A0A3Q1MKV0, A0A3Q1MM18, A0A3Q1MPG8, A0A3Q1MPJ7, A0A3Q1MPV7, A0A3Q1MPX6, A0A3Q1MS08, A0A3Q1MSA5, A0A3Q1MSB2, A0A3Q1MSR8, A0A3Q1MXC6, A0A3Q1MXL6, A0A3Q1MZ37, A0A3Q1N9E9, A0A3Q1ND98, A0A3Q1NH21, A0A3Q1NK97, A0A3Q1NN05, A0A452DIB4, A0A452DII8, A0A452DIL8, A0A…
GO:0017144	drug metabolic process	3	0.0019093	3.7962e-06	19	A0A3Q1MB37, A0A3Q1MZ37, A0A452DII8, A3KN12, F1MLX6, F1MW60, F1MX69, F1MY45, G5E6M7, O46411, P00847, P01966, P56658, Q148D3, Q17QK8, Q17QQ2, Q1LZA3, Q3SZM5, Q3ZC09
GO:0018206	peptidyl-methionine modification	8	0.00212967	4.41478e-06	4	E1BDV7, F1N4V5, P15497, P81644
GO:0051179	localization	1	0.00232344	5.00015e-06	73	A0A3Q1LJJ5, A0A3Q1LJU7, A0A3Q1LUG9, A0A3Q1LZT9, A0A3Q1MFR6, A0A3Q1MM18, A0A3Q1MS08, A0A3Q1MSA5, A0A3Q1MSB2, A0A3Q1MTZ5, A0A3Q1MXL6, A0A3Q1ND98, A0A3Q1NH21, A0A452DII8, A1L5A6, A2VE17, A3KN51, A4FUA8, A4IFN7, A4IFT6, A5PK00, A6QLL2, A7MB62, A7MB71, E1BNY4, F1MDA6, F1MF78, F1ML34, F1MVS4, F1MWM6, F1MX38, F1N0S9, G1K192, G3N1J2, G3X757, G3X8E2, P00426, P00847, P01966, P02453, P04896, P10790, P15497,…
GO:0043436	oxoacid metabolic process	4	0.00233147	5.13412e-06	25	A0A3Q1MB37, A5D7R6, A5PJC5, F1MX69, F1MY45, F1N338, F1N647, G5E6M7, P21793, P33097, P48818, P58108, Q08D92, Q0VCX7, Q148D3, Q17QJ1, Q1JQD3, Q1LZA3, Q24K16, Q3SZM5, Q3ZC09, Q3ZCD7, Q5BIS9, Q5E9H9, Q9N0F3
GO:0043933	protein-containing complex subunit organization	3	0.00247967	5.58455e-06	36	A0A3Q1LW11, A0A3Q1LX10, A0A3Q1MFR6, A0A3Q1MM18, A0A3Q1MXL6, A0A3Q1MZ37, A0A452DIB4, A1L5A6, A3KN12, A6QL68, E1BDM8, F1MVS4, F2Z4J5, F6QND5, G3X757, G3X8E2, P02453, P04258, P15497, P42026, P60519, P81644, Q02369, Q08DS7, Q08DU9, Q2KIA5, Q2T9M8, Q2YDJ4, Q32PB9, Q3SZE9, Q3ZC13, Q3ZCC9, Q5E9F2, Q5E9F7, Q8HXG6, Q95KV7
GO:0065008	regulation of biological quality	2	0.00255849	5.89012e-06	60	A0A3Q1LGY9, A0A3Q1LUG9, A0A3Q1LX83, A0A3Q1MKV0, A0A3Q1MXL6, A0A3Q1N9E9, A0A3Q1ND98, A0A3Q1NH21, A0A452DII8, A0A452DJ82, A2VE17, A4FUA8, A6QPJ1, A6QQR7, A7MB43, A7MB62, E1B9H3, E1BMJ0, F1MDA6, F1MF78, F1ML34, F1MTW8, F1MTY9, F1MVS4, F1MW60, F1MX38, F1N338, F1N4V5, G3X757, P00921, P04896, P10790, P15497, P21793, P29172, P33097, P48818, P81644, Q08DF7, Q08DS7, Q08DU9, Q0III9, Q0VCY0, Q148D3, Q17QK8,…
GO:0022607	cellular component assembly	3	0.00260297	6.12279e-06	44	A0A3Q1LW11, A0A3Q1LX10, A0A3Q1MFR6, A0A3Q1MM18, A0A3Q1MS08, A0A3Q1MZ37, A0A452DIB4, A0A452DIL8, A1L5A6, A3KN12, A4FUA8, A5PK00, A6QL68, A7E3Q8, A7MB62, E1BDM8, F1MVS4, F1MW60, F2Z4J5, F6QND5, G1K192, G3X757, G3X8E2, P15497, P42026, P55918, P60519, P81644, Q02369, Q08DS7, Q08DU9, Q1RMR3, Q2KIA5, Q2KJA9, Q2T9M8, Q2YDJ4, Q32PB9, Q3B7N2, Q3SZE9, Q3ZC13, Q3ZCC9, Q5E9F2, Q8HXG6, Q95KV7
GO:0019752	carboxylic acid metabolic process	5	0.00275654	6.75994e-06	24	A0A3Q1MB37, A5D7R6, A5PJC5, F1MX69, F1MY45, F1N338, F1N647, G5E6M7, P33097, P48818, P58108, Q08D92, Q0VCX7, Q148D3, Q17QJ1, Q1JQD3, Q1LZA3, Q24K16, Q3SZM5, Q3ZC09, Q3ZCD7, Q5BIS9, Q5E9H9, Q9N0F3
GO:0006082	organic acid metabolic process	3	0.00291369	7.29114e-06	25	A0A3Q1MB37, A5D7R6, A5PJC5, F1MX69, F1MY45, F1N338, F1N647, G5E6M7, P21793, P33097, P48818, P58108, Q08D92, Q0VCX7, Q148D3, Q17QJ1, Q1JQD3, Q1LZA3, Q24K16, Q3SZM5, Q3ZC09, Q3ZCD7, Q5BIS9, Q5E9H9, Q9N0F3
GO:0019439	aromatic compound catabolic process	4	0.00306647	7.82694e-06	16	A5PJC5, A7MBI8, E1BF39, E1BNY4, F1MTY9, F1MW60, F1MX69, G3X757, O46411, P38447, P56658, Q08DF7, Q1JQD3, Q32PB9, Q3ZC09, Q5E9F2
GO:0051234	establishment of localization	2	0.00338618	8.81244e-06	66	A0A3Q1LUG9, A0A3Q1LZT9, A0A3Q1MFR6, A0A3Q1MM18, A0A3Q1MS08, A0A3Q1MSA5, A0A3Q1MSB2, A0A3Q1MTZ5, A0A3Q1MXL6, A0A3Q1ND98, A0A3Q1NH21, A0A452DII8, A1L5A6, A2VE17, A3KN51, A4FUA8, A4IFN7, A4IFT6, A5PK00, A6QLL2, A7MB62, A7MB71, E1BNY4, F1MDA6, F1MF78, F1ML34, F1MVS4, F1MWM6, F1MX38, G1K192, G3N1J2, G3X757, G3X8E2, P00426, P00847, P01966, P02453, P04896, P10790, P15497, P29172, P42026, P60519, P61283,…
GO:0006810	transport	3	0.00410581	1.08907e-05	64	A0A3Q1LUG9, A0A3Q1MFR6, A0A3Q1MM18, A0A3Q1MSA5, A0A3Q1MSB2, A0A3Q1MTZ5, A0A3Q1MXL6, A0A3Q1ND98, A0A3Q1NH21, A0A452DII8, A1L5A6, A2VE17, A3KN51, A4FUA8, A4IFN7, A4IFT6, A5PK00, A6QLL2, A7MB62, A7MB71, E1BNY4, F1MDA6, F1MF78, F1ML34, F1MVS4, F1MWM6, F1MX38, G1K192, G3N1J2, G3X757, G3X8E2, P00426, P00847, P01966, P02453, P04896, P10790, P15497, P29172, P42026, P60519, P61283, P79342, P81644, Q08DE1,…
GO:0006091	generation of precursor metabolites and energy	3	0.00433163	1.17065e-05	14	A0A3Q1MPG8, A0A452DIB4, A0A452DII8, F1MX69, G3X778, G5E6M7, P00126, P00426, P04896, P42026, Q02369, Q08DP0, Q3ZC09, Q9MYM4
GO:0015980	energy derivation by oxidation of organic compounds	4	0.00463273	1.27521e-05	8	A0A3Q1MPG8, G3X778, P00126, P00426, P04896, P42026, Q08DP0, Q9MYM4
GO:0090140	regulation of mitochondrial fission	7	0.00588044	1.7639e-05	4	P21793, P29172, Q2KIA5, Q3ZC24
GO:0009126	purine nucleoside monophosphate metabolic process	8	0.00588044	1.76581e-05	10	A0A452DII8, A3KN12, A7MBI8, E1BF39, F1MLX6, F1MX69, O46411, P00847, P56658, Q3ZC09
GO:0046365	monosaccharide catabolic process	5	0.0072793	2.33159e-05	4	E1BJH7, F1MX69, Q08DP0, Q5EA79
GO:0044270	cellular nitrogen compound catabolic process	4	0.00729887	2.43913e-05	15	A5PJC5, A7MBI8, E1BF39, E1BNY4, F1MTY9, F1MW60, F1MX69, G3X757, O46411, P38447, P56658, Q08DF7, Q32PB9, Q3ZC09, Q5E9F2
GO:0007005	mitochondrion organization	4	0.00729887	2.44745e-05	12	A0A3Q1LJJ5, A0A452DJ98, A0A452DK61, E1B9H3, F1MVS4, F1MX38, P29172, P60519, Q0VCY0, Q2KIA5, Q3SZI4, Q95KV7
GO:0048312	intracellular distribution of mitochondria	6	0.00750187	2.55535e-05	3	A0A3Q1LJJ5, P29172, Q2KIA5
GO:1902903	regulation of supramolecular fiber organization	5	0.00751101	2.63383e-05	13	A0A3Q1MKV0, A0A452DIL8, A2VE17, A4FUA8, A7MB62, F1MW60, P15497, P21793, P29172, Q1RMR3, Q2KJA9, Q5E9F7, Q5KR49
GO:0046700	heterocycle catabolic process	4	0.00751101	2.66894e-05	15	A5PJC5, A7MBI8, E1BF39, E1BNY4, F1MTY9, F1MW60, F1MX69, G3X757, O46411, P38447, P56658, Q08DF7, Q32PB9, Q3ZC09, Q5E9F2
GO:0051646	mitochondrion localization	4	0.00902312	3.29657e-05	5	A0A3Q1LJJ5, P29172, Q0VCY0, Q2KIA5, Q3ZBD2
GO:0051130	positive regulation of cellular component organization	5	0.00929006	3.44059e-05	25	A0A3Q1LJU7, A0A3Q1LZT9, A0A3Q1NH21, A0A452DIL8, A2VE17, A3KN51, A7MB62, F1MW60, F1N0S9, F2Z4C6, G3X757, P15497, P21793, P29172, P81644, Q08DS7, Q1RMR3, Q2KIA5, Q2NKZ1, Q3SZI4, Q3ZC13, Q3ZC24, Q3ZCK2, Q5E9F7, Q5KR49
GO:0009117	nucleotide metabolic process	7	0.00982425	3.6876e-05	16	A0A3Q1MB37, A0A452DII8, A0A452DJE5, A3KN12, A5PJC5, A6QQA9, A6QQR7, A7MBI8, E1BF39, F1MLX6, F1MX69, G3X757, O46411, P00847, P56658, Q3ZC09
GO:0032787	monocarboxylic acid metabolic process	6	0.0106223	4.12929e-05	15	A0A3Q1MB37, A5PJC5, F1MX69, F1N338, F1N647, P48818, P58108, Q08D92, Q0VCX7, Q17QJ1, Q1LZA3, Q24K16, Q3ZC09, Q3ZCD7, Q5BIS9
GO:0006753	nucleoside phosphate metabolic process	6	0.0112315	4.44067e-05	16	A0A3Q1MB37, A0A452DII8, A0A452DJE5, A3KN12, A5PJC5, A6QQA9, A6QQR7, A7MBI8, E1BF39, F1MLX6, F1MX69, G3X757, O46411, P00847, P56658, Q3ZC09
GO:0032970	regulation of actin filament-based process	4	0.0117036	4.68588e-05	13	A0A3Q1MKV0, A0A452DJ82, A2VE17, A4FUA8, A4IFM7, A7MB62, F1MW60, P15497, Q0VCY0, Q1RMR3, Q2KJA9, Q5E9F7, Q5KR49
GO:0072521	purine-containing compound metabolic process	4	0.0127036	5.21342e-05	14	A0A3Q1MB37, A0A452DII8, A0A452DJE5, A3KN12, A5PJC5, A6QQA9, A7MBI8, F1MLX6, F1MX69, O46411, P00847, P56658, Q1LZ74, Q3ZC09
GO:0016052	carbohydrate catabolic process	4	0.0127383	5.2914e-05	7	E1BJH7, F1MX69, Q08DP0, Q3ZC09, Q5E9H9, Q5EA79, Q9MYM4
GO:0044283	small molecule biosynthetic process	3	0.0143715	6.11371e-05	17	A5PJC5, A7MBI8, E1BF39, F1MX69, F1MY45, F1N647, G3X757, O46411, P15497, P33097, P56658, P58108, Q17QK8, Q1LZA3, Q3ZC09, Q3ZCD7, Q5BIS9
GO:0051336	regulation of hydrolase activity	4	0.0146262	6.44166e-05	27	A0A3Q1MFR6, A0A3Q1MJK1, A0A3Q1NH21, A0A452DJ82, A1L5A6, A5D7R6, A5PJL4, A7MB43, E1BMJ0, F1MG56, F1MKS5, F1MVS4, F1MX38, G3X757, P00978, P04896, P15497, P60519, P81644, Q0VCY0, Q28056, Q2KJE7, Q3B7N2, Q3SZF2, Q58D62, Q5KR49, Q95KV7
GO:0030162	regulation of proteolysis	6	0.0154425	7.18758e-05	20	A0A3Q1LJU7, A0A3Q1MJK1, A1L5A6, A2VEA3, A4IFN7, A5D7R6, A5PJL4, E1B9H3, E1BMJ0, F1MKS5, F1MTW8, F1MVS4, F1MX38, G3X757, P00978, P60519, Q28056, Q2KJE7, Q58D62, Q95KV7
GO:1901361	organic cyclic compound catabolic process	4	0.0162672	7.73428e-05	15	A5PJC5, A7MBI8, E1BF39, E1BNY4, F1MTY9, F1MW60, F1MX69, G3X757, O46411, P38447, P56658, Q08DF7, Q32PB9, Q3ZC09, Q5E9F2
GO:1901292	nucleoside phosphate catabolic process	7	0.0164488	8.06862e-05	7	A5PJC5, A7MBI8, E1BF39, F1MX69, G3X757, O46411, Q3ZC09
GO:0009123	nucleoside monophosphate metabolic process	7	0.0164488	8.10159e-05	10	A0A452DII8, A3KN12, A7MBI8, E1BF39, F1MLX6, F1MX69, O46411, P00847, P56658, Q3ZC09
GO:0051186	cofactor metabolic process	3	0.0164488	8.1499e-05	15	A0A3Q1MB37, A0A3Q1MZ37, A0A452DJE5, A5PJC5, A6QQA9, A6QQR7, F1MTY9, F1MW60, F1MX69, G3X757, P01966, P33097, Q17QK8, Q3ZC09, Q5E9F2
GO:0071704	organic substance metabolic process	2	0.0166754	8.46858e-05	110	A0A3Q1LJU7, A0A3Q1LUL4, A0A3Q1LW11, A0A3Q1LX83, A0A3Q1M8B3, A0A3Q1MB37, A0A3Q1MM18, A0A3Q1MPG8, A0A3Q1MPJ7, A0A3Q1MXC6, A0A3Q1MZ37, A0A3Q1NK97, A0A452DII8, A0A452DJE5, A1L5A6, A2VE52, A2VEA3, A3KN12, A3KN51, A4IFM7, A4IFN7, A5D7R6, A5PJC5, A5PJL4, A5PK65, A6QPT7, A6QQA9, A6QQR7, A7MBI8, E1B9H3, E1BDV7, E1BEW5, E1BF39, E1BJH7, E1BLD1, E1BNY4, F1MG56, F1MH61, F1MI47, F1ML34, F1MLX6, F1MRE5, F1MTY9,…
GO:0090066	regulation of anatomical structure size	3	0.0166754	8.51217e-05	13	A0A3Q1LGY9, A0A3Q1MKV0, A0A3Q1ND98, A2VE17, A4FUA8, A7MB62, F1MW60, Q08DU9, Q1RMR3, Q2KJA9, Q3ZC13, Q5E9F7, Q5KR49
GO:0033043	regulation of organelle organization	5	0.0166754	8.51255e-05	26	A0A3Q1LJU7, A0A3Q1LX10, A0A3Q1LZT9, A0A3Q1MKV0, A0A3Q1NH21, A0A452DIL8, A0A452DJ82, A2VE17, A3KN51, A4FUA8, A7MB62, F1MF78, F1MI47, F1MVS4, F1MW60, P15497, P21793, P29172, Q1RMR3, Q2KIA5, Q2KJA9, Q2NKZ1, Q3SZI4, Q3ZC24, Q5E9F7, Q5KR49
GO:0032535	regulation of cellular component size	4	0.0166924	8.70959e-05	11	A0A3Q1MKV0, A2VE17, A4FUA8, A7MB62, F1MW60, Q08DU9, Q1RMR3, Q2KJA9, Q3ZC13, Q5E9F7, Q5KR49
GO:0044057	regulation of system process	4	0.0166924	8.74291e-05	14	A0A3Q1ND98, A0A452DJI6, A4IFM7, A6QQR7, F1ML34, F1MVS4, P04896, P15497, P81644, Q0III9, Q0VCY0, Q1RMR3, Q5KR49, Q9MYM4
GO:0010638	positive regulation of organelle organization	6	0.0166924	8.77183e-05	16	A0A3Q1LJU7, A0A3Q1LZT9, A0A3Q1NH21, A2VE17, A7MB62, F1MW60, P15497, P21793, P29172, Q1RMR3, Q2KIA5, Q2NKZ1, Q3SZI4, Q3ZC24, Q5E9F7, Q5KR49
GO:0048518	positive regulation of biological process	3	0.0167626	8.89264e-05	82	A0A3Q1LJU7, A0A3Q1LUL4, A0A3Q1LW11, A0A3Q1LX83, A0A3Q1LZT9, A0A3Q1MFR6, A0A3Q1MSB2, A0A3Q1MXC6, A0A3Q1MXL6, A0A3Q1ND98, A0A3Q1NH21, A0A3S5ZP39, A0A452DII8, A0A452DIL8, A1L5A6, A2VE17, A2VEA3, A3KN51, A4IFM7, A4IFN7, A5PJC5, A5PJL4, A5PK65, A6QPJ1, A6QQR7, A7MB43, A7MB62, A7YY28, E1B9H3, E1BNY4, F1MF78, F1MH61, F1MI47, F1ML34, F1MTW8, F1MW60, F1MX38, F1N036, F1N0S9, F1N338, F1N4V5, F2Z4C6, G3X757,…
GO:0030832	regulation of actin filament length	8	0.0169112	9.14072e-05	9	A0A3Q1MKV0, A2VE17, A4FUA8, A7MB62, F1MW60, Q1RMR3, Q2KJA9, Q5E9F7, Q5KR49
GO:0008064	regulation of actin polymerization or depolymerization	9	0.0169112	9.14072e-05	9	A0A3Q1MKV0, A2VE17, A4FUA8, A7MB62, F1MW60, Q1RMR3, Q2KJA9, Q5E9F7, Q5KR49
GO:0048519	negative regulation of biological process	3	0.0170546	9.30357e-05	73	A0A3Q1LUL4, A0A3Q1MFR6, A0A3Q1MJK1, A0A3Q1MKV0, A0A3Q1MXC6, A0A3Q1N9E9, A0A3Q1ND98, A0A3Q1NH21, A0A3Q1NN05, A0A452DII8, A0A452DIL8, A0A452DJ82, A0A452DJ98, A0A452DJB8, A2VE17, A3KN51, A4FUA8, A5D7R6, A5PJL4, A6QPJ1, A6QQR7, A7MB43, E1B9H3, E1BDM8, E1BMJ0, E1BNY4, E1BPX9, F1MI47, F1MKS5, F1ML34, F1MTW8, F1MVS4, F1MX38, F1N036, F1N338, F1N4V5, G3X8E2, P00978, P02453, P04258, P04896, P15497, P21793,…
GO:0034404	nucleobase-containing small molecule biosynthetic process	6	0.0175746	9.73693e-05	8	A5PJC5, A7MBI8, E1BF39, F1MX69, G3X757, O46411, P56658, Q3ZC09
GO:0052548	regulation of endopeptidase activity	8	0.0175746	9.76315e-05	14	A0A3Q1MJK1, A1L5A6, A5D7R6, A5PJL4, E1BMJ0, F1MKS5, F1MVS4, F1MX38, G3X757, P00978, Q28056, Q2KJE7, Q58D62, Q95KV7
GO:0009167	purine ribonucleoside monophosphate metabolic process	9	0.0178817	0.000100233	9	A0A452DII8, A3KN12, A7MBI8, F1MLX6, F1MX69, O46411, P00847, P56658, Q3ZC09
GO:0055086	nucleobase-containing small molecule metabolic process	5	0.0182367	0.000108612	17	A0A3Q1MB37, A0A452DII8, A0A452DJE5, A3KN12, A5PJC5, A6QQA9, A6QQR7, A7MBI8, E1BF39, F1MLX6, F1MX69, G3X757, O46411, P00847, P56658, Q1LZ74, Q3ZC09
GO:0006886	intracellular protein transport	8	0.0183774	0.000110369	20	A0A3Q1MFR6, A0A3Q1MSA5, A0A3Q1MSB2, A0A3Q1NH21, A4IFT6, A5PK00, E1BNY4, F1MDA6, F1ML34, F1MX38, G3N1J2, G3X757, G3X8E2, Q1RMR3, Q32PB9, Q3SYU7, Q3SZF2, Q3SZI4, Q3ZCC9, Q95KV7
GO:0006788	heme oxidation	7	0.0189019	0.000120141	2	F1MTY9, Q5E9F2
GO:0031446	regulation of fast-twitch skeletal muscle fiber contraction	10	0.0189019	0.000120141	2	Q0III9, Q0VCY0
GO:0031448	positive regulation of fast-twitch skeletal muscle fiber contraction	11	0.0189019	0.000120141	2	Q0III9, Q0VCY0
GO:0090149	mitochondrial membrane fission	5	0.0189019	0.000120141	2	H7BWW1, Q2KIA5
GO:1901401	regulation of tetrapyrrole metabolic process	5	0.0189019	0.000120141	2	A6QL68, Q3ZCI1
GO:1903774	positive regulation of viral budding via host ESCRT complex	8	0.0189019	0.000120141	2	A3KN51, G3X8E2
GO:0051128	regulation of cellular component organization	4	0.0215521	0.000144031	40	A0A3Q1LJU7, A0A3Q1LX10, A0A3Q1LZT9, A0A3Q1MKV0, A0A3Q1NH21, A0A452DIL8, A0A452DJ82, A2VE17, A3KN51, A4FUA8, A5PJL4, A7MB62, E1B9H3, F1MF78, F1MI47, F1MVS4, F1MW60, F1N0S9, F2Z4C6, G3X757, P15497, P21793, P29172, P81644, Q08DS7, Q0VC50, Q1RMR3, Q28056, Q2KIA5, Q2KJA9, Q2NKZ1, Q3SZF2, Q3SZI4, Q3T132, Q3ZC13, Q3ZC24, Q3ZCK2, Q5E9F7, Q5KR49, Q95KV7
GO:0045184	establishment of protein localization	4	0.0215521	0.000144149	27	A0A3Q1LZT9, A0A3Q1MFR6, A0A3Q1MS08, A0A3Q1MSA5, A0A3Q1MSB2, A0A3Q1NH21, A4IFT6, A5PK00, A6QLL2, E1BNY4, F1MDA6, F1ML34, F1MX38, G3N1J2, G3X757, G3X8E2, P02453, P60519, P79342, Q1RMR3, Q32PB9, Q3SYU7, Q3SZF2, Q3SZI4, Q3ZBV2, Q3ZCC9, Q95KV7
GO:0048311	mitochondrion distribution	5	0.0215521	0.000148399	3	A0A3Q1LJJ5, P29172, Q2KIA5
GO:0065003	protein-containing complex assembly	4	0.0215521	0.000148852	30	A0A3Q1LW11, A0A3Q1LX10, A0A3Q1MFR6, A0A3Q1MM18, A0A3Q1MZ37, A0A452DIB4, A1L5A6, A3KN12, A6QL68, E1BDM8, F1MVS4, F2Z4J5, F6QND5, G3X757, P15497, P42026, P81644, Q02369, Q08DS7, Q08DU9, Q2KIA5, Q2T9M8, Q2YDJ4, Q32PB9, Q3SZE9, Q3ZC13, Q3ZCC9, Q5E9F2, Q8HXG6, Q95KV7
GO:0046320	regulation of fatty acid oxidation	7	0.0215521	0.000149929	4	A0A3Q1NH21, A5PJC5, P10790, P48818
GO:0008104	protein localization	3	0.0230293	0.000162511	33	A0A3Q1LJU7, A0A3Q1LZT9, A0A3Q1MFR6, A0A3Q1MS08, A0A3Q1MSA5, A0A3Q1MSB2, A0A3Q1NH21, A4IFT6, A5PK00, A6QLL2, E1BNY4, F1MDA6, F1ML34, F1MX38, G1K192, G3N1J2, G3X757, G3X8E2, P02453, P60519, P79342, Q1RMR3, Q2KIA5, Q2KJA9, Q32PB9, Q3SYU7, Q3SZF2, Q3SZI4, Q3T132, Q3ZBV2, Q3ZC24, Q3ZCC9, Q95KV7
GO:0051050	positive regulation of transport	5	0.0233739	0.000166113	20	A0A3Q1MXL6, A0A3Q1ND98, A0A3Q1NH21, A0A3S5ZP39, A2VE17, A3KN51, A6QQR7, F1ML34, G3X8E2, P00921, P04896, P10790, P15497, P81644, Q08DS7, Q0VCY0, Q2KIA5, Q3SX08, Q3SZI4, Q3ZC13
GO:0009161	ribonucleoside monophosphate metabolic process	8	0.0236048	0.000169565	9	A0A452DII8, A3KN12, A7MBI8, F1MLX6, F1MX69, O46411, P00847, P56658, Q3ZC09
GO:0110053	regulation of actin filament organization	8	0.0236048	0.000170116	10	A0A3Q1MKV0, A2VE17, A4FUA8, A7MB62, F1MW60, P15497, Q1RMR3, Q2KJA9, Q5E9F7, Q5KR49
GO:0062012	regulation of small molecule metabolic process	4	0.0242149	0.000176716	12	A0A3Q1LX83, A0A3Q1NH21, A5PJC5, A6QL68, E1BEW5, F1MX38, G3X757, P10790, P48818, Q08DF7, Q0III9, Q2KIA5
GO:1901879	regulation of protein depolymerization	6	0.0242149	0.000176937	6	A2VE17, A4FUA8, F1MW60, Q28056, Q5E9F7, Q5KR49
GO:0051187	cofactor catabolic process	4	0.0243285	0.000178984	5	F1MTY9, F1MW60, G3X757, P01966, Q5E9F2
GO:1901564	organonitrogen compound metabolic process	3	0.0255691	0.000191102	78	A0A3Q1LJU7, A0A3Q1LUL4, A0A3Q1LW11, A0A3Q1LX83, A0A3Q1MB37, A0A3Q1MM18, A0A3Q1MPJ7, A0A3Q1MXC6, A0A3Q1NK97, A0A452DII8, A0A452DJE5, A1L5A6, A2VEA3, A3KN12, A3KN51, A4IFM7, A4IFN7, A5D7R6, A5PJC5, A5PJL4, A6QPT7, A6QQA9, A6QQR7, A7MBI8, E1BDV7, E1BEW5, E1BLD1, E1BNY4, F1MG56, F1MH61, F1MI47, F1ML34, F1MLX6, F1MTY9, F1MU23, F1MW60, F1MWM6, F1MX69, F1MY45, F1MYH8, F1N036, F1N0S9, F1N4V5, F1N703, F1N…
GO:0033036	macromolecule localization	2	0.0255691	0.00019193	33	A0A3Q1LJU7, A0A3Q1LZT9, A0A3Q1MFR6, A0A3Q1MS08, A0A3Q1MSA5, A0A3Q1MSB2, A0A3Q1NH21, A4IFT6, A5PK00, A6QLL2, E1BNY4, F1MDA6, F1ML34, F1MX38, G1K192, G3N1J2, G3X757, G3X8E2, P02453, P60519, P79342, Q1RMR3, Q2KIA5, Q2KJA9, Q32PB9, Q3SYU7, Q3SZF2, Q3SZI4, Q3T132, Q3ZBV2, Q3ZC24, Q3ZCC9, Q95KV7
GO:0006732	coenzyme metabolic process	4	0.0255691	0.00019195	11	A0A3Q1MB37, A0A3Q1MZ37, A0A452DJE5, A5PJC5, A6QQA9, A6QQR7, F1MW60, F1MX69, G3X757, Q17QK8, Q3ZC09
GO:0009150	purine ribonucleotide metabolic process	9	0.0263157	0.000198873	12	A0A3Q1MB37, A0A452DII8, A0A452DJE5, A3KN12, A5PJC5, A6QQA9, A7MBI8, F1MLX6, F1MX69, O46411, P00847, Q3ZC09
GO:0006112	energy reserve metabolic process	5	0.0280445	0.000217552	5	A0A3Q1MPG8, G3X778, P04896, Q08DP0, Q9MYM4
GO:0030834	regulation of actin filament depolymerization	10	0.0306191	0.000239056	5	A2VE17, A4FUA8, F1MW60, Q5E9F7, Q5KR49
GO:1901135	carbohydrate derivative metabolic process	3	0.0306878	0.000241128	20	A0A3Q1MB37, A0A452DII8, A0A452DJE5, A3KN12, A5D7R6, A5PJC5, A6QQA9, A6QQR7, A7MBI8, F1MLX6, F1MX69, G3X757, O46411, P00847, P21793, P56658, Q1LZ74, Q3SZM5, Q3ZC09, Q5E9H9
GO:0006163	purine nucleotide metabolic process	8	0.0325687	0.000257537	12	A0A3Q1MB37, A0A452DII8, A0A452DJE5, A3KN12, A5PJC5, A6QQA9, A7MBI8, F1MLX6, F1MX69, O46411, P00847, Q3ZC09
GO:0010506	regulation of autophagy	6	0.0327844	0.000260884	10	A0A452DK61, A7MB43, F1ML34, F1MX38, P21793, P29172, Q1RMR3, Q2KIA5, Q3T132, Q5E9F2
GO:0019320	hexose catabolic process	6	0.0333014	0.000267669	3	F1MX69, Q08DP0, Q5EA79
GO:0010821	regulation of mitochondrion organization	6	0.0333014	0.000269385	7	F1MVS4, P21793, P29172, Q1RMR3, Q2KIA5, Q3SZI4, Q3ZC24
GO:1903829	positive regulation of cellular protein localization	6	0.0333014	0.000269998	10	A0A3Q1MXL6, A0A3Q1NH21, A0A3S5ZP39, A3KN51, A6QQR7, P29172, Q08DS7, Q2NKZ1, Q3SX08, Q3SZI4
GO:0052547	regulation of peptidase activity	7	0.0346063	0.000284677	14	A0A3Q1MJK1, A1L5A6, A5D7R6, A5PJL4, E1BMJ0, F1MKS5, F1MVS4, F1MX38, G3X757, P00978, Q28056, Q2KJE7, Q58D62, Q95KV7
GO:0090257	regulation of muscle system process	5	0.0358533	0.000298678	8	A0A3Q1ND98, A0A452DJI6, A4IFM7, F1MVS4, Q0III9, Q0VCY0, Q1RMR3, Q5KR49
GO:0006937	regulation of muscle contraction	6	0.0358533	0.000299659	7	A0A3Q1ND98, A0A452DJI6, A4IFM7, Q0III9, Q0VCY0, Q1RMR3, Q5KR49
GO:0044282	small molecule catabolic process	3	0.0361958	0.000304334	12	E1BJH7, F1MW60, F1MX69, F1N338, P33097, P48818, P56658, Q08D92, Q08DP0, Q1JQD3, Q5E9H9, Q5EA79
GO:0009259	ribonucleotide metabolic process	8	0.0377823	0.000321455	12	A0A3Q1MB37, A0A452DII8, A0A452DJE5, A3KN12, A5PJC5, A6QQA9, A7MBI8, F1MLX6, F1MX69, O46411, P00847, Q3ZC09
GO:0032956	regulation of actin cytoskeleton organization	7	0.0378731	0.000325708	11	A0A3Q1MKV0, A0A452DJ82, A2VE17, A4FUA8, A7MB62, F1MW60, P15497, Q1RMR3, Q2KJA9, Q5E9F7, Q5KR49
GO:0072330	monocarboxylic acid biosynthetic process	7	0.0378731	0.000326018	8	A5PJC5, F1MX69, F1N647, P58108, Q1LZA3, Q3ZC09, Q3ZCD7, Q5BIS9
GO:0015031	protein transport	7	0.0386449	0.000338946	25	A0A3Q1MFR6, A0A3Q1MSA5, A0A3Q1MSB2, A0A3Q1NH21, A4IFT6, A5PK00, A6QLL2, E1BNY4, F1MDA6, F1ML34, F1MX38, G3N1J2, G3X757, G3X8E2, P02453, P60519, P79342, Q1RMR3, Q32PB9, Q3SYU7, Q3SZF2, Q3SZI4, Q3ZBV2, Q3ZCC9, Q95KV7
GO:0051193	regulation of cofactor metabolic process	5	0.0386449	0.000341616	5	A6QL68, E1BEW5, F1MX38, Q0III9, Q3ZCI1
GO:0016192	vesicle-mediated transport	4	0.0386449	0.000342007	23	A0A3Q1LUG9, A0A3Q1MFR6, A0A3Q1MSA5, A0A3Q1MXL6, A2VE17, A4FUA8, A4IFN7, A4IFT6, A5PK00, A7MB62, F1ML34, F1MWM6, G1K192, G3X757, G3X8E2, P60519, P79342, Q08DS7, Q2KIA5, Q2YDE3, Q3SZF2, Q3T132, Q3ZC13
GO:0090141	positive regulation of mitochondrial fission	8	0.0386449	0.00034515	3	P21793, Q2KIA5, Q3ZC24
GO:0034655	nucleobase-containing compound catabolic process	5	0.0386449	0.000348665	12	A5PJC5, A7MBI8, E1BF39, E1BNY4, F1MX69, G3X757, O46411, P38447, P56658, Q08DF7, Q32PB9, Q3ZC09
GO:0016043	cellular component organization	2	0.0386449	0.000357272	71	A0A3Q1LJJ5, A0A3Q1LW11, A0A3Q1LX10, A0A3Q1MFR6, A0A3Q1MKV0, A0A3Q1MM18, A0A3Q1MS08, A0A3Q1MXL6, A0A3Q1MZ37, A0A3Q1NH21, A0A452DIB4, A0A452DIL8, A0A452DJ98, A0A452DJI6, A0A452DK61, A1L5A6, A2VE17, A3KN12, A4FUA8, A4IFT6, A5PK00, A6QL68, A7E3Q8, A7MB62, E1B9H3, E1BDM8, F1MF78, F1MI47, F1MTW8, F1MVS4, F1MW60, F1MX38, F2Z4J5, F6QND5, G1K192, G3X757, G3X8E2, H7BWW1, P02453, P04258, P15497, P29172, P42…
GO:0010903	negative regulation of very-low-density lipoprotein particle remodeling	6	0.0386449	0.000357805	2	P15497, P81644
GO:0006106	fumarate metabolic process	7	0.0386449	0.000357805	2	P33097, Q148D3
GO:1903772	regulation of viral budding via host ESCRT complex	7	0.0386449	0.000357805	2	A3KN51, G3X8E2
GO:0050790	regulation of catalytic activity	3	0.038968	0.000364628	38	A0A3Q1LLA1, A0A3Q1LUL4, A0A3Q1MFR6, A0A3Q1MJK1, A0A3Q1MPV7, A0A3Q1NH21, A0A452DJ82, A1L5A6, A3KN51, A5D7R6, A5PJL4, A7MB43, E1B9H3, E1BMJ0, F1MG56, F1MKS5, F1MVS4, F1MX38, F1N036, G3X757, P00978, P04896, P15497, P29172, P58108, P60519, P81623, P81644, Q0VCY0, Q28056, Q2KIA5, Q2KJE7, Q3B7N2, Q3SZF2, Q58D62, Q5BIS9, Q5KR49, Q95KV7
GO:0009895	negative regulation of catabolic process	5	0.038968	0.000364697	10	A0A452DJ98, A7MB43, E1B9H3, E1BPX9, F1MTW8, F1MX38, P60519, P81644, Q0III9, Q5E9F2
GO:0032271	regulation of protein polymerization	6	0.0395044	0.000371694	9	A0A3Q1MKV0, A0A452DIL8, A2VE17, A4FUA8, A7MB62, P29172, Q1RMR3, Q2KJA9, Q5KR49
GO:1901565	organonitrogen compound catabolic process	4	0.0411748	0.00039107	19	A0A3Q1LUL4, A0A3Q1LX83, A0A3Q1MXC6, A5PJC5, A6QPT7, A7MBI8, F1ML34, F1MTY9, F1MU23, F1MW60, F1MYH8, G3X757, O46411, P33097, P33672, P56658, Q3ZBD0, Q3ZC13, Q5E9F2
GO:0009166	nucleotide catabolic process	8	0.0411748	0.000397715	6	A5PJC5, A7MBI8, F1MX69, G3X757, O46411, Q3ZC09
GO:0015833	peptide transport	6	0.0415123	0.000403797	25	A0A3Q1MFR6, A0A3Q1MSA5, A0A3Q1MSB2, A0A3Q1NH21, A4IFT6, A5PK00, A6QLL2, E1BNY4, F1MDA6, F1ML34, F1MX38, G3N1J2, G3X757, G3X8E2, P02453, P60519, P79342, Q1RMR3, Q32PB9, Q3SYU7, Q3SZF2, Q3SZI4, Q3ZBV2, Q3ZCC9, Q95KV7
GO:0009168	purine ribonucleoside monophosphate biosynthetic process	10	0.0415123	0.000407207	7	A0A452DII8, A3KN12, F1MLX6, F1MX69, P00847, P56658, Q3ZC09
GO:0009127	purine nucleoside monophosphate biosynthetic process	9	0.0415123	0.000407207	7	A0A452DII8, A3KN12, F1MLX6, F1MX69, P00847, P56658, Q3ZC09
GO:0019693	ribose phosphate metabolic process	5	0.0437086	0.00043094	12	A0A3Q1MB37, A0A452DII8, A0A452DJE5, A3KN12, A5PJC5, A6QQA9, A7MBI8, F1MLX6, F1MX69, O46411, P00847, Q3ZC09
GO:0032879	regulation of localization	3	0.0452702	0.000450867	41	A0A3Q1MXC6, A0A3Q1MXL6, A0A3Q1N9E9, A0A3Q1ND98, A0A3Q1NH21, A0A3S5ZP39, A0A452DII8, A0A452DIL8, A0A452DJ82, A2VE17, A3KN51, A4IFM7, A6QQR7, F1MF78, F1ML34, F1MVS4, F1MX38, F1N338, G3X8E2, P00921, P02453, P04258, P04896, P10790, P15497, P21793, P29172, P81623, P81644, Q08DE1, Q08DS7, Q0VCY0, Q2KIA5, Q2NKZ1, Q3B7N2, Q3SX08, Q3SZI4, Q3ZC13, Q3ZCK2, Q5E9F2, Q5KR49
GO:0034622	cellular protein-containing complex assembly	5	0.0472372	0.000472821	21	A0A3Q1LW11, A0A3Q1MFR6, A0A3Q1MM18, A0A452DIB4, A1L5A6, E1BDM8, F1MVS4, F2Z4J5, F6QND5, P42026, Q02369, Q08DS7, Q08DU9, Q2KIA5, Q2T9M8, Q32PB9, Q3SZE9, Q3ZC13, Q3ZCC9, Q8HXG6, Q95KV7
GO:1902905	positive regulation of supramolecular fiber organization	6	0.0472698	0.000475513	8	A2VE17, A7MB62, F1MW60, P15497, P29172, Q1RMR3, Q5E9F7, Q5KR49
GO:0051493	regulation of cytoskeleton organization	6	0.0475911	0.000481127	14	A0A3Q1MKV0, A0A452DIL8, A0A452DJ82, A2VE17, A4FUA8, A7MB62, F1MI47, F1MW60, P15497, P29172, Q1RMR3, Q2KJA9, Q5E9F7, Q5KR49
GO:0072522	purine-containing compound biosynthetic process	5	0.0487135	0.000494913	9	A0A3Q1MB37, A0A452DII8, A3KN12, A5PJC5, F1MLX6, F1MX69, P00847, P56658, Q3ZC09
GO:0048523	negative regulation of cellular process	4	0.0495238	0.000505623	64	A0A3Q1LUL4, A0A3Q1MJK1, A0A3Q1MKV0, A0A3Q1MXC6, A0A3Q1NH21, A0A3Q1NN05, A0A452DII8, A0A452DIL8, A0A452DJ82, A0A452DJ98, A0A452DJB8, A2VE17, A3KN51, A4FUA8, A5D7R6, A5PJL4, A6QPJ1, A6QQR7, A7MB43, E1B9H3, E1BDM8, E1BMJ0, E1BPX9, F1MI47, F1MKS5, F1ML34, F1MTW8, F1MVS4, F1MX38, F1N036, F1N338, F1N4V5, G3X8E2, P00978, P02453, P04258, P15497, P21793, P29172, P48818, P56658, P60519, P81623, P81644, Q08…
GO:0071840	cellular component organization or biogenesis	1	0.0507187	0.000520361	71	A0A3Q1LJJ5, A0A3Q1LW11, A0A3Q1LX10, A0A3Q1MFR6, A0A3Q1MKV0, A0A3Q1MM18, A0A3Q1MS08, A0A3Q1MXL6, A0A3Q1MZ37, A0A3Q1NH21, A0A452DIB4, A0A452DIL8, A0A452DJ98, A0A452DJI6, A0A452DK61, A1L5A6, A2VE17, A3KN12, A4FUA8, A4IFT6, A5PK00, A6QL68, A7E3Q8, A7MB62, E1B9H3, E1BDM8, F1MF78, F1MI47, F1MTW8, F1MVS4, F1MW60, F1MX38, F2Z4J5, F6QND5, G1K192, G3X757, G3X8E2, H7BWW1, P02453, P04258, P15497, P29172, P42…
GO:0042886	amide transport	5	0.0522308	0.000541103	25	A0A3Q1MFR6, A0A3Q1MSA5, A0A3Q1MSB2, A0A3Q1NH21, A4IFT6, A5PK00, A6QLL2, E1BNY4, F1MDA6, F1ML34, F1MX38, G3N1J2, G3X757, G3X8E2, P02453, P60519, P79342, Q1RMR3, Q32PB9, Q3SYU7, Q3SZF2, Q3SZI4, Q3ZBV2, Q3ZCC9, Q95KV7
GO:0031330	negative regulation of cellular catabolic process	6	0.054309	0.000568068	9	A0A452DJ98, A7MB43, E1B9H3, E1BPX9, F1MTW8, F1MX38, P60519, Q0III9, Q5E9F2
GO:0051640	organelle localization	3	0.0570339	0.000599425	12	A0A3Q1LJJ5, A0A3Q1MXL6, A7MB62, F1MDA6, F1MF78, F1N0S9, G3X8E2, P29172, P79342, Q0VCY0, Q2KIA5, Q3ZBD2
GO:0006631	fatty acid metabolic process	7	0.058655	0.000619399	10	A5PJC5, F1N338, F1N647, P48818, P58108, Q08D92, Q17QJ1, Q24K16, Q3ZCD7, Q5BIS9
GO:0045214	sarcomere organization	7	0.0597326	0.000635038	4	A0A452DJI6, Q3B7N2, Q3MHY1, Q5KR49
GO:0006996	organelle organization	3	0.0597326	0.000636758	38	A0A3Q1LJJ5, A0A3Q1LW11, A0A3Q1LX10, A0A3Q1MFR6, A0A3Q1MS08, A0A3Q1MXL6, A0A452DIL8, A0A452DJ98, A0A452DJI6, A0A452DK61, A4IFT6, A5PK00, A7MB62, E1B9H3, E1BDM8, F1MF78, F1MTW8, F1MVS4, F1MX38, G1K192, G3X757, G3X8E2, P29172, P60519, P61283, Q0VCY0, Q1RMR3, Q2KIA5, Q2T9M8, Q3B7N2, Q3MHY1, Q3SX40, Q3SZI4, Q3ZC13, Q3ZCK2, Q5KR49, Q95KV7, Q9MYM4
GO:0035617	stress granule disassembly	6	0.0623062	0.000710415	2	A0A3Q1MXL6, G3X757
GO:0006787	porphyrin-containing compound catabolic process	6	0.0623062	0.000710415	2	F1MTY9, Q5E9F2
GO:0000961	negative regulation of mitochondrial RNA catabolic process	9	0.0623062	0.000710415	2	A0A452DJ98, E1BPX9
GO:0010901	regulation of very-low-density lipoprotein particle remodeling	5	0.0623062	0.000710415	2	P15497, P81644
GO:0014724	regulation of twitch skeletal muscle contraction	9	0.0623062	0.000710415	2	Q0III9, Q0VCY0
GO:0046149	pigment catabolic process	3	0.0623062	0.000710415	2	F1MTY9, Q5E9F2
GO:0042167	heme catabolic process	7	0.0623062	0.000710415	2	F1MTY9, Q5E9F2
GO:0033015	tetrapyrrole catabolic process	5	0.0623062	0.000710415	2	F1MTY9, Q5E9F2
GO:0009156	ribonucleoside monophosphate biosynthetic process	9	0.0623062	0.000714084	7	A0A452DII8, A3KN12, F1MLX6, F1MX69, P00847, P56658, Q3ZC09
GO:0046394	carboxylic acid biosynthetic process	6	0.0623339	0.000717522	10	A5PJC5, F1MX69, F1MY45, F1N647, P33097, P58108, Q1LZA3, Q3ZC09, Q3ZCD7, Q5BIS9
GO:0043244	regulation of protein complex disassembly	5	0.0648756	0.000750026	6	A2VE17, A4FUA8, F1MW60, Q28056, Q5E9F7, Q5KR49
GO:0030029	actin filament-based process	2	0.0654723	0.0007602	10	A0A452DJI6, A2VE17, F1MF78, F1MTW8, Q1RMR3, Q3B7N2, Q3MHY1, Q3SX40, Q3ZCK2, Q5KR49
GO:0007018	microtubule-based movement	3	0.0669732	0.000790386	9	A0A3Q1MPX6, A0A3Q1MXL6, A7MB62, F1MF78, G1K192, P29172, Q0III3, Q3SYU7, Q3ZBD2
GO:0006796	phosphate-containing compound metabolic process	4	0.0669732	0.000793243	35	A0A3Q1LJU7, A0A3Q1LW11, A0A3Q1MB37, A0A3Q1MPJ7, A0A3Q1MSB2, A0A452DII8, A0A452DJE5, A3KN12, A4IFM7, A5PJC5, A5PJL4, A6QQA9, A6QQR7, A7MBI8, E1BEW5, E1BF39, E1BJH7, F1MG56, F1MLX6, F1MW60, F1MX69, F1MYW0, F1N719, G3X757, O46411, P00847, P15497, P37980, P56658, P81644, Q0P592, Q1JQD3, Q3ZC09, Q5BIS9, Q5E9F7
GO:0046040	IMP metabolic process	10	0.0669732	0.000794387	3	A3KN12, F1MLX6, O46411
GO:0016053	organic acid biosynthetic process	4	0.0675785	0.000804949	10	A5PJC5, F1MX69, F1MY45, F1N647, P33097, P58108, Q1LZA3, Q3ZC09, Q3ZCD7, Q5BIS9
GO:0060998	regulation of dendritic spine development	10	0.0719449	0.00086416	4	A7MB62, F2Z4C6, Q1RMR3, Q5E9F7
GO:0006793	phosphorus metabolic process	3	0.074669	0.000901692	35	A0A3Q1LJU7, A0A3Q1LW11, A0A3Q1MB37, A0A3Q1MPJ7, A0A3Q1MSB2, A0A452DII8, A0A452DJE5, A3KN12, A4IFM7, A5PJC5, A5PJL4, A6QQA9, A6QQR7, A7MBI8, E1BEW5, E1BF39, E1BJH7, F1MG56, F1MLX6, F1MW60, F1MX69, F1MYW0, F1N719, G3X757, O46411, P00847, P15497, P37980, P56658, P81644, Q0P592, Q1JQD3, Q3ZC09, Q5BIS9, Q5E9F7
GO:0010257	NADH dehydrogenase complex assembly	6	0.074669	0.000911828	5	A0A452DIB4, P42026, Q02369, Q8HXG6, Q95KV7
GO:0032272	negative regulation of protein polymerization	7	0.074669	0.000911828	5	A0A3Q1MKV0, A0A452DIL8, A2VE17, A4FUA8, Q5KR49
GO:0032981	mitochondrial respiratory chain complex I assembly	7	0.074669	0.000911828	5	A0A452DIB4, P42026, Q02369, Q8HXG6, Q95KV7
GO:0046464	acylglycerol catabolic process	7	0.0757821	0.000945558	3	A0A3Q1M8B3, P15497, P81644
GO:0046461	neutral lipid catabolic process	6	0.0757821	0.000945558	3	A0A3Q1M8B3, P15497, P81644
GO:0006734	NADH metabolic process	11	0.0757821	0.000945558	3	A6QQR7, F1MX69, G3X757
GO:0044042	glucan metabolic process	5	0.0757821	0.000951969	4	A0A3Q1MPG8, G3X778, Q08DP0, Q9MYM4
GO:0005977	glycogen metabolic process	7	0.0757821	0.000951969	4	A0A3Q1MPG8, G3X778, Q08DP0, Q9MYM4
GO:0006073	cellular glucan metabolic process	6	0.0757821	0.000951969	4	A0A3Q1MPG8, G3X778, Q08DP0, Q9MYM4
GO:0051495	positive regulation of cytoskeleton organization	7	0.0800261	0.00100929	8	A2VE17, A7MB62, F1MW60, P15497, P29172, Q1RMR3, Q5E9F7, Q5KR49
GO:0044087	regulation of cellular component biogenesis	3	0.0828706	0.00104931	19	A0A3Q1LJU7, A0A3Q1MKV0, A0A452DIL8, A2VE17, A3KN51, A4FUA8, A7MB62, F1MF78, F1MI47, F1N0S9, G3X757, G3X8E2, P15497, P29172, Q1RMR3, Q2KIA5, Q2KJA9, Q3ZCK2, Q5KR49
GO:1903050	regulation of proteolysis involved in cellular protein catabolic process	8	0.0873984	0.00111976	8	A0A3Q1LJU7, A2VEA3, A4IFN7, E1B9H3, F1MTW8, G3X757, P60519, Q2KJE7
GO:0120161	regulation of cold-induced thermogenesis	4	0.0878623	0.00113029	6	A0A3Q1N9E9, F1N338, P04896, Q0III9, Q148D3, Q5BIS9
GO:0003012	muscle system process	3	0.0878623	0.0011345	7	A0A3Q1LQC6, A0A452DJI6, A4IFM7, Q0III9, Q0VCY0, Q5KR49, Q9MYM4
GO:0009152	purine ribonucleotide biosynthetic process	10	0.0893614	0.00115866	8	A0A3Q1MB37, A0A452DII8, A3KN12, A5PJC5, F1MLX6, F1MX69, P00847, Q3ZC09
GO:0050847	progesterone receptor signaling pathway	8	0.0893614	0.00117544	2	A0A3Q1LZT9, A4IFN7
GO:0044262	cellular carbohydrate metabolic process	4	0.0893614	0.00118069	7	A0A3Q1MPG8, E1BJH7, G3X778, P33097, Q08DP0, Q5E9H9, Q9MYM4
GO:0009124	nucleoside monophosphate biosynthetic process	8	0.0893614	0.00118069	7	A0A452DII8, A3KN12, F1MLX6, F1MX69, P00847, P56658, Q3ZC09
GO:0044265	cellular macromolecule catabolic process	5	0.0920175	0.00122039	18	A0A3Q1LUL4, A0A3Q1LX83, A0A3Q1MXC6, A0A3Q1NK97, A1L5A6, A3KN51, E1BNY4, F1ML34, F1MU23, F1MYH8, G3X757, G3X8E2, P33672, P38447, Q08DF7, Q32PB9, Q3ZBD0, Q3ZC13
GO:1901362	organic cyclic compound biosynthetic process	4	0.0973325	0.0013055	22	A0A3Q1M8B3, A0A3Q1MB37, A0A452DII8, A1L5A6, A3KN12, A5PJC5, A5PK65, A7MBI8, E1BF39, F1MLX6, F1MRE5, F1MX38, F1MX69, G3X757, O46411, P00847, P15497, P56658, Q17QK8, Q3ZC09, Q3ZCD7, Q9N0F3
GO:0030833	regulation of actin filament polymerization	10	0.098654	0.00132816	7	A0A3Q1MKV0, A2VE17, A4FUA8, A7MB62, Q1RMR3, Q2KJA9, Q5KR49
GO:1901700	response to oxygen-containing compound	3	0.100089	0.00135749	21	A0A3Q1LJU7, A0A3Q1LZT9, A0A3Q1MZ37, A0A3Q1NN05, A4IFN7, A5PJL4, A7MB62, F1MW60, F1MWJ3, F1MX38, F1N338, G3X757, P02453, P04258, P04896, P33097, P81644, Q3T132, Q5E9F7, Q5KR49, Q95KV7
GO:0019637	organophosphate metabolic process	4	0.102123	0.00139531	19	A0A3Q1MB37, A0A452DII8, A0A452DJE5, A3KN12, A5PJC5, A6QQA9, A6QQR7, A7MBI8, E1BF39, F1MLX6, F1MW60, F1MX69, G3X757, O46411, P00847, P15497, P56658, P81644, Q3ZC09
GO:0006164	purine nucleotide biosynthetic process	9	0.103207	0.00141528	8	A0A3Q1MB37, A0A452DII8, A3KN12, A5PJC5, F1MLX6, F1MX69, P00847, Q3ZC09
GO:1903579	negative regulation of ATP metabolic process	10	0.107721	0.00150413	3	F1MX38, Q08DF7, Q0III9
GO:0009896	positive regulation of catabolic process	5	0.119565	0.0016755	11	A0A3Q1LJU7, A0A3Q1MXC6, A0A3Q1NH21, A2VEA3, A6QPJ1, G3X757, P21793, P81644, Q0III9, Q5E9F2, Q95KV7
GO:0017196	N-terminal peptidyl-methionine acetylation	10	0.121018	0.00175038	2	E1BDV7, F1N4V5
GO:1903715	regulation of aerobic respiration	7	0.121018	0.00175038	2	G3X757, Q0III9
GO:0010873	positive regulation of cholesterol esterification	8	0.121018	0.00175038	2	P15497, P81644
GO:0000960	regulation of mitochondrial RNA catabolic process	7	0.121018	0.00175038	2	A0A452DJ98, E1BPX9
GO:0090324	negative regulation of oxidative phosphorylation	11	0.121018	0.00175038	2	Q08DF7, Q0III9
GO:0051639	actin filament network formation	5	0.121018	0.00175038	2	A7E3Q8, Q3B7N2
GO:0043254	regulation of protein complex assembly	5	0.122111	0.00177229	12	A0A3Q1LJU7, A0A3Q1MKV0, A0A452DIL8, A2VE17, A4FUA8, A7MB62, G3X757, P29172, Q1RMR3, Q2KIA5, Q2KJA9, Q5KR49
GO:1903578	regulation of ATP metabolic process	9	0.122779	0.00178814	5	F1MX38, G3X757, Q08DF7, Q0III9, Q2KIA5
GO:0051345	positive regulation of hydrolase activity	5	0.125365	0.00184462	15	A0A3Q1NH21, A0A452DJ82, A1L5A6, A7MB43, F1MX38, G3X757, P04896, P15497, P60519, Q0VCY0, Q28056, Q2KJE7, Q3SZF2, Q5KR49, Q95KV7
GO:0009260	ribonucleotide biosynthetic process	9	0.126761	0.0018828	8	A0A3Q1MB37, A0A452DII8, A3KN12, A5PJC5, F1MLX6, F1MX69, P00847, Q3ZC09
GO:1903827	regulation of cellular protein localization	5	0.126761	0.00188472	12	A0A3Q1MXL6, A0A3Q1NH21, A0A3S5ZP39, A3KN51, A6QQR7, G3X8E2, P29172, Q08DS7, Q2NKZ1, Q3SX08, Q3SZI4, Q3ZC13
GO:1900543	negative regulation of purine nucleotide metabolic process	9	0.131255	0.0019707	3	F1MX38, Q08DF7, Q0III9
GO:0061001	regulation of dendritic spine morphogenesis	11	0.131255	0.0019707	3	A7MB62, Q1RMR3, Q5E9F7
GO:0044238	primary metabolic process	2	0.131557	0.00198182	99	A0A3Q1LJU7, A0A3Q1LUL4, A0A3Q1LW11, A0A3Q1LX83, A0A3Q1M8B3, A0A3Q1MB37, A0A3Q1MM18, A0A3Q1MPG8, A0A3Q1MPJ7, A0A3Q1MXC6, A0A3Q1NK97, A0A452DII8, A0A452DJE5, A1L5A6, A2VE52, A2VEA3, A3KN12, A3KN51, A4IFM7, A4IFN7, A5PJC5, A5PJL4, A6QPT7, A6QQA9, A6QQR7, A7MBI8, E1B9H3, E1BDV7, E1BEW5, E1BF39, E1BJH7, E1BLD1, E1BNY4, F1MG56, F1MH61, F1MI47, F1ML34, F1MLX6, F1MRE5, F1MU23, F1MW60, F1MWJ3, F1MWM6, F1M…
GO:0001568	blood vessel development	3	0.131992	0.00199715	5	A0A3Q1MFR6, A0A3Q1N9E9, E1BLD1, P02453, Q08DS7
GO:0046390	ribose phosphate biosynthetic process	6	0.131992	0.00200158	8	A0A3Q1MB37, A0A452DII8, A3KN12, A5PJC5, F1MLX6, F1MX69, P00847, Q3ZC09
GO:0032880	regulation of protein localization	4	0.134151	0.00205447	18	A0A3Q1MXL6, A0A3Q1NH21, A0A3S5ZP39, A0A452DJ82, A3KN51, A6QQR7, F1N338, G3X8E2, P15497, P29172, P81623, P81644, Q08DS7, Q2KIA5, Q2NKZ1, Q3SX08, Q3SZI4, Q3ZC13
GO:1902904	negative regulation of supramolecular fiber organization	6	0.138741	0.00213171	6	A0A3Q1MKV0, A0A452DIL8, A2VE17, A4FUA8, P21793, Q5KR49
GO:0006941	striated muscle contraction	5	0.141469	0.00220194	4	A0A452DJI6, A4IFM7, Q5KR49, Q9MYM4
GO:0008637	apoptotic mitochondrial changes	5	0.141469	0.00220194	4	E1B9H3, F1MVS4, Q0VCY0, Q2KIA5
GO:0072523	purine-containing compound catabolic process	5	0.141469	0.00220194	4	A5PJC5, A7MBI8, O46411, P56658
GO:0045980	negative regulation of nucleotide metabolic process	8	0.142617	0.00223408	3	F1MX38, Q08DF7, Q0III9
GO:0010565	regulation of cellular ketone metabolic process	5	0.146155	0.00231662	6	A0A3Q1LX83, A0A3Q1NH21, A5PJC5, E1BEW5, P10790, P48818
GO:0051494	negative regulation of cytoskeleton organization	7	0.146155	0.00231662	6	A0A3Q1MKV0, A0A452DIL8, A2VE17, A4FUA8, F1MI47, Q5KR49
GO:0051049	regulation of transport	4	0.1482	0.00237177	28	A0A3Q1MXC6, A0A3Q1MXL6, A0A3Q1ND98, A0A3Q1NH21, A0A3S5ZP39, A2VE17, A3KN51, A4IFM7, A6QQR7, F1ML34, F1N338, G3X8E2, P00921, P04896, P10790, P15497, P29172, P81623, P81644, Q08DE1, Q08DS7, Q0VCY0, Q2KIA5, Q3B7N2, Q3SX08, Q3SZI4, Q3ZC13, Q3ZCK2
GO:0043653	mitochondrial fragmentation involved in apoptotic process	6	0.1482	0.00243279	2	E1B9H3, Q2KIA5
GO:0043691	reverse cholesterol transport	8	0.1482	0.00243279	2	P15497, P81644
GO:0002740	negative regulation of cytokine secretion involved in immune response	10	0.1482	0.00243279	2	P15497, P81644
GO:0010872	regulation of cholesterol esterification	7	0.1482	0.00243279	2	P15497, P81644
GO:0006108	malate metabolic process	7	0.1482	0.00243279	2	Q0VCX7, Q148D3
GO:0019388	galactose catabolic process	7	0.1482	0.00243279	2	Q08DP0, Q5EA79
GO:0090148	membrane fission	4	0.1482	0.00243279	2	H7BWW1, Q2KIA5
GO:0014874	response to stimulus involved in regulation of muscle adaptation	2	0.1482	0.00243279	2	F1MVS4, Q0III9
GO:0043200	response to amino acid	5	0.149882	0.0024679	5	A0A3Q1NN05, P02453, P04258, Q3T132, Q5E9F7
GO:0030837	negative regulation of actin filament polymerization	11	0.154069	0.00254456	4	A0A3Q1MKV0, A2VE17, A4FUA8, Q5KR49
GO:0044089	positive regulation of cellular component biogenesis	4	0.161827	0.00268887	12	A0A3Q1LJU7, A2VE17, A3KN51, A7MB62, F1N0S9, G3X757, G3X8E2, P15497, P29172, Q1RMR3, Q3ZCK2, Q5KR49
GO:0045861	negative regulation of proteolysis	8	0.165694	0.00281126	11	A0A3Q1MJK1, A5D7R6, A5PJL4, E1B9H3, E1BMJ0, F1MKS5, F1MTW8, F1MVS4, P00978, P60519, Q58D62
GO:0060048	cardiac muscle contraction	6	0.165694	0.00282384	3	A0A452DJI6, Q5KR49, Q9MYM4
GO:0035722	interleukin-12-mediated signaling pathway	7	0.165694	0.00282384	3	A4FUA8, Q3ZCK2, Q5E9F7
GO:0010950	positive regulation of endopeptidase activity	10	0.165694	0.00283167	6	A1L5A6, F1MX38, G3X757, Q28056, Q2KJE7, Q95KV7
GO:0010243	response to organonitrogen compound	4	0.165694	0.00283323	14	A0A3Q1MZ37, A0A3Q1NN05, A7MB62, F1MG56, F1MW60, F1N338, F1N719, G3X757, P02453, P04258, P04896, P33097, Q3T132, Q5E9F7
GO:1903362	regulation of cellular protein catabolic process	7	0.165694	0.0028436	8	A0A3Q1LJU7, A2VEA3, A4IFN7, E1B9H3, F1MTW8, G3X757, P60519, Q2KJE7
GO:0006633	fatty acid biosynthetic process	8	0.166722	0.00287034	5	A5PJC5, F1N647, P58108, Q3ZCD7, Q5BIS9
GO:0009057	macromolecule catabolic process	4	0.178733	0.00310369	19	A0A3Q1LUL4, A0A3Q1LX83, A0A3Q1MXC6, A0A3Q1NK97, A1L5A6, A3KN51, E1BNY4, F1ML34, F1MU23, F1MYH8, G3X757, G3X8E2, P33672, P38447, Q08DF7, Q32PB9, Q3ZBD0, Q3ZC13, Q9MYM4
GO:0042440	pigment metabolic process	2	0.178733	0.00312449	4	A5PK65, F1MTY9, P56658, Q5E9F2
GO:0045933	positive regulation of muscle contraction	7	0.178733	0.00315127	3	Q0III9, Q0VCY0, Q1RMR3
GO:0050773	regulation of dendrite development	9	0.178733	0.00316369	5	A7MB62, F2Z4C6, Q0VC50, Q1RMR3, Q5E9F7
GO:0010970	transport along microtubule	6	0.178733	0.00317925	6	A0A3Q1MXL6, F1MF78, G1K192, P29172, Q3SYU7, Q3ZBD2
GO:1904729	regulation of intestinal lipid absorption	7	0.178733	0.00322025	2	P15497, P81644
GO:0030473	nuclear migration along microtubule	8	0.178733	0.00322025	2	F1MF78, Q3ZBD2
GO:0070296	sarcoplasmic reticulum calcium ion transport	9	0.178733	0.00322025	2	F1MVS4, Q08DE1
GO:0030300	regulation of intestinal cholesterol absorption	8	0.178733	0.00322025	2	P15497, P81644
GO:0035813	regulation of renal sodium excretion	7	0.178733	0.00322025	2	F1ML34, P04896
GO:0099111	microtubule-based transport	4	0.182756	0.00330189	6	A0A3Q1MXL6, F1MF78, G1K192, P29172, Q3SYU7, Q3ZBD2
GO:0006511	ubiquitin-dependent protein catabolic process	8	0.187142	0.00342795	12	A0A3Q1LUL4, A0A3Q1LX83, A0A3Q1MXC6, A0A3Q1NK97, A1L5A6, A3KN51, F1MU23, F1MYH8, G3X757, G3X8E2, P33672, Q3ZBD0
GO:0042493	response to drug	3	0.196014	0.0036199	12	A0A3Q1LZT9, A0A3Q1MZ37, A0A3Q1NN05, A4IFN7, A7MB62, F1MG56, F1MW60, F1MX38, F1N338, F1N719, P02453, Q5E9F2
GO:0051668	localization within membrane	3	0.196753	0.00364338	5	A0A3Q1MXL6, Q08DS7, Q3ZC13, Q3ZCC9, Q3ZCK2
GO:0048522	positive regulation of cellular process	4	0.200886	0.00372997	67	A0A3Q1LJU7, A0A3Q1LUL4, A0A3Q1LW11, A0A3Q1LX83, A0A3Q1LZT9, A0A3Q1MSB2, A0A3Q1MXL6, A0A3Q1NH21, A0A452DII8, A0A452DIL8, A1L5A6, A2VE17, A2VEA3, A3KN51, A4IFN7, A5PJC5, A5PJL4, A6QPJ1, A7MB43, A7MB62, A7YY28, E1B9H3, E1BNY4, F1MF78, F1MH61, F1MI47, F1MTW8, F1MW60, F1MX38, F1N036, F1N0S9, F1N4V5, F2Z4C6, G3X757, G3X8E2, P02453, P04258, P04896, P15497, P21793, P29172, P38447, P79342, P81623, P81644,…
GO:1901293	nucleoside phosphate biosynthetic process	7	0.202674	0.00377331	9	A0A3Q1MB37, A0A452DII8, A3KN12, A5PJC5, F1MLX6, F1MX69, P00847, P56658, Q3ZC09
GO:1903008	organelle disassembly	4	0.20295	0.00378862	4	A0A3Q1MXL6, A0A452DK61, G3X757, P60519
GO:0031670	cellular response to nutrient	6	0.206397	0.00387363	3	A0A3Q1NN05, F1MW60, P02453
GO:2000058	regulation of ubiquitin-dependent protein catabolic process	9	0.210899	0.00396867	6	A0A3Q1LJU7, A2VEA3, A4IFN7, E1B9H3, F1MTW8, G3X757
GO:0051881	regulation of mitochondrial membrane potential	4	0.212772	0.00402965	4	A0A3Q1NH21, G3X757, P21793, P29172
GO:0019438	aromatic compound biosynthetic process	4	0.212772	0.00405908	19	A0A3Q1M8B3, A0A3Q1MB37, A0A452DII8, A1L5A6, A3KN12, A5PJC5, A5PK65, A7MBI8, E1BF39, F1MLX6, F1MX38, F1MX69, G3X757, O46411, P00847, P56658, Q17QK8, Q3ZC09, Q9N0F3
GO:0019941	modification-dependent protein catabolic process	7	0.212772	0.00410165	12	A0A3Q1LUL4, A0A3Q1LX83, A0A3Q1MXC6, A0A3Q1NK97, A1L5A6, A3KN51, F1MU23, F1MYH8, G3X757, G3X8E2, P33672, Q3ZBD0
GO:2001223	negative regulation of neuron migration	8	0.212772	0.0041104	2	F1MX38, P04258
GO:0055091	phospholipid homeostasis	7	0.212772	0.0041104	2	P10790, P15497
GO:0045989	positive regulation of striated muscle contraction	8	0.212772	0.0041104	2	Q0III9, Q0VCY0
GO:0034375	high-density lipoprotein particle remodeling	7	0.212772	0.0041104	2	P15497, P81644
GO:0045820	negative regulation of glycolytic process	12	0.212772	0.0041104	2	F1MX38, Q0III9
GO:1900542	regulation of purine nucleotide metabolic process	8	0.214353	0.00417313	5	F1MX38, G3X757, Q08DF7, Q0III9, Q2KIA5
GO:0072524	pyridine-containing compound metabolic process	4	0.214353	0.00417313	5	A6QQR7, F1MW60, F1MX69, G3X757, Q3ZC09
GO:0042176	regulation of protein catabolic process	6	0.215129	0.00419917	10	A0A3Q1LJU7, A0A3Q1MXC6, A2VEA3, A4IFN7, E1B9H3, F1MTW8, G3X757, P60519, Q2KJE7, Q95KV7
GO:0051603	proteolysis involved in cellular protein catabolic process	6	0.215129	0.00420978	13	A0A3Q1LUL4, A0A3Q1LX83, A0A3Q1MXC6, A0A3Q1NK97, A1L5A6, A3KN51, F1MU23, F1MYH8, F1N036, G3X757, G3X8E2, P33672, Q3ZBD0
GO:0046503	glycerolipid catabolic process	6	0.215999	0.00426946	3	A0A3Q1M8B3, P15497, P81644
GO:0060999	positive regulation of dendritic spine development	11	0.215999	0.00426946	3	A7MB62, F2Z4C6, Q1RMR3
GO:0030705	cytoskeleton-dependent intracellular transport	5	0.221587	0.00441377	6	A0A3Q1MXL6, F1MF78, G1K192, P29172, Q3SYU7, Q3ZBD2
GO:0090407	organophosphate biosynthetic process	5	0.226938	0.00455444	12	A0A3Q1MB37, A0A452DII8, A3KN12, A5PJC5, F1MLX6, F1MX69, G3X757, P00847, P15497, P56658, P81644, Q3ZC09
GO:0030036	actin cytoskeleton organization	5	0.227939	0.00459734	8	A0A452DJI6, F1MTW8, Q1RMR3, Q3B7N2, Q3MHY1, Q3SX40, Q3ZCK2, Q5KR49
GO:0042221	response to chemical	2	0.233473	0.00473541	35	A0A3Q1LJU7, A0A3Q1LZT9, A0A3Q1MSA5, A0A3Q1MXL6, A0A3Q1MZ37, A0A3Q1NN05, A0A452DII8, A0A452DJ82, A0A452DJB8, A4IFN7, A5PJL4, A7MB62, F1MG56, F1MW60, F1MWJ3, F1MX38, F1N036, F1N338, F1N719, G3X757, P02453, P04258, P04896, P33097, P38447, P81644, Q08DF7, Q08DU9, Q1JQD3, Q3SX08, Q3T132, Q5E9F2, Q5E9F7, Q5KR49, Q95KV7
GO:0006140	regulation of nucleotide metabolic process	7	0.233473	0.0047557	5	F1MX38, G3X757, Q08DF7, Q0III9, Q2KIA5
GO:0022904	respiratory electron transport chain	5	0.233473	0.0047557	5	A0A452DIB4, G5E6M7, P00126, P00426, Q02369
GO:0043632	modification-dependent macromolecule catabolic process	6	0.234845	0.0047954	12	A0A3Q1LUL4, A0A3Q1LX83, A0A3Q1MXC6, A0A3Q1NK97, A1L5A6, A3KN51, F1MU23, F1MYH8, G3X757, G3X8E2, P33672, Q3ZBD0
GO:0044264	cellular polysaccharide metabolic process	5	0.235203	0.00481448	4	A0A3Q1MPG8, G3X778, Q08DP0, Q9MYM4
GO:1901698	response to nitrogen compound	3	0.23666	0.00485614	15	A0A3Q1MZ37, A0A3Q1NN05, A7MB62, F1MG56, F1MW60, F1N338, F1N719, G3X757, P02453, P04258, P04896, P33097, Q08DF7, Q3T132, Q5E9F7
GO:0031647	regulation of protein stability	3	0.239877	0.00495634	8	A7MB43, E1B9H3, F1MTW8, F1N4V5, P15497, P81644, Q28056, Q2NKZ1
GO:0010770	positive regulation of cell morphogenesis involved in differentiation	7	0.239877	0.0049621	5	A0A452DIL8, A7MB62, P15497, P29172, Q1RMR3
GO:0010952	positive regulation of peptidase activity	9	0.239877	0.00506321	6	A1L5A6, F1MX38, G3X757, Q28056, Q2KJE7, Q95KV7
GO:0016311	dephosphorylation	5	0.239877	0.00507021	9	A0A3Q1MPJ7, E1BEW5, E1BF39, F1MG56, F1MW60, F1MYW0, F1N719, O46411, Q1JQD3
GO:0071230	cellular response to amino acid stimulus	6	0.239877	0.00509731	4	A0A3Q1NN05, P02453, P04258, Q3T132
GO:0010822	positive regulation of mitochondrion organization	7	0.239877	0.00509731	4	P21793, Q2KIA5, Q3SZI4, Q3ZC24
GO:0099175	regulation of postsynapse organization	6	0.239877	0.00509731	4	A7MB62, Q1RMR3, Q3SZF2, Q5E9F7
GO:0034380	high-density lipoprotein particle assembly	7	0.239877	0.0051009	2	P15497, P81644
GO:0019433	triglyceride catabolic process	8	0.239877	0.0051009	2	A0A3Q1M8B3, P15497
GO:0030812	negative regulation of nucleotide catabolic process	9	0.239877	0.0051009	2	F1MX38, Q0III9
GO:0051198	negative regulation of coenzyme metabolic process	7	0.239877	0.0051009	2	F1MX38, Q0III9
GO:0006195	purine nucleotide catabolic process	9	0.239877	0.00513252	3	A5PJC5, A7MBI8, O46411
GO:0043270	positive regulation of ion transport	6	0.239877	0.00515407	7	A0A3Q1MXL6, A0A3Q1ND98, A6QQR7, P04896, P10790, P15497, Q0VCY0
GO:0051246	regulation of protein metabolic process	5	0.239877	0.00515974	41	A0A3Q1LJU7, A0A3Q1LUL4, A0A3Q1LW11, A0A3Q1LZT9, A0A3Q1MJK1, A0A3Q1MXC6, A0A3Q1NH21, A1L5A6, A2VEA3, A3KN51, A4IFN7, A5D7R6, A5PJL4, A6QPJ1, A6QQR7, E1B9H3, E1BMJ0, E1BPX9, F1MG56, F1MKS5, F1MTW8, F1MVS4, F1MX38, F1N036, F2Z4C6, G3X757, P00978, P04896, P15497, P29172, P58108, P60519, P81623, P81644, Q1JQA5, Q28056, Q2KIA5, Q2KJE7, Q32PB9, Q58D62, Q95KV7
GO:0071702	organic substance transport	4	0.239877	0.00516684	31	A0A3Q1MFR6, A0A3Q1MSA5, A0A3Q1MSB2, A0A3Q1MTZ5, A0A3Q1NH21, A1L5A6, A4IFT6, A5PK00, A6QLL2, E1BNY4, F1MDA6, F1ML34, F1MX38, G3N1J2, G3X757, G3X8E2, P02453, P10790, P15497, P60519, P79342, P81644, Q1RMR3, Q2T9M8, Q32PB9, Q3SYU7, Q3SZF2, Q3SZI4, Q3ZBV2, Q3ZCC9, Q95KV7
GO:0010941	regulation of cell death	4	0.239877	0.00517426	25	A0A3Q1LJU7, A0A3Q1NH21, A2VE17, A5PJL4, E1B9H3, E1BNY4, F1MNK0, F1MVS4, F1MX38, F1N036, F1N4V5, G3X757, P29172, P38447, P81623, Q08DF7, Q08DS7, Q1LZA3, Q1RMR3, Q29RH9, Q2KIA5, Q3SZF2, Q3SZI4, Q5E9F2, Q95KV7
GO:0005976	polysaccharide metabolic process	4	0.248773	0.00539106	4	A0A3Q1MPG8, G3X778, Q08DP0, Q9MYM4
GO:0005975	carbohydrate metabolic process	3	0.253468	0.00550548	11	A0A3Q1MPG8, A6QQR7, E1BJH7, F1MX69, G3X778, P33097, Q08DP0, Q3ZC09, Q5E9H9, Q5EA79, Q9MYM4
GO:0032268	regulation of cellular protein metabolic process	6	0.255129	0.00557097	39	A0A3Q1LJU7, A0A3Q1LUL4, A0A3Q1LW11, A0A3Q1LZT9, A0A3Q1MJK1, A0A3Q1NH21, A1L5A6, A2VEA3, A3KN51, A4IFN7, A5D7R6, A5PJL4, A6QPJ1, A6QQR7, E1B9H3, E1BMJ0, E1BPX9, F1MG56, F1MKS5, F1MTW8, F1MVS4, F1MX38, F1N036, F2Z4C6, G3X757, P00978, P04896, P15497, P29172, P58108, P60519, P81623, Q1JQA5, Q28056, Q2KIA5, Q2KJE7, Q32PB9, Q58D62, Q95KV7
GO:0051693	actin filament capping	12	0.255129	0.00560051	3	A2VE17, A4FUA8, Q5KR49
GO:0019222	regulation of metabolic process	3	0.255354	0.00562313	83	A0A3Q1LJU7, A0A3Q1LUL4, A0A3Q1LW11, A0A3Q1LX83, A0A3Q1LZT9, A0A3Q1MFR6, A0A3Q1MJK1, A0A3Q1MXC6, A0A3Q1N9E9, A0A3Q1NH21, A0A452DJ98, A0A452DJB8, A0A452DK61, A1L5A6, A2VEA3, A3KN51, A4IFM7, A4IFN7, A5D7R6, A5PJC5, A5PJL4, A6QL68, A6QPJ1, A6QQR7, A7MB43, A7MB62, A7MB71, A7YY28, E1B9H3, E1BEW5, E1BMJ0, E1BNY4, E1BPX9, F1MG56, F1MH61, F1MI47, F1MKS5, F1ML34, F1MTW8, F1MVS4, F1MX38, F1N036, F1N0S9, F1N…
GO:0001503	ossification	2	0.258073	0.00569591	4	P02453, P04896, Q32PB9, Q3SX40
GO:0034613	cellular protein localization	4	0.260121	0.00576098	18	A0A3Q1MFR6, A0A3Q1MS08, A0A3Q1NH21, A5PK00, E1BNY4, F1MX38, G1K192, G3X8E2, P02453, Q2KIA5, Q2KJA9, Q32PB9, Q3SYU7, Q3SZF2, Q3T132, Q3ZC24, Q3ZCC9, Q95KV7
GO:0044242	cellular lipid catabolic process	5	0.260121	0.00578019	6	A0A3Q1M8B3, F1N338, P15497, P48818, P81644, Q08D92
GO:0009058	biosynthetic process	2	0.263131	0.00604436	37	A0A3Q1M8B3, A0A3Q1MB37, A0A3Q1MPG8, A0A3Q1MZ37, A0A452DII8, A1L5A6, A3KN12, A5PJC5, A5PK65, A7MBI8, E1BF39, E1BNY4, F1MLX6, F1MRE5, F1MX38, F1MX69, F1MY45, F1N647, G3X757, O46411, P00847, P02453, P15497, P33097, P56658, P58108, P81644, Q08DP0, Q0VC53, Q17QK8, Q1LZA3, Q32PB9, Q3ZC09, Q3ZCD7, Q58DW3, Q5BIS9, Q9N0F3
GO:0033108	mitochondrial respiratory chain complex assembly	6	0.263131	0.00609022	5	A0A452DIB4, P42026, Q02369, Q8HXG6, Q95KV7
GO:0042060	wound healing	4	0.263131	0.00609327	3	P04258, Q5E9F2, Q5KR49
GO:0014070	response to organic cyclic compound	4	0.263131	0.00615752	12	A0A3Q1LZT9, A0A3Q1MZ37, A0A452DJ82, A4IFN7, A7MB62, F1MG56, F1MW60, F1MX38, F1N719, P02453, P33097, Q08DF7
GO:0006012	galactose metabolic process	6	0.263131	0.00618946	2	Q08DP0, Q5EA79
GO:0046321	positive regulation of fatty acid oxidation	8	0.263131	0.00618946	2	A0A3Q1NH21, A5PJC5
GO:0014819	regulation of skeletal muscle contraction	8	0.263131	0.00618946	2	Q0III9, Q0VCY0
GO:1903543	positive regulation of exosomal secretion	9	0.263131	0.00618946	2	A3KN51, G3X8E2
GO:0046085	adenosine metabolic process	9	0.263131	0.00618946	2	O46411, P56658
GO:0140239	postsynaptic endocytosis	6	0.263131	0.00618946	2	Q08DS7, Q3ZC13
GO:0010918	positive regulation of mitochondrial membrane potential	5	0.263131	0.00618946	2	A0A3Q1NH21, G3X757
GO:0043162	ubiquitin-dependent protein catabolic process via the multivesicular body sorting pathway	9	0.263131	0.00618946	2	A3KN51, G3X8E2
GO:0098884	postsynaptic neurotransmitter receptor internalization	9	0.263131	0.00618946	2	Q08DS7, Q3ZC13
GO:1904478	regulation of intestinal absorption	6	0.263131	0.00618946	2	P15497, P81644
GO:0070727	cellular macromolecule localization	3	0.264325	0.00623078	18	A0A3Q1MFR6, A0A3Q1MS08, A0A3Q1NH21, A5PK00, E1BNY4, F1MX38, G1K192, G3X8E2, P02453, Q2KIA5, Q2KJA9, Q32PB9, Q3SYU7, Q3SZF2, Q3T132, Q3ZC24, Q3ZCC9, Q95KV7
GO:0043299	leukocyte degranulation	8	0.265561	0.00633576	5	A7MB62, F1MWM6, G3X757, P79342, Q3T132
GO:0032984	protein-containing complex disassembly	4	0.265561	0.00633576	5	A0A3Q1MXL6, G3X757, G3X8E2, P60519, Q5E9F7
GO:0044070	regulation of anion transport	6	0.265561	0.00633965	4	A0A3Q1NH21, P00921, P10790, P15497
GO:0120162	positive regulation of cold-induced thermogenesis	5	0.265561	0.00633965	4	F1N338, P04896, Q148D3, Q5BIS9
GO:0072384	organelle transport along microtubule	7	0.265561	0.00633965	4	A0A3Q1MXL6, F1MF78, P29172, Q3ZBD2
GO:0061024	membrane organization	3	0.265865	0.00636022	12	A0A3Q1NH21, A7MB62, F1MVS4, F1MX38, G3X8E2, H7BWW1, P61283, Q2KIA5, Q2T9M8, Q3SZI4, Q3ZC13, Q95KV7
GO:0010608	posttranscriptional regulation of gene expression	6	0.273315	0.0065658	11	A0A3Q1LW11, A0A3Q1LX83, A5PJL4, A6QPJ1, E1BPX9, F1MX38, F1N036, F2Z4C6, Q08DF7, Q32PB9, Q3SYU7
GO:0002082	regulation of oxidative phosphorylation	10	0.27463	0.00661113	3	G3X757, Q08DF7, Q0III9
GO:1905475	regulation of protein localization to membrane	6	0.2898	0.00699083	6	A0A3Q1MXL6, A0A3Q1NH21, G3X8E2, Q08DS7, Q3SZI4, Q3ZC13
GO:0034654	nucleobase-containing compound biosynthetic process	5	0.291829	0.00705436	17	A0A3Q1M8B3, A0A3Q1MB37, A0A452DII8, A1L5A6, A3KN12, A5PJC5, A7MBI8, E1BF39, F1MLX6, F1MX38, F1MX69, G3X757, O46411, P00847, P56658, Q3ZC09, Q9N0F3
GO:1903580	positive regulation of ATP metabolic process	10	0.295356	0.00715442	3	F1MX38, G3X757, Q0III9
GO:0045055	regulated exocytosis	7	0.297002	0.00720915	6	A2VE17, A7MB62, F1MWM6, G3X757, P79342, Q3T132
GO:0010951	negative regulation of endopeptidase activity	10	0.297649	0.00724663	8	A0A3Q1MJK1, A5D7R6, A5PJL4, E1BMJ0, F1MKS5, F1MVS4, P00978, Q58D62
GO:0035904	aorta development	5	0.297649	0.00737382	2	E1BLD1, Q08DS7
GO:0009109	coenzyme catabolic process	5	0.297649	0.00737382	2	F1MW60, G3X757
GO:0090036	regulation of protein kinase C signaling	7	0.297649	0.00737382	2	A0A3Q1MSB2, A6QQR7
GO:0033539	fatty acid beta-oxidation using acyl-CoA dehydrogenase	10	0.297649	0.00737382	2	P48818, Q08D92
GO:0044062	regulation of excretion	6	0.297649	0.00737382	2	F1ML34, P04896
GO:0071705	nitrogen compound transport	4	0.298163	0.00740147	26	A0A3Q1MFR6, A0A3Q1MSA5, A0A3Q1MSB2, A0A3Q1NH21, A4IFT6, A5PK00, A6QLL2, E1BNY4, F1MDA6, F1ML34, F1MX38, G3N1J2, G3X757, G3X8E2, P02453, P60519, P79342, Q1RMR3, Q2T9M8, Q32PB9, Q3SYU7, Q3SZF2, Q3SZI4, Q3ZBV2, Q3ZCC9, Q95KV7
GO:0009108	coenzyme biosynthetic process	5	0.298205	0.00743236	6	A0A3Q1MB37, A0A3Q1MZ37, A5PJC5, F1MX69, Q17QK8, Q3ZC09
GO:0051716	cellular response to stimulus	2	0.305389	0.0076267	38	A0A3Q1LJU7, A0A3Q1LW11, A0A3Q1LX83, A0A3Q1LZT9, A0A3Q1MS08, A0A3Q1MSA5, A0A3Q1MXL6, A0A3Q1MZ37, A0A3Q1NH21, A0A3Q1NN05, A0A452DII8, A0A452DJ82, A5PJL4, A6QPJ1, A7MB62, F1MW60, F1MWJ3, F1MX38, F1MZX6, F1N036, G3X757, P02453, P04258, P04896, P33097, P55918, P60519, Q08DF7, Q08DU9, Q0VCY0, Q1LZ74, Q1LZA3, Q29RH9, Q3SX08, Q3T132, Q5E9F2, Q5KR49, Q95KV7
GO:0050821	protein stabilization	4	0.30613	0.00766052	6	A7MB43, F1MTW8, F1N4V5, P15497, P81644, Q2NKZ1
GO:0030835	negative regulation of actin filament depolymerization	11	0.307413	0.0077234	3	A2VE17, A4FUA8, Q5KR49
GO:0071229	cellular response to acid chemical	4	0.313566	0.00789369	6	A0A3Q1NN05, P02453, P04258, P04896, Q3T132, Q95KV7
GO:0016032	viral process	4	0.320031	0.00810447	8	A0A3Q1LUL4, E1BDM8, E1BNY4, F1MX38, F2Z4J5, G3X757, Q32PB9, Q3SYU7
GO:0044403	symbiont process	3	0.320031	0.00810447	8	A0A3Q1LUL4, E1BDM8, E1BNY4, F1MX38, F2Z4J5, G3X757, Q32PB9, Q3SYU7
GO:0035383	thioester metabolic process	4	0.320781	0.0081556	4	A0A3Q1MB37, A0A452DJE5, A5PJC5, A6QQA9
GO:0006637	acyl-CoA metabolic process	10	0.320781	0.0081556	4	A0A3Q1MB37, A0A452DJE5, A5PJC5, A6QQA9
GO:0019674	NAD metabolic process	10	0.3259	0.00831836	3	A6QQR7, F1MX69, G3X757
GO:1903900	regulation of viral life cycle	6	0.331806	0.0085554	5	A3KN51, G3X8E2, P61283, Q08DF7, Q5E9F2
GO:0031032	actomyosin structure organization	6	0.331806	0.00855552	4	A0A452DJI6, Q3B7N2, Q3MHY1, Q5KR49
GO:0033145	positive regulation of intracellular steroid hormone receptor signaling pathway	7	0.331806	0.00865176	2	A0A3Q1LUL4, A0A3Q1LZT9
GO:1903541	regulation of exosomal secretion	8	0.331806	0.00865176	2	A3KN51, G3X8E2
GO:0036258	multivesicular body assembly	7	0.331806	0.00865176	2	A5PK00, G3X8E2
GO:0034214	protein hexamerization	6	0.331806	0.00865176	2	A0A3Q1MZ37, G3X757
GO:2001170	negative regulation of ATP biosynthetic process	11	0.331806	0.00865176	2	F1MX38, Q0III9
GO:0051195	negative regulation of cofactor metabolic process	6	0.331806	0.00865176	2	F1MX38, Q0III9
GO:0044249	cellular biosynthetic process	3	0.332404	0.00868398	34	A0A3Q1M8B3, A0A3Q1MB37, A0A3Q1MPG8, A0A3Q1MZ37, A0A452DII8, A1L5A6, A3KN12, A5PJC5, A5PK65, A7MBI8, E1BF39, E1BNY4, F1MLX6, F1MX38, F1MX69, F1MY45, F1N647, G3X757, O46411, P00847, P15497, P33097, P56658, P58108, P81644, Q08DP0, Q17QK8, Q1LZA3, Q32PB9, Q3ZC09, Q3ZCD7, Q58DW3, Q5BIS9, Q9N0F3
GO:0010033	response to organic substance	3	0.33315	0.00872015	29	A0A3Q1LZT9, A0A3Q1MSA5, A0A3Q1MXL6, A0A3Q1MZ37, A0A3Q1NN05, A0A452DII8, A0A452DJ82, A0A452DJB8, A4IFN7, A5PJL4, A7MB62, F1MG56, F1MW60, F1MX38, F1N036, F1N338, F1N719, G3X757, P02453, P04258, P04896, P33097, P38447, P81644, Q08DF7, Q3SX08, Q3T132, Q5E9F7, Q95KV7
GO:0061136	regulation of proteasomal protein catabolic process	9	0.33852	0.00887765	6	A0A3Q1LJU7, A2VEA3, E1B9H3, G3X757, P60519, Q2KJE7
GO:0048193	Golgi vesicle transport	5	0.340021	0.00896136	7	A0A3Q1MFR6, A4FUA8, A4IFT6, G1K192, G3X757, P60519, Q3SZF2
GO:0019217	regulation of fatty acid metabolic process	6	0.340021	0.00896807	4	A0A3Q1NH21, A5PJC5, P10790, P48818
GO:0001101	response to acid chemical	3	0.343387	0.0091832	7	A0A3Q1NN05, P02453, P04258, P04896, Q3T132, Q5E9F7, Q95KV7
GO:0006936	muscle contraction	4	0.343387	0.00918468	5	A0A3Q1LQC6, A0A452DJI6, A4IFM7, Q5KR49, Q9MYM4
GO:0051094	positive regulation of developmental process	4	0.343387	0.00925465	21	A0A3Q1LJU7, A0A3Q1ND98, A0A3Q1NH21, A0A452DIL8, A2VE17, A5PJL4, A6QPJ1, A7MB62, F1MTW8, F1MX38, F2Z4C6, P02453, P04896, P15497, P21793, P29172, Q0III9, Q1RMR3, Q2KIA5, Q3ZC24, Q5E9F2
GO:0045807	positive regulation of endocytosis	7	0.343387	0.00951098	5	A3KN51, P15497, P81644, Q08DS7, Q3ZC13
GO:0043467	regulation of generation of precursor metabolites and energy	5	0.343387	0.00951098	5	A0A3Q1NH21, F1MX38, G3X757, Q08DF7, Q0III9
GO:0009060	aerobic respiration	6	0.343387	0.00958718	3	P00126, P00426, P42026
GO:0031669	cellular response to nutrient levels	5	0.343387	0.00967111	6	A0A3Q1NN05, F1MW60, F1MZX6, P02453, P60519, Q1LZA3
GO:0050807	regulation of synapse organization	5	0.343387	0.00967111	6	A0A452DIL8, A7MB62, G3X757, Q1RMR3, Q3SZF2, Q5E9F7
GO:0071346	cellular response to interferon-gamma	6	0.343387	0.00983161	4	A0A3Q1MSA5, A0A3Q1MXL6, A7MB62, Q08DF7
GO:0002275	myeloid cell activation involved in immune response	5	0.343387	0.00984518	5	A7MB62, F1MWM6, G3X757, P79342, Q3T132
GO:0065009	regulation of molecular function	2	0.343387	0.00992041	40	A0A3Q1LJU7, A0A3Q1LLA1, A0A3Q1LUL4, A0A3Q1MFR6, A0A3Q1MJK1, A0A3Q1MPV7, A0A3Q1NH21, A0A452DJ82, A1L5A6, A3KN51, A5D7R6, A5PJL4, A6QQR7, A7MB43, E1B9H3, E1BMJ0, F1MG56, F1MKS5, F1MVS4, F1MX38, F1N036, G3X757, P00978, P04896, P15497, P29172, P58108, P60519, P81623, P81644, Q0VCY0, Q28056, Q2KIA5, Q2KJE7, Q3B7N2, Q3SZF2, Q58D62, Q5BIS9, Q5KR49, Q95KV7
GO:0030836	positive regulation of actin filament depolymerization	11	0.343387	0.0100211	2	F1MW60, Q5E9F7
GO:0032928	regulation of superoxide anion generation	7	0.343387	0.0100211	2	P29172, Q1JQD3
GO:0006188	IMP biosynthetic process	11	0.343387	0.0100211	2	A3KN12, F1MLX6
GO:0045838	positive regulation of membrane potential	4	0.343387	0.0100211	2	A0A3Q1NH21, G3X757
GO:0043555	regulation of translation in response to stress	8	0.343387	0.0100211	2	A5PJL4, F1N036
GO:0009128	purine nucleoside monophosphate catabolic process	9	0.343387	0.0100211	2	A7MBI8, E1BF39
GO:0051346	negative regulation of hydrolase activity	5	0.343387	0.0100792	11	A0A3Q1MFR6, A0A3Q1MJK1, A5D7R6, A5PJL4, E1BMJ0, F1MKS5, F1MVS4, P00978, P15497, P81644, Q58D62
GO:0051656	establishment of organelle localization	4	0.343387	0.010111	7	A0A3Q1MXL6, A7MB62, F1MF78, G3X8E2, P29172, P79342, Q3ZBD2
GO:0009165	nucleotide biosynthetic process	8	0.343387	0.0102579	8	A0A3Q1MB37, A0A452DII8, A3KN12, A5PJC5, F1MLX6, F1MX69, P00847, Q3ZC09
GO:0030301	cholesterol transport	7	0.343387	0.0102615	3	G3X8E2, P15497, P81644
GO:0097435	supramolecular fiber organization	3	0.343387	0.0102999	9	A7E3Q8, A7MB62, F1MW60, P02453, P04258, P29172, P55918, Q3B7N2, Q5E9F7
GO:1901576	organic substance biosynthetic process	3	0.343387	0.0104106	35	A0A3Q1M8B3, A0A3Q1MB37, A0A3Q1MPG8, A0A3Q1MZ37, A0A452DII8, A1L5A6, A3KN12, A5PJC5, A5PK65, A7MBI8, E1BF39, E1BNY4, F1MLX6, F1MRE5, F1MX38, F1MX69, F1MY45, F1N647, G3X757, O46411, P00847, P15497, P33097, P56658, P58108, P81644, Q08DP0, Q17QK8, Q1LZA3, Q32PB9, Q3ZC09, Q3ZCD7, Q58DW3, Q5BIS9, Q9N0F3
GO:0018130	heterocycle biosynthetic process	4	0.343387	0.0104537	18	A0A3Q1M8B3, A0A3Q1MB37, A0A452DII8, A1L5A6, A3KN12, A5PJC5, A7MBI8, E1BF39, F1MLX6, F1MX38, F1MX69, G3X757, O46411, P00847, P56658, Q17QK8, Q3ZC09, Q9N0F3
GO:2001233	regulation of apoptotic signaling pathway	7	0.343387	0.0104931	9	A0A3Q1LJU7, E1B9H3, F1MVS4, P81623, Q1RMR3, Q2KIA5, Q3SZI4, Q5E9F2, Q95KV7
GO:0009893	positive regulation of metabolic process	4	0.343387	0.0107305	47	A0A3Q1LJU7, A0A3Q1LUL4, A0A3Q1LW11, A0A3Q1LZT9, A0A3Q1MFR6, A0A3Q1MXC6, A0A3Q1NH21, A1L5A6, A2VEA3, A4IFM7, A4IFN7, A5PJC5, A5PJL4, A6QPJ1, A7MB43, A7MB62, A7YY28, E1B9H3, F1MH61, F1MI47, F1MTW8, F1MX38, F1N036, F1N0S9, F1N338, F1N4V5, F2Z4C6, G3X757, P02453, P04896, P15497, P21793, P29172, P81623, P81644, Q0III9, Q148D3, Q1JQA5, Q28056, Q2KJE7, Q2NKZ1, Q3B7N2, Q3SZF2, Q3ZC13, Q5BIS9, Q5E9F2, Q95…
GO:0016999	antibiotic metabolic process	4	0.343387	0.010896	5	A0A3Q1MB37, G5E6M7, P01966, Q148D3, Q3SZM5
GO:0097298	regulation of nucleus size	5	0.343387	0.0109816	1	Q08DU9
GO:0019072	viral genome packaging	5	0.343387	0.0109816	1	E1BDM8
GO:0019074	viral RNA genome packaging	6	0.343387	0.0109816	1	E1BDM8
GO:1900063	regulation of peroxisome organization	6	0.343387	0.0109816	1	Q2KIA5
GO:0046032	ADP catabolic process	11	0.343387	0.0109816	1	A7MBI8
GO:0010795	regulation of ubiquinone biosynthetic process	7	0.343387	0.0109816	1	E1BEW5
GO:1905870	positive regulation of 3'-UTR-mediated mRNA stabilization	11	0.343387	0.0109816	1	A6QPJ1
GO:0035037	sperm entry	6	0.343387	0.0109816	1	A4IFN7
GO:0003374	dynamin family protein polymerization involved in mitochondrial fission	8	0.343387	0.0109816	1	Q2KIA5
GO:0003373	dynamin family protein polymerization involved in membrane fission	7	0.343387	0.0109816	1	Q2KIA5
GO:2001294	malonyl-CoA catabolic process	12	0.343387	0.0109816	1	A5PJC5
GO:0106134	positive regulation of cardiac muscle cell contraction	10	0.343387	0.0109816	1	Q0VCY0
GO:0002246	wound healing involved in inflammatory response	5	0.343387	0.0109816	1	Q5E9F2
GO:1901463	regulation of tetrapyrrole biosynthetic process	6	0.343387	0.0109816	1	Q3ZCI1
GO:0071306	cellular response to vitamin E	8	0.343387	0.0109816	1	P02453
GO:0043181	vacuolar sequestering	5	0.343387	0.0109816	1	Q9MYM4
GO:0098958	retrograde axonal transport of mitochondrion	10	0.343387	0.0109816	1	Q3ZBD2
GO:1903755	positive regulation of SUMO transferase activity	11	0.343387	0.0109816	1	A0A3Q1LUL4
GO:0000023	maltose metabolic process	6	0.343387	0.0109816	1	Q9MYM4
GO:2000003	positive regulation of DNA damage checkpoint	8	0.343387	0.0109816	1	E1B9H3
GO:0003065	positive regulation of heart rate by epinephrine	9	0.343387	0.0109816	1	Q5KR49
GO:0050703	interleukin-1 alpha secretion	11	0.343387	0.0109816	1	P79342
GO:2000828	regulation of parathyroid hormone secretion	8	0.343387	0.0109816	1	P04896
GO:1903182	regulation of SUMO transferase activity	10	0.343387	0.0109816	1	A0A3Q1LUL4
GO:0097473	retinal rod cell apoptotic process	6	0.343387	0.0109816	1	A0A3Q1NH21
GO:0106064	regulation of cobalamin metabolic process	6	0.343387	0.0109816	1	A6QL68
GO:1902994	regulation of phospholipid efflux	8	0.343387	0.0109816	1	P15497
GO:1902995	positive regulation of phospholipid efflux	9	0.343387	0.0109816	1	P15497
GO:0110114	negative regulation of lipid transporter activity	7	0.343387	0.0109816	1	P81644
GO:0110112	regulation of lipid transporter activity	6	0.343387	0.0109816	1	P81644
GO:0040032	post-embryonic body morphogenesis	4	0.343387	0.0109816	1	P04896
GO:0061833	protein localization to tricellular tight junction	5	0.343387	0.0109816	1	A0A3Q1LJU7
GO:1903116	positive regulation of actin filament-based movement	6	0.343387	0.0109816	1	Q0VCY0
GO:1902082	positive regulation of calcium ion import into sarcoplasmic reticulum	10	0.343387	0.0109816	1	Q0VCY0
GO:1905689	positive regulation of diacylglycerol kinase activity	10	0.343387	0.0109816	1	P29172
GO:1905687	regulation of diacylglycerol kinase activity	9	0.343387	0.0109816	1	P29172
GO:0014876	response to injury involved in regulation of muscle adaptation	4	0.343387	0.0109816	1	F1MVS4
GO:0019303	D-ribose catabolic process	7	0.343387	0.0109816	1	E1BJH7
GO:0071486	cellular response to high light intensity	8	0.343387	0.0109816	1	A0A3Q1NH21
GO:0071484	cellular response to light intensity	7	0.343387	0.0109816	1	A0A3Q1NH21
GO:1904025	positive regulation of glucose catabolic process to lactate via pyruvate	11	0.343387	0.0109816	1	Q0III9
GO:0070453	regulation of heme biosynthetic process	7	0.343387	0.0109816	1	Q3ZCI1
GO:0060354	negative regulation of cell adhesion molecule production	5	0.343387	0.0109816	1	P15497
GO:1902690	positive regulation of NAD metabolic process	9	0.343387	0.0109816	1	Q0III9
GO:0070981	L-asparagine biosynthetic process	11	0.343387	0.0109816	1	Q1LZA3
GO:0070982	L-asparagine metabolic process	10	0.343387	0.0109816	1	Q1LZA3
GO:0060695	negative regulation of cholesterol transporter activity	9	0.343387	0.0109816	1	P81644
GO:0060694	regulation of cholesterol transporter activity	8	0.343387	0.0109816	1	P81644
GO:0006858	extracellular transport	4	0.343387	0.0109816	1	A3KN51
GO:0006807	nitrogen compound metabolic process	2	0.348533	0.0111637	88	A0A3Q1LJU7, A0A3Q1LUL4, A0A3Q1LW11, A0A3Q1LX83, A0A3Q1M8B3, A0A3Q1MB37, A0A3Q1MM18, A0A3Q1MPJ7, A0A3Q1MXC6, A0A3Q1NK97, A0A452DII8, A0A452DJE5, A1L5A6, A2VE52, A2VEA3, A3KN12, A3KN51, A4IFM7, A4IFN7, A5D7R6, A5PJC5, A5PJL4, A6QPT7, A6QQA9, A6QQR7, A7MBI8, E1B9H3, E1BDV7, E1BEW5, E1BF39, E1BLD1, E1BNY4, F1MG56, F1MH61, F1MI47, F1ML34, F1MLX6, F1MTY9, F1MU23, F1MW60, F1MWJ3, F1MWM6, F1MX38, F1MX69,…
GO:0031503	protein-containing complex localization	2	0.349126	0.0112626	5	A0A3Q1MXL6, G1K192, Q08DS7, Q3SYU7, Q3ZC13
GO:0051270	regulation of cellular component movement	4	0.349126	0.0112809	16	A0A3Q1N9E9, A0A3Q1NH21, A0A452DII8, A0A452DIL8, A0A452DJ82, A4IFM7, F1MF78, F1MX38, P02453, P04258, P21793, P29172, Q0VCY0, Q3B7N2, Q5E9F2, Q5KR49
GO:0071496	cellular response to external stimulus	3	0.349126	0.0113646	7	A0A3Q1NN05, A0A452DJ82, F1MW60, F1MZX6, P02453, P60519, Q1LZA3
GO:0070925	organelle assembly	4	0.349126	0.0114235	10	A0A3Q1LW11, A0A3Q1LX10, A0A3Q1MS08, A0A452DIL8, A5PK00, A7MB62, E1BDM8, G1K192, G3X8E2, P60519
GO:0008610	lipid biosynthetic process	4	0.349126	0.0114235	10	A0A3Q1MB37, A5PJC5, F1MRE5, F1N647, G3X757, P15497, P58108, P81644, Q3ZCD7, Q5BIS9
GO:1902188	positive regulation of viral release from host cell	8	0.349126	0.0114797	2	A3KN51, G3X8E2
GO:0036257	multivesicular body organization	6	0.349126	0.0114797	2	A5PK00, G3X8E2
GO:0006474	N-terminal protein amino acid acetylation	9	0.349126	0.0114797	2	E1BDV7, F1N4V5
GO:0002739	regulation of cytokine secretion involved in immune response	9	0.349126	0.0114797	2	P15497, P81644
GO:1900372	negative regulation of purine nucleotide biosynthetic process	10	0.349126	0.0114797	2	F1MX38, Q0III9
GO:0034368	protein-lipid complex remodeling	5	0.349126	0.0114797	2	P15497, P81644
GO:0034369	plasma lipoprotein particle remodeling	6	0.349126	0.0114797	2	P15497, P81644
GO:0006656	phosphatidylcholine biosynthetic process	8	0.349126	0.0114797	2	P15497, P81644
GO:0030809	negative regulation of nucleotide biosynthetic process	9	0.349126	0.0114797	2	F1MX38, Q0III9
GO:0061003	positive regulation of dendritic spine morphogenesis	12	0.349126	0.0114797	2	A7MB62, Q1RMR3
GO:0006085	acetyl-CoA biosynthetic process	12	0.349126	0.0114797	2	A0A3Q1MB37, A5PJC5
GO:0051196	regulation of coenzyme metabolic process	6	0.353651	0.0116909	3	E1BEW5, F1MX38, Q0III9
GO:1901699	cellular response to nitrogen compound	4	0.353651	0.0117105	9	A0A3Q1NN05, A7MB62, F1MW60, P02453, P04258, P04896, P33097, Q08DF7, Q3T132
GO:0032368	regulation of lipid transport	5	0.353651	0.0117165	4	A0A3Q1NH21, P10790, P15497, P81644
GO:0050792	regulation of viral process	5	0.353651	0.011717	6	A3KN51, G3X8E2, P61283, Q08DF7, Q5E9F2, Q5E9F7
GO:0070887	cellular response to chemical stimulus	3	0.355189	0.0117857	24	A0A3Q1LJU7, A0A3Q1LZT9, A0A3Q1MSA5, A0A3Q1MXL6, A0A3Q1MZ37, A0A3Q1NN05, A0A452DII8, A0A452DJ82, A7MB62, F1MW60, F1MWJ3, F1MX38, G3X757, P02453, P04258, P04896, P33097, Q08DF7, Q08DU9, Q3SX08, Q3T132, Q5E9F2, Q5KR49, Q95KV7
GO:1901701	cellular response to oxygen-containing compound	4	0.360133	0.0119678	13	A0A3Q1LJU7, A0A3Q1NN05, A7MB62, F1MW60, F1MWJ3, G3X757, P02453, P04258, P04896, P33097, Q3T132, Q5KR49, Q95KV7
GO:0071826	ribonucleoprotein complex subunit organization	4	0.36945	0.0123144	8	A0A3Q1LW11, A0A3Q1MM18, A0A3Q1MXL6, E1BDM8, F1MVS4, F2Z4J5, G3X757, Q32PB9
GO:0008202	steroid metabolic process	4	0.370069	0.0123535	6	A0A3Q1M8B3, F1MRE5, P15497, P50227, P81644, Q3ZCD7
GO:0031333	negative regulation of protein complex assembly	6	0.370628	0.0124128	5	A0A3Q1MKV0, A0A452DIL8, A2VE17, A4FUA8, Q5KR49
GO:0010466	negative regulation of peptidase activity	9	0.378837	0.0128098	8	A0A3Q1MJK1, A5D7R6, A5PJL4, E1BMJ0, F1MKS5, F1MVS4, P00978, Q58D62
GO:0046827	positive regulation of protein export from nucleus	9	0.378837	0.0130254	2	A0A3S5ZP39, Q3SX08
GO:0032369	negative regulation of lipid transport	6	0.378837	0.0130254	2	A0A3Q1NH21, P81644
GO:0043101	purine-containing compound salvage	6	0.378837	0.0130254	2	F1MLX6, P56658
GO:0018158	protein oxidation	7	0.378837	0.0130254	2	P15497, P81644
GO:0070262	peptidyl-serine dephosphorylation	8	0.378837	0.0130254	2	E1BEW5, F1MG56
GO:0099590	neurotransmitter receptor internalization	8	0.378837	0.0130254	2	Q08DS7, Q3ZC13
GO:0034367	protein-containing complex remodeling	4	0.378837	0.0130254	2	P15497, P81644
GO:2000191	regulation of fatty acid transport	7	0.378837	0.0130254	2	A0A3Q1NH21, P10790
GO:0035459	cargo loading into vesicle	6	0.378837	0.0130254	2	A0A3Q1MFR6, Q3ZCC9
GO:0009125	nucleoside monophosphate catabolic process	8	0.378837	0.0130254	2	A7MBI8, E1BF39
GO:0062013	positive regulation of small molecule metabolic process	5	0.382536	0.0132224	5	A0A3Q1NH21, A5PJC5, F1MX38, G3X757, Q0III9
GO:0062014	negative regulation of small molecule metabolic process	5	0.383235	0.0132725	4	F1MX38, P48818, Q08DF7, Q0III9
GO:0045862	positive regulation of proteolysis	8	0.38404	0.0133196	8	A0A3Q1LJU7, A1L5A6, A2VEA3, F1MX38, G3X757, Q28056, Q2KJE7, Q95KV7
GO:1901137	carbohydrate derivative biosynthetic process	4	0.398724	0.0138688	10	A0A3Q1MB37, A0A452DII8, A3KN12, A5PJC5, F1MLX6, F1MX69, G3X757, P00847, P56658, Q3ZC09
GO:1900544	positive regulation of purine nucleotide metabolic process	9	0.400748	0.0140395	3	F1MX38, G3X757, Q0III9
GO:0015918	sterol transport	6	0.400748	0.0140395	3	G3X8E2, P15497, P81644
GO:0045981	positive regulation of nucleotide metabolic process	8	0.400748	0.0140395	3	F1MX38, G3X757, Q0III9
GO:0051017	actin filament bundle assembly	6	0.400748	0.0140395	3	A7E3Q8, F1MW60, Q3B7N2
GO:0060341	regulation of cellular localization	4	0.401184	0.0140749	15	A0A3Q1MXL6, A0A3Q1NH21, A0A3S5ZP39, A3KN51, A4IFM7, A6QQR7, G3X8E2, P29172, Q08DS7, Q0VCY0, Q2NKZ1, Q3B7N2, Q3SX08, Q3SZI4, Q3ZC13
GO:0043086	negative regulation of catalytic activity	4	0.403184	0.0141652	15	A0A3Q1MFR6, A0A3Q1MJK1, A3KN51, A5D7R6, A5PJL4, E1B9H3, E1BMJ0, F1MKS5, F1MVS4, F1N036, P00978, P15497, P29172, P81644, Q58D62
GO:0043269	regulation of ion transport	5	0.406102	0.0142881	12	A0A3Q1MXC6, A0A3Q1MXL6, A0A3Q1ND98, A0A3Q1NH21, A6QQR7, P00921, P04896, P10790, P15497, Q08DE1, Q0VCY0, Q3SZI4
GO:0031331	positive regulation of cellular catabolic process	6	0.40766	0.0143837	8	A0A3Q1LJU7, A0A3Q1NH21, A2VEA3, A6QPJ1, G3X757, P21793, Q0III9, Q5E9F2
GO:0043161	proteasome-mediated ubiquitin-dependent protein catabolic process	9	0.40766	0.0143837	8	A0A3Q1LUL4, A0A3Q1LX83, A0A3Q1MXC6, F1MU23, F1MYH8, G3X757, P33672, Q3ZBD0
GO:1901136	carbohydrate derivative catabolic process	4	0.409575	0.0145023	5	A5PJC5, A6QQR7, A7MBI8, P56658, Q5E9H9
GO:0030163	protein catabolic process	5	0.409575	0.0145373	10	A0A3Q1LUL4, A0A3Q1LX83, A0A3Q1MXC6, F1ML34, F1MU23, F1MYH8, G3X757, P33672, Q3ZBD0, Q3ZC13
GO:1901881	positive regulation of protein depolymerization	7	0.409575	0.0146562	2	F1MW60, Q5E9F7
GO:0070584	mitochondrion morphogenesis	5	0.409575	0.0146562	2	A0A452DJ98, Q2KIA5
GO:0060840	artery development	4	0.409575	0.0146562	2	E1BLD1, Q08DS7
GO:0032988	ribonucleoprotein complex disassembly	5	0.409575	0.0146562	2	A0A3Q1MXL6, G3X757
GO:0031668	cellular response to extracellular stimulus	4	0.412259	0.0147729	6	A0A3Q1NN05, F1MW60, F1MZX6, P02453, P60519, Q1LZA3
GO:2001169	regulation of ATP biosynthetic process	10	0.412298	0.0148775	3	F1MX38, G3X757, Q0III9
GO:0055081	anion homeostasis	6	0.412298	0.0148775	3	P10790, P15497, P33097
GO:0043312	neutrophil degranulation	9	0.412709	0.0149543	4	A7MB62, F1MWM6, G3X757, Q3T132
GO:0033865	nucleoside bisphosphate metabolic process	7	0.426024	0.0155433	4	A0A3Q1MB37, A0A452DJE5, A5PJC5, A6QQA9
GO:0033875	ribonucleoside bisphosphate metabolic process	8	0.426024	0.0155433	4	A0A3Q1MB37, A0A452DJE5, A5PJC5, A6QQA9
GO:0006754	ATP biosynthetic process	11	0.426024	0.0155433	4	A0A452DII8, F1MX69, P00847, Q3ZC09
GO:0034032	purine nucleoside bisphosphate metabolic process	8	0.426024	0.0155433	4	A0A3Q1MB37, A0A452DJE5, A5PJC5, A6QQA9
GO:0045333	cellular respiration	5	0.429731	0.0157431	3	P00126, P00426, P42026
GO:0061572	actin filament bundle organization	5	0.429731	0.0157431	3	A7E3Q8, F1MW60, Q3B7N2
GO:0043462	regulation of ATPase activity	5	0.44015	0.0161468	4	P60519, Q0VCY0, Q3B7N2, Q5KR49
GO:0047497	mitochondrion transport along microtubule	8	0.440823	0.0163701	2	P29172, Q3ZBD2
GO:0005978	glycogen biosynthetic process	8	0.440823	0.0163701	2	A0A3Q1MPG8, Q08DP0
GO:0003281	ventricular septum development	4	0.440823	0.0163701	2	E1BLD1, Q08DS7
GO:0032527	protein exit from endoplasmic reticulum	9	0.440823	0.0163701	2	G3X757, Q3ZCC9
GO:0034643	establishment of mitochondrion localization, microtubule-mediated	6	0.440823	0.0163701	2	P29172, Q3ZBD2
GO:0009250	glucan biosynthetic process	7	0.440823	0.0163701	2	A0A3Q1MPG8, Q08DP0
GO:0002719	negative regulation of cytokine production involved in immune response	7	0.440823	0.0163701	2	P15497, P81644
GO:0046031	ADP metabolic process	10	0.446796	0.0166366	3	A7MBI8, F1MX69, Q3ZC09
GO:1900006	positive regulation of dendrite development	10	0.446796	0.0166366	3	A7MB62, F2Z4C6, Q1RMR3
GO:0022411	cellular component disassembly	3	0.447045	0.0166906	6	A0A3Q1MXL6, A0A452DK61, G3X757, G3X8E2, P60519, Q5E9F7
GO:0043903	regulation of symbiosis, encompassing mutualism through parasitism	4	0.447045	0.0166906	6	A3KN51, G3X8E2, P61283, Q08DF7, Q5E9F2, Q5E9F7
GO:0006979	response to oxidative stress	3	0.449176	0.0168152	7	A0A3Q1LJU7, A0A452DIB4, F1MTY9, F1MWJ3, P02453, Q5E9F2, Q5KR49
GO:0007017	microtubule-based process	2	0.455444	0.0170726	12	A0A3Q1LX10, A0A3Q1MPX6, A0A3Q1MXL6, A0A452DIL8, A7MB62, F1MF78, G1K192, G3X757, P29172, Q0III3, Q3SYU7, Q3ZBD2
GO:0033365	protein localization to organelle	5	0.459184	0.0172358	12	A5PK00, E1BNY4, F1MX38, G1K192, G3X8E2, P02453, Q2KIA5, Q32PB9, Q3SYU7, Q3SZF2, Q3ZC24, Q95KV7
GO:0002283	neutrophil activation involved in immune response	7	0.462873	0.0173974	4	A7MB62, F1MWM6, G3X757, Q3T132
GO:0044271	cellular nitrogen compound biosynthetic process	4	0.472398	0.0178264	23	A0A3Q1M8B3, A0A3Q1MB37, A0A452DII8, A1L5A6, A3KN12, A5PJC5, A7MBI8, E1BF39, E1BNY4, F1MLX6, F1MX38, F1MX69, F1MY45, G3X757, O46411, P00847, P56658, Q17QK8, Q1LZA3, Q32PB9, Q3ZC09, Q58DW3, Q9N0F3
GO:0071417	cellular response to organonitrogen compound	5	0.47383	0.0179469	8	A0A3Q1NN05, A7MB62, F1MW60, P02453, P04258, P04896, P33097, Q3T132
GO:0009611	response to wounding	3	0.47383	0.0180447	4	F1MVS4, P04258, Q5E9F2, Q5KR49
GO:1905477	positive regulation of protein localization to membrane	7	0.47383	0.0180447	4	A0A3Q1MXL6, A0A3Q1NH21, Q08DS7, Q3SZI4
GO:0070201	regulation of establishment of protein localization	5	0.47383	0.018087	12	A0A3Q1NH21, A0A3S5ZP39, A3KN51, F1N338, P15497, P29172, P81623, P81644, Q2KIA5, Q2NKZ1, Q3SX08, Q3SZI4
GO:0065005	protein-lipid complex assembly	5	0.47383	0.0181649	2	P15497, P81644
GO:0051654	establishment of mitochondrion localization	5	0.47383	0.0181649	2	P29172, Q3ZBD2
GO:0043278	response to morphine	7	0.47383	0.0181649	2	F1MG56, F1N719
GO:0014072	response to isoquinoline alkaloid	6	0.47383	0.0181649	2	F1MG56, F1N719
GO:0071243	cellular response to arsenic-containing substance	4	0.47383	0.0181649	2	G3X757, Q5E9F2
GO:0034377	plasma lipoprotein particle assembly	6	0.47383	0.0181649	2	P15497, P81644
GO:0042168	heme metabolic process	6	0.47383	0.0181649	2	F1MTY9, Q5E9F2
GO:0006635	fatty acid beta-oxidation	9	0.479613	0.0185073	3	F1N338, P48818, Q08D92
GO:0019362	pyridine nucleotide metabolic process	8	0.479613	0.0187069	4	A6QQR7, F1MX69, G3X757, Q3ZC09
GO:0007006	mitochondrial membrane organization	5	0.479613	0.0187069	4	F1MVS4, F1MX38, Q3SZI4, Q95KV7
GO:0046496	nicotinamide nucleotide metabolic process	9	0.479613	0.0187069	4	A6QQR7, F1MX69, G3X757, Q3ZC09
GO:0051235	maintenance of location	3	0.479613	0.0193619	5	A2VE17, F1MF78, P15497, Q0VCY0, Q9MYM4
GO:0031346	positive regulation of cell projection organization	6	0.479613	0.0193642	7	A0A452DIL8, A7MB62, F1N0S9, F2Z4C6, P29172, Q1RMR3, Q3ZCK2
GO:0051651	maintenance of location in cell	4	0.479613	0.0193839	4	A2VE17, F1MF78, Q0VCY0, Q9MYM4
GO:0032365	intracellular lipid transport	6	0.479613	0.0200388	2	G3X8E2, P10790
GO:0007097	nuclear migration	5	0.479613	0.0200388	2	F1MF78, Q3ZBD2
GO:0001659	temperature homeostasis	5	0.479613	0.0200388	2	F1MX38, P48818
GO:0051642	centrosome localization	4	0.479613	0.0200388	2	A0A3Q1MXL6, F1MF78
GO:0034341	response to interferon-gamma	5	0.479613	0.0200759	4	A0A3Q1MSA5, A0A3Q1MXL6, A7MB62, Q08DF7
GO:1903902	positive regulation of viral life cycle	7	0.479613	0.0204899	3	A3KN51, G3X8E2, Q08DF7
GO:0046902	regulation of mitochondrial membrane permeability	6	0.479613	0.0204899	3	F1MVS4, F1MX38, Q3SZI4
GO:0009135	purine nucleoside diphosphate metabolic process	8	0.479613	0.0204899	3	A7MBI8, F1MX69, Q3ZC09
GO:0009179	purine ribonucleoside diphosphate metabolic process	9	0.479613	0.0204899	3	A7MBI8, F1MX69, Q3ZC09
GO:0022603	regulation of anatomical structure morphogenesis	4	0.479613	0.0205006	16	A0A452DIL8, A0A452DJ82, A7MB62, F1MTW8, F1MX38, P15497, P21793, P29172, Q1RMR3, Q2KIA5, Q3ZBN5, Q3ZC13, Q3ZC24, Q5E9F2, Q5E9F7, Q5KR49
GO:0007049	cell cycle	2	0.479613	0.0205628	6	A0A3Q1LUL4, A0A452DIL8, A5PJL4, F1MG56, Q2TBV6, Q3ZCK2
GO:0043488	regulation of mRNA stability	9	0.479613	0.0207829	4	A0A3Q1LX83, A6QPJ1, Q08DF7, Q3SYU7
GO:0034637	cellular carbohydrate biosynthetic process	5	0.479613	0.0215233	3	A0A3Q1MPG8, P33097, Q08DP0
GO:0009185	ribonucleoside diphosphate metabolic process	8	0.479613	0.0215233	3	A7MBI8, F1MX69, Q3ZC09
GO:0051259	protein complex oligomerization	5	0.479613	0.0216722	9	A0A3Q1LX10, A0A3Q1MZ37, A3KN12, A6QL68, F1MVS4, G3X757, Q2KIA5, Q2YDJ4, Q5E9F2
GO:0010498	proteasomal protein catabolic process	7	0.479613	0.0217338	8	A0A3Q1LUL4, A0A3Q1LX83, A0A3Q1MXC6, F1MU23, F1MYH8, G3X757, P33672, Q3ZBD0
GO:0000288	nuclear-transcribed mRNA catabolic process, deadenylation-dependent decay	10	0.479613	0.0218431	1	Q08DF7
GO:0019427	acetyl-CoA biosynthetic process from acetate	13	0.479613	0.0218431	1	A0A3Q1MB37
GO:0021817	nucleokinesis involved in cell motility in cerebral cortex radial glia guided migration	9	0.479613	0.0218431	1	F1MF78
GO:0070171	negative regulation of tooth mineralization	8	0.479613	0.0218431	1	Q3ZBN5
GO:0032470	positive regulation of endoplasmic reticulum calcium ion concentration	11	0.479613	0.0218431	1	Q0VCY0
GO:0038113	interleukin-9-mediated signaling pathway	7	0.479613	0.0218431	1	F1MX38
GO:0038114	interleukin-21-mediated signaling pathway	7	0.479613	0.0218431	1	F1MX38
GO:1903007	positive regulation of Lys63-specific deubiquitinase activity	12	0.479613	0.0218431	1	G3X757
GO:0060304	regulation of phosphatidylinositol dephosphorylation	8	0.479613	0.0218431	1	A7MB43
GO:0042264	peptidyl-aspartic acid hydroxylation	9	0.479613	0.0218431	1	Q28056
GO:0071451	cellular response to superoxide	7	0.479613	0.0218431	1	F1MWJ3
GO:0071450	cellular response to oxygen radical	6	0.479613	0.0218431	1	F1MWJ3
GO:1990034	calcium ion export across plasma membrane	10	0.479613	0.0218431	1	A0A3Q1ND98
GO:0032361	pyridoxal phosphate catabolic process	7	0.479613	0.0218431	1	F1MW60
GO:2000910	negative regulation of sterol import	8	0.479613	0.0218431	1	P81644
GO:0060621	negative regulation of cholesterol import	9	0.479613	0.0218431	1	P81644
GO:1902809	regulation of skeletal muscle fiber differentiation	9	0.479613	0.0218431	1	A6QPJ1
GO:0140214	positive regulation of long-chain fatty acid import into cell	9	0.479613	0.0218431	1	P10790
GO:0034395	regulation of transcription from RNA polymerase II promoter in response to iron	11	0.479613	0.0218431	1	Q5E9F2
GO:0090258	negative regulation of mitochondrial fission	8	0.479613	0.0218431	1	P29172
GO:0072389	flavin adenine dinucleotide catabolic process	9	0.479613	0.0218431	1	G3X757
GO:0042728	flavin-containing compound catabolic process	5	0.479613	0.0218431	1	G3X757
GO:0003062	regulation of heart rate by chemical signal	8	0.479613	0.0218431	1	Q5KR49
GO:0031022	nuclear migration along microfilament	7	0.479613	0.0218431	1	F1MF78
GO:1905868	regulation of 3'-UTR-mediated mRNA stabilization	10	0.479613	0.0218431	1	A6QPJ1
GO:0019391	glucuronoside catabolic process	7	0.479613	0.0218431	1	Q5E9H9
GO:1902109	negative regulation of mitochondrial membrane permeability involved in apoptotic process	8	0.479613	0.0218431	1	F1MVS4
GO:1902811	positive regulation of skeletal muscle fiber differentiation	10	0.479613	0.0218431	1	A6QPJ1
GO:0090089	regulation of dipeptide transport	7	0.479613	0.0218431	1	P00921
GO:0006434	seryl-tRNA aminoacylation	11	0.479613	0.0218431	1	Q9N0F3
GO:0036494	positive regulation of translation initiation in response to endoplasmic reticulum stress	11	0.479613	0.0218431	1	F1N036
GO:0002086	diaphragm contraction	8	0.479613	0.0218431	1	Q9MYM4
GO:0051665	membrane raft localization	4	0.479613	0.0218431	1	Q3ZCK2
GO:0090088	regulation of oligopeptide transport	6	0.479613	0.0218431	1	P00921
GO:0042820	vitamin B6 catabolic process	6	0.479613	0.0218431	1	F1MW60
GO:2000878	positive regulation of oligopeptide transport	7	0.479613	0.0218431	1	P00921
GO:0090076	relaxation of skeletal muscle	5	0.479613	0.0218431	1	Q0VCY0
GO:0060169	negative regulation of adenosine receptor signaling pathway	8	0.479613	0.0218431	1	P56658
GO:0034463	90S preribosome assembly	7	0.479613	0.0218431	1	Q32PB9
GO:2000395	regulation of ubiquitin-dependent endocytosis	7	0.479613	0.0218431	1	A3KN51
GO:2000397	positive regulation of ubiquitin-dependent endocytosis	8	0.479613	0.0218431	1	A3KN51
GO:1901483	regulation of transcription factor catabolic process	11	0.479613	0.0218431	1	A0A3Q1LJU7
GO:1901485	positive regulation of transcription factor catabolic process	12	0.479613	0.0218431	1	A0A3Q1LJU7
GO:0019389	glucuronoside metabolic process	6	0.479613	0.0218431	1	Q5E9H9
GO:0000957	mitochondrial RNA catabolic process	8	0.479613	0.0218431	1	Q08DF7
GO:0000958	mitochondrial mRNA catabolic process	9	0.479613	0.0218431	1	Q08DF7
GO:0046491	L-methylmalonyl-CoA metabolic process	11	0.479613	0.0218431	1	A0A452DJE5
GO:1902728	positive regulation of growth factor dependent skeletal muscle satellite cell proliferation	8	0.479613	0.0218431	1	F1MX38
GO:1902724	positive regulation of skeletal muscle satellite cell proliferation	7	0.479613	0.0218431	1	F1MX38
GO:0006843	mitochondrial citrate transmembrane transport	11	0.479613	0.0218431	1	A0A3Q1MTZ5
GO:1990546	mitochondrial tricarboxylic acid transmembrane transport	10	0.479613	0.0218431	1	A0A3Q1MTZ5
GO:1900159	positive regulation of bone mineralization involved in bone maturation	8	0.479613	0.0218431	1	Q0III9
GO:2001148	regulation of dipeptide transmembrane transport	8	0.479613	0.0218431	1	P00921
GO:0032971	regulation of muscle filament sliding	7	0.479613	0.0218431	1	A4IFM7
GO:0009644	response to high light intensity	6	0.479613	0.0218431	1	A0A3Q1NH21
GO:0014732	skeletal muscle atrophy	7	0.479613	0.0218431	1	Q0III9
GO:0014736	negative regulation of muscle atrophy	8	0.479613	0.0218431	1	F1MVS4
GO:0070757	interleukin-35-mediated signaling pathway	7	0.479613	0.0218431	1	F1MX38
GO:2000880	positive regulation of dipeptide transport	8	0.479613	0.0218431	1	P00921
GO:0071442	positive regulation of histone H3-K14 acetylation	12	0.479613	0.0218431	1	A0A3Q1LZT9
GO:1990009	retinal cell apoptotic process	5	0.479613	0.0218431	1	A0A3Q1NH21
GO:0019550	glutamate catabolic process to aspartate	11	0.479613	0.0218431	1	P33097
GO:0019551	glutamate catabolic process to 2-oxoglutarate	11	0.479613	0.0218431	1	P33097
GO:1904685	positive regulation of metalloendopeptidase activity	11	0.479613	0.0218431	1	F1MX38
GO:0035814	negative regulation of renal sodium excretion	8	0.479613	0.0218431	1	P04896
GO:0035499	carnosine biosynthetic process	7	0.479613	0.0218431	1	F1MY45
GO:0008612	peptidyl-lysine modification to peptidyl-hypusine	9	0.479613	0.0218431	1	Q0VC53
GO:0046709	IDP catabolic process	11	0.479613	0.0218431	1	A7MBI8
GO:0046707	IDP metabolic process	10	0.479613	0.0218431	1	A7MBI8
GO:0006083	acetate metabolic process	7	0.479613	0.0218431	1	A0A3Q1MB37
GO:2001150	positive regulation of dipeptide transmembrane transport	9	0.479613	0.0218431	1	P00921
GO:0099173	postsynapse organization	3	0.479672	0.0219899	2	Q1RMR3, Q3B7N2
GO:0019886	antigen processing and presentation of exogenous peptide antigen via MHC class II	5	0.479672	0.0219899	2	A4FUA8, Q3ZC13
GO:0051647	nucleus localization	4	0.479672	0.0219899	2	F1MF78, Q3ZBD2
GO:0051239	regulation of multicellular organismal process	3	0.483155	0.0221737	38	A0A3Q1N9E9, A0A3Q1ND98, A0A3Q1NH21, A0A452DII8, A0A452DIL8, A0A452DJI6, A2VE17, A4IFM7, A6QPJ1, A6QQR7, A7MB62, E1BDM8, E1BMJ0, F1ML34, F1MTW8, F1MVS4, F1MX38, F1N338, F2Z4C6, P02453, P04258, P04896, P15497, P21793, P29172, P81644, Q0III9, Q0VC50, Q0VCY0, Q148D3, Q1RMR3, Q3ZBN5, Q3ZC13, Q5BIS9, Q5E9F2, Q5E9F7, Q5KR49, Q9MYM4
GO:0000209	protein polyubiquitination	10	0.488958	0.0224645	6	A0A3Q1LX83, A0A3Q1MXC6, A2VEA3, A4IFN7, E1BLD1, Q3ZC24
GO:0050772	positive regulation of axonogenesis	10	0.490507	0.0225848	3	A0A452DIL8, P29172, Q1RMR3
GO:0048814	regulation of dendrite morphogenesis	10	0.490507	0.0225848	3	A7MB62, Q1RMR3, Q5E9F7
GO:0010639	negative regulation of organelle organization	6	0.495646	0.0228578	8	A0A3Q1MKV0, A0A452DIL8, A2VE17, A4FUA8, F1MI47, F1MVS4, P29172, Q5KR49
GO:0010769	regulation of cell morphogenesis involved in differentiation	6	0.495646	0.0229578	6	A0A452DIL8, A7MB62, P15497, P29172, Q1RMR3, Q5E9F7
GO:0042119	neutrophil activation	6	0.495646	0.0229951	4	A7MB62, F1MWM6, G3X757, Q3T132
GO:0009206	purine ribonucleoside triphosphate biosynthetic process	10	0.495646	0.0229951	4	A0A452DII8, F1MX69, P00847, Q3ZC09
GO:0048524	positive regulation of viral process	6	0.495646	0.0229951	4	A3KN51, G3X8E2, Q08DF7, Q5E9F7
GO:0009967	positive regulation of signal transduction	6	0.506091	0.0235049	22	A0A3Q1LJU7, A0A3Q1LUL4, A0A3Q1LW11, A0A3Q1LX83, A0A3Q1LZT9, A0A3Q1MSB2, A4IFN7, E1B9H3, F1MX38, G3X757, P02453, P04258, P04896, P15497, P21793, P79342, P81623, Q1JQA5, Q2KIA5, Q3SZI4, Q3T132, Q3ZCC9
GO:1901880	negative regulation of protein depolymerization	7	0.508096	0.0236743	3	A2VE17, A4FUA8, Q5KR49
GO:0002495	antigen processing and presentation of peptide antigen via MHC class II	4	0.509411	0.0240161	2	A4FUA8, Q3ZC13
GO:0046033	AMP metabolic process	10	0.509411	0.0240161	2	A3KN12, F1MLX6
GO:0042059	negative regulation of epidermal growth factor receptor signaling pathway	8	0.509411	0.0240161	2	A3KN51, F1ML34
GO:0048643	positive regulation of skeletal muscle tissue development	8	0.509411	0.0240161	2	A6QPJ1, Q0III9
GO:0046685	response to arsenic-containing substance	3	0.509411	0.0240161	2	G3X757, Q5E9F2
GO:0061842	microtubule organizing center localization	2	0.509411	0.0240161	2	A0A3Q1MXL6, F1MF78
GO:0097352	autophagosome maturation	5	0.509411	0.0240161	2	G3X757, P60519
GO:0009145	purine nucleoside triphosphate biosynthetic process	9	0.520108	0.0245464	4	A0A452DII8, F1MX69, P00847, Q3ZC09
GO:0008088	axo-dendritic transport	7	0.524754	0.0247919	3	A0A3Q1MXL6, P29172, Q3ZBD2
GO:0043487	regulation of RNA stability	7	0.535331	0.0253452	4	A0A3Q1LX83, A6QPJ1, Q08DF7, Q3SYU7
GO:0006639	acylglycerol metabolic process	6	0.545263	0.0259376	3	A0A3Q1M8B3, P15497, P81644
GO:0002701	negative regulation of production of molecular mediator of immune response	6	0.545263	0.0261156	2	P15497, P81644
GO:0090322	regulation of superoxide metabolic process	6	0.545263	0.0261156	2	P29172, Q1JQD3
GO:0010955	negative regulation of protein processing	9	0.545263	0.0261156	2	E1BMJ0, F1MVS4
GO:1903318	negative regulation of protein maturation	7	0.545263	0.0261156	2	E1BMJ0, F1MVS4
GO:0032570	response to progesterone	6	0.545263	0.0261156	2	A0A3Q1LZT9, A4IFN7
GO:2001242	regulation of intrinsic apoptotic signaling pathway	8	0.552089	0.0264702	5	E1B9H3, F1MVS4, P81623, Q2KIA5, Q95KV7
GO:0051188	cofactor biosynthetic process	4	0.553972	0.0266159	6	A0A3Q1MB37, A0A3Q1MZ37, A5PJC5, F1MX69, Q17QK8, Q3ZC09
GO:0090263	positive regulation of canonical Wnt signaling pathway	8	0.560579	0.0269895	4	A0A3Q1LX83, E1B9H3, G3X757, P02453
GO:0036230	granulocyte activation	5	0.560579	0.0269895	4	A7MB62, F1MWM6, G3X757, Q3T132
GO:0006638	neutral lipid metabolic process	5	0.562522	0.0271112	3	A0A3Q1M8B3, P15497, P81644
GO:0010942	positive regulation of cell death	5	0.570408	0.0275198	11	A0A3Q1LJU7, A2VE17, E1B9H3, E1BNY4, G3X757, P29172, P38447, Q2KIA5, Q3SZI4, Q5E9F2, Q95KV7
GO:0006887	exocytosis	6	0.57413	0.0277281	6	A2VE17, A7MB62, F1MWM6, G3X757, P79342, Q3T132
GO:0050709	negative regulation of protein secretion	8	0.575747	0.027835	4	F1N338, P15497, P81623, P81644
GO:0035384	thioester biosynthetic process	5	0.577264	0.0282867	2	A0A3Q1MB37, A5PJC5
GO:1901185	negative regulation of ERBB signaling pathway	7	0.577264	0.0282867	2	A3KN51, F1ML34
GO:0071616	acyl-CoA biosynthetic process	11	0.577264	0.0282867	2	A0A3Q1MB37, A5PJC5
GO:1903747	regulation of establishment of protein localization to mitochondrion	6	0.577264	0.0282867	2	P29172, Q3SZI4
GO:0001958	endochondral ossification	4	0.577264	0.0282867	2	P02453, P04896
GO:0045773	positive regulation of axon extension	11	0.577264	0.0282867	2	P29172, Q1RMR3
GO:2001171	positive regulation of ATP biosynthetic process	11	0.577264	0.0282867	2	F1MX38, G3X757
GO:0072583	clathrin-dependent endocytosis	7	0.577264	0.0282867	2	Q08DS7, Q3ZC13
GO:0036075	replacement ossification	3	0.577264	0.0282867	2	P02453, P04896
GO:0044257	cellular protein catabolic process	6	0.577264	0.0282867	2	F1ML34, Q3ZC13
GO:0048821	erythrocyte development	5	0.577264	0.0282867	2	E1BNY4, F1MX69
GO:0019884	antigen processing and presentation of exogenous antigen	3	0.577264	0.0283128	3	A4FUA8, Q2KJE7, Q3ZC13
GO:0050801	ion homeostasis	5	0.582702	0.0286208	13	A0A3Q1ND98, A0A452DII8, A6QQR7, F1MTY9, F1MVS4, P00921, P04896, P10790, P15497, P21793, P33097, Q0VCY0, Q5E9F2
GO:0009201	ribonucleoside triphosphate biosynthetic process	9	0.582702	0.0286962	4	A0A452DII8, F1MX69, P00847, Q3ZC09
GO:0050777	negative regulation of immune response	5	0.582702	0.0286962	4	E1BMJ0, P04258, P15497, P81644
GO:1905952	regulation of lipid localization	4	0.582702	0.0286962	4	A0A3Q1NH21, P10790, P15497, P81644
GO:0044419	interspecies interaction between organisms	2	0.58324	0.0287811	10	A0A3Q1LUL4, E1BDM8, E1BNY4, F1MX38, F2Z4J5, G3X757, Q32PB9, Q3SYU7, Q5E9F2, Q5E9F7
GO:0034097	response to cytokine	4	0.58324	0.0287811	10	A0A3Q1MSA5, A0A3Q1MXL6, A0A3Q1MZ37, A0A452DII8, A7MB62, P02453, P04258, P38447, Q08DF7, Q95KV7
GO:0055088	lipid homeostasis	5	0.596243	0.0295731	4	P10790, P15497, P33097, P81644
GO:0042981	regulation of apoptotic process	6	0.596243	0.0297657	21	A0A3Q1LJU7, A0A3Q1NH21, A2VE17, A5PJL4, E1B9H3, E1BNY4, F1MNK0, F1MVS4, F1MX38, F1N036, F1N4V5, G3X757, P38447, P81623, Q1LZA3, Q1RMR3, Q2KIA5, Q3SZF2, Q3SZI4, Q5E9F2, Q95KV7
GO:0051240	positive regulation of multicellular organismal process	4	0.596243	0.0297955	23	A0A3Q1ND98, A0A3Q1NH21, A0A452DII8, A0A452DIL8, A2VE17, A6QPJ1, A7MB62, F1ML34, F1MTW8, F1MX38, F1N338, F2Z4C6, P02453, P04896, P29172, P81644, Q0III9, Q0VCY0, Q148D3, Q1RMR3, Q5BIS9, Q5E9F2, Q5KR49
GO:1904950	negative regulation of establishment of protein localization	6	0.596243	0.0298645	5	F1N338, P15497, P29172, P81623, P81644
GO:0003279	cardiac septum development	3	0.596243	0.0305274	2	E1BLD1, Q08DS7
GO:0060325	face morphogenesis	3	0.596243	0.0305274	2	P02453, Q28056
GO:0098801	regulation of renal system process	5	0.596243	0.0305274	2	F1ML34, P04896
GO:0045940	positive regulation of steroid metabolic process	7	0.596243	0.0305274	2	P15497, P81644
GO:0003009	skeletal muscle contraction	6	0.596243	0.0305274	2	A0A452DJI6, Q9MYM4
GO:0043242	negative regulation of protein complex disassembly	6	0.596243	0.0307997	3	A2VE17, A4FUA8, Q5KR49
GO:0010647	positive regulation of cell communication	5	0.596243	0.0309606	23	A0A3Q1LJU7, A0A3Q1LUL4, A0A3Q1LW11, A0A3Q1LX83, A0A3Q1LZT9, A0A3Q1MSB2, A0A3Q1MXL6, A4IFN7, E1B9H3, F1MX38, G3X757, P02453, P04258, P04896, P15497, P21793, P79342, P81623, Q1JQA5, Q2KIA5, Q3SZI4, Q3T132, Q3ZCC9
GO:0032273	positive regulation of protein polymerization	7	0.596243	0.0313741	4	A2VE17, A7MB62, P29172, Q1RMR3
GO:0043067	regulation of programmed cell death	5	0.596243	0.0319824	21	A0A3Q1LJU7, A0A3Q1NH21, A2VE17, A5PJL4, E1B9H3, E1BNY4, F1MNK0, F1MVS4, F1MX38, F1N036, F1N4V5, G3X757, P38447, P81623, Q1LZA3, Q1RMR3, Q2KIA5, Q3SZF2, Q3SZI4, Q5E9F2, Q95KV7
GO:0060415	muscle tissue morphogenesis	4	0.596243	0.0320848	3	A4IFM7, P04258, Q5KR49
GO:1903051	negative regulation of proteolysis involved in cellular protein catabolic process	9	0.596243	0.0320848	3	E1B9H3, F1MTW8, P60519
GO:0051230	spindle disassembly	7	0.596243	0.0325858	1	G3X757
GO:1903004	regulation of protein K63-linked deubiquitination	10	0.596243	0.0325858	1	G3X757
GO:1903006	positive regulation of protein K63-linked deubiquitination	11	0.596243	0.0325858	1	G3X757
GO:0030043	actin filament fragmentation	8	0.596243	0.0325858	1	Q5E9F7
GO:0060414	aorta smooth muscle tissue morphogenesis	5	0.596243	0.0325858	1	P04258
GO:0061738	late endosomal microautophagy	5	0.596243	0.0325858	1	G3X8E2
GO:0061857	endoplasmic reticulum stress-induced pre-emptive quality control	5	0.596243	0.0325858	1	G3X757
GO:0140212	regulation of long-chain fatty acid import into cell	8	0.596243	0.0325858	1	P10790
GO:1904179	positive regulation of adipose tissue development	6	0.596243	0.0325858	1	A0A3Q1NH21
GO:0097056	selenocysteinyl-tRNA(Sec) biosynthetic process	9	0.596243	0.0325858	1	Q9N0F3
GO:2001293	malonyl-CoA metabolic process	11	0.596243	0.0325858	1	A5PJC5
GO:0019323	pentose catabolic process	6	0.596243	0.0325858	1	E1BJH7
GO:0014816	skeletal muscle satellite cell differentiation	5	0.596243	0.0325858	1	A4IFM7
GO:0051659	maintenance of mitochondrion location	6	0.596243	0.0325858	1	Q0VCY0
GO:0009137	purine nucleoside diphosphate catabolic process	9	0.596243	0.0325858	1	A7MBI8
GO:0014858	positive regulation of skeletal muscle cell proliferation	6	0.596243	0.0325858	1	F1MX38
GO:1903333	negative regulation of protein folding	5	0.596243	0.0325858	1	F1MTW8
GO:0007258	JUN phosphorylation	8	0.596243	0.0325858	1	A0A3Q1LJU7
GO:0072387	flavin adenine dinucleotide metabolic process	8	0.596243	0.0325858	1	G3X757
GO:0018197	peptidyl-aspartic acid modification	8	0.596243	0.0325858	1	Q28056
GO:0071461	cellular response to redox state	3	0.596243	0.0325858	1	A0A452DJ82
GO:2000258	negative regulation of protein activation cascade	7	0.596243	0.0325858	1	E1BMJ0
GO:0045916	negative regulation of complement activation	10	0.596243	0.0325858	1	E1BMJ0
GO:0060167	regulation of adenosine receptor signaling pathway	7	0.596243	0.0325858	1	P56658
GO:0034058	endosomal vesicle fusion	7	0.596243	0.0325858	1	G3X8E2
GO:0036491	regulation of translation initiation in response to endoplasmic reticulum stress	10	0.596243	0.0325858	1	F1N036
GO:0016344	meiotic chromosome movement towards spindle pole	7	0.596243	0.0325858	1	A7MB62
GO:0032929	negative regulation of superoxide anion generation	8	0.596243	0.0325858	1	Q1JQD3
GO:0014728	regulation of the force of skeletal muscle contraction	10	0.596243	0.0325858	1	Q0III9
GO:0035674	tricarboxylic acid transmembrane transport	9	0.596243	0.0325858	1	A0A3Q1MTZ5
GO:2001245	regulation of phosphatidylcholine biosynthetic process	9	0.596243	0.0325858	1	P10790
GO:0009181	purine ribonucleoside diphosphate catabolic process	10	0.596243	0.0325858	1	A7MBI8
GO:0001842	neural fold formation	6	0.596243	0.0325858	1	Q5E9F7
GO:0006532	aspartate biosynthetic process	10	0.596243	0.0325858	1	P33097
GO:1902688	regulation of NAD metabolic process	8	0.596243	0.0325858	1	Q0III9
GO:0007174	epidermal growth factor catabolic process	9	0.596243	0.0325858	1	F1ML34
GO:0042365	water-soluble vitamin catabolic process	5	0.596243	0.0325858	1	F1MW60
GO:1903645	negative regulation of chaperone-mediated protein folding	6	0.596243	0.0325858	1	F1MTW8
GO:2000158	positive regulation of ubiquitin-specific protease activity	10	0.596243	0.0325858	1	G3X757
GO:0032489	regulation of Cdc42 protein signal transduction	10	0.596243	0.0325858	1	P15497
GO:1900157	regulation of bone mineralization involved in bone maturation	7	0.596243	0.0325858	1	Q0III9
GO:0046340	diacylglycerol catabolic process	8	0.596243	0.0325858	1	P81644
GO:0051228	mitotic spindle disassembly	8	0.596243	0.0325858	1	G3X757
GO:1904023	regulation of glucose catabolic process to lactate via pyruvate	10	0.596243	0.0325858	1	Q0III9
GO:1904027	negative regulation of collagen fibril organization	7	0.596243	0.0325858	1	P21793
GO:0071440	regulation of histone H3-K14 acetylation	11	0.596243	0.0325858	1	A0A3Q1LZT9
GO:0098971	anterograde dendritic transport of neurotransmitter receptor complex	10	0.596243	0.0325858	1	A0A3Q1MXL6
GO:0033197	response to vitamin E	7	0.596243	0.0325858	1	P02453
GO:0031247	actin rod assembly	7	0.596243	0.0325858	1	F1MW60
GO:0048633	positive regulation of skeletal muscle tissue growth	9	0.596243	0.0325858	1	Q0III9
GO:0035498	carnosine metabolic process	6	0.596243	0.0325858	1	F1MY45
GO:0006014	D-ribose metabolic process	6	0.596243	0.0325858	1	E1BJH7
GO:1903577	cellular response to L-arginine	7	0.596243	0.0325858	1	A0A3Q1NN05
GO:0014862	regulation of skeletal muscle contraction by chemo-mechanical energy conversion	9	0.596243	0.0325858	1	Q0III9
GO:0010804	negative regulation of tumor necrosis factor-mediated signaling pathway	8	0.597539	0.0328361	2	F1MVS4, P15497
GO:1903115	regulation of actin filament-based movement	5	0.597539	0.0328361	2	A4IFM7, Q0VCY0
GO:0035025	positive regulation of Rho protein signal transduction	10	0.597539	0.0328361	2	P04258, P15497
GO:0043457	regulation of cellular respiration	6	0.597539	0.0328361	2	G3X757, Q0III9
GO:0031334	positive regulation of protein complex assembly	6	0.601729	0.033112	6	A0A3Q1LJU7, A2VE17, A7MB62, G3X757, P29172, Q1RMR3
GO:0008217	regulation of blood pressure	3	0.601729	0.0332383	4	A0A3Q1LGY9, A0A3Q1ND98, F1ML34, P04896
GO:0044260	cellular macromolecule metabolic process	4	0.601729	0.0332441	59	A0A3Q1LJU7, A0A3Q1LUL4, A0A3Q1LW11, A0A3Q1LX83, A0A3Q1MM18, A0A3Q1MPG8, A0A3Q1MPJ7, A0A3Q1MXC6, A0A3Q1NK97, A1L5A6, A2VEA3, A3KN51, A4IFM7, A4IFN7, A5PJL4, E1BDV7, E1BEW5, E1BLD1, E1BNY4, F1MG56, F1MH61, F1MI47, F1ML34, F1MU23, F1MW60, F1MWJ3, F1MWM6, F1MX38, F1MYH8, F1N0S9, F1N4V5, F1N703, F1N719, G3X757, G3X778, G3X8E2, P00978, P04258, P04896, P15497, P21793, P33672, P38447, P61283, P81644, Q08…
GO:0060548	negative regulation of cell death	5	0.601729	0.0333967	15	A0A3Q1NH21, A5PJL4, E1B9H3, F1MVS4, F1MX38, F1N036, F1N4V5, Q08DF7, Q08DS7, Q1LZA3, Q1RMR3, Q29RH9, Q3SZF2, Q5E9F2, Q95KV7
GO:1900371	regulation of purine nucleotide biosynthetic process	9	0.601729	0.0333976	3	F1MX38, G3X757, Q0III9
GO:0019395	fatty acid oxidation	8	0.601729	0.0333976	3	F1N338, P48818, Q08D92
GO:0010507	negative regulation of autophagy	7	0.601729	0.0333976	3	A7MB43, F1MX38, Q5E9F2
GO:0090559	regulation of membrane permeability	3	0.601729	0.0333976	3	F1MVS4, F1MX38, Q3SZI4
GO:0030808	regulation of nucleotide biosynthetic process	8	0.601729	0.0333976	3	F1MX38, G3X757, Q0III9
GO:0016241	regulation of macroautophagy	7	0.614419	0.0341942	4	F1ML34, P21793, Q3T132, Q5E9F2
GO:0010675	regulation of cellular carbohydrate metabolic process	6	0.614419	0.0341942	4	A0A3Q1NH21, A5PJC5, F1MX38, Q0III9
GO:0002792	negative regulation of peptide secretion	7	0.614419	0.0341942	4	F1N338, P15497, P81623, P81644
GO:0002274	myeloid leukocyte activation	4	0.615491	0.0342847	5	A7MB62, F1MWM6, G3X757, P79342, Q3T132
GO:0006417	regulation of translation	7	0.616281	0.0343595	8	A0A3Q1LW11, A5PJL4, A6QPJ1, E1BPX9, F1MX38, F1N036, F2Z4C6, Q32PB9
GO:0006090	pyruvate metabolic process	7	0.621953	0.034738	3	F1MX69, Q0VCX7, Q3ZC09
GO:1903322	positive regulation of protein modification by small protein conjugation or removal	9	0.625932	0.0351659	4	A0A3Q1LJU7, A0A3Q1LUL4, A4IFN7, G3X757
GO:0006120	mitochondrial electron transport, NADH to ubiquinone	6	0.625932	0.0352108	2	A0A452DIB4, Q02369
GO:0050775	positive regulation of dendrite morphogenesis	11	0.625932	0.0352108	2	A7MB62, Q1RMR3
GO:0006900	vesicle budding from membrane	5	0.625932	0.0352108	2	G3X8E2, Q3ZC13
GO:1905953	negative regulation of lipid localization	5	0.625932	0.0352108	2	A0A3Q1NH21, P81644
GO:0051261	protein depolymerization	6	0.625932	0.0352108	2	G3X8E2, Q5E9F7
GO:0001558	regulation of cell growth	5	0.632797	0.0356287	7	A3KN51, A5PJL4, E1B9H3, P29172, Q1RMR3, Q3T132, Q95KV7
GO:0016197	endosomal transport	5	0.634918	0.0358434	5	A0A3Q1MSA5, A5PK00, F1ML34, G3X757, G3X8E2
GO:0007015	actin filament organization	4	0.634918	0.0358434	5	A7E3Q8, A7MB62, F1MW60, Q3B7N2, Q5E9F7
GO:1990778	protein localization to cell periphery	5	0.634918	0.0358434	5	A0A3Q1MFR6, A0A3Q1MS08, A0A3Q1NH21, G1K192, Q3ZCC9
GO:0042632	cholesterol homeostasis	7	0.638149	0.0361059	3	P10790, P15497, P81644
GO:0034440	lipid oxidation	6	0.638149	0.0361059	3	F1N338, P48818, Q08D92
GO:0019882	antigen processing and presentation	2	0.638149	0.0361536	4	A4FUA8, A6QPT7, Q2KJE7, Q3ZC13
GO:0031323	regulation of cellular metabolic process	4	0.648422	0.036768	73	A0A3Q1LJU7, A0A3Q1LUL4, A0A3Q1LW11, A0A3Q1LX83, A0A3Q1LZT9, A0A3Q1MJK1, A0A3Q1MXC6, A0A3Q1NH21, A0A452DJ98, A0A452DJB8, A0A452DK61, A1L5A6, A2VEA3, A3KN51, A4IFN7, A5D7R6, A5PJC5, A5PJL4, A6QL68, A6QPJ1, A6QQR7, A7MB43, A7MB62, A7MB71, A7YY28, E1B9H3, E1BEW5, E1BMJ0, E1BPX9, F1MG56, F1MI47, F1MKS5, F1ML34, F1MTW8, F1MVS4, F1MX38, F1N036, F1N4V5, F2Z4C6, G3X757, P00978, P02453, P04896, P10790, P15…
GO:0032434	regulation of proteasomal ubiquitin-dependent protein catabolic process	10	0.651833	0.0371572	4	A0A3Q1LJU7, A2VEA3, E1B9H3, G3X757
GO:0006733	oxidoreduction coenzyme metabolic process	5	0.651833	0.0371572	4	A6QQR7, F1MX69, G3X757, Q3ZC09
GO:0000302	response to reactive oxygen species	4	0.651833	0.0371572	4	A0A3Q1LJU7, F1MWJ3, P02453, Q5KR49
GO:0055092	sterol homeostasis	6	0.654731	0.0375012	3	P10790, P15497, P81644
GO:0042278	purine nucleoside metabolic process	7	0.654731	0.0375012	3	O46411, P56658, Q1LZ74
GO:1903146	regulation of autophagy of mitochondrion	7	0.654731	0.0376501	2	Q1RMR3, Q2KIA5
GO:0009154	purine ribonucleotide catabolic process	10	0.654731	0.0376501	2	A5PJC5, A7MBI8
GO:0031365	N-terminal protein amino acid modification	7	0.654731	0.0376501	2	E1BDV7, F1N4V5
GO:0120035	regulation of plasma membrane bounded cell projection organization	6	0.655891	0.0377496	10	A0A452DIL8, A7MB62, F1MF78, F1N0S9, F2Z4C6, P29172, Q0VC50, Q1RMR3, Q3ZCK2, Q5E9F7
GO:0051048	negative regulation of secretion	6	0.662764	0.0382624	5	F1N338, P04896, P15497, P81623, P81644
GO:0006942	regulation of striated muscle contraction	7	0.667232	0.0389238	3	A0A452DJI6, Q0III9, Q0VCY0
GO:0032781	positive regulation of ATPase activity	6	0.667232	0.0389238	3	P60519, Q0VCY0, Q5KR49
GO:0000910	cytokinesis	3	0.667232	0.0389238	3	A7MB62, G1K192, Q5E9F7
GO:0061640	cytoskeleton-dependent cytokinesis	4	0.667232	0.0389238	3	A7MB62, G1K192, Q5E9F7
GO:1901566	organonitrogen compound biosynthetic process	4	0.667232	0.0389381	18	A0A3Q1MB37, A0A452DII8, A3KN12, A5PJC5, E1BNY4, F1MLX6, F1MX69, F1MY45, P00847, P15497, P33097, P56658, P81644, Q17QK8, Q1LZA3, Q32PB9, Q3ZC09, Q58DW3
GO:1902600	proton transmembrane transport	8	0.667232	0.0390904	5	A0A452DII8, P00426, P00847, P42026, Q0VCY0
GO:0006839	mitochondrial transport	4	0.667232	0.0392121	4	A0A3Q1MTZ5, A0A452DII8, Q3ZCI1, Q95KV7
GO:0006629	lipid metabolic process	3	0.667232	0.039364	18	A0A3Q1M8B3, A0A3Q1MB37, A0A452DII8, A5PJC5, F1MRE5, F1N338, F1N647, G3X757, P15497, P48818, P50227, P58108, P81644, Q08D92, Q17QJ1, Q24K16, Q3ZCD7, Q5BIS9
GO:0051271	negative regulation of cellular component movement	5	0.667232	0.0398419	6	A0A452DJ82, F1MX38, P04258, P21793, Q3B7N2, Q5KR49
GO:2001222	regulation of neuron migration	7	0.667232	0.040152	2	F1MX38, P04258
GO:0043243	positive regulation of protein complex disassembly	6	0.667232	0.040152	2	F1MW60, Q5E9F7
GO:0044275	cellular carbohydrate catabolic process	5	0.667232	0.040152	2	Q5E9H9, Q9MYM4
GO:0071825	protein-lipid complex subunit organization	4	0.667232	0.040152	2	P15497, P81644
GO:0071827	plasma lipoprotein particle organization	5	0.667232	0.040152	2	P15497, P81644
GO:0044058	regulation of digestive system process	5	0.667232	0.040152	2	P15497, P81644
GO:0009261	ribonucleotide catabolic process	9	0.667232	0.040152	2	A5PJC5, A7MBI8
GO:0010499	proteasomal ubiquitin-independent protein catabolic process	8	0.667232	0.040152	2	A0A3Q1LX83, P33672
GO:0031344	regulation of cell projection organization	5	0.667232	0.0402069	10	A0A452DIL8, A7MB62, F1MF78, F1N0S9, F2Z4C6, P29172, Q0VC50, Q1RMR3, Q3ZCK2, Q5E9F7
GO:0061013	regulation of mRNA catabolic process	8	0.667232	0.0402635	4	A0A3Q1LX83, A6QPJ1, Q08DF7, Q3SYU7
GO:0045597	positive regulation of cell differentiation	5	0.667232	0.0407683	14	A0A3Q1LJU7, A0A452DIL8, A2VE17, A5PJL4, A6QPJ1, A7MB62, F1MX38, F2Z4C6, P02453, P04896, P15497, P29172, Q0III9, Q1RMR3
GO:0010976	positive regulation of neuron projection development	9	0.667232	0.0416398	5	A0A452DIL8, A7MB62, F2Z4C6, P29172, Q1RMR3
GO:0019216	regulation of lipid metabolic process	5	0.667232	0.0417433	7	A0A3Q1NH21, A5PJC5, A7MB43, P10790, P15497, P48818, P81644
GO:0048002	antigen processing and presentation of peptide antigen	3	0.667232	0.0418502	3	A4FUA8, A6QPT7, Q3ZC13
GO:0023056	positive regulation of signaling	4	0.667232	0.0419182	23	A0A3Q1LJU7, A0A3Q1LUL4, A0A3Q1LW11, A0A3Q1LX83, A0A3Q1LZT9, A0A3Q1MSB2, A0A3Q1MXL6, A4IFN7, E1B9H3, F1MX38, G3X757, P02453, P04258, P04896, P15497, P21793, P79342, P81623, Q1JQA5, Q2KIA5, Q3SZI4, Q3T132, Q3ZCC9
GO:0016054	organic acid catabolic process	4	0.667232	0.042018	6	F1N338, P33097, P48818, Q08D92, Q1JQD3, Q5E9H9
GO:0046395	carboxylic acid catabolic process	6	0.667232	0.042018	6	F1N338, P33097, P48818, Q08D92, Q1JQD3, Q5E9H9
GO:0007585	respiratory gaseous exchange	2	0.667232	0.0427151	2	F1MX69, Q9MYM4
GO:0010831	positive regulation of myotube differentiation	8	0.667232	0.0427151	2	A6QPJ1, Q0III9
GO:1902186	regulation of viral release from host cell	7	0.667232	0.0427151	2	A3KN51, G3X8E2
GO:0072347	response to anesthetic	4	0.667232	0.0427151	2	F1MG56, F1N719
GO:0003254	regulation of membrane depolarization	6	0.667232	0.0427151	2	A6QQR7, P21793
GO:0007339	binding of sperm to zona pellucida	5	0.667232	0.0427151	2	Q2NKZ1, Q58D62
GO:0050996	positive regulation of lipid catabolic process	7	0.667232	0.0427151	2	A0A3Q1NH21, P81644
GO:0044528	regulation of mitochondrial mRNA stability	10	0.667232	0.0432109	1	Q08DF7
GO:0002921	negative regulation of humoral immune response	6	0.667232	0.0432109	1	E1BMJ0
GO:0038155	interleukin-23-mediated signaling pathway	7	0.667232	0.0432109	1	F1MX38
GO:2000766	negative regulation of cytoplasmic translation	9	0.667232	0.0432109	1	A6QPJ1
GO:1900747	negative regulation of vascular endothelial growth factor signaling pathway	7	0.667232	0.0432109	1	P21793
GO:0060620	regulation of cholesterol import	8	0.667232	0.0432109	1	P81644
GO:1902474	positive regulation of protein localization to synapse	6	0.667232	0.0432109	1	P29172
GO:1901660	calcium ion export	9	0.667232	0.0432109	1	A0A3Q1ND98
GO:0046168	glycerol-3-phosphate catabolic process	7	0.667232	0.0432109	1	A6QQR7
GO:0061621	canonical glycolysis	15	0.667232	0.0432109	1	F1MX69
GO:0035983	response to trichostatin A	5	0.667232	0.0432109	1	A7MB62
GO:0035984	cellular response to trichostatin A	6	0.667232	0.0432109	1	A7MB62
GO:0014894	response to denervation involved in regulation of muscle adaptation	5	0.667232	0.0432109	1	Q0III9
GO:0014891	striated muscle atrophy	6	0.667232	0.0432109	1	Q0III9
GO:0042816	vitamin B6 metabolic process	5	0.667232	0.0432109	1	F1MW60
GO:0006735	NADH regeneration	12	0.667232	0.0432109	1	F1MX69
GO:0070106	interleukin-27-mediated signaling pathway	7	0.667232	0.0432109	1	F1MX38
GO:0099515	actin filament-based transport	6	0.667232	0.0432109	1	F1MF78
GO:1903912	negative regulation of endoplasmic reticulum stress-induced eIF2 alpha phosphorylation	10	0.667232	0.0432109	1	F1N036
GO:2000909	regulation of sterol import	7	0.667232	0.0432109	1	P81644
GO:0042726	flavin-containing compound metabolic process	4	0.667232	0.0432109	1	G3X757
GO:0035878	nail development	3	0.667232	0.0432109	1	Q5BIS9
GO:0019254	carnitine metabolic process, CoA-linked	7	0.667232	0.0432109	1	Q08D92
GO:0044208	'de novo' AMP biosynthetic process	12	0.667232	0.0432109	1	A3KN12
GO:0036493	positive regulation of translation in response to endoplasmic reticulum stress	10	0.667232	0.0432109	1	F1N036
GO:1903551	regulation of extracellular exosome assembly	7	0.667232	0.0432109	1	A3KN51
GO:0033869	nucleoside bisphosphate catabolic process	8	0.667232	0.0432109	1	A5PJC5
GO:0042822	pyridoxal phosphate metabolic process	6	0.667232	0.0432109	1	F1MW60
GO:0006933	negative regulation of cell adhesion involved in substrate-bound cell migration	6	0.667232	0.0432109	1	A0A452DII8
GO:0090038	negative regulation of protein kinase C signaling	8	0.667232	0.0432109	1	A6QQR7
GO:0006533	aspartate catabolic process	10	0.667232	0.0432109	1	P33097
GO:0015990	electron transport coupled proton transport	10	0.667232	0.0432109	1	P42026
GO:0061718	glucose catabolic process to pyruvate	8	0.667232	0.0432109	1	F1MX69
GO:0042483	negative regulation of odontogenesis	7	0.667232	0.0432109	1	Q3ZBN5
GO:0046103	inosine biosynthetic process	10	0.667232	0.0432109	1	P56658
GO:0046102	inosine metabolic process	9	0.667232	0.0432109	1	P56658
GO:1903843	cellular response to arsenite ion	5	0.667232	0.0432109	1	G3X757
GO:1903842	response to arsenite ion	4	0.667232	0.0432109	1	G3X757
GO:0042758	long-chain fatty acid catabolic process	9	0.667232	0.0432109	1	Q08D92
GO:0032058	positive regulation of translational initiation in response to stress	10	0.667232	0.0432109	1	F1N036
GO:0043501	skeletal muscle adaptation	6	0.667232	0.0432109	1	Q0III9
GO:2000192	negative regulation of fatty acid transport	8	0.667232	0.0432109	1	A0A3Q1NH21
GO:0000303	response to superoxide	6	0.667232	0.0432109	1	F1MWJ3
GO:0003011	involuntary skeletal muscle contraction	7	0.667232	0.0432109	1	Q9MYM4
GO:0006842	tricarboxylic acid transport	8	0.667232	0.0432109	1	A0A3Q1MTZ5
GO:1902080	regulation of calcium ion import into sarcoplasmic reticulum	9	0.667232	0.0432109	1	Q0VCY0
GO:0014877	response to muscle inactivity involved in regulation of muscle adaptation	4	0.667232	0.0432109	1	Q0III9
GO:0014870	response to muscle inactivity	3	0.667232	0.0432109	1	Q0III9
GO:0043465	regulation of fermentation	6	0.667232	0.0432109	1	Q0III9
GO:0010748	negative regulation of plasma membrane long-chain fatty acid transport	9	0.667232	0.0432109	1	A0A3Q1NH21
GO:0010746	regulation of plasma membrane long-chain fatty acid transport	8	0.667232	0.0432109	1	A0A3Q1NH21
GO:0009642	response to light intensity	5	0.667232	0.0432109	1	A0A3Q1NH21
GO:0014735	regulation of muscle atrophy	7	0.667232	0.0432109	1	F1MVS4
GO:0097494	regulation of vesicle size	5	0.667232	0.0432109	1	Q3ZC13
GO:0015746	citrate transport	9	0.667232	0.0432109	1	A0A3Q1MTZ5
GO:1904026	regulation of collagen fibril organization	6	0.667232	0.0432109	1	P21793
GO:0060353	regulation of cell adhesion molecule production	4	0.667232	0.0432109	1	P15497
GO:1990001	inhibition of cysteine-type endopeptidase activity involved in apoptotic process	13	0.667232	0.0432109	1	F1MVS4
GO:0009191	ribonucleoside diphosphate catabolic process	9	0.667232	0.0432109	1	A7MBI8
GO:0098937	anterograde dendritic transport	9	0.667232	0.0432109	1	A0A3Q1MXL6
GO:0015988	energy coupled proton transmembrane transport, against electrochemical gradient	9	0.667232	0.0432109	1	P42026
GO:0034034	purine nucleoside bisphosphate catabolic process	9	0.667232	0.0432109	1	A5PJC5
GO:0034031	ribonucleoside bisphosphate catabolic process	9	0.667232	0.0432109	1	A5PJC5
GO:0072719	cellular response to cisplatin	6	0.667232	0.0432109	1	Q5E9F2
GO:0072718	response to cisplatin	5	0.667232	0.0432109	1	Q5E9F2
GO:0043065	positive regulation of apoptotic process	7	0.667729	0.0432766	10	A0A3Q1LJU7, A2VE17, E1B9H3, E1BNY4, G3X757, P38447, Q2KIA5, Q3SZI4, Q5E9F2, Q95KV7
GO:0045778	positive regulation of ossification	5	0.668405	0.0433538	3	A0A3Q1ND98, P04896, Q0III9
GO:0009142	nucleoside triphosphate biosynthetic process	8	0.670345	0.0435132	4	A0A452DII8, F1MX69, P00847, Q3ZC09
GO:0043068	positive regulation of programmed cell death	6	0.678674	0.0440878	10	A0A3Q1LJU7, A2VE17, E1B9H3, E1BNY4, G3X757, P38447, Q2KIA5, Q3SZI4, Q5E9F2, Q95KV7
GO:0051046	regulation of secretion	5	0.68467	0.0445116	12	A2VE17, A3KN51, F1ML34, F1N338, G3X8E2, P04896, P15497, P81623, P81644, Q2KIA5, Q3B7N2, Q3ZCK2
GO:0007584	response to nutrient	5	0.688282	0.0448842	3	A0A3Q1NN05, F1MW60, P02453
GO:0034614	cellular response to reactive oxygen species	5	0.688282	0.0448842	3	A0A3Q1LJU7, F1MWJ3, Q5KR49
GO:0001938	positive regulation of endothelial cell proliferation	7	0.688282	0.0448842	3	F1MTW8, F1MX38, Q5E9F2
GO:0006006	glucose metabolic process	6	0.688282	0.0448842	3	F1MX69, Q08DP0, Q5EA79
GO:0046825	regulation of protein export from nucleus	8	0.690991	0.0453376	2	A0A3S5ZP39, Q3SX08
GO:0032509	endosome transport via multivesicular body sorting pathway	6	0.690991	0.0453376	2	A5PK00, G3X757
GO:0090311	regulation of protein deacetylation	8	0.690991	0.0453376	2	E1B9H3, P29172
GO:0010677	negative regulation of cellular carbohydrate metabolic process	7	0.690991	0.0453376	2	F1MX38, Q0III9
GO:0045823	positive regulation of heart contraction	7	0.690991	0.0453376	2	Q0VCY0, Q5KR49
GO:0018149	peptide cross-linking	7	0.690991	0.0453376	2	P04258, P21793
GO:0009628	response to abiotic stimulus	2	0.694383	0.0455948	14	A0A3Q1LRV6, A0A3Q1NH21, A0A452DJ82, E1B9H3, F1MVS4, F1N036, G3X757, P02453, P04258, P48818, P55918, Q08DU9, Q29RH9, Q5E9F2
GO:0006914	autophagy	4	0.710565	0.0469063	4	A0A452DK61, A5PK00, G3X8E2, P60519
GO:0046034	ATP metabolic process	10	0.710565	0.0469063	4	A0A452DII8, F1MX69, P00847, Q3ZC09
GO:0061919	process utilizing autophagic mechanism	2	0.710565	0.0469063	4	A0A452DK61, A5PK00, G3X8E2, P60519
GO:0045834	positive regulation of lipid metabolic process	6	0.710565	0.0469063	4	A0A3Q1NH21, A5PJC5, P15497, P81644
GO:0051262	protein tetramerization	6	0.710565	0.0469063	4	A0A3Q1LX10, A3KN12, Q2KIA5, Q2YDJ4
GO:0022900	electron transport chain	4	0.711959	0.047034	5	A0A452DIB4, G5E6M7, P00126, P00426, Q02369
GO:0010646	regulation of cell communication	4	0.722158	0.0480055	40	A0A3Q1LJU7, A0A3Q1LUL4, A0A3Q1LW11, A0A3Q1LX83, A0A3Q1LZT9, A0A3Q1MSB2, A0A3Q1MXL6, A0A3Q1NN05, A0A452DIL8, A0A452DJ82, A3KN51, A4IFN7, A6QQR7, E1B9H3, F1ML34, F1MVS4, F1MX38, F1N338, G3X757, P02453, P04258, P04896, P15497, P21793, P29172, P56658, P79342, P81623, Q0III9, Q1JQA5, Q1RMR3, Q2KIA5, Q3B7N2, Q3SX08, Q3SZI4, Q3T132, Q3ZBN5, Q3ZCC9, Q5E9F2, Q95KV7
GO:0060348	bone development	4	0.722158	0.0480179	2	A7E3Q8, G3MZ59
GO:0061512	protein localization to cilium	6	0.722158	0.0480179	2	G1K192, Q3SZF2
GO:0006084	acetyl-CoA metabolic process	11	0.722158	0.0480179	2	A0A3Q1MB37, A5PJC5
GO:0009062	fatty acid catabolic process	8	0.722158	0.0480245	3	F1N338, P48818, Q08D92
GO:0007033	vacuole organization	4	0.722158	0.0480245	3	G3X8E2, P60519, Q9MYM4
GO:0009966	regulation of signal transduction	5	0.722158	0.0480417	36	A0A3Q1LJU7, A0A3Q1LUL4, A0A3Q1LW11, A0A3Q1LX83, A0A3Q1LZT9, A0A3Q1MSB2, A0A3Q1NN05, A0A452DJ82, A3KN51, A4IFN7, A6QQR7, E1B9H3, F1ML34, F1MVS4, F1MX38, G3X757, P02453, P04258, P04896, P15497, P21793, P29172, P56658, P79342, P81623, Q0III9, Q1JQA5, Q1RMR3, Q2KIA5, Q3SX08, Q3SZI4, Q3T132, Q3ZBN5, Q3ZCC9, Q5E9F2, Q95KV7
GO:0009266	response to temperature stimulus	3	0.722158	0.0480692	4	F1N036, G3X757, P48818, Q5E9F2
GO:0045732	positive regulation of protein catabolic process	7	0.732737	0.04892	5	A0A3Q1LJU7, A0A3Q1MXC6, A2VEA3, G3X757, Q95KV7
GO:2000116	regulation of cysteine-type endopeptidase activity	9	0.732737	0.04892	5	A5PJL4, F1MVS4, G3X757, Q28056, Q95KV7
GO:0023051	regulation of signaling	3	0.7338	0.0490277	40	A0A3Q1LJU7, A0A3Q1LUL4, A0A3Q1LW11, A0A3Q1LX83, A0A3Q1LZT9, A0A3Q1MSB2, A0A3Q1MXL6, A0A3Q1NN05, A0A452DIL8, A0A452DJ82, A3KN51, A4IFN7, A6QQR7, E1B9H3, F1ML34, F1MVS4, F1MX38, F1N338, G3X757, P02453, P04258, P04896, P15497, P21793, P29172, P56658, P79342, P81623, Q0III9, Q1JQA5, Q1RMR3, Q2KIA5, Q3B7N2, Q3SX08, Q3SZI4, Q3T132, Q3ZBN5, Q3ZCC9, Q5E9F2, Q95KV7
GO:0043085	positive regulation of catalytic activity	4	0.7373	0.0492985	19	A0A3Q1LUL4, A0A3Q1NH21, A0A452DJ82, A1L5A6, A7MB43, F1MX38, G3X757, P04896, P15497, P29172, P60519, P81623, P81644, Q0VCY0, Q28056, Q2KJE7, Q3SZF2, Q5KR49, Q95KV7
GO:0038093	Fc receptor signaling pathway	7	0.739239	0.0496341	3	A0A3Q1LJU7, A0A3Q1LX83, A7MB62
GO:0009132	nucleoside diphosphate metabolic process	7	0.739239	0.0496341	3	A7MBI8, F1MX69, Q3ZC09
GO:2001234	negative regulation of apoptotic signaling pathway	8	0.739239	0.0498796	5	E1B9H3, F1MVS4, Q1RMR3, Q5E9F2, Q95KV7

## Sheet: MOLECULAR_FUNCTION
Supplementary Table S3-2: GO infromation in molecular function of frozen/CON comparision
GO.ID	GO.Name	Level	FDR	P.Value	Nr.Test	IDs
GO:0051015	actin filament binding	5	0.0016888	7.76716e-07	13	A2VE17, A4FUA8, A7E3Q8, A7MB62, F1MF78, F1MZX6, Q0III9, Q1RMR3, Q3B7N2, Q5E9F7, Q5KR49, Q9BE40, Q9TS87
GO:0044877	protein-containing complex binding	2	0.0016888	8.06635e-07	32	A0A3Q1LW11, A0A3Q1LX10, A0A3Q1MM18, A1L5A6, A2VE17, A3KN51, A4FUA8, A7E3Q8, A7MB62, F1MF78, F1MZX6, F1N4V5, G3X757, G3X8E2, P00978, P04258, P04896, P11017, P15497, P21793, P29172, P81644, Q08DS7, Q08DU9, Q0III9, Q1RMR3, Q3B7N2, Q3ZBN5, Q5E9F7, Q5KR49, Q9BE40, Q9TS87
GO:0008092	cytoskeletal protein binding	3	0.0016888	1.01084e-06	32	A0A3Q1LJL4, A0A3Q1MPX6, A0A3Q1MXL6, A0A452DJI6, A2VE17, A4FUA8, A4IFM7, A7E3Q8, A7MB62, E1BPX9, F1MF78, F1ML34, F1MZX6, G1K192, P04896, P10790, P29172, P60519, Q0III9, Q1RMR3, Q2KIA5, Q3B7N2, Q3MHY1, Q3SX08, Q3SX40, Q3SZE9, Q3ZBD2, Q3ZCK2, Q5E9F7, Q5KR49, Q9BE40, Q9TS87
GO:0016787	hydrolase activity	2	0.00183883	2.686e-06	61	A0A3Q1LX83, A0A3Q1M8B3, A0A3Q1MPG8, A0A3Q1MPJ7, A0A3Q1MPX6, A0A3Q1MSR8, A0A3Q1MXL6, A0A3Q1ND98, A0A3Q1NK97, A0A452DII8, A0A452DIL8, A0A452DJI6, A2VE52, A6QPT7, A6QQA9, A7MBI8, A7YY28, E1BDM8, E1BEW5, E1BF39, E1BMJ0, E1BNY4, F1MG56, F1MLX6, F1MW60, F1MWJ3, F1MX69, F1MY45, F1MYW0, F1MZX6, F1N647, F1N719, G1K192, G3X757, G3X8E2, O46411, P00847, P00921, P04896, P11017, P13135, P33672, P37980, P38447,…
GO:0043167	ion binding	2	0.00183883	2.97404e-06	103	A0A3Q1LJU7, A0A3Q1LUL4, A0A3Q1LX10, A0A3Q1MB37, A0A3Q1MPG8, A0A3Q1MPJ7, A0A3Q1MPX6, A0A3Q1MXL6, A0A3Q1MZ37, A0A3Q1ND98, A0A3Q1NH21, A0A3Q1NN05, A0A452DII8, A0A452DIL8, A0A452DJ82, A0A452DJE5, A0A452DJI6, A0A452DK61, A2VE17, A2VEA3, A4IFM7, A5PJL4, A5PK00, A6QL68, A6QPT7, A7E3Q8, A7MB62, E1BDM8, E1BEW5, E1BF39, E1BGJ0, E1BJH7, E1BLD1, E1BNY4, F1ML34, F1MLX6, F1MRE5, F1MTY9, F1MVS4, F1MW60, F1MWJ3,…
GO:0003824	catalytic activity	1	0.0019093	3.69287e-06	129	A0A3Q1LJU7, A0A3Q1LM14, A0A3Q1LUG9, A0A3Q1LUL4, A0A3Q1LX83, A0A3Q1M8B3, A0A3Q1MB37, A0A3Q1MPG8, A0A3Q1MPJ7, A0A3Q1MPX6, A0A3Q1MSB2, A0A3Q1MSR8, A0A3Q1MXC6, A0A3Q1MXL6, A0A3Q1MZ37, A0A3Q1ND98, A0A3Q1NH21, A0A3Q1NK97, A0A452DIB4, A0A452DII8, A0A452DIL8, A0A452DJE5, A0A452DJI6, A2VE52, A2VEA3, A3KN12, A4FUZ6, A4IFM7, A4IFN7, A5PJC5, A5PJL4, A5PK65, A6QL68, A6QPT7, A6QQA9, A6QQR7, A7MBI8, A7YY28, E1B…
GO:0036094	small molecule binding	2	0.0019093	3.82222e-06	55	A0A3Q1LJU7, A0A3Q1LUL4, A0A3Q1MB37, A0A3Q1MPX6, A0A3Q1MXL6, A0A3Q1MZ37, A0A3Q1ND98, A0A3Q1NH21, A0A3Q1NN05, A0A452DII8, A0A452DIL8, A0A452DJ82, A4IFM7, A5PJL4, A6QQR7, A7MB62, E1BDM8, E1BF39, E1BJH7, F1MRE5, F1MY45, F1MZX6, F1N338, F1N647, F1N719, G1K192, G3X757, G3X8E2, G5E6M7, O46411, P01966, P04896, P10790, P15497, P33097, P48818, P58108, P81623, P81644, Q08D92, Q0VCX7, Q0VCY0, Q17QJ1, Q1LZ74,…
GO:0005515	protein binding	2	0.00212967	4.47656e-06	116	A0A3Q1LJL4, A0A3Q1LJU7, A0A3Q1LLA1, A0A3Q1LNG7, A0A3Q1LRV6, A0A3Q1LUL4, A0A3Q1LX10, A0A3Q1LZT9, A0A3Q1MFR6, A0A3Q1MM18, A0A3Q1MPV7, A0A3Q1MPX6, A0A3Q1MSB2, A0A3Q1MSR8, A0A3Q1MXL6, A0A3Q1MZ37, A0A3Q1N9E9, A0A3Q1NH21, A0A3Q1NN05, A0A3S5ZP39, A0A452DII8, A0A452DIL8, A0A452DJ82, A0A452DJB8, A0A452DJI6, A0A452DK61, A1L5A6, A2VE17, A2VEA3, A3KN51, A4FUA8, A4IFM7, A5PJA4, A5PJC5, A5PJL4, A5PK00, A5PK65,…
GO:0005488	binding	1	0.00260436	6.25641e-06	180	A0A3Q1LJJ5, A0A3Q1LJL4, A0A3Q1LJU7, A0A3Q1LLA1, A0A3Q1LNG7, A0A3Q1LRV6, A0A3Q1LUL4, A0A3Q1LW11, A0A3Q1LX10, A0A3Q1LZD9, A0A3Q1LZT9, A0A3Q1M8B3, A0A3Q1MB37, A0A3Q1MFR6, A0A3Q1MM18, A0A3Q1MPG8, A0A3Q1MPJ7, A0A3Q1MPV7, A0A3Q1MPX6, A0A3Q1MSB2, A0A3Q1MSR8, A0A3Q1MXL6, A0A3Q1MZ37, A0A3Q1N9E9, A0A3Q1ND98, A0A3Q1NH21, A0A3Q1NN05, A0A3S5ZP39, A0A452DII8, A0A452DIL8, A0A452DJ82, A0A452DJ98, A0A452DJB8, A0A…
GO:0003779	actin binding	4	0.0072793	2.29581e-05	15	A2VE17, A4FUA8, A7E3Q8, A7MB62, F1MF78, F1MZX6, Q0III9, Q1RMR3, Q3B7N2, Q3SX08, Q3SX40, Q5E9F7, Q5KR49, Q9BE40, Q9TS87
GO:0016462	pyrophosphatase activity	5	0.0136997	5.75933e-05	26	A0A3Q1MPX6, A0A3Q1MSR8, A0A3Q1MXL6, A0A3Q1ND98, A0A452DII8, A0A452DIL8, A0A452DJI6, A7MBI8, E1BDM8, F1MY45, F1MZX6, G1K192, G3X757, G3X8E2, P00847, P04896, P11017, P37980, P81623, Q0III3, Q0VCY0, Q2KIA5, Q3SZE9, Q3ZBV2, Q3ZCK2, Q9BE40
GO:0016818	hydrolase activity, acting on acid anhydrides, in phosphorus-containing anhydrides	4	0.0144204	6.20916e-05	26	A0A3Q1MPX6, A0A3Q1MSR8, A0A3Q1MXL6, A0A3Q1ND98, A0A452DII8, A0A452DIL8, A0A452DJI6, A7MBI8, E1BDM8, F1MY45, F1MZX6, G1K192, G3X757, G3X8E2, P00847, P04896, P11017, P37980, P81623, Q0III3, Q0VCY0, Q2KIA5, Q3SZE9, Q3ZBV2, Q3ZCK2, Q9BE40
GO:0016817	hydrolase activity, acting on acid anhydrides	3	0.0144204	6.27882e-05	26	A0A3Q1MPX6, A0A3Q1MSR8, A0A3Q1MXL6, A0A3Q1ND98, A0A452DII8, A0A452DIL8, A0A452DJI6, A7MBI8, E1BDM8, F1MY45, F1MZX6, G1K192, G3X757, G3X8E2, P00847, P04896, P11017, P37980, P81623, Q0III3, Q0VCY0, Q2KIA5, Q3SZE9, Q3ZBV2, Q3ZCK2, Q9BE40
GO:0048037	cofactor binding	2	0.0164488	8.00057e-05	18	A0A452DK61, A6QQR7, F1MRE5, F1MTY9, F1N338, F1N647, G5E6M7, P00978, P01966, P33097, P42026, P48818, Q08D92, Q0VC53, Q0VCX7, Q17QQ2, Q3T0G5, Q5E9F2
GO:0016627	oxidoreductase activity, acting on the CH-CH group of donors	3	0.0181174	0.000102533	6	F1N647, G5E6M7, P48818, Q08D92, Q24K16, Q3ZCD7
GO:0042802	identical protein binding	3	0.0181945	0.000105629	34	A0A3Q1MSR8, A0A3Q1MXL6, A0A3Q1MZ37, A0A3Q1NN05, A0A452DK61, A3KN51, A5PJC5, A6QQR7, F1MH61, F1MVS4, F1MW60, F1MX38, F1N719, G3X757, O46411, P00978, P02453, P15497, P21793, P29172, P61283, P79342, P81644, Q0VCY0, Q1JQD3, Q2KIA5, Q2NKZ1, Q2YDJ4, Q3B7N2, Q3SZI4, Q3ZBD0, Q3ZCC9, Q5E9F2, Q5KR49
GO:1901265	nucleoside phosphate binding	3	0.0182367	0.00010852	45	A0A3Q1LJU7, A0A3Q1LUL4, A0A3Q1MB37, A0A3Q1MPX6, A0A3Q1MXL6, A0A3Q1MZ37, A0A3Q1ND98, A0A3Q1NH21, A0A452DII8, A0A452DIL8, A4IFM7, A5PJL4, A6QQR7, A7MB62, E1BDM8, E1BF39, E1BJH7, F1MRE5, F1MY45, F1MZX6, F1N338, F1N719, G1K192, G3X757, G3X8E2, G5E6M7, O46411, P04896, P48818, P58108, P81623, Q08D92, Q0VCX7, Q0VCY0, Q17QJ1, Q1LZA3, Q2KIA5, Q2NKZ1, Q2YDJ4, Q3SZE9, Q3SZF2, Q3ZBV2, Q3ZCK2, Q9BE40, Q9N0F3
GO:0000166	nucleotide binding	4	0.0182367	0.00010852	45	A0A3Q1LJU7, A0A3Q1LUL4, A0A3Q1MB37, A0A3Q1MPX6, A0A3Q1MXL6, A0A3Q1MZ37, A0A3Q1ND98, A0A3Q1NH21, A0A452DII8, A0A452DIL8, A4IFM7, A5PJL4, A6QQR7, A7MB62, E1BDM8, E1BF39, E1BJH7, F1MRE5, F1MY45, F1MZX6, F1N338, F1N719, G1K192, G3X757, G3X8E2, G5E6M7, O46411, P04896, P48818, P58108, P81623, Q08D92, Q0VCX7, Q0VCY0, Q17QJ1, Q1LZA3, Q2KIA5, Q2NKZ1, Q2YDJ4, Q3SZE9, Q3SZF2, Q3ZBV2, Q3ZCK2, Q9BE40, Q9N0F3
GO:0004392	heme oxygenase (decyclizing) activity	4	0.0189019	0.000120141	2	F1MTY9, Q5E9F2
GO:0016491	oxidoreductase activity	2	0.0211346	0.000136448	24	A0A452DIB4, A4FUZ6, A6QQR7, F1MTY9, F1N338, F1N441, F1N647, G5E6M7, P00126, P00426, P01966, P42026, P48818, Q08D92, Q0VC50, Q0VC53, Q0VCX7, Q17QK8, Q24K16, Q28056, Q3SZI4, Q3ZCD7, Q5E9F2, Q95KV7
GO:0061135	endopeptidase regulator activity	4	0.0215521	0.000146532	10	A0A3Q1MJK1, A1L5A6, A5D7R6, A5PJL4, E1BMJ0, F1MKS5, F1MVS4, P00978, Q2KJE7, Q58D62
GO:0061134	peptidase regulator activity	3	0.0215521	0.000147345	11	A0A3Q1MJK1, A1L5A6, A5D7R6, A5PJL4, E1BMJ0, F1MKS5, F1MVS4, G3X757, P00978, Q2KJE7, Q58D62
GO:0043168	anion binding	3	0.0215521	0.000148093	52	A0A3Q1LJU7, A0A3Q1LUL4, A0A3Q1LX10, A0A3Q1MB37, A0A3Q1MPX6, A0A3Q1MXL6, A0A3Q1MZ37, A0A3Q1ND98, A0A3Q1NH21, A0A3Q1NN05, A0A452DII8, A0A452DIL8, A0A452DJ82, A2VE17, A4IFM7, A5PJL4, A5PK00, A7MB62, E1BDM8, E1BJH7, F1ML34, F1MRE5, F1MY45, F1MZX6, F1N338, F1N647, F1N719, G1K192, G3X757, G3X8E2, G5E6M7, P04896, P10790, P15497, P33097, P48818, P58108, P81623, P81644, Q08D92, Q0VCY0, Q17QJ1, Q1LZA3, Q2K…
GO:0017111	nucleoside-triphosphatase activity	6	0.022311	0.000156325	24	A0A3Q1MPX6, A0A3Q1MSR8, A0A3Q1MXL6, A0A3Q1ND98, A0A452DII8, A0A452DIL8, A0A452DJI6, E1BDM8, F1MY45, F1MZX6, G1K192, G3X757, G3X8E2, P00847, P04896, P11017, P81623, Q0III3, Q0VCY0, Q2KIA5, Q3SZE9, Q3ZBV2, Q3ZCK2, Q9BE40
GO:0043169	cation binding	3	0.0263341	0.000201648	64	A0A3Q1MB37, A0A3Q1MPG8, A0A3Q1MPJ7, A0A3Q1MZ37, A0A3Q1NN05, A0A452DIL8, A0A452DJE5, A0A452DJI6, A0A452DK61, A2VE17, A2VEA3, A5PJL4, A6QL68, A6QPT7, A7E3Q8, E1BEW5, E1BF39, E1BGJ0, E1BJH7, E1BLD1, E1BNY4, F1MLX6, F1MTY9, F1MVS4, F1MW60, F1MWJ3, F1MWM6, F1MY45, F1MYW0, F1N3P8, G1K192, O46411, P00426, P00921, P01966, P02453, P04896, P13135, P37980, P38447, P42026, P56658, P58108, P79342, P81644, Q08…
GO:0042803	protein homodimerization activity	4	0.0346063	0.000285774	19	A0A452DK61, A3KN51, A6QQR7, F1MW60, F1MX38, P00978, P21793, P29172, P61283, P79342, P81644, Q0VCY0, Q1JQD3, Q2KIA5, Q2YDJ4, Q3B7N2, Q3ZBD0, Q5E9F2, Q5KR49
GO:0061463	O-acetyl-ADP-ribose deacetylase activity	4	0.0386449	0.000357805	2	F1MWJ3, Q1LZ74
GO:0034190	apolipoprotein receptor binding	4	0.0386449	0.000357805	2	P15497, P81644
GO:0070653	high-density lipoprotein particle receptor binding	5	0.0386449	0.000357805	2	P15497, P81644
GO:0008253	5'-nucleotidase activity	7	0.0522308	0.000540244	3	E1BF39, F1MYW0, O46411
GO:0015631	tubulin binding	4	0.06101	0.000659116	11	A0A3Q1LJL4, A0A3Q1MPX6, A0A3Q1MXL6, E1BPX9, G1K192, P04896, P29172, P60519, Q2KIA5, Q3SX08, Q3SZE9
GO:0071813	lipoprotein particle binding	4	0.06101	0.000659535	3	P15497, P29172, P81644
GO:0071814	protein-lipid complex binding	3	0.06101	0.000659535	3	P15497, P29172, P81644
GO:0004466	long-chain-acyl-CoA dehydrogenase activity	5	0.0623062	0.000710415	2	P48818, Q08D92
GO:0016874	ligase activity	2	0.0623062	0.000713552	11	A0A3Q1MB37, A0A3Q1MXC6, A2VEA3, A4IFN7, E1BLD1, F1MY45, F1N703, Q17QJ1, Q1LZA3, Q3ZC24, Q9N0F3
GO:0000287	magnesium ion binding	5	0.0656359	0.000765386	9	A5PJL4, A6QL68, E1BF39, F1MW60, F1MWJ3, G1K192, P37980, Q08DP0, Q3ZC09
GO:0042288	MHC class I protein binding	5	0.0669732	0.000794387	3	A0A452DII8, A0A452DIL8, G3X757
GO:0016829	lyase activity	2	0.0704254	0.000842384	9	A3KN12, A5PJC5, A5PK65, A6QL68, F1N647, P00921, P33097, Q148D3, Q3ZC09
GO:0008252	nucleotidase activity	6	0.0757821	0.000945558	3	E1BF39, F1MYW0, O46411
GO:0008035	high-density lipoprotein particle binding	5	0.0893614	0.00117544	2	P15497, P81644
GO:0060228	phosphatidylcholine-sterol O-acyltransferase activator activity	4	0.0893614	0.00117544	2	P15497, P81644
GO:0032555	purine ribonucleotide binding	6	0.102101	0.00138989	37	A0A3Q1LJU7, A0A3Q1LUL4, A0A3Q1MB37, A0A3Q1MPX6, A0A3Q1MXL6, A0A3Q1MZ37, A0A3Q1ND98, A0A3Q1NH21, A0A452DII8, A0A452DIL8, A4IFM7, A5PJL4, A7MB62, E1BDM8, E1BJH7, F1MRE5, F1MY45, F1MZX6, F1N719, G1K192, G3X757, G3X8E2, P04896, P48818, P58108, P81623, Q0VCY0, Q17QJ1, Q1LZA3, Q2KIA5, Q2NKZ1, Q3SZE9, Q3SZF2, Q3ZBV2, Q3ZCK2, Q9BE40, Q9N0F3
GO:0031072	heat shock protein binding	3	0.104168	0.00143368	6	A0A452DJ82, F1MW60, F1N719, P15497, P29172, P81644
GO:0017076	purine nucleotide binding	5	0.105604	0.00145872	37	A0A3Q1LJU7, A0A3Q1LUL4, A0A3Q1MB37, A0A3Q1MPX6, A0A3Q1MXL6, A0A3Q1MZ37, A0A3Q1ND98, A0A3Q1NH21, A0A452DII8, A0A452DIL8, A4IFM7, A5PJL4, A7MB62, E1BDM8, E1BJH7, F1MRE5, F1MY45, F1MZX6, F1N719, G1K192, G3X757, G3X8E2, P04896, P48818, P58108, P81623, Q0VCY0, Q17QJ1, Q1LZA3, Q2KIA5, Q2NKZ1, Q3SZE9, Q3SZF2, Q3ZBV2, Q3ZCK2, Q9BE40, Q9N0F3
GO:0019899	enzyme binding	3	0.106444	0.00147565	35	A0A3Q1LLA1, A0A3Q1LNG7, A0A3Q1LUL4, A0A3Q1LX10, A0A3Q1MM18, A0A3Q1MPV7, A0A452DIL8, A0A452DJ82, A1L5A6, A2VEA3, A3KN51, A5PJL4, A5PK65, A7MB43, E1B9H3, E1BPX9, F1MVS4, F1MX38, F1N036, G3N1J2, G3X757, G3X8E2, P02453, P04258, P11017, P15497, P29172, P60519, P61283, Q2KIA5, Q3SYU7, Q3T132, Q3ZC24, Q3ZCK2, Q5BIS9
GO:0032553	ribonucleotide binding	5	0.107721	0.00150278	37	A0A3Q1LJU7, A0A3Q1LUL4, A0A3Q1MB37, A0A3Q1MPX6, A0A3Q1MXL6, A0A3Q1MZ37, A0A3Q1ND98, A0A3Q1NH21, A0A452DII8, A0A452DIL8, A4IFM7, A5PJL4, A7MB62, E1BDM8, E1BJH7, F1MRE5, F1MY45, F1MZX6, F1N719, G1K192, G3X757, G3X8E2, P04896, P48818, P58108, P81623, Q0VCY0, Q17QJ1, Q1LZA3, Q2KIA5, Q2NKZ1, Q3SZE9, Q3SZF2, Q3ZBV2, Q3ZCK2, Q9BE40, Q9N0F3
GO:0046872	metal ion binding	4	0.121018	0.00171393	59	A0A3Q1MPJ7, A0A3Q1MZ37, A0A452DIL8, A0A452DJE5, A0A452DJI6, A0A452DK61, A2VE17, A2VEA3, A5PJL4, A6QL68, A6QPT7, A7E3Q8, E1BEW5, E1BF39, E1BGJ0, E1BJH7, E1BLD1, E1BNY4, F1MLX6, F1MTY9, F1MVS4, F1MW60, F1MWJ3, F1MWM6, F1MY45, F1MYW0, F1N3P8, G1K192, O46411, P00426, P00921, P01966, P02453, P04896, P13135, P37980, P38447, P42026, P56658, P79342, Q08DF7, Q08DP0, Q0III9, Q0VC50, Q0VC53, Q0VCQ9, Q0VCX7,…
GO:0004679	AMP-activated protein kinase activity	7	0.121018	0.00175038	2	P58108, Q5BIS9
GO:0002020	protease binding	4	0.122864	0.00179552	6	A1L5A6, A5PK65, F1MVS4, G3X757, P02453, P04258
GO:0004866	endopeptidase inhibitor activity	5	0.141469	0.00219074	8	A0A3Q1MJK1, A5D7R6, A5PJL4, E1BMJ0, F1MKS5, F1MVS4, P00978, Q58D62
GO:0043531	ADP binding	8	0.142617	0.00223408	3	F1N719, G3X757, P58108
GO:0032559	adenyl ribonucleotide binding	7	0.144766	0.00227498	30	A0A3Q1LJU7, A0A3Q1LUL4, A0A3Q1MB37, A0A3Q1MPX6, A0A3Q1MXL6, A0A3Q1MZ37, A0A3Q1ND98, A0A3Q1NH21, A0A452DII8, A4IFM7, A5PJL4, A7MB62, E1BDM8, E1BJH7, F1MRE5, F1MY45, F1MZX6, F1N719, G3X757, G3X8E2, P48818, P58108, P81623, Q0VCY0, Q17QJ1, Q1LZA3, Q2NKZ1, Q3ZBV2, Q9BE40, Q9N0F3
GO:0030234	enzyme regulator activity	2	0.146155	0.00231876	21	A0A3Q1LLA1, A0A3Q1MJK1, A0A3Q1MPV7, A0A452DJ82, A1L5A6, A5D7R6, A5PJL4, A7MB43, E1B9H3, E1BMJ0, F1MG56, F1MKS5, F1MVS4, F1N036, G3X757, P00978, P04896, P15497, P81644, Q2KJE7, Q58D62
GO:0008144	drug binding	2	0.159795	0.00264713	33	A0A3Q1LJU7, A0A3Q1LUL4, A0A3Q1MB37, A0A3Q1MPX6, A0A3Q1MXL6, A0A3Q1MZ37, A0A3Q1ND98, A0A3Q1NH21, A0A452DII8, A4IFM7, A5PJL4, A7MB62, E1BDM8, E1BJH7, F1MY45, F1MZX6, F1N719, G3X757, G3X8E2, P01966, P33097, P58108, P79342, P81623, Q0VCY0, Q17QJ1, Q17QQ2, Q1LZA3, Q2NKZ1, Q3T0G5, Q3ZBV2, Q9BE40, Q9N0F3
GO:0016887	ATPase activity	7	0.165247	0.00275399	11	A0A3Q1MXL6, A0A3Q1ND98, A0A452DII8, A0A452DJI6, F1MY45, G3X757, G3X8E2, P00847, P81623, Q0III3, Q0VCY0
GO:0042805	actinin binding	4	0.165694	0.00282384	3	Q3B7N2, Q3MHY1, Q3SX40
GO:0070325	lipoprotein particle receptor binding	4	0.165694	0.00282384	3	P15497, P81644, Q3ZC13
GO:0016504	peptidase activator activity	4	0.165694	0.00282384	3	A1L5A6, G3X757, Q2KJE7
GO:0050662	coenzyme binding	3	0.178733	0.00311313	10	A6QQR7, F1MRE5, F1N338, G5E6M7, P33097, P48818, Q08D92, Q0VCX7, Q17QQ2, Q3T0G5
GO:0031013	troponin I binding	4	0.178733	0.00322025	2	A0A452DJI6, Q5KR49
GO:0048407	platelet-derived growth factor binding	4	0.178733	0.00322025	2	P02453, P04258
GO:0031748	D1 dopamine receptor binding	6	0.178733	0.00322025	2	F1ML34, P04896
GO:0061133	endopeptidase activator activity	5	0.178733	0.00322025	2	A1L5A6, Q2KJE7
GO:0016830	carbon-carbon lyase activity	3	0.183136	0.00333624	4	A5PJC5, A5PK65, A6QL68, P33097
GO:0030554	adenyl nucleotide binding	6	0.186884	0.00341388	30	A0A3Q1LJU7, A0A3Q1LUL4, A0A3Q1MB37, A0A3Q1MPX6, A0A3Q1MXL6, A0A3Q1MZ37, A0A3Q1ND98, A0A3Q1NH21, A0A452DII8, A4IFM7, A5PJL4, A7MB62, E1BDM8, E1BJH7, F1MRE5, F1MY45, F1MZX6, F1N719, G3X757, G3X8E2, P48818, P58108, P81623, Q0VCY0, Q17QJ1, Q1LZA3, Q2NKZ1, Q3ZBV2, Q9BE40, Q9N0F3
GO:0016628	oxidoreductase activity, acting on the CH-CH group of donors, NAD or NADP as acceptor	4	0.190093	0.00350104	3	F1N647, Q24K16, Q3ZCD7
GO:0042287	MHC protein binding	4	0.206397	0.00387363	3	A0A452DII8, A0A452DIL8, G3X757
GO:0004064	arylesterase activity	5	0.212772	0.0041104	2	P00921, Q1JQD3
GO:0016791	phosphatase activity	5	0.215968	0.004237	9	A0A3Q1MPJ7, E1BEW5, E1BF39, F1MG56, F1MW60, F1MYW0, F1N719, O46411, Q1JQD3
GO:0140104	molecular carrier activity	1	0.215999	0.00428084	4	A0A3S5ZP39, G3N1J2, P01966, Q3SYU7
GO:0030414	peptidase inhibitor activity	4	0.219909	0.00436935	8	A0A3Q1MJK1, A5D7R6, A5PJL4, E1BMJ0, F1MKS5, F1MVS4, P00978, Q58D62
GO:0016616	oxidoreductase activity, acting on the CH-OH group of donors, NAD or NADP as acceptor	4	0.227148	0.00457002	6	A6QQR7, F1N338, F1N647, Q0VCX7, Q17QK8, Q24K16
GO:0008536	Ran GTPase binding	7	0.231906	0.00468896	3	A0A3Q1LX10, G3N1J2, Q3SYU7
GO:0140142	nucleocytoplasmic carrier activity	2	0.239877	0.00513252	3	A0A3S5ZP39, G3N1J2, Q3SYU7
GO:0004857	enzyme inhibitor activity	3	0.241221	0.00521533	11	A0A3Q1MJK1, A5D7R6, A5PJL4, E1B9H3, E1BMJ0, F1MKS5, F1MVS4, F1N036, P00978, P81644, Q58D62
GO:0035639	purine ribonucleoside triphosphate binding	4	0.255129	0.00555918	34	A0A3Q1LJU7, A0A3Q1LUL4, A0A3Q1MPX6, A0A3Q1MXL6, A0A3Q1MZ37, A0A3Q1ND98, A0A3Q1NH21, A0A452DII8, A0A452DIL8, A4IFM7, A5PJL4, A7MB62, E1BDM8, E1BJH7, F1MY45, F1MZX6, F1N719, G1K192, G3X757, G3X8E2, P04896, P58108, P81623, Q0VCY0, Q17QJ1, Q1LZA3, Q2KIA5, Q2NKZ1, Q3SZE9, Q3SZF2, Q3ZBV2, Q3ZCK2, Q9BE40, Q9N0F3
GO:0097367	carbohydrate derivative binding	2	0.255129	0.0055827	39	A0A3Q1LJU7, A0A3Q1LUL4, A0A3Q1MB37, A0A3Q1MPX6, A0A3Q1MXL6, A0A3Q1MZ37, A0A3Q1ND98, A0A3Q1NH21, A0A452DII8, A0A452DIL8, A4IFM7, A5PJL4, A7MB62, E1BDM8, E1BJH7, F1MRE5, F1MY45, F1MZX6, F1N719, G1K192, G3X757, G3X8E2, P04896, P21793, P48818, P58108, P81623, Q0VCY0, Q17QJ1, Q1LZ74, Q1LZA3, Q2KIA5, Q2NKZ1, Q3SZE9, Q3SZF2, Q3ZBV2, Q3ZCK2, Q9BE40, Q9N0F3
GO:0016614	oxidoreductase activity, acting on CH-OH group of donors	3	0.260121	0.00578019	6	A6QQR7, F1N338, F1N647, Q0VCX7, Q17QK8, Q24K16
GO:0016788	hydrolase activity, acting on ester bonds	3	0.260891	0.00581035	18	A0A3Q1M8B3, A0A3Q1MPJ7, A2VE52, A6QQA9, E1BEW5, E1BF39, F1MG56, F1MW60, F1MYW0, F1N647, F1N719, O46411, P00921, P04896, P38447, Q08DF7, Q1JQD3, Q5E9H9
GO:0016836	hydro-lyase activity	4	0.263131	0.00601205	4	F1N647, P00921, Q148D3, Q3ZC09
GO:0048487	beta-tubulin binding	5	0.263131	0.00609327	3	E1BPX9, P60519, Q3SX08
GO:0051879	Hsp90 protein binding	4	0.263131	0.00609327	3	A0A452DJ82, F1N719, P29172
GO:0120015	intermembrane sterol transfer activity	4	0.263131	0.00618946	2	P15497, P81644
GO:0120020	intermembrane cholesterol transfer activity	5	0.263131	0.00618946	2	P15497, P81644
GO:0004596	peptide alpha-N-acetyltransferase activity	8	0.263131	0.00618946	2	E1BDV7, F1N4V5
GO:0017127	cholesterol transporter activity	4	0.263131	0.00618946	2	P15497, P81644
GO:0005388	calcium-transporting ATPase activity	13	0.263131	0.00618946	2	A0A3Q1ND98, Q0VCY0
GO:0004869	cysteine-type endopeptidase inhibitor activity	6	0.265561	0.00633965	4	A5PJL4, F1MKS5, F1MVS4, Q58D62
GO:0050780	dopamine receptor binding	5	0.297649	0.00737382	2	F1ML34, P04896
GO:0005049	nuclear export signal receptor activity	3	0.297649	0.00737382	2	A0A3S5ZP39, G3N1J2
GO:0003774	motor activity	7	0.298205	0.00743236	6	A0A3Q1MPX6, A0A3Q1MSR8, A0A3Q1MXL6, F1MZX6, Q0III3, Q9BE40
GO:0016831	carboxy-lyase activity	4	0.3259	0.00831836	3	A5PJC5, A5PK65, P33097
GO:0016208	AMP binding	8	0.331806	0.00865176	2	A0A3Q1MB37, P58108
GO:0003995	acyl-CoA dehydrogenase activity	4	0.331806	0.00865176	2	P48818, Q08D92
GO:0031625	ubiquitin protein ligase binding	5	0.343387	0.0100463	8	A0A452DIL8, A2VEA3, A3KN51, E1BPX9, G3X757, P60519, Q2KIA5, Q3ZCK2
GO:0005524	ATP binding	8	0.343387	0.0102483	27	A0A3Q1LJU7, A0A3Q1LUL4, A0A3Q1MPX6, A0A3Q1MXL6, A0A3Q1MZ37, A0A3Q1ND98, A0A3Q1NH21, A0A452DII8, A4IFM7, A5PJL4, A7MB62, E1BDM8, E1BJH7, F1MY45, F1MZX6, F1N719, G3X757, G3X8E2, P58108, P81623, Q0VCY0, Q17QJ1, Q1LZA3, Q2NKZ1, Q3ZBV2, Q9BE40, Q9N0F3
GO:0099609	microtubule lateral binding	6	0.343387	0.0109816	1	P29172
GO:0004747	ribokinase activity	6	0.343387	0.0109816	1	E1BJH7
GO:0047801	L-cysteine:2-oxoglutarate aminotransferase activity	5	0.343387	0.0109816	1	P33097
GO:0097726	LEM domain binding	4	0.343387	0.0109816	1	P61283
GO:0004333	fumarate hydratase activity	5	0.343387	0.0109816	1	Q148D3
GO:0008119	thiopurine S-methyltransferase activity	6	0.343387	0.0109816	1	Q17QQ2
GO:0004474	malate synthase activity	5	0.343387	0.0109816	1	A6QL68
GO:0102758	very-long-chain enoyl-CoA reductase activity	5	0.343387	0.0109816	1	Q3ZCD7
GO:0090632	N-glycolylneuraminic acid (Neu5Gc) cytidylyltransferase activity	6	0.343387	0.0109816	1	Q3SZM5
GO:0090633	keto-deoxynonulosonic acid (KDN) cytidylyltransferase activity	6	0.343387	0.0109816	1	Q3SZM5
GO:0003844	1,4-alpha-glucan branching enzyme activity	5	0.343387	0.0109816	1	A0A3Q1MPG8
GO:0102390	mycophenolic acid acyl-glucuronide esterase activity	5	0.343387	0.0109816	1	Q5E9H9
GO:0061656	SUMO conjugating enzyme activity	5	0.343387	0.0109816	1	A0A3Q1LUL4
GO:0032450	maltose alpha-glucosidase activity	7	0.343387	0.0109816	1	Q9MYM4
GO:0050080	malonyl-CoA decarboxylase activity	5	0.343387	0.0109816	1	A5PJC5
GO:0033981	D-dopachrome decarboxylase activity	5	0.343387	0.0109816	1	A5PK65
GO:0047777	(3S)-citramalyl-CoA lyase activity	5	0.343387	0.0109816	1	A6QL68
GO:0004597	peptide-aspartate beta-dioxygenase activity	5	0.343387	0.0109816	1	Q28056
GO:0017129	triglyceride binding	3	0.343387	0.0109816	1	P81644
GO:0004034	aldose 1-epimerase activity	5	0.343387	0.0109816	1	Q5EA79
GO:0004558	alpha-1,4-glucosidase activity	7	0.343387	0.0109816	1	Q9MYM4
GO:0019135	deoxyhypusine monooxygenase activity	4	0.343387	0.0109816	1	Q0VC53
GO:0000062	fatty-acyl-CoA binding	8	0.349126	0.0114797	2	F1MRE5, P48818
GO:0042578	phosphoric ester hydrolase activity	4	0.360607	0.0120016	10	A0A3Q1MPJ7, E1BEW5, E1BF39, F1MG56, F1MW60, F1MYW0, F1N719, O46411, P04896, Q1JQD3
GO:0008017	microtubule binding	5	0.370628	0.0124458	7	A0A3Q1LJL4, A0A3Q1MPX6, A0A3Q1MXL6, G1K192, P29172, P60519, Q2KIA5
GO:0019829	cation-transporting ATPase activity	12	0.377684	0.01274	4	A0A3Q1ND98, A0A452DII8, P00847, Q0VCY0
GO:0022853	active ion transmembrane transporter activity	4	0.377684	0.01274	4	A0A3Q1ND98, A0A452DII8, P00847, Q0VCY0
GO:0042625	ATPase coupled ion transmembrane transporter activity	11	0.377684	0.01274	4	A0A3Q1ND98, A0A452DII8, P00847, Q0VCY0
GO:0015248	sterol transporter activity	3	0.378837	0.0130254	2	P15497, P81644
GO:0120013	intermembrane lipid transfer activity	3	0.409575	0.0146562	2	P15497, P81644
GO:0016868	intramolecular transferase activity, phosphotransferases	4	0.409575	0.0146562	2	F1MX69, Q08DP0
GO:0050136	NADH dehydrogenase (quinone) activity	5	0.412298	0.0148775	3	A0A452DIB4, P42026, Q95KV7
GO:0008137	NADH dehydrogenase (ubiquinone) activity	6	0.412298	0.0148775	3	A0A452DIB4, P42026, Q95KV7
GO:0046983	protein dimerization activity	3	0.412709	0.0149196	22	A0A3Q1LX10, A0A452DIL8, A0A452DK61, A3KN51, A6QQR7, F1ML34, F1MW60, F1MX38, P00978, P21793, P29172, P61283, P79342, P81644, Q0VCY0, Q1JQD3, Q2KIA5, Q2YDJ4, Q3B7N2, Q3ZBD0, Q5E9F2, Q5KR49
GO:0016835	carbon-oxygen lyase activity	3	0.412709	0.0149543	4	F1N647, P00921, Q148D3, Q3ZC09
GO:0044389	ubiquitin-like protein ligase binding	4	0.419502	0.0152214	8	A0A452DIL8, A2VEA3, A3KN51, E1BPX9, G3X757, P60519, Q2KIA5, Q3ZCK2
GO:0005523	tropomyosin binding	4	0.440823	0.0163701	2	A0A452DJI6, Q3B7N2
GO:0003954	NADH dehydrogenase activity	4	0.479613	0.0185073	3	A0A452DIB4, P42026, Q95KV7
GO:0016655	oxidoreductase activity, acting on NAD(P)H, quinone or similar compound as acceptor	4	0.479613	0.0194846	3	A0A452DIB4, P42026, Q95KV7
GO:0005201	extracellular matrix structural constituent	2	0.479613	0.0204899	3	P02453, P04258, P21793
GO:0030374	nuclear receptor transcription coactivator activity	4	0.479613	0.0215233	3	E1B9H3, F1MI47, Q3B7N2
GO:0008022	protein C-terminus binding	3	0.479613	0.021572	5	A0A3Q1LUL4, A5PK00, G3X8E2, P61283, Q3SZI4
GO:0031755	Edg-2 lysophosphatidic acid receptor binding	6	0.479613	0.0218431	1	Q3ZCK2
GO:0031753	endothelial differentiation G protein-coupled receptor binding	5	0.479613	0.0218431	1	Q3ZCK2
GO:0004705	JUN kinase activity	9	0.479613	0.0218431	1	A0A3Q1LJU7
GO:0019862	IgA binding	4	0.479613	0.0218431	1	P00978
GO:0008781	N-acylneuraminate cytidylyltransferase activity	6	0.479613	0.0218431	1	Q3SZM5
GO:0047451	3-hydroxyoctanoyl-[acyl-carrier-protein] dehydratase activity	6	0.479613	0.0218431	1	F1N647
GO:0016419	S-malonyltransferase activity	6	0.479613	0.0218431	1	F1N647
GO:0004828	serine-tRNA ligase activity	5	0.479613	0.0218431	1	Q9N0F3
GO:0047117	enoyl-[acyl-carrier-protein] reductase (NADPH, A-specific) activity	5	0.479613	0.0218431	1	F1N647
GO:0070538	oleic acid binding	8	0.479613	0.0218431	1	P10790
GO:0016909	SAP kinase activity	8	0.479613	0.0218431	1	A0A3Q1LJU7
GO:0071913	citrate secondary active transmembrane transporter activity	9	0.479613	0.0218431	1	A0A3Q1MTZ5
GO:0004320	oleoyl-[acyl-carrier-protein] hydrolase activity	7	0.479613	0.0218431	1	F1N647
GO:0004609	phosphatidylserine decarboxylase activity	5	0.479613	0.0218431	1	P33097
GO:0034191	apolipoprotein A-I receptor binding	5	0.479613	0.0218431	1	P15497
GO:0005371	tricarboxylate secondary active transmembrane transporter activity	8	0.479613	0.0218431	1	A0A3Q1MTZ5
GO:0004063	aryldialkylphosphatase activity	6	0.479613	0.0218431	1	Q1JQD3
GO:0004313	[acyl-carrier-protein] S-acetyltransferase activity	7	0.479613	0.0218431	1	F1N647
GO:0004316	3-oxoacyl-[acyl-carrier-protein] reductase (NADPH) activity	6	0.479613	0.0218431	1	F1N647
GO:0004314	[acyl-carrier-protein] S-malonyltransferase activity	7	0.479613	0.0218431	1	F1N647
GO:0070626	(S)-2-(5-amino-1-(5-phospho-D-ribosyl)imidazole-4-carboxamido)succinate AMP-lyase (fumarate-forming) activity	5	0.479613	0.0218431	1	A3KN12
GO:0031177	phosphopantetheine binding	4	0.479613	0.0218431	1	F1N647
GO:0042134	rRNA primary transcript binding	6	0.479613	0.0218431	1	A0A3Q1M8B3
GO:0004493	methylmalonyl-CoA epimerase activity	4	0.479613	0.0218431	1	A0A452DJE5
GO:0047730	carnosine synthase activity	5	0.479613	0.0218431	1	F1MY45
GO:0004757	sepiapterin reductase activity	5	0.479613	0.0218431	1	Q17QK8
GO:0102132	3-oxo-pimeloyl-[acp] methyl ester reductase activity	5	0.479613	0.0218431	1	F1N647
GO:0102131	3-oxo-glutaryl-[acp] methyl ester reductase activity	5	0.479613	0.0218431	1	F1N647
GO:0008659	(3R)-hydroxymyristoyl-[acyl-carrier-protein] dehydratase activity	5	0.479613	0.0218431	1	F1N647
GO:0016295	myristoyl-[acyl-carrier-protein] hydrolase activity	7	0.479613	0.0218431	1	F1N647
GO:0016296	palmitoyl-[acyl-carrier-protein] hydrolase activity	7	0.479613	0.0218431	1	F1N647
GO:0016297	acyl-[acyl-carrier-protein] hydrolase activity	6	0.479613	0.0218431	1	F1N647
GO:0019171	3-hydroxyacyl-[acyl-carrier-protein] dehydratase activity	5	0.479613	0.0218431	1	F1N647
GO:0016420	malonyltransferase activity	5	0.479613	0.0218431	1	F1N647
GO:0016854	racemase and epimerase activity	3	0.479672	0.0219899	2	A0A452DJE5, Q5EA79
GO:0051393	alpha-actinin binding	5	0.479672	0.0219899	2	Q3B7N2, Q3SX40
GO:0044325	ion channel binding	3	0.495646	0.0229951	4	A6QQR7, Q3B7N2, Q3SZI4, Q3ZC13
GO:0043027	cysteine-type endopeptidase inhibitor activity involved in apoptotic process	7	0.509411	0.0240161	2	A5PJL4, F1MVS4
GO:0008307	structural constituent of muscle	2	0.509411	0.0240161	2	Q3MHY1, Q5KR49
GO:1901567	fatty acid derivative binding	2	0.509411	0.0240161	2	F1MRE5, P48818
GO:0008574	ATP-dependent microtubule motor activity, plus-end-directed	10	0.545263	0.0261156	2	A0A3Q1MXL6, Q0III3
GO:0004298	threonine-type endopeptidase activity	6	0.577264	0.0282867	2	A0A3Q1LX83, P33672
GO:0070003	threonine-type peptidase activity	5	0.577264	0.0282867	2	A0A3Q1LX83, P33672
GO:0016853	isomerase activity	2	0.596243	0.0300437	6	A0A3Q1LUG9, A0A452DJE5, F1MX69, F1N3P8, Q08DP0, Q5EA79
GO:0033218	amide binding	2	0.596243	0.0301393	7	A6QPT7, F1MRE5, F1N647, P15497, P48818, Q3SYU7, Q3ZC13
GO:1905056	calcium-transporting ATPase activity involved in regulation of presynaptic cytosolic calcium ion concentration	14	0.596243	0.0325858	1	A0A3Q1ND98
GO:0017099	very-long-chain-acyl-CoA dehydrogenase activity	6	0.596243	0.0325858	1	P48818
GO:0033883	pyridoxal phosphatase activity	6	0.596243	0.0325858	1	F1MW60
GO:0033878	hormone-sensitive lipase activity	5	0.596243	0.0325858	1	A0A3Q1M8B3
GO:0016418	S-acetyltransferase activity	6	0.596243	0.0325858	1	F1N647
GO:0004473	malate dehydrogenase (decarboxylating) (NADP+) activity	6	0.596243	0.0325858	1	Q0VCX7
GO:0004471	malate dehydrogenase (decarboxylating) (NAD+) activity	6	0.596243	0.0325858	1	Q0VCX7
GO:0004470	malic enzyme activity	5	0.596243	0.0325858	1	Q0VCX7
GO:0004018	N6-(1,2-dicarboxyethyl)AMP AMP-lyase (fumarate-forming) activity	5	0.596243	0.0325858	1	A3KN12
GO:0098633	collagen fibril binding	3	0.596243	0.0325858	1	P21793
GO:0035877	death effector domain binding	4	0.596243	0.0325858	1	F1MVS4
GO:0016401	palmitoyl-CoA oxidase activity	6	0.596243	0.0325858	1	Q08D92
GO:0005087	Ran guanyl-nucleotide exchange factor activity	8	0.596243	0.0325858	1	A0A3Q1LX10
GO:0004687	myosin light chain kinase activity	7	0.596243	0.0325858	1	A4IFM7
GO:0035800	deubiquitinase activator activity	5	0.596243	0.0325858	1	G3X757
GO:0043262	adenosine-diphosphatase activity	7	0.596243	0.0325858	1	A7MBI8
GO:0090599	alpha-glucosidase activity	6	0.596243	0.0325858	1	Q9MYM4
GO:0034618	arginine binding	6	0.596243	0.0325858	1	A0A3Q1NN05
GO:0004069	L-aspartate:2-oxoglutarate aminotransferase activity	5	0.596243	0.0325858	1	P33097
GO:0071209	U7 snRNA binding	6	0.596243	0.0325858	1	A0A3Q1MM18
GO:0071535	RING-like zinc finger domain binding	4	0.596243	0.0325858	1	A0A3Q1LUL4
GO:0043398	HLH domain binding	4	0.596243	0.0325858	1	A0A3Q1LUL4
GO:0003987	acetate-CoA ligase activity	5	0.596243	0.0325858	1	A0A3Q1MB37
GO:0004722	protein serine/threonine phosphatase activity	7	0.601729	0.0333976	3	E1BEW5, F1MG56, F1N719
GO:0051287	NAD binding	5	0.621953	0.034738	3	A6QQR7, F1N338, Q0VCX7
GO:0042623	ATPase activity, coupled	8	0.648429	0.0368009	7	A0A3Q1MXL6, A0A3Q1ND98, A0A452DII8, A0A452DJI6, P00847, Q0III3, Q0VCY0
GO:0046933	proton-transporting ATP synthase activity, rotational mechanism	13	0.654731	0.0376501	2	A0A452DII8, P00847
GO:0000175	3'-5'-exoribonuclease activity	8	0.654731	0.0376501	2	A2VE52, Q08DF7
GO:0043177	organic acid binding	3	0.667232	0.0390904	5	A0A3Q1MZ37, A0A3Q1NN05, A0A452DJ82, P01966, P10790
GO:0043028	cysteine-type endopeptidase regulator activity involved in apoptotic process	3	0.667232	0.040152	2	A5PJL4, F1MVS4
GO:0005200	structural constituent of cytoskeleton	2	0.667232	0.0403735	3	A0A452DIL8, A7MB62, Q5KR49
GO:0043130	ubiquitin binding	4	0.667232	0.0403735	3	A1L5A6, A3KN51, A5PK00
GO:0004842	ubiquitin-protein transferase activity	4	0.667232	0.040378	9	A0A3Q1LUL4, A0A3Q1MXC6, A2VEA3, A4IFN7, E1BLD1, F1MU23, F1MWM6, F1N703, Q3ZC24
GO:0004867	serine-type endopeptidase inhibitor activity	6	0.667232	0.0413308	4	A0A3Q1MJK1, A5D7R6, E1BMJ0, P00978
GO:0004553	hydrolase activity, hydrolyzing O-glycosyl compounds	4	0.667232	0.0413308	4	A0A3Q1MPG8, F1MWJ3, Q5E9H9, Q9MYM4
GO:0005509	calcium ion binding	5	0.667232	0.0420259	14	A0A452DIL8, A0A452DJI6, A2VE17, A7E3Q8, E1BGJ0, F1MVS4, F1N3P8, P13135, P79342, Q0III9, Q0VCQ9, Q0VCY0, Q3B7N2, Q3ZBN5
GO:1990939	ATP-dependent microtubule motor activity	9	0.667232	0.0427151	2	A0A3Q1MXL6, Q0III3
GO:0005102	signaling receptor binding	3	0.667232	0.0428319	23	A0A3Q1LZT9, A0A3Q1N9E9, A0A452DII8, A0A452DIL8, F1ML34, F1MTW8, F1MVS4, F1MX38, F6QND5, G3X757, P04258, P04896, P15497, P29172, P60519, P79342, P81644, Q1JQA5, Q3B7N2, Q3SZF2, Q3ZC13, Q3ZCK2, Q5E9F7
GO:0106006	microtubule cortical anchor activity	5	0.667232	0.0432109	1	Q3ZBD2
GO:0015142	tricarboxylic acid transmembrane transporter activity	7	0.667232	0.0432109	1	A0A3Q1MTZ5
GO:1904288	BAT3 complex binding	3	0.667232	0.0432109	1	G3X757
GO:0004478	methionine adenosyltransferase activity	4	0.667232	0.0432109	1	A0A3Q1MZ37
GO:0015137	citrate transmembrane transporter activity	8	0.667232	0.0432109	1	A0A3Q1MTZ5
GO:0031852	mu-type opioid receptor binding	6	0.667232	0.0432109	1	P04896
GO:0004367	glycerol-3-phosphate dehydrogenase [NAD+] activity	5	0.667232	0.0432109	1	A6QQR7
GO:0004649	poly(ADP-ribose) glycohydrolase activity	5	0.667232	0.0432109	1	F1MWJ3
GO:0004647	phosphoserine phosphatase activity	6	0.667232	0.0432109	1	F1MW60
GO:0031730	CCR5 chemokine receptor binding	7	0.667232	0.0432109	1	F1MX38
GO:0003876	AMP deaminase activity	6	0.667232	0.0432109	1	F1MLX6
GO:0004062	aryl sulfotransferase activity	5	0.667232	0.0432109	1	P50227
GO:0004315	3-oxoacyl-[acyl-carrier-protein] synthase activity	6	0.667232	0.0432109	1	F1N647
GO:0005522	profilin binding	3	0.667232	0.0432109	1	Q1RMR3
GO:0047623	adenosine-phosphate deaminase activity	5	0.667232	0.0432109	1	F1MLX6
GO:0051430	corticotropin-releasing hormone receptor 1 binding	7	0.667232	0.0432109	1	P04896
GO:0019787	ubiquitin-like protein transferase activity	3	0.690991	0.0453222	9	A0A3Q1LUL4, A0A3Q1MXC6, A2VEA3, A4IFN7, E1BLD1, F1MU23, F1MWM6, F1N703, Q3ZC24
GO:0019239	deaminase activity	3	0.690991	0.0453376	2	F1MLX6, P56658
GO:0051087	chaperone binding	3	0.706195	0.0464411	3	A0A452DJB8, F1N036, P29172
GO:0016814	hydrolase activity, acting on carbon-nitrogen (but not peptide) bonds, in cyclic amidines	4	0.722158	0.0480179	2	F1MLX6, P56658
GO:0016896	exoribonuclease activity, producing 5'-phosphomonoesters	7	0.722158	0.0480179	2	A2VE52, Q08DF7

## Sheet: CELLULAR_COMPONENT
Supplementary Table S3-3: GO infromation in cullular component of frozen/CON comparision
GO.ID	GO.Name	Level	FDR	P.Value	Nr.Test	IDs
GO:0031974	membrane-enclosed lumen	1	0.0016888	6.57724e-07	22	A0A3Q1LUG9, A0A3Q1LX83, A0A452DIL8, A2VE52, A5PJC5, A6QPT7, A7MB62, E1B9H3, E1BEW5, F1MF78, F1MWJ3, F1MWM6, F1N036, F1N338, G3X757, P02453, P10790, P56658, P81623, Q08D92, Q08DF7, Q9N0F3
GO:0043233	organelle lumen	2	0.0016888	6.57724e-07	22	A0A3Q1LUG9, A0A3Q1LX83, A0A452DIL8, A2VE52, A5PJC5, A6QPT7, A7MB62, E1B9H3, E1BEW5, F1MF78, F1MWJ3, F1MWM6, F1N036, F1N338, G3X757, P02453, P10790, P56658, P81623, Q08D92, Q08DF7, Q9N0F3
GO:0070013	intracellular organelle lumen	3	0.0016888	6.57724e-07	22	A0A3Q1LUG9, A0A3Q1LX83, A0A452DIL8, A2VE52, A5PJC5, A6QPT7, A7MB62, E1B9H3, E1BEW5, F1MF78, F1MWJ3, F1MWM6, F1N036, F1N338, G3X757, P02453, P10790, P56658, P81623, Q08D92, Q08DF7, Q9N0F3
GO:0044429	mitochondrial part	4	0.0016888	8.63051e-07	35	A0A3Q1LJI0, A0A3Q1MTZ5, A0A452DIB4, A0A452DII8, A0A452DK61, A2VE52, A5PJC5, A6QLL2, E1B9H3, E1BEW5, E1BPX9, F1MWJ3, F1MX38, F1N338, G5E6M7, H7BWW1, P00126, P00426, P00847, P10790, P25712, P38447, P42026, P48818, Q02369, Q08D92, Q08DF7, Q0VC50, Q2KIA5, Q3ZBI7, Q3ZC24, Q3ZCI1, Q8HXG6, Q95KV7, Q9N0F3
GO:0005829	cytosol	4	0.0016888	1.41774e-06	75	A0A3Q1LJU7, A0A3Q1LUL4, A0A3Q1LX83, A0A3Q1M8B3, A0A3Q1MB37, A0A3Q1MM18, A0A3Q1MSA5, A0A3Q1MXL6, A0A3Q1MZ37, A0A3Q1NH21, A0A3Q1NN05, A0A3S5ZP39, A0A452DJ82, A0A452DJB8, A1L5A6, A2VEA3, A3KN12, A3KN51, A4FUA8, A4IFN7, A5PJA4, A5PJL4, A5PK00, A6QPJ1, A6QQR7, A7E3Q8, A7MB62, A7YY28, E1BDM8, E1BDV7, E1BF39, F1MG56, F1ML34, F1MLX6, F1MTW8, F1MU23, F1MW60, F1MWM6, F1MX38, F1MX69, F1MYH8, F1N036, F1N4V5,…
GO:0044446	intracellular organelle part	3	0.00183883	2.53763e-06	125	A0A3Q1LJI0, A0A3Q1LJL4, A0A3Q1LJU7, A0A3Q1LNG7, A0A3Q1LUG9, A0A3Q1LUL4, A0A3Q1LX10, A0A3Q1LX83, A0A3Q1LZD9, A0A3Q1LZT9, A0A3Q1MB37, A0A3Q1MFR6, A0A3Q1MM18, A0A3Q1MS08, A0A3Q1MSR8, A0A3Q1MTZ5, A0A3Q1MXL6, A0A3S5ZP39, A0A452DIB4, A0A452DII8, A0A452DIL8, A0A452DJI6, A0A452DK61, A1L5A6, A2VE17, A2VE52, A2VEA3, A3KN51, A4FUA8, A5PJC5, A5PJL4, A5PK00, A6QLL2, A6QPJ1, A6QPT7, A7E3Q8, A7MB62, A7MB71, A7Y…
GO:0044424	intracellular part	2	0.00183883	2.6671e-06	192	A0A3Q1LJI0, A0A3Q1LJJ5, A0A3Q1LJL4, A0A3Q1LJU7, A0A3Q1LNG7, A0A3Q1LUG9, A0A3Q1LUL4, A0A3Q1LW11, A0A3Q1LX10, A0A3Q1LX83, A0A3Q1LZD9, A0A3Q1LZT9, A0A3Q1M8B3, A0A3Q1MB37, A0A3Q1MFR6, A0A3Q1MJK1, A0A3Q1MKV0, A0A3Q1MM18, A0A3Q1MPJ7, A0A3Q1MPV7, A0A3Q1MS08, A0A3Q1MSA5, A0A3Q1MSR8, A0A3Q1MTZ5, A0A3Q1MXC6, A0A3Q1MXL6, A0A3Q1MZ37, A0A3Q1NH21, A0A3Q1NN05, A0A3S5ZP39, A0A452DIB4, A0A452DII8, A0A452DIL8, A0A…
GO:0098800	inner mitochondrial membrane protein complex	6	0.00183883	2.74841e-06	12	A0A452DIB4, A0A452DII8, G5E6M7, P00126, P00426, P00847, P25712, P42026, Q02369, Q3ZBI7, Q8HXG6, Q95KV7
GO:0032991	protein-containing complex	1	0.00183883	2.83708e-06	101	A0A3Q1LUL4, A0A3Q1LW11, A0A3Q1LX10, A0A3Q1LX83, A0A3Q1LZD9, A0A3Q1MM18, A0A3Q1MSA5, A0A3Q1MSR8, A0A3Q1MXL6, A0A3Q1MZ37, A0A3Q1NH21, A0A3Q1NN05, A0A3S5ZP39, A0A452DIB4, A0A452DII8, A0A452DIL8, A0A452DJ98, A0A452DJI6, A0A452DK61, A1L5A6, A2VE17, A2VEA3, A3KN51, A4FUA8, A5PJL4, A5PK00, A6QLL2, A6QPJ1, A6QQR7, A7MB43, A7MB62, A7MB71, E1B9H3, E1BDM8, E1BDV7, E1BNY4, E1BPX9, F1MF78, F1MG56, F1MH61, F1M…
GO:0044444	cytoplasmic part	3	0.00183883	3.11836e-06	153	A0A3Q1LJI0, A0A3Q1LJU7, A0A3Q1LUG9, A0A3Q1LUL4, A0A3Q1LW11, A0A3Q1LX83, A0A3Q1M8B3, A0A3Q1MB37, A0A3Q1MFR6, A0A3Q1MM18, A0A3Q1MS08, A0A3Q1MSA5, A0A3Q1MTZ5, A0A3Q1MXL6, A0A3Q1MZ37, A0A3Q1NH21, A0A3Q1NN05, A0A3S5ZP39, A0A452DIB4, A0A452DII8, A0A452DIL8, A0A452DJ82, A0A452DJ98, A0A452DJB8, A0A452DJI6, A0A452DK61, A1L5A6, A2VE17, A2VE52, A2VEA3, A3KN12, A3KN51, A4FUA8, A4FUZ6, A4IFN7, A4IFT6, A5PJA4,…
GO:0044422	organelle part	1	0.00183883	3.17139e-06	127	A0A3Q1LJI0, A0A3Q1LJL4, A0A3Q1LJU7, A0A3Q1LNG7, A0A3Q1LUG9, A0A3Q1LUL4, A0A3Q1LX10, A0A3Q1LX83, A0A3Q1LZD9, A0A3Q1LZT9, A0A3Q1MB37, A0A3Q1MFR6, A0A3Q1MM18, A0A3Q1MS08, A0A3Q1MSR8, A0A3Q1MTZ5, A0A3Q1MXL6, A0A3S5ZP39, A0A452DIB4, A0A452DII8, A0A452DIL8, A0A452DJI6, A0A452DK61, A1L5A6, A2VE17, A2VE52, A2VEA3, A3KN51, A4FUA8, A5PJC5, A5PJL4, A5PK00, A6QLL2, A6QPJ1, A6QPT7, A7E3Q8, A7MB62, A7MB71, A7Y…
GO:0044464	cell part	1	0.00183883	3.2998e-06	199	A0A3Q1LJI0, A0A3Q1LJJ5, A0A3Q1LJL4, A0A3Q1LJU7, A0A3Q1LNG7, A0A3Q1LUG9, A0A3Q1LUL4, A0A3Q1LW11, A0A3Q1LX10, A0A3Q1LX83, A0A3Q1LZD9, A0A3Q1LZT9, A0A3Q1M8B3, A0A3Q1MB37, A0A3Q1MFR6, A0A3Q1MJK1, A0A3Q1MKV0, A0A3Q1MM18, A0A3Q1MPJ7, A0A3Q1MPV7, A0A3Q1MS08, A0A3Q1MSA5, A0A3Q1MSR8, A0A3Q1MTZ5, A0A3Q1MXC6, A0A3Q1MXL6, A0A3Q1MZ37, A0A3Q1ND98, A0A3Q1NH21, A0A3Q1NN05, A0A3S5ZP39, A0A452DIB4, A0A452DII8, A0A…
GO:0099512	supramolecular fiber	3	0.00555335	1.58421e-05	19	A0A3Q1LJL4, A0A3Q1LNG7, A0A3Q1MSR8, A0A3Q1MXL6, A0A452DIL8, A7E3Q8, E1BDM8, E1BPX9, F1MZX6, G1K192, P29172, P55918, Q0III3, Q1RMR3, Q2KIA5, Q2NKZ1, Q3B7N2, Q5E951, Q5KR49
GO:0099081	supramolecular polymer	2	0.00555335	1.58421e-05	19	A0A3Q1LJL4, A0A3Q1LNG7, A0A3Q1MSR8, A0A3Q1MXL6, A0A452DIL8, A7E3Q8, E1BDM8, E1BPX9, F1MZX6, G1K192, P29172, P55918, Q0III3, Q1RMR3, Q2KIA5, Q2NKZ1, Q3B7N2, Q5E951, Q5KR49
GO:0099080	supramolecular complex	1	0.00573274	1.66408e-05	19	A0A3Q1LJL4, A0A3Q1LNG7, A0A3Q1MSR8, A0A3Q1MXL6, A0A452DIL8, A7E3Q8, E1BDM8, E1BPX9, F1MZX6, G1K192, P29172, P55918, Q0III3, Q1RMR3, Q2KIA5, Q2NKZ1, Q3B7N2, Q5E951, Q5KR49
GO:0031256	leading edge membrane	3	0.00878391	3.16522e-05	8	A0A3Q1NH21, A7MB43, F1MF78, F1MW60, P29172, Q3SZF2, Q5E9F7, Q5KR49
GO:0098803	respiratory chain complex	3	0.0106223	4.14662e-05	9	A0A452DIB4, G5E6M7, P00126, P00426, P25712, P42026, Q02369, Q8HXG6, Q95KV7
GO:0044455	mitochondrial membrane part	5	0.0123363	5.00095e-05	13	A0A452DIB4, A0A452DII8, A6QLL2, G5E6M7, P00126, P00426, P00847, P25712, P42026, Q02369, Q3ZBI7, Q8HXG6, Q95KV7
GO:0032587	ruffle membrane	5	0.0149586	6.6629e-05	6	A0A3Q1NH21, A7MB43, F1MW60, Q3SZF2, Q5E9F7, Q5KR49
GO:1990204	oxidoreductase complex	3	0.0151068	6.87408e-05	9	A0A452DIB4, A6QQR7, G5E6M7, P00126, P25712, P42026, Q02369, Q8HXG6, Q95KV7
GO:0099513	polymeric cytoskeletal fiber	5	0.0151068	6.88015e-05	17	A0A3Q1LJL4, A0A3Q1LNG7, A0A3Q1MSR8, A0A3Q1MXL6, A0A452DIL8, A7E3Q8, E1BDM8, E1BPX9, G1K192, P29172, Q0III3, Q1RMR3, Q2KIA5, Q2NKZ1, Q3B7N2, Q5E951, Q5KR49
GO:0005759	mitochondrial matrix	5	0.0154425	7.14799e-05	10	A2VE52, A5PJC5, E1B9H3, E1BEW5, F1MWJ3, F1N338, P10790, Q08D92, Q08DF7, Q9N0F3
GO:0005903	brush border	3	0.0157039	7.38787e-05	5	A2VE17, F1ML34, Q0III9, Q2KIA5, Q3B7N2
GO:0098862	cluster of actin-based cell projections	2	0.0181945	0.000105216	5	A2VE17, F1ML34, Q0III9, Q2KIA5, Q3B7N2
GO:0098798	mitochondrial protein complex	5	0.0273866	0.000211077	13	A0A452DIB4, A0A452DII8, A6QLL2, G5E6M7, P00126, P00426, P00847, P25712, P42026, Q02369, Q3ZBI7, Q8HXG6, Q95KV7
GO:0098796	membrane protein complex	2	0.0377823	0.000320579	28	A0A3Q1MSA5, A0A452DIB4, A0A452DII8, A3KN51, A5PK00, A6QLL2, A7MB71, F1MF78, F1ML34, G3X757, G5E6M7, P00126, P00426, P00847, P04896, P25712, P42026, Q02369, Q08DE1, Q08DS7, Q1RMR3, Q2T9M8, Q3T132, Q3ZBI7, Q3ZC13, Q3ZCC9, Q8HXG6, Q95KV7
GO:0005874	microtubule	6	0.0386449	0.000345652	11	A0A3Q1LJL4, A0A3Q1MSR8, A0A3Q1MXL6, A0A452DIL8, E1BPX9, G1K192, P29172, Q0III3, Q2KIA5, Q2NKZ1, Q5E951
GO:0005747	mitochondrial respiratory chain complex I	7	0.0411748	0.000397715	6	A0A452DIB4, P25712, P42026, Q02369, Q8HXG6, Q95KV7
GO:0030964	NADH dehydrogenase complex	3	0.0411748	0.000397715	6	A0A452DIB4, P25712, P42026, Q02369, Q8HXG6, Q95KV7
GO:0045271	respiratory chain complex I	4	0.0411748	0.000397715	6	A0A452DIB4, P25712, P42026, Q02369, Q8HXG6, Q95KV7
GO:0031258	lamellipodium membrane	5	0.0439706	0.000435723	3	F1MF78, F1MW60, Q5E9F7
GO:0044449	contractile fiber part	4	0.0622775	0.000676354	8	A0A452DJI6, F1MF78, Q0III9, Q3B7N2, Q3MHY1, Q3SX40, Q5KR49, Q9BE40
GO:0044448	cell cortex part	4	0.0623062	0.000714084	7	A7MB62, Q1RMR3, Q28056, Q3B7N2, Q3SX08, Q3ZBD2, Q5E9F7
GO:0045259	proton-transporting ATP synthase complex	4	0.0872722	0.00111378	3	A0A452DII8, P00847, Q3ZBI7
GO:0005753	mitochondrial proton-transporting ATP synthase complex	7	0.0872722	0.00111378	3	A0A452DII8, P00847, Q3ZBI7
GO:0044430	cytoskeletal part	4	0.0950537	0.00126542	29	A0A3Q1LJL4, A0A3Q1LNG7, A0A3Q1MSR8, A0A3Q1MXL6, A0A452DIL8, A0A452DJI6, A2VE17, A4FUA8, A7E3Q8, A7MB62, E1BDM8, E1BPX9, F1MZX6, G1K192, G3X8E2, P29172, Q0III3, Q1RMR3, Q2KIA5, Q2NKZ1, Q2TBV6, Q3B7N2, Q3SX08, Q3SX40, Q3ZBD2, Q5E951, Q5E9F7, Q5KR49, Q9BE40
GO:0031090	organelle membrane	2	0.0957023	0.00127884	34	A0A3Q1LJI0, A0A3Q1LNG7, A0A3Q1LX10, A0A3Q1MFR6, A0A3Q1MS08, A0A3Q1MTZ5, A0A452DK61, A5PK00, A7MB71, F1MDA6, F1MF78, F1ML34, F1MRE5, F1MX38, G1K192, G3X8E2, H7BWW1, P04896, P38447, P48818, P60519, Q0VC50, Q0VCY0, Q2KIA5, Q3B7N2, Q3SX08, Q3T132, Q3ZBV2, Q3ZC13, Q3ZC24, Q3ZCC9, Q3ZCI1, Q3ZCK2, Q9MYM4
GO:0034366	spherical high-density lipoprotein particle	6	0.121018	0.00175038	2	P15497, P81644
GO:0031968	organelle outer membrane	4	0.126761	0.0018755	6	A0A452DK61, H7BWW1, Q0VC50, Q2KIA5, Q3SX08, Q3ZC24
GO:0005788	endoplasmic reticulum lumen	5	0.126761	0.00189053	5	A0A3Q1LUG9, A6QPT7, F1N036, P02453, P81623
GO:0019867	outer membrane	2	0.134151	0.00204354	6	A0A452DK61, H7BWW1, Q0VC50, Q2KIA5, Q3SX08, Q3ZC24
GO:0043229	intracellular organelle	3	0.134151	0.00204943	54	A0A3Q1LX10, A0A3Q1LX83, A0A3Q1M8B3, A0A3Q1MSA5, A0A3Q1MSR8, A0A3Q1MXL6, A0A452DII8, A0A452DIL8, A0A452DJ98, A2VE17, A2VE52, A3KN51, A4FUZ6, A4IFT6, A5PJL4, A5PK00, A6QLL2, A7YY28, E1BDM8, E1BNY4, E1BPX9, F1MDA6, F1MF78, F1MI47, F1MW60, F1MZX6, F1N647, G3X757, G3X8E2, P02453, P04896, P15497, P29172, P48818, P56658, P60519, P61283, P79342, P81623, Q0VCQ9, Q1LZ74, Q1RMR3, Q24K16, Q2KIA5, Q2T9M8, Q32…
GO:0032541	cortical endoplasmic reticulum	7	0.1482	0.00243279	2	Q28056, Q3SX08
GO:0072669	tRNA-splicing ligase complex	3	0.1482	0.00243279	2	F1MH61, F1N0S9
GO:0043226	organelle	1	0.165694	0.00284436	57	A0A3Q1LX10, A0A3Q1LX83, A0A3Q1M8B3, A0A3Q1MSA5, A0A3Q1MSR8, A0A3Q1MXL6, A0A452DII8, A0A452DIL8, A0A452DJ98, A2VE17, A2VE52, A3KN51, A4FUZ6, A4IFT6, A5PJL4, A5PK00, A6QLL2, A7MB62, A7YY28, E1BDM8, E1BNY4, E1BPX9, F1MDA6, F1MF78, F1MI47, F1MW60, F1MX38, F1MZX6, F1N647, G3X757, G3X8E2, P02453, P04896, P15497, P29172, P48818, P56658, P60519, P61283, P79342, P81623, Q0III3, Q0VCQ9, Q1LZ74, Q1RMR3, Q24…
GO:0031588	nucleotide-activated protein kinase complex	6	0.178733	0.00322025	2	P58108, Q5BIS9
GO:0032432	actin filament bundle	5	0.183136	0.00333624	4	A7E3Q8, Q3B7N2, Q3SX40, Q5KR49
GO:0001726	ruffle	4	0.183136	0.00333624	4	F1ML34, P04896, Q1RMR3, Q3B7N2
GO:0030018	Z disc	5	0.18936	0.00347806	5	F1MF78, Q0III9, Q3B7N2, Q3MHY1, Q3SX40
GO:0008541	proteasome regulatory particle, lid subcomplex	3	0.212772	0.0041104	2	A1L5A6, F1MYH8
GO:0031253	cell projection membrane	4	0.214275	0.00415016	8	A0A3Q1NH21, A7MB43, F1MF78, F1MW60, P29172, Q3SZF2, Q5E9F7, Q5KR49
GO:0005884	actin filament	6	0.215999	0.00428084	4	A7E3Q8, Q1RMR3, Q3B7N2, Q5KR49
GO:0044432	endoplasmic reticulum part	4	0.226042	0.00452514	19	A0A3Q1LJI0, A0A3Q1LUG9, A0A3Q1MFR6, A0A3Q1MS08, A0A452DK61, A6QPT7, E1BNY4, F1N036, G3X757, P02453, P81623, Q0VCY0, Q28056, Q3SX08, Q3ZC24, Q3ZCC9, Q3ZCD7, Q5E9F2, Q6Y1E2
GO:0005583	fibrillar collagen trimer	3	0.239877	0.0051009	2	P02453, P04258
GO:0035578	azurophil granule lumen	7	0.239877	0.0051009	2	A7MB62, G3X757
GO:0031414	N-terminal protein acetyltransferase complex	6	0.239877	0.0051009	2	E1BDV7, F1N4V5
GO:1904813	ficolin-1-rich granule lumen	5	0.239877	0.00513252	3	A0A3Q1LX83, F1MWM6, G3X757
GO:0005741	mitochondrial outer membrane	6	0.262148	0.00585145	5	A0A452DK61, H7BWW1, Q0VC50, Q2KIA5, Q3ZC24
GO:0005637	nuclear inner membrane	6	0.263131	0.00609327	3	A0A3Q1LNG7, A7MB71, Q3SX08
GO:0030122	AP-2 adaptor complex	6	0.263131	0.00618946	2	Q08DS7, Q3ZC13
GO:0044433	cytoplasmic vesicle part	4	0.270183	0.00647703	17	A0A3Q1LX83, A0A3Q1MFR6, A3KN51, A5PK00, A7MB62, F1MDA6, F1ML34, F1MWM6, G3X757, G3X8E2, P56658, Q08DS7, Q2KIA5, Q3T132, Q3ZC13, Q3ZCC9, Q3ZCK2
GO:0061700	GATOR2 complex	2	0.297649	0.00737382	2	A0A3Q1NN05, Q3ZCC9
GO:0042627	chylomicron	5	0.297649	0.00737382	2	P15497, P81644
GO:0005912	adherens junction	3	0.307413	0.007712	7	A2VE52, F1MF78, Q2KJA9, Q2T9M8, Q3B7N2, Q3SX40, Q5E9F7
GO:0090543	Flemming body	2	0.331806	0.00865176	2	G3X8E2, Q3ZCK2
GO:0016469	proton-transporting two-sector ATPase complex	3	0.340021	0.00893954	3	A0A452DII8, P00847, Q3ZBI7
GO:0098978	glutamatergic synapse	2	0.341964	0.00903644	8	A0A3Q1ND98, F1MG56, F1MX38, G3X757, Q08DS7, Q3B7N2, Q3SZF2, Q3ZC13
GO:0043232	intracellular non-membrane-bounded organelle	4	0.343387	0.0096988	34	A0A3Q1LX10, A0A3Q1LX83, A0A3Q1M8B3, A0A3Q1MSR8, A0A452DII8, A0A452DIL8, A2VE17, A2VE52, A3KN51, A5PJL4, A6QLL2, A7YY28, E1BDM8, E1BNY4, E1BPX9, F1MF78, F1MI47, F1MW60, F1MZX6, G3X757, P29172, P48818, P61283, P79342, Q0VCQ9, Q1LZ74, Q1RMR3, Q32PB9, Q3B7N2, Q3MHY1, Q3ZCC9, Q5E9F7, Q5KR49, Q9BE40
GO:0043228	non-membrane-bounded organelle	2	0.343387	0.00983995	34	A0A3Q1LX10, A0A3Q1LX83, A0A3Q1M8B3, A0A3Q1MSR8, A0A452DII8, A0A452DIL8, A2VE17, A2VE52, A3KN51, A5PJL4, A6QLL2, A7YY28, E1BDM8, E1BNY4, E1BPX9, F1MF78, F1MI47, F1MW60, F1MZX6, G3X757, P29172, P48818, P61283, P79342, Q0VCQ9, Q1LZ74, Q1RMR3, Q32PB9, Q3B7N2, Q3MHY1, Q3ZCC9, Q5E9F7, Q5KR49, Q9BE40
GO:0090734	site of DNA damage	5	0.343387	0.0107474	4	A7MB62, F1MWJ3, G3X757, Q1LZ74
GO:0070161	anchoring junction	2	0.343387	0.0108504	7	A2VE52, F1MF78, Q2KJA9, Q2T9M8, Q3B7N2, Q3SX40, Q5E9F7
GO:0000793	condensed chromosome	6	0.343387	0.0109627	3	A0A3Q1LX10, E1BPX9, P61283
GO:0090636	outer dense plaque of desmosome	2	0.343387	0.0109816	1	Q3B7N2
GO:0090637	inner dense plaque of desmosome	2	0.343387	0.0109816	1	Q3B7N2
GO:0030142	COPI-coated Golgi to ER transport vesicle	8	0.343387	0.0109816	1	P04896
GO:1990356	sumoylated E2 ligase complex	2	0.343387	0.0109816	1	A0A3Q1LUL4
GO:0030486	smooth muscle dense body	5	0.343387	0.0109816	1	Q3B7N2
GO:0005643	nuclear pore	5	0.353651	0.0116909	3	A0A3S5ZP39, G3N1J2, Q3ZBV2
GO:0030864	cortical actin cytoskeleton	7	0.370628	0.0124464	3	Q1RMR3, Q3B7N2, Q5E9F7
GO:0044420	extracellular matrix component	2	0.370628	0.0124464	3	P02453, P04258, P55918
GO:0098805	whole membrane	2	0.378837	0.0128443	16	A0A3Q1MFR6, A0A452DK61, A5PK00, F1MDA6, F1ML34, G3X8E2, H7BWW1, P60519, Q0VC50, Q2KIA5, Q3SX08, Q3T132, Q3ZC13, Q3ZC24, Q3ZCC9, Q9MYM4
GO:0044437	vacuolar part	4	0.379374	0.0130629	8	A7MB62, G3X757, G3X8E2, P60519, Q3T132, Q3ZC13, Q3ZCC9, Q9MYM4
GO:0042645	mitochondrial nucleoid	5	0.382536	0.0132292	3	A0A452DII8, E1BPX9, P48818
GO:0009295	nucleoid	1	0.382536	0.0132292	3	A0A452DII8, E1BPX9, P48818
GO:0034385	triglyceride-rich plasma lipoprotein particle	5	0.409575	0.0146562	2	P15497, P81644
GO:0034361	very-low-density lipoprotein particle	6	0.409575	0.0146562	2	P15497, P81644
GO:0005654	nucleoplasm	5	0.412298	0.0148495	29	A0A3Q1LJU7, A0A3Q1LNG7, A0A3Q1LX10, A0A3Q1LX83, A0A3Q1LZD9, A0A3Q1MB37, A0A3S5ZP39, A1L5A6, A5PJL4, A6QPJ1, E1B9H3, E1BNY4, F1MH61, F1MX38, F1N338, G3X757, P33097, P33672, P61283, Q17QK8, Q1JQA5, Q1LZ74, Q2KJE7, Q2T9M8, Q3MHY1, Q3SX08, Q3ZBD0, Q3ZCC9, Q95KV7
GO:0045202	synapse	1	0.429731	0.0157045	10	A0A3Q1N9E9, A0A3Q1ND98, A0A452DIL8, F1MG56, F1MX38, G3X757, Q08DS7, Q3B7N2, Q3SZF2, Q3ZC13
GO:0042629	mast cell granule	8	0.440823	0.0163701	2	P79342, Q2T9M8
GO:1902494	catalytic complex	2	0.447697	0.0167374	25	A0A3Q1LUL4, A0A3Q1MM18, A0A3Q1MSR8, A0A3Q1MZ37, A0A452DIB4, A2VEA3, A6QQR7, A7MB71, E1BDV7, F1MG56, F1MU23, F1N4V5, G3X757, G5E6M7, P00126, P04896, P25712, P42026, P58108, Q02369, Q0III3, Q3ZC09, Q5BIS9, Q8HXG6, Q95KV7
GO:0097517	contractile actin filament bundle	6	0.465904	0.017558	3	Q3B7N2, Q3SX40, Q5KR49
GO:0001725	stress fiber	7	0.465904	0.017558	3	Q3B7N2, Q3SX40, Q5KR49
GO:0030139	endocytic vesicle	6	0.47383	0.0180447	4	A0A3Q1MSA5, A0A3Q1MXL6, P15497, Q3ZCK2
GO:0031966	mitochondrial membrane	5	0.475182	0.0182406	11	A0A3Q1LJI0, A0A3Q1MTZ5, A0A452DK61, F1MX38, H7BWW1, P38447, P48818, Q0VC50, Q2KIA5, Q3ZC24, Q3ZCI1
GO:0042641	actomyosin	5	0.479613	0.0185073	3	Q3B7N2, Q3SX40, Q5KR49
GO:0070685	macropinocytic cup	4	0.479613	0.0218431	1	F1ML34
GO:0070992	translation initiation complex	4	0.479613	0.0218431	1	Q32PB9
GO:1990730	VCP-NSFL1C complex	4	0.479613	0.0218431	1	G3X757
GO:0005584	collagen type I trimer	4	0.479613	0.0218431	1	P02453
GO:0045298	tubulin complex	5	0.479613	0.0218431	1	P29172
GO:0099073	mitochondrion-derived vesicle	6	0.479613	0.0218431	1	Q2KIA5
GO:0005586	collagen type III trimer	4	0.479613	0.0218431	1	P04258
GO:0033291	eukaryotic 80S initiation complex	5	0.479613	0.0218431	1	Q32PB9
GO:0031416	NatB complex	7	0.479613	0.0218431	1	E1BDV7
GO:0071782	endoplasmic reticulum tubular network	6	0.479672	0.0219899	2	Q28056, Q3SX08
GO:0048471	perinuclear region of cytoplasm	4	0.495646	0.0229265	11	A0A452DJ98, A7MB43, E1BPX9, F2Z4J5, G3X757, G3X8E2, P04896, P11017, P79342, Q2KIA5, Q5E9F2
GO:0060205	cytoplasmic vesicle lumen	5	0.508096	0.0236743	3	A7MB62, G3X757, P56658
GO:0031983	vesicle lumen	3	0.508096	0.0236743	3	A7MB62, G3X757, P56658
GO:0005868	cytoplasmic dynein complex	7	0.509411	0.0240161	2	A0A3Q1MSR8, Q0III3
GO:0098827	endoplasmic reticulum subcompartment	5	0.545263	0.0261156	2	Q28056, Q3SX08
GO:0030016	myofibril	6	0.545263	0.0261156	2	F1MZX6, Q5KR49
GO:0005775	vacuolar lumen	5	0.545263	0.0261156	2	A7MB62, G3X757
GO:0031965	nuclear membrane	5	0.553972	0.0266159	6	A0A3Q1LNG7, A0A3Q1LX10, A7MB71, F1MF78, Q3SX08, Q3ZBV2
GO:0098588	bounding membrane of organelle	3	0.596243	0.0304686	21	A0A3Q1MFR6, A0A3Q1MS08, A0A452DK61, A5PK00, F1MDA6, F1ML34, F1MRE5, G1K192, G3X8E2, H7BWW1, P04896, P60519, Q0VC50, Q0VCY0, Q2KIA5, Q3SX08, Q3T132, Q3ZC13, Q3ZC24, Q3ZCC9, Q9MYM4
GO:0019866	organelle inner membrane	3	0.596243	0.0314147	8	A0A3Q1LNG7, A0A3Q1MTZ5, A7MB71, F1MX38, P38447, P48818, Q3SX08, Q3ZCI1
GO:0016234	inclusion body	3	0.596243	0.0320848	3	A2VEA3, F1MF78, P29172
GO:0005913	cell-cell adherens junction	4	0.596243	0.0320848	3	Q2T9M8, Q3B7N2, Q3SX40
GO:0097418	neurofibrillary tangle	4	0.596243	0.0325858	1	P29172
GO:0044609	DBIRD complex	3	0.596243	0.0325858	1	E1B9H3
GO:0005838	proteasome regulatory particle	3	0.596243	0.0325858	1	Q3ZBD0
GO:0048269	methionine adenosyltransferase complex	4	0.596243	0.0325858	1	A0A3Q1MZ37
GO:1990357	terminal web	8	0.596243	0.0325858	1	Q3B7N2
GO:0005862	muscle thin filament tropomyosin	5	0.596243	0.0325858	1	Q5KR49
GO:0032059	bleb	4	0.596243	0.0325858	1	Q5KR49
GO:0097356	perinucleolar compartment	5	0.596243	0.0325858	1	F1MTW8
GO:0001772	immunological synapse	3	0.597539	0.0328361	2	A0A3Q1ND98, A0A452DJ82
GO:0030131	clathrin adaptor complex	5	0.597539	0.0328361	2	Q08DS7, Q3ZC13
GO:0030863	cortical cytoskeleton	6	0.601729	0.0333976	3	Q1RMR3, Q3B7N2, Q5E9F7
GO:0000794	condensed nuclear chromosome	7	0.625932	0.0352108	2	A0A3Q1LX10, E1BPX9
GO:0034364	high-density lipoprotein particle	5	0.625932	0.0352108	2	P15497, P81644
GO:0005925	focal adhesion	5	0.638149	0.0361536	4	A2VE52, F1MF78, Q3B7N2, Q5E9F7
GO:0005774	vacuolar membrane	5	0.651737	0.0370538	6	G3X8E2, P60519, Q3T132, Q3ZC13, Q3ZCC9, Q9MYM4
GO:0005737	cytoplasm	3	0.653855	0.0373052	33	A0A3Q1LJJ5, A0A3Q1LJL4, A0A3Q1LX10, A0A3Q1LZT9, A0A3Q1MJK1, A0A3Q1MKV0, A0A3Q1MPJ7, A0A3Q1MPV7, A0A3Q1MSR8, A0A3Q1MXC6, A0A3Q1MXL6, A0A3Q1NH21, A2VE17, A4IFM7, A5PK65, E1BJH7, F1MH61, F1MI47, F1MKB7, F1MVS4, G3N1J2, P00921, P37980, P50227, Q0III3, Q17QQ2, Q2KJE7, Q2YDJ4, Q3ZBD2, Q3ZBV2, Q5BIS9, Q5EA79, Q9TS87
GO:0101031	chaperone complex	2	0.654731	0.0376501	2	F1N719, Q2NKZ1
GO:0036452	ESCRT complex	6	0.654731	0.0376501	2	A3KN51, A5PK00
GO:0005924	cell-substrate adherens junction	4	0.66216	0.0381767	4	A2VE52, F1MF78, Q3B7N2, Q5E9F7
GO:0036464	cytoplasmic ribonucleoprotein granule	6	0.664852	0.0384317	6	A0A3Q1LX83, A0A452DIL8, E1BDM8, G3X757, P29172, Q9BE40
GO:0031410	cytoplasmic vesicle	5	0.667232	0.0390187	18	A0A3Q1MSA5, A0A3Q1MXL6, A0A452DJ98, A3KN51, A4IFT6, F1MDA6, F1N647, G3X8E2, P02453, P04896, P15497, P60519, P81623, Q1RMR3, Q2KIA5, Q2T9M8, Q3ZC13, Q3ZCK2
GO:0097708	intracellular vesicle	4	0.667232	0.0391867	18	A0A3Q1MSA5, A0A3Q1MXL6, A0A452DJ98, A3KN51, A4IFT6, F1MDA6, F1N647, G3X8E2, P02453, P04896, P15497, P60519, P81623, Q1RMR3, Q2KIA5, Q2T9M8, Q3ZC13, Q3ZCK2
GO:0002102	podosome	5	0.667232	0.040152	2	A2VE17, Q1RMR3
GO:0043292	contractile fiber	5	0.667232	0.040152	2	F1MZX6, Q5KR49
GO:0005777	peroxisome	6	0.667232	0.0418502	3	A4FUZ6, Q24K16, Q2KIA5
GO:0008537	proteasome activator complex	3	0.667232	0.0432109	1	Q2KJE7
GO:0030478	actin cap	5	0.667232	0.0432109	1	A7MB62
GO:0016528	sarcoplasm	4	0.667232	0.0432109	1	F1MVS4
GO:0000814	ESCRT II complex	7	0.667232	0.0432109	1	A5PK00
GO:0036020	endolysosome membrane	8	0.667232	0.0432109	1	Q3ZC13
GO:0005859	muscle myosin complex	7	0.667232	0.0432109	1	Q9BE40
GO:0061825	podosome core	5	0.667232	0.0432109	1	A7MB62
GO:0030055	cell-substrate junction	2	0.696358	0.0457594	4	A2VE52, F1MF78, Q3B7N2, Q5E9F7
