# Supplementary material for: The Investigation of Protein Profile and Meat Quality in Bovine Longissimus thoracic Frozen under Different Temperatures by Data-Independent Acquisition (DIA) Strategy
Source: Foods. 2022 Jun 17;11(12):1791. doi: 10.3390/foods11121791 (PMC9222788; doi:10.3390/foods11121791)
Supplement: Supplementary file 1 [file foods-11-01791-s001.zip › 5-Supplementary Materials/Supplementary Table S5.xlsx]

## Sheet: -12℃ vs. CON
Supplementary Table S5-1: The GO iterm of -12 ℃ vs.CON group
	GO.ID	GO.Name	Level	FDR	P.Value	Nr.Test
Biological Process	GO:0051646	mitochondrion localization	4	0.00321539	4.54345e-07	5
Biological Process	GO:0044281	small molecule metabolic process	2	0.00321539	4.57689e-07	27
Biological Process	GO:0019752	carboxylic acid metabolic process	5	0.00321539	5.57719e-07	17
Biological Process	GO:0043436	oxoacid metabolic process	4	0.00321539	1.08833e-06	17
Biological Process	GO:0055114	oxidation-reduction process	2	0.00321539	1.16984e-06	20
Biological Process	GO:0006082	organic acid metabolic process	3	0.00321539	1.41876e-06	17
Biological Process	GO:0048312	intracellular distribution of mitochondria	6	0.00321539	1.83683e-06	3
Biological Process	GO:0006091	generation of precursor metabolites and energy	3	0.00321539	1.93107e-06	10
Biological Process	GO:0008152	metabolic process	1	0.00450493	3.44156e-06	61
Biological Process	GO:0046394	carboxylic acid biosynthetic process	6	0.00450493	3.52936e-06	9
Biological Process	GO:0017144	drug metabolic process	3	0.00450493	3.60737e-06	12
Biological Process	GO:0016053	organic acid biosynthetic process	4	0.00468795	3.98855e-06	9
Biological Process	GO:0090257	regulation of muscle system process	5	0.00743945	6.70187e-06	7
Biological Process	GO:0072330	monocarboxylic acid biosynthetic process	7	0.00767519	7.29836e-06	7
Biological Process	GO:0048311	mitochondrion distribution	5	0.0101952	1.08749e-05	3
Biological Process	GO:0010257	NADH dehydrogenase complex assembly	6	0.0123518	1.50455e-05	5
Biological Process	GO:0032981	mitochondrial respiratory chain complex I assembly	7	0.0123518	1.50455e-05	5
Biological Process	GO:0006937	regulation of muscle contraction	6	0.0123518	1.56259e-05	6
Biological Process	GO:0044237	cellular metabolic process	2	0.0133242	1.80048e-05	53
Biological Process	GO:0031446	regulation of fast-twitch skeletal muscle fiber contraction	10	0.0139972	2.06824e-05	2
Biological Process	GO:0031448	positive regulation of fast-twitch skeletal muscle fiber contraction	11	0.0139972	2.06824e-05	2
Biological Process	GO:0007005	mitochondrion organization	4	0.0139972	2.10158e-05	8
Biological Process	GO:0044283	small molecule biosynthetic process	3	0.0151924	2.4331e-05	11
Biological Process	GO:0090140	regulation of mitochondrial fission	7	0.0244898	4.05526e-05	3
Biological Process	GO:0003012	muscle system process	3	0.0281822	5.50076e-05	6
Biological Process	GO:0006106	fumarate metabolic process	7	0.0309014	6.18616e-05	2
Biological Process	GO:0032787	monocarboxylic acid metabolic process	6	0.0411831	9.49653e-05	9
Biological Process	GO:0009150	purine ribonucleotide metabolic process	9	0.0411831	9.89335e-05	8
Biological Process	GO:0006163	purine nucleotide metabolic process	8	0.0476648	0.000120213	8
Biological Process	GO:0033108	mitochondrial respiratory chain complex assembly	6	0.0476648	0.000121904	5
Biological Process	GO:0014724	regulation of twitch skeletal muscle contraction	9	0.0476648	0.000123353	2
Biological Process	GO:0009126	purine nucleoside monophosphate metabolic process	8	0.0476648	0.000124046	6
Biological Process	GO:0120161	regulation of cold-induced thermogenesis	4	0.048059	0.000127478	5
Biological Process	GO:0009259	ribonucleotide metabolic process	8	0.0526098	0.000142181	8
Biological Process	GO:0009894	regulation of catabolic process	4	0.0534261	0.00014905	12
Biological Process	GO:0051186	cofactor metabolic process	3	0.0534261	0.000149735	9
Biological Process	GO:0019693	ribose phosphate metabolic process	5	0.0611779	0.000177707	8
Biological Process	GO:0010821	regulation of mitochondrion organization	6	0.0611779	0.000179405	5
Biological Process	GO:0046320	regulation of fatty acid oxidation	7	0.0649488	0.000198282	3
Biological Process	GO:0050847	progesterone receptor signaling pathway	8	0.0657101	0.000204975	2
Biological Process	GO:0009117	nucleotide metabolic process	7	0.0657101	0.000207184	9
Biological Process	GO:0009152	purine ribonucleotide biosynthetic process	10	0.0686097	0.000228526	6
Biological Process	GO:0006732	coenzyme metabolic process	4	0.0686097	0.000229296	7
Biological Process	GO:0006753	nucleoside phosphate metabolic process	6	0.0686097	0.000232516	9
Biological Process	GO:0009168	purine ribonucleoside monophosphate biosynthetic process	10	0.0686097	0.000246111	5
Biological Process	GO:0009127	purine nucleoside monophosphate biosynthetic process	9	0.0686097	0.000246111	5
Biological Process	GO:0045933	positive regulation of muscle contraction	7	0.0686097	0.000250492	3
Biological Process	GO:0009058	biosynthetic process	2	0.0686097	0.000259504	22
Biological Process	GO:0072521	purine-containing compound metabolic process	4	0.0686097	0.000260965	8
Biological Process	GO:0006164	purine nucleotide biosynthetic process	9	0.0693164	0.000270591	6
Biological Process	GO:0009123	nucleoside monophosphate metabolic process	7	0.0807871	0.000327114	6
Biological Process	GO:0009260	ribonucleotide biosynthetic process	9	0.0836629	0.000344853	6
Biological Process	GO:0046390	ribose phosphate biosynthetic process	6	0.0864265	0.000363336	6
Biological Process	GO:0009156	ribonucleoside monophosphate biosynthetic process	9	0.0878675	0.000379598	5
Biological Process	GO:0009987	cellular process	1	0.0878675	0.000380796	83
Biological Process	GO:0072522	purine-containing compound biosynthetic process	5	0.0878675	0.000382587	6
Biological Process	GO:0052548	regulation of endopeptidase activity	8	0.0878687	0.00038699	8
Biological Process	GO:0014874	response to stimulus involved in regulation of muscle adaptation	2	0.0956849	0.000427879	2
Biological Process	GO:1901576	organic substance biosynthetic process	3	0.0956849	0.000430992	21
Biological Process	GO:0044248	cellular catabolic process	3	0.118141	0.000551978	16
Biological Process	GO:0044262	cellular carbohydrate metabolic process	4	0.118141	0.000561704	5
Biological Process	GO:0009124	nucleoside monophosphate biosynthetic process	8	0.118141	0.000561704	5
Biological Process	GO:0044249	cellular biosynthetic process	3	0.125045	0.000607044	20
Biological Process	GO:1901135	carbohydrate derivative metabolic process	3	0.126067	0.000624627	11
Biological Process	GO:0031329	regulation of cellular catabolic process	5	0.136158	0.000708273	10
Biological Process	GO:0016052	carbohydrate catabolic process	4	0.136158	0.000715733	4
Biological Process	GO:0006633	fatty acid biosynthetic process	8	0.136158	0.000715733	4
Biological Process	GO:0045989	positive regulation of striated muscle contraction	8	0.136158	0.000729136	2
Biological Process	GO:0045820	negative regulation of glycolytic process	12	0.136158	0.000729136	2
Biological Process	GO:0009108	coenzyme biosynthetic process	5	0.136234	0.000736364	5
Biological Process	GO:0052547	regulation of peptidase activity	7	0.140076	0.000764138	8
Biological Process	GO:0071704	organic substance metabolic process	2	0.141293	0.000777852	50
Biological Process	GO:0044282	small molecule catabolic process	3	0.141363	0.000797359	7
Biological Process	GO:0044042	glucan metabolic process	5	0.141363	0.000810378	3
Biological Process	GO:0005977	glycogen metabolic process	7	0.141363	0.000810378	3
Biological Process	GO:0006073	cellular glucan metabolic process	6	0.141363	0.000810378	3
Biological Process	GO:1901575	organic substance catabolic process	3	0.141363	0.000813613	16
Biological Process	GO:0055086	nucleobase-containing small molecule metabolic process	5	0.144429	0.000838485	9
Biological Process	GO:0030812	negative regulation of nucleotide catabolic process	9	0.153871	0.000908701	2
Biological Process	GO:0051198	negative regulation of coenzyme metabolic process	7	0.153871	0.000908701	2
Biological Process	GO:1901292	nucleoside phosphate catabolic process	7	0.153902	0.000916588	4
Biological Process	GO:0009167	purine ribonucleoside monophosphate metabolic process	9	0.169885	0.00102878	5
Biological Process	GO:0046907	intracellular transport	4	0.171627	0.00104792	14
Biological Process	GO:0015980	energy derivation by oxidation of organic compounds	4	0.173931	0.00107069	4
Biological Process	GO:0051641	cellular localization	2	0.177003	0.00110685	18
Biological Process	GO:0014819	regulation of skeletal muscle contraction	8	0.177003	0.00110732	2
Biological Process	GO:0006631	fatty acid metabolic process	7	0.192183	0.00123114	6
Biological Process	GO:0019320	hexose catabolic process	6	0.200514	0.00132483	2
Biological Process	GO:0051649	establishment of localization in cell	3	0.205796	0.00139544	15
Biological Process	GO:0009161	ribonucleoside monophosphate metabolic process	8	0.205796	0.00139976	5
Biological Process	GO:0009056	catabolic process	2	0.21336	0.00152114	17
Biological Process	GO:0009165	nucleotide biosynthetic process	8	0.21336	0.0015214	6
Biological Process	GO:0034622	cellular protein-containing complex assembly	5	0.21336	0.00153568	11
Biological Process	GO:0006941	striated muscle contraction	5	0.21336	0.00155527	3
Biological Process	GO:0006112	energy reserve metabolic process	5	0.21336	0.00155527	3
Biological Process	GO:0008637	apoptotic mitochondrial changes	5	0.21336	0.00155527	3
Biological Process	GO:2001170	negative regulation of ATP biosynthetic process	11	0.21336	0.00156104	2
Biological Process	GO:0090141	positive regulation of mitochondrial fission	8	0.21336	0.00156104	2
Biological Process	GO:0051195	negative regulation of cofactor metabolic process	6	0.21336	0.00156104	2
Biological Process	GO:1901362	organic cyclic compound biosynthetic process	4	0.21336	0.00156969	12
Biological Process	GO:1901293	nucleoside phosphate biosynthetic process	7	0.233342	0.00176329	6
Biological Process	GO:0032928	regulation of superoxide anion generation	7	0.236867	0.00181579	2
Biological Process	GO:0006188	IMP biosynthetic process	11	0.236867	0.00181579	2
Biological Process	GO:0044057	regulation of system process	4	0.236867	0.00182561	7
Biological Process	GO:0034637	cellular carbohydrate biosynthetic process	5	0.248782	0.00194235	3
Biological Process	GO:0006936	muscle contraction	4	0.253683	0.0019933	4
Biological Process	GO:1900372	negative regulation of purine nucleotide biosynthetic process	10	0.257644	0.0020889	2
Biological Process	GO:0030809	negative regulation of nucleotide biosynthetic process	9	0.257644	0.0020889	2
Biological Process	GO:0019439	aromatic compound catabolic process	4	0.26653	0.00217455	7
Biological Process	GO:0046365	monosaccharide catabolic process	5	0.288236	0.00238021	2
Biological Process	GO:0051188	cofactor biosynthetic process	4	0.311028	0.00258399	5
Biological Process	GO:0005975	carbohydrate metabolic process	3	0.316417	0.0026446	7
Biological Process	GO:0046040	IMP metabolic process	10	0.316616	0.00268954	2
Biological Process	GO:0044264	cellular polysaccharide metabolic process	5	0.334837	0.00288438	3
Biological Process	GO:0033365	protein localization to organelle	5	0.334837	0.00297829	8
Biological Process	GO:0034404	nucleobase-containing small molecule biosynthetic process	6	0.334837	0.00301189	4
Biological Process	GO:0010970	transport along microtubule	6	0.334837	0.00301189	4
Biological Process	GO:0047497	mitochondrion transport along microtubule	8	0.334837	0.00301673	2
Biological Process	GO:0005978	glycogen biosynthetic process	8	0.334837	0.00301673	2
Biological Process	GO:0034643	establishment of mitochondrion localization, microtubule-mediated	6	0.334837	0.00301673	2
Biological Process	GO:0009250	glucan biosynthetic process	7	0.334837	0.00301673	2
Biological Process	GO:0010608	posttranscriptional regulation of gene expression	6	0.334837	0.00302561	7
Biological Process	GO:0062012	regulation of small molecule metabolic process	4	0.334837	0.00303316	6
Biological Process	GO:0099111	microtubule-based transport	4	0.339894	0.00309598	4
Biological Process	GO:0005976	polysaccharide metabolic process	4	0.342788	0.00315665	3
Biological Process	GO:0032970	regulation of actin filament-based process	4	0.343467	0.00318009	6
Biological Process	GO:0051654	establishment of mitochondrion localization	5	0.361121	0.00336162	2
Biological Process	GO:2000377	regulation of reactive oxygen species metabolic process	5	0.366501	0.00344838	4
Biological Process	GO:0065008	regulation of biological quality	2	0.367203	0.00347529	25
Biological Process	GO:0007018	microtubule-based movement	3	0.367203	0.00349174	5
Biological Process	GO:0120162	positive regulation of cold-induced thermogenesis	5	0.375953	0.00359376	3
Biological Process	GO:0001659	temperature homeostasis	5	0.376146	0.00372403	2
Biological Process	GO:0051336	regulation of hydrolase activity	4	0.376146	0.00373393	12
Biological Process	GO:0006942	regulation of striated muscle contraction	7	0.376146	0.00374726	3
Biological Process	GO:0030705	cytoskeleton-dependent intracellular transport	5	0.376146	0.00382715	4
Biological Process	GO:0046434	organophosphate catabolic process	5	0.376146	0.00382715	4
Biological Process	GO:0030162	regulation of proteolysis	6	0.376146	0.00407669	9
Biological Process	GO:1903579	negative regulation of ATP metabolic process	10	0.376146	0.0041038	2
Biological Process	GO:0016054	organic acid catabolic process	4	0.376146	0.00413542	5
Biological Process	GO:0046395	carboxylic acid catabolic process	6	0.376146	0.00413542	5
Biological Process	GO:0010506	regulation of autophagy	6	0.376146	0.00428924	5
Biological Process	GO:0035383	thioester metabolic process	4	0.376146	0.004401	3
Biological Process	GO:0006637	acyl-CoA metabolic process	10	0.376146	0.004401	3
Biological Process	GO:0046033	AMP metabolic process	10	0.376146	0.00450077	2
Biological Process	GO:0048643	positive regulation of skeletal muscle tissue development	8	0.376146	0.00450077	2
Biological Process	GO:0097298	regulation of nucleus size	5	0.376146	0.0045687	1
Biological Process	GO:1900063	regulation of peroxisome organization	6	0.376146	0.0045687	1
Biological Process	GO:1905870	positive regulation of 3'-UTR-mediated mRNA stabilization	11	0.376146	0.0045687	1
Biological Process	GO:0035037	sperm entry	6	0.376146	0.0045687	1
Biological Process	GO:0003374	dynamin family protein polymerization involved in mitochondrial fission	8	0.376146	0.0045687	1
Biological Process	GO:0003373	dynamin family protein polymerization involved in membrane fission	7	0.376146	0.0045687	1
Biological Process	GO:2001294	malonyl-CoA catabolic process	12	0.376146	0.0045687	1
Biological Process	GO:0106134	positive regulation of cardiac muscle cell contraction	10	0.376146	0.0045687	1
Biological Process	GO:0098958	retrograde axonal transport of mitochondrion	10	0.376146	0.0045687	1
Biological Process	GO:0003065	positive regulation of heart rate by epinephrine	9	0.376146	0.0045687	1
Biological Process	GO:1903116	positive regulation of actin filament-based movement	6	0.376146	0.0045687	1
Biological Process	GO:1902082	positive regulation of calcium ion import into sarcoplasmic reticulum	10	0.376146	0.0045687	1
Biological Process	GO:1905689	positive regulation of diacylglycerol kinase activity	10	0.376146	0.0045687	1
Biological Process	GO:1905687	regulation of diacylglycerol kinase activity	9	0.376146	0.0045687	1
Biological Process	GO:0014876	response to injury involved in regulation of muscle adaptation	4	0.376146	0.0045687	1
Biological Process	GO:1904025	positive regulation of glucose catabolic process to lactate via pyruvate	11	0.376146	0.0045687	1
Biological Process	GO:1902690	positive regulation of NAD metabolic process	9	0.376146	0.0045687	1
Biological Process	GO:0070981	L-asparagine biosynthetic process	11	0.376146	0.0045687	1
Biological Process	GO:0070982	L-asparagine metabolic process	10	0.376146	0.0045687	1
Biological Process	GO:0006417	regulation of translation	7	0.383743	0.00468612	6
Biological Process	GO:0019217	regulation of fatty acid metabolic process	6	0.386197	0.00475214	3
Biological Process	GO:1900543	negative regulation of purine nucleotide metabolic process	9	0.389691	0.00491478	2
Biological Process	GO:0090322	regulation of superoxide metabolic process	6	0.389691	0.00491478	2
Biological Process	GO:0010955	negative regulation of protein processing	9	0.389691	0.00491478	2
Biological Process	GO:1903318	negative regulation of protein maturation	7	0.389691	0.00491478	2
Biological Process	GO:0032570	response to progesterone	6	0.389691	0.00491478	2
Biological Process	GO:1901566	organonitrogen compound biosynthetic process	4	0.399601	0.00505976	11
Biological Process	GO:0070585	protein localization to mitochondrion	6	0.401169	0.00511977	3
Biological Process	GO:0045773	positive regulation of axon extension	11	0.415609	0.00534566	2
Biological Process	GO:0045980	negative regulation of nucleotide metabolic process	8	0.415609	0.00534566	2
Biological Process	GO:0018130	heterocycle biosynthetic process	4	0.436839	0.00566244	10
Biological Process	GO:1903578	regulation of ATP metabolic process	9	0.438242	0.00570257	3
Biological Process	GO:0060048	cardiac muscle contraction	6	0.47161	0.00625741	2
Biological Process	GO:1903115	regulation of actin filament-based movement	5	0.47161	0.00625741	2
Biological Process	GO:0010951	negative regulation of endopeptidase activity	10	0.47161	0.00626087	5
Biological Process	GO:0019438	aromatic compound biosynthetic process	4	0.47161	0.00627838	10
Biological Process	GO:1990542	mitochondrial transmembrane transport	5	0.483925	0.0065392	3
Biological Process	GO:0062014	negative regulation of small molecule metabolic process	5	0.483925	0.0065392	3
Biological Process	GO:0006120	mitochondrial electron transport, NADH to ubiquinone	6	0.48968	0.00673796	2
Biological Process	GO:1903146	regulation of autophagy of mitochondrion	7	0.48968	0.00723476	2
Biological Process	GO:0050790	regulation of catalytic activity	3	0.48968	0.00739309	17
Biological Process	GO:0009166	nucleotide catabolic process	8	0.48968	0.00744524	3
Biological Process	GO:0033865	nucleoside bisphosphate metabolic process	7	0.48968	0.00744524	3
Biological Process	GO:0033875	ribonucleoside bisphosphate metabolic process	8	0.48968	0.00744524	3
Biological Process	GO:0006754	ATP biosynthetic process	11	0.48968	0.00744524	3
Biological Process	GO:0034032	purine nucleoside bisphosphate metabolic process	8	0.48968	0.00744524	3
Biological Process	GO:0034248	regulation of cellular amide metabolic process	5	0.48968	0.00756444	6
Biological Process	GO:0044271	cellular nitrogen compound biosynthetic process	4	0.48968	0.00779119	13
Biological Process	GO:0003008	system process	2	0.48968	0.0080783	10
Biological Process	GO:0050773	regulation of dendrite development	9	0.48968	0.00817111	3
Biological Process	GO:0060999	positive regulation of dendritic spine development	11	0.48968	0.00827645	2
Biological Process	GO:0010831	positive regulation of myotube differentiation	8	0.48968	0.00827645	2
Biological Process	GO:0044270	cellular nitrogen compound catabolic process	4	0.48968	0.00834691	6
Biological Process	GO:0065003	protein-containing complex assembly	4	0.48968	0.00835623	13
Biological Process	GO:0046700	heterocycle catabolic process	4	0.48968	0.00865483	6
Biological Process	GO:0007006	mitochondrial membrane organization	5	0.48968	0.00867738	3
Biological Process	GO:0010677	negative regulation of cellular carbohydrate metabolic process	7	0.48968	0.00882105	2
Biological Process	GO:0045823	positive regulation of heart contraction	7	0.48968	0.00882105	2
Biological Process	GO:0006796	phosphate-containing compound metabolic process	4	0.48968	0.00888005	16
Biological Process	GO:0034654	nucleobase-containing compound biosynthetic process	5	0.48968	0.00893295	9
Biological Process	GO:0009725	response to hormone	4	0.48968	0.00897084	6
Biological Process	GO:0070171	negative regulation of tooth mineralization	8	0.48968	0.00911671	1
Biological Process	GO:0032470	positive regulation of endoplasmic reticulum calcium ion concentration	11	0.48968	0.00911671	1
Biological Process	GO:0038113	interleukin-9-mediated signaling pathway	7	0.48968	0.00911671	1
Biological Process	GO:0038114	interleukin-21-mediated signaling pathway	7	0.48968	0.00911671	1
Biological Process	GO:0071451	cellular response to superoxide	7	0.48968	0.00911671	1
Biological Process	GO:0071450	cellular response to oxygen radical	6	0.48968	0.00911671	1
Biological Process	GO:1902809	regulation of skeletal muscle fiber differentiation	9	0.48968	0.00911671	1
Biological Process	GO:0006788	heme oxidation	7	0.48968	0.00911671	1
Biological Process	GO:0140214	positive regulation of long-chain fatty acid import into cell	9	0.48968	0.00911671	1
Biological Process	GO:0090258	negative regulation of mitochondrial fission	8	0.48968	0.00911671	1
Biological Process	GO:0003062	regulation of heart rate by chemical signal	8	0.48968	0.00911671	1
Biological Process	GO:1905868	regulation of 3'-UTR-mediated mRNA stabilization	10	0.48968	0.00911671	1
Biological Process	GO:0019391	glucuronoside catabolic process	7	0.48968	0.00911671	1
Biological Process	GO:1902109	negative regulation of mitochondrial membrane permeability involved in apoptotic process	8	0.48968	0.00911671	1
Biological Process	GO:1902811	positive regulation of skeletal muscle fiber differentiation	10	0.48968	0.00911671	1
Biological Process	GO:0090089	regulation of dipeptide transport	7	0.48968	0.00911671	1
Biological Process	GO:0036494	positive regulation of translation initiation in response to endoplasmic reticulum stress	11	0.48968	0.00911671	1
Biological Process	GO:0090088	regulation of oligopeptide transport	6	0.48968	0.00911671	1
Biological Process	GO:2000878	positive regulation of oligopeptide transport	7	0.48968	0.00911671	1
Biological Process	GO:0090076	relaxation of skeletal muscle	5	0.48968	0.00911671	1
Biological Process	GO:0034463	90S preribosome assembly	7	0.48968	0.00911671	1
Biological Process	GO:0019389	glucuronoside metabolic process	6	0.48968	0.00911671	1
Biological Process	GO:0046491	L-methylmalonyl-CoA metabolic process	11	0.48968	0.00911671	1
Biological Process	GO:1902728	positive regulation of growth factor dependent skeletal muscle satellite cell proliferation	8	0.48968	0.00911671	1
Biological Process	GO:1902724	positive regulation of skeletal muscle satellite cell proliferation	7	0.48968	0.00911671	1
Biological Process	GO:0006843	mitochondrial citrate transmembrane transport	11	0.48968	0.00911671	1
Biological Process	GO:0090149	mitochondrial membrane fission	5	0.48968	0.00911671	1
Biological Process	GO:1990546	mitochondrial tricarboxylic acid transmembrane transport	10	0.48968	0.00911671	1
Biological Process	GO:1900159	positive regulation of bone mineralization involved in bone maturation	8	0.48968	0.00911671	1
Biological Process	GO:2001148	regulation of dipeptide transmembrane transport	8	0.48968	0.00911671	1
Biological Process	GO:0032971	regulation of muscle filament sliding	7	0.48968	0.00911671	1
Biological Process	GO:0014732	skeletal muscle atrophy	7	0.48968	0.00911671	1
Biological Process	GO:0014736	negative regulation of muscle atrophy	8	0.48968	0.00911671	1
Biological Process	GO:0070757	interleukin-35-mediated signaling pathway	7	0.48968	0.00911671	1
Biological Process	GO:2000880	positive regulation of dipeptide transport	8	0.48968	0.00911671	1
Biological Process	GO:0071442	positive regulation of histone H3-K14 acetylation	12	0.48968	0.00911671	1
Biological Process	GO:0019550	glutamate catabolic process to aspartate	11	0.48968	0.00911671	1
Biological Process	GO:0019551	glutamate catabolic process to 2-oxoglutarate	11	0.48968	0.00911671	1
Biological Process	GO:1904685	positive regulation of metalloendopeptidase activity	11	0.48968	0.00911671	1
Biological Process	GO:0035499	carnosine biosynthetic process	7	0.48968	0.00911671	1
Biological Process	GO:0008612	peptidyl-lysine modification to peptidyl-hypusine	9	0.48968	0.00911671	1
Biological Process	GO:2001150	positive regulation of dipeptide transmembrane transport	9	0.48968	0.00911671	1
Biological Process	GO:0061512	protein localization to cilium	6	0.501195	0.00938127	2
Biological Process	GO:0010466	negative regulation of peptidase activity	9	0.50405	0.00945992	5
Biological Process	GO:0006793	phosphorus metabolic process	3	0.508532	0.00956949	16
Biological Process	GO:1900542	regulation of purine nucleotide metabolic process	8	0.516441	0.00974417	3
Biological Process	GO:0051693	actin filament capping	12	0.524934	0.00995696	2
Biological Process	GO:0009067	aspartate family amino acid biosynthetic process	9	0.524934	0.00995696	2
Biological Process	GO:0030522	intracellular receptor signaling pathway	5	0.526986	0.0100223	3
Biological Process	GO:0009206	purine ribonucleoside triphosphate biosynthetic process	10	0.534813	0.0103049	3
Biological Process	GO:0019637	organophosphate metabolic process	4	0.536619	0.0103666	9
Biological Process	GO:1901137	carbohydrate derivative biosynthetic process	4	0.538836	0.0104364	6
Biological Process	GO:0006140	regulation of nucleotide metabolic process	7	0.541287	0.0105922	3
Biological Process	GO:0022904	respiratory electron transport chain	5	0.541287	0.0105922	3
Biological Process	GO:0009145	purine nucleoside triphosphate biosynthetic process	9	0.553373	0.0108841	3
Biological Process	GO:0006110	regulation of glycolytic process	11	0.561389	0.0111542	2
Biological Process	GO:0030811	regulation of nucleotide catabolic process	8	0.561389	0.0111542	2
Biological Process	GO:0030518	intracellular steroid hormone receptor signaling pathway	7	0.561389	0.0111542	2
Biological Process	GO:0016051	carbohydrate biosynthetic process	4	0.576428	0.0114818	3
Biological Process	GO:0032501	multicellular organismal process	1	0.582216	0.0116263	18
Biological Process	GO:0045912	negative regulation of carbohydrate metabolic process	6	0.584439	0.0117754	2
Biological Process	GO:1903580	positive regulation of ATP metabolic process	10	0.584439	0.0117754	2
Biological Process	GO:0045214	sarcomere organization	7	0.584439	0.0117754	2
Biological Process	GO:0030835	negative regulation of actin filament depolymerization	11	0.607744	0.0124115	2
Biological Process	GO:0009201	ribonucleoside triphosphate biosynthetic process	9	0.607744	0.0124133	3
Biological Process	GO:0048545	response to steroid hormone	5	0.607744	0.0127331	3
Biological Process	GO:0090199	regulation of release of cytochrome c from mitochondria	8	0.607744	0.0130623	2
Biological Process	GO:0000271	polysaccharide biosynthetic process	5	0.607744	0.0130623	2
Biological Process	GO:0033692	cellular polysaccharide biosynthetic process	6	0.607744	0.0130623	2
Biological Process	GO:0032271	regulation of protein polymerization	6	0.607744	0.0132409	4
Biological Process	GO:1901361	organic cyclic compound catabolic process	4	0.607744	0.0132926	6
Biological Process	GO:0045916	negative regulation of complement activation	10	0.607744	0.0136441	1
Biological Process	GO:0140212	regulation of long-chain fatty acid import into cell	8	0.607744	0.0136441	1
Biological Process	GO:2001293	malonyl-CoA metabolic process	11	0.607744	0.0136441	1
Biological Process	GO:0014816	skeletal muscle satellite cell differentiation	5	0.607744	0.0136441	1
Biological Process	GO:0051659	maintenance of mitochondrion location	6	0.607744	0.0136441	1
Biological Process	GO:0014858	positive regulation of skeletal muscle cell proliferation	6	0.607744	0.0136441	1
Biological Process	GO:0071461	cellular response to redox state	3	0.607744	0.0136441	1
Biological Process	GO:2000258	negative regulation of protein activation cascade	7	0.607744	0.0136441	1
Biological Process	GO:0036491	regulation of translation initiation in response to endoplasmic reticulum stress	10	0.607744	0.0136441	1
Biological Process	GO:0032929	negative regulation of superoxide anion generation	8	0.607744	0.0136441	1
Biological Process	GO:0014728	regulation of the force of skeletal muscle contraction	10	0.607744	0.0136441	1
Biological Process	GO:0035674	tricarboxylic acid transmembrane transport	9	0.607744	0.0136441	1
Biological Process	GO:2001245	regulation of phosphatidylcholine biosynthetic process	9	0.607744	0.0136441	1
Biological Process	GO:0006532	aspartate biosynthetic process	10	0.607744	0.0136441	1
Biological Process	GO:1902688	regulation of NAD metabolic process	8	0.607744	0.0136441	1
Biological Process	GO:1900157	regulation of bone mineralization involved in bone maturation	7	0.607744	0.0136441	1
Biological Process	GO:1904023	regulation of glucose catabolic process to lactate via pyruvate	10	0.607744	0.0136441	1
Biological Process	GO:0071440	regulation of histone H3-K14 acetylation	11	0.607744	0.0136441	1
Biological Process	GO:0048633	positive regulation of skeletal muscle tissue growth	9	0.607744	0.0136441	1
Biological Process	GO:0035498	carnosine metabolic process	6	0.607744	0.0136441	1
Biological Process	GO:0014862	regulation of skeletal muscle contraction by chemo-mechanical energy conversion	9	0.607744	0.0136441	1
Biological Process	GO:0060998	regulation of dendritic spine development	10	0.607744	0.0137277	2
Biological Process	GO:0006096	glycolytic process	12	0.607744	0.0137277	2
Biological Process	GO:0120163	negative regulation of cold-induced thermogenesis	5	0.607744	0.0137277	2
Biological Process	GO:0006757	ATP generation from ADP	11	0.607744	0.0137277	2
Biological Process	GO:0010675	regulation of cellular carbohydrate metabolic process	6	0.627185	0.014403	3
Biological Process	GO:0042073	intraciliary transport	7	0.627185	0.0144076	2
Biological Process	GO:0009409	response to cold	4	0.627185	0.0144076	2
Biological Process	GO:0010639	negative regulation of organelle organization	6	0.631206	0.0145315	5
Biological Process	GO:0006099	tricarboxylic acid cycle	8	0.650194	0.0151018	2
Biological Process	GO:0019882	antigen processing and presentation	2	0.650194	0.015104	3
Biological Process	GO:0043066	negative regulation of apoptotic process	7	0.650194	0.0151314	8
Biological Process	GO:0051239	regulation of multicellular organismal process	3	0.659412	0.0154969	19
Biological Process	GO:0048641	regulation of skeletal muscle tissue development	7	0.659412	0.0158101	2
Biological Process	GO:0006101	citrate metabolic process	7	0.659412	0.0158101	2
Biological Process	GO:0010823	negative regulation of mitochondrion organization	7	0.659412	0.0158101	2
Biological Process	GO:0006839	mitochondrial transport	4	0.659412	0.0161913	3
Biological Process	GO:0051345	positive regulation of hydrolase activity	5	0.659412	0.0164671	7
Biological Process	GO:0042866	pyruvate biosynthetic process	8	0.659412	0.0165324	2
Biological Process	GO:0051196	regulation of coenzyme metabolic process	6	0.659412	0.0165324	2
Biological Process	GO:0048519	negative regulation of biological process	3	0.659412	0.0168149	30
Biological Process	GO:0051493	regulation of cytoskeleton organization	6	0.659412	0.0171584	6
Biological Process	GO:0010830	regulation of myotube differentiation	7	0.659412	0.0172686	2
Biological Process	GO:0043069	negative regulation of programmed cell death	6	0.659412	0.0173554	8
Biological Process	GO:0009142	nucleoside triphosphate biosynthetic process	8	0.659412	0.0177079	3
Biological Process	GO:0090407	organophosphate biosynthetic process	5	0.659412	0.0178418	6
Biological Process	GO:0006986	response to unfolded protein	5	0.659412	0.0180186	2
Biological Process	GO:0043470	regulation of carbohydrate catabolic process	6	0.659412	0.0180186	2
Biological Process	GO:2000378	negative regulation of reactive oxygen species metabolic process	6	0.659412	0.0180186	2
Biological Process	GO:0016999	antibiotic metabolic process	4	0.659412	0.018099	3
Biological Process	GO:0002921	negative regulation of humoral immune response	6	0.659412	0.0181511	1
Biological Process	GO:0038155	interleukin-23-mediated signaling pathway	7	0.659412	0.0181511	1
Biological Process	GO:2000766	negative regulation of cytoplasmic translation	9	0.659412	0.0181511	1
Biological Process	GO:1902474	positive regulation of protein localization to synapse	6	0.659412	0.0181511	1
Biological Process	GO:0006787	porphyrin-containing compound catabolic process	6	0.659412	0.0181511	1
Biological Process	GO:0061621	canonical glycolysis	15	0.659412	0.0181511	1
Biological Process	GO:0014894	response to denervation involved in regulation of muscle adaptation	5	0.659412	0.0181511	1
Biological Process	GO:0014891	striated muscle atrophy	6	0.659412	0.0181511	1
Biological Process	GO:0006735	NADH regeneration	12	0.659412	0.0181511	1
Biological Process	GO:0070106	interleukin-27-mediated signaling pathway	7	0.659412	0.0181511	1
Biological Process	GO:1903912	negative regulation of endoplasmic reticulum stress-induced eIF2 alpha phosphorylation	10	0.659412	0.0181511	1
Biological Process	GO:0035878	nail development	3	0.659412	0.0181511	1
Biological Process	GO:0042483	negative regulation of odontogenesis	7	0.659412	0.0181511	1
Biological Process	GO:0044208	'de novo' AMP biosynthetic process	12	0.659412	0.0181511	1
Biological Process	GO:0036493	positive regulation of translation in response to endoplasmic reticulum stress	10	0.659412	0.0181511	1
Biological Process	GO:0033869	nucleoside bisphosphate catabolic process	8	0.659412	0.0181511	1
Biological Process	GO:0006933	negative regulation of cell adhesion involved in substrate-bound cell migration	6	0.659412	0.0181511	1
Biological Process	GO:0006533	aspartate catabolic process	10	0.659412	0.0181511	1
Biological Process	GO:0015990	electron transport coupled proton transport	10	0.659412	0.0181511	1
Biological Process	GO:0061718	glucose catabolic process to pyruvate	8	0.659412	0.0181511	1
Biological Process	GO:0032058	positive regulation of translational initiation in response to stress	10	0.659412	0.0181511	1
Biological Process	GO:0043501	skeletal muscle adaptation	6	0.659412	0.0181511	1
Biological Process	GO:0000303	response to superoxide	6	0.659412	0.0181511	1
Biological Process	GO:0046149	pigment catabolic process	3	0.659412	0.0181511	1
Biological Process	GO:0006842	tricarboxylic acid transport	8	0.659412	0.0181511	1
Biological Process	GO:1902080	regulation of calcium ion import into sarcoplasmic reticulum	9	0.659412	0.0181511	1
Biological Process	GO:0014877	response to muscle inactivity involved in regulation of muscle adaptation	4	0.659412	0.0181511	1
Biological Process	GO:0014870	response to muscle inactivity	3	0.659412	0.0181511	1
Biological Process	GO:0043465	regulation of fermentation	6	0.659412	0.0181511	1
Biological Process	GO:0014735	regulation of muscle atrophy	7	0.659412	0.0181511	1
Biological Process	GO:0015746	citrate transport	9	0.659412	0.0181511	1
Biological Process	GO:1990001	inhibition of cysteine-type endopeptidase activity involved in apoptotic process	13	0.659412	0.0181511	1
Biological Process	GO:0015988	energy coupled proton transmembrane transport, against electrochemical gradient	9	0.659412	0.0181511	1
Biological Process	GO:0034034	purine nucleoside bisphosphate catabolic process	9	0.659412	0.0181511	1
Biological Process	GO:0034031	ribonucleoside bisphosphate catabolic process	9	0.659412	0.0181511	1
Biological Process	GO:0042167	heme catabolic process	7	0.659412	0.0181511	1
Biological Process	GO:0033015	tetrapyrrole catabolic process	5	0.659412	0.0181511	1
Biological Process	GO:0010565	regulation of cellular ketone metabolic process	5	0.669468	0.0184949	3
Biological Process	GO:0051494	negative regulation of cytoskeleton organization	7	0.669468	0.0184949	3
Biological Process	GO:0048523	negative regulation of cellular process	4	0.669916	0.0185408	27
Biological Process	GO:0034655	nucleobase-containing compound catabolic process	5	0.672554	0.0187024	5
Biological Process	GO:1900544	positive regulation of purine nucleotide metabolic process	9	0.672554	0.0187821	2
Biological Process	GO:0045981	positive regulation of nucleotide metabolic process	8	0.672554	0.0187821	2
Biological Process	GO:0006893	Golgi to plasma membrane transport	7	0.672554	0.0187821	2
Biological Process	GO:0046034	ATP metabolic process	10	0.675408	0.0188956	3
Biological Process	GO:0044238	primary metabolic process	2	0.690149	0.0193425	43
Biological Process	GO:2001169	regulation of ATP biosynthetic process	10	0.694157	0.0195591	2
Biological Process	GO:0072350	tricarboxylic acid metabolic process	6	0.694157	0.0195591	2
Biological Process	GO:0055081	anion homeostasis	6	0.694157	0.0195591	2
Biological Process	GO:1901700	response to oxygen-containing compound	3	0.716089	0.0202747	9
Biological Process	GO:0022607	cellular component assembly	3	0.716405	0.0203294	16
Biological Process	GO:0051240	positive regulation of multicellular organismal process	4	0.717726	0.0205234	12
Biological Process	GO:0017038	protein import	8	0.717726	0.0205465	3
Biological Process	GO:0010950	positive regulation of endopeptidase activity	10	0.717726	0.0205465	3
Biological Process	GO:0062013	positive regulation of small molecule metabolic process	5	0.717726	0.0205465	3
Biological Process	GO:0014070	response to organic cyclic compound	4	0.728875	0.0211497	6
Biological Process	GO:0046031	ADP metabolic process	10	0.728875	0.021153	2
Biological Process	GO:1900006	positive regulation of dendrite development	10	0.728875	0.021153	2
Biological Process	GO:0043502	regulation of muscle adaptation	6	0.728875	0.021153	2
Biological Process	GO:0051270	regulation of cellular component movement	4	0.728875	0.021878	8
Biological Process	GO:0051155	positive regulation of striated muscle cell differentiation	7	0.728875	0.0219695	2
Biological Process	GO:1901564	organonitrogen compound metabolic process	3	0.728875	0.0223543	32
Biological Process	GO:2001016	positive regulation of skeletal muscle cell differentiation	9	0.728875	0.0226376	1
Biological Process	GO:0038111	interleukin-7-mediated signaling pathway	7	0.728875	0.0226376	1
Biological Process	GO:1901078	negative regulation of relaxation of muscle	7	0.728875	0.0226376	1
Biological Process	GO:0035795	negative regulation of mitochondrial membrane permeability	7	0.728875	0.0226376	1
Biological Process	GO:0097062	dendritic spine maintenance	7	0.728875	0.0226376	1
Biological Process	GO:0097341	zymogen inhibition	10	0.728875	0.0226376	1
Biological Process	GO:0097340	inhibition of cysteine-type endopeptidase activity	12	0.728875	0.0226376	1
Biological Process	GO:0061620	glycolytic process through glucose-6-phosphate	14	0.728875	0.0226376	1
Biological Process	GO:0006114	glycerol biosynthetic process	8	0.728875	0.0226376	1
Biological Process	GO:0014854	response to inactivity	2	0.728875	0.0226376	1
Biological Process	GO:0010727	negative regulation of hydrogen peroxide metabolic process	7	0.728875	0.0226376	1
Biological Process	GO:0046600	negative regulation of centriole replication	11	0.728875	0.0226376	1
Biological Process	GO:0048318	axial mesoderm development	5	0.728875	0.0226376	1
Biological Process	GO:1904753	negative regulation of vascular associated smooth muscle cell migration	9	0.728875	0.0226376	1
Biological Process	GO:0072540	T-helper 17 cell lineage commitment	8	0.728875	0.0226376	1
Biological Process	GO:0014808	release of sequestered calcium ion into cytosol by sarcoplasmic reticulum	16	0.728875	0.0226376	1
Biological Process	GO:0010730	negative regulation of hydrogen peroxide biosynthetic process	8	0.728875	0.0226376	1
Biological Process	GO:0019401	alditol biosynthetic process	7	0.728875	0.0226376	1
Biological Process	GO:0006930	substrate-dependent cell migration, cell extension	6	0.728875	0.0226376	1
Biological Process	GO:0006538	glutamate catabolic process	10	0.728875	0.0226376	1
Biological Process	GO:1904428	negative regulation of tubulin deacetylation	10	0.728875	0.0226376	1
Biological Process	GO:0000305	response to oxygen radical	5	0.728875	0.0226376	1
Biological Process	GO:0006529	asparagine biosynthetic process	10	0.728875	0.0226376	1
Biological Process	GO:1904683	regulation of metalloendopeptidase activity	9	0.728875	0.0226376	1
Biological Process	GO:0048631	regulation of skeletal muscle tissue growth	8	0.728875	0.0226376	1
Biological Process	GO:0006007	glucose catabolic process	7	0.728875	0.0226376	1
Biological Process	GO:0075525	viral translational termination-reinitiation	5	0.728875	0.0226376	1
Biological Process	GO:0010638	positive regulation of organelle organization	6	0.728875	0.0227454	6
Biological Process	GO:0030834	regulation of actin filament depolymerization	10	0.728875	0.022799	2
Biological Process	GO:0006635	fatty acid beta-oxidation	9	0.728875	0.022799	2
Biological Process	GO:1903524	positive regulation of blood circulation	6	0.728875	0.022799	2
Biological Process	GO:0030036	actin cytoskeleton organization	5	0.729775	0.0228637	4
Biological Process	GO:0051640	organelle localization	3	0.750996	0.0235965	5
Biological Process	GO:0030837	negative regulation of actin filament polymerization	11	0.750996	0.0236413	2
Biological Process	GO:0035966	response to topologically incorrect protein	4	0.750996	0.0236413	2
Biological Process	GO:0043933	protein-containing complex subunit organization	3	0.756159	0.0238417	13
Biological Process	GO:0006109	regulation of carbohydrate metabolic process	5	0.762488	0.0240794	3
Biological Process	GO:0006979	response to oxidative stress	3	0.763149	0.0241385	4
Biological Process	GO:0050801	ion homeostasis	5	0.768382	0.0244659	7
Biological Process	GO:0055008	cardiac muscle tissue morphogenesis	5	0.768382	0.0244962	2
Biological Process	GO:0046902	regulation of mitochondrial membrane permeability	6	0.768382	0.0244962	2
Biological Process	GO:0009135	purine nucleoside diphosphate metabolic process	8	0.768382	0.0244962	2
Biological Process	GO:0009179	purine ribonucleoside diphosphate metabolic process	9	0.768382	0.0244962	2
Biological Process	GO:0048639	positive regulation of developmental growth	5	0.768631	0.0245426	3
Biological Process	GO:0009185	ribonucleoside diphosphate metabolic process	8	0.790627	0.0253637	2
Biological Process	GO:0046173	polyol biosynthetic process	6	0.790627	0.0253637	2
Biological Process	GO:0032535	regulation of cellular component size	4	0.798523	0.0257915	4
Biological Process	GO:0060548	negative regulation of cell death	5	0.798523	0.0261253	8
Biological Process	GO:0050772	positive regulation of axonogenesis	10	0.798523	0.0262435	2
Biological Process	GO:0051193	regulation of cofactor metabolic process	5	0.798523	0.0262435	2
Biological Process	GO:0022603	regulation of anatomical structure morphogenesis	4	0.798523	0.0262994	8
Biological Process	GO:1905709	negative regulation of membrane permeability	4	0.798523	0.0271038	1
Biological Process	GO:0070170	regulation of tooth mineralization	7	0.798523	0.0271038	1
Biological Process	GO:0032471	negative regulation of endoplasmic reticulum calcium ion concentration	11	0.798523	0.0271038	1
Biological Process	GO:1903748	negative regulation of establishment of protein localization to mitochondrion	7	0.798523	0.0271038	1
Biological Process	GO:0014745	negative regulation of muscle adaptation	7	0.798523	0.0271038	1
Biological Process	GO:0031584	activation of phospholipase D activity	8	0.798523	0.0271038	1
Biological Process	GO:0099527	postsynapse to nucleus signaling pathway	6	0.798523	0.0271038	1
Biological Process	GO:0017196	N-terminal peptidyl-methionine acetylation	10	0.798523	0.0271038	1
Biological Process	GO:1903715	regulation of aerobic respiration	7	0.798523	0.0271038	1
Biological Process	GO:0046530	photoreceptor cell differentiation	5	0.798523	0.0271038	1
Biological Process	GO:0090324	negative regulation of oxidative phosphorylation	11	0.798523	0.0271038	1
Biological Process	GO:0061615	glycolytic process through fructose-6-phosphate	13	0.798523	0.0271038	1
Biological Process	GO:0036490	regulation of translation in response to endoplasmic reticulum stress	9	0.798523	0.0271038	1
Biological Process	GO:0003197	endocardial cushion development	5	0.798523	0.0271038	1
Biological Process	GO:1903514	release of sequestered calcium ion into cytosol by endoplasmic reticulum	15	0.798523	0.0271038	1
Biological Process	GO:0001754	eye photoreceptor cell differentiation	6	0.798523	0.0271038	1
Biological Process	GO:0006531	aspartate metabolic process	9	0.798523	0.0271038	1
Biological Process	GO:0014889	muscle atrophy	5	0.798523	0.0271038	1
Biological Process	GO:0006189	'de novo' IMP biosynthetic process	12	0.798523	0.0271038	1
Biological Process	GO:0098926	postsynaptic signal transduction	5	0.798523	0.0271038	1
Biological Process	GO:0032056	positive regulation of translation in response to stress	9	0.798523	0.0271038	1
Biological Process	GO:1903012	positive regulation of bone development	6	0.798523	0.0271038	1
Biological Process	GO:1903441	protein localization to ciliary membrane	7	0.798523	0.0271038	1
Biological Process	GO:0045844	positive regulation of striated muscle tissue development	7	0.798523	0.0271356	2
Biological Process	GO:1901880	negative regulation of protein depolymerization	7	0.798523	0.0271356	2
Biological Process	GO:0048636	positive regulation of muscle organ development	6	0.798523	0.0271356	2
Biological Process	GO:0033043	regulation of organelle organization	5	0.811029	0.027723	10
Biological Process	GO:0045861	negative regulation of proteolysis	8	0.813128	0.0278354	5
Biological Process	GO:0010952	positive regulation of peptidase activity	9	0.814416	0.0279203	3
Biological Process	GO:0008088	axo-dendritic transport	7	0.815524	0.0280399	2
Biological Process	GO:1901863	positive regulation of muscle tissue development	5	0.815524	0.0280399	2
Biological Process	GO:0019363	pyridine nucleotide biosynthetic process	9	0.839729	0.0289562	2
Biological Process	GO:0019359	nicotinamide nucleotide biosynthetic process	10	0.839729	0.0289562	2
Biological Process	GO:0048638	regulation of developmental growth	4	0.857762	0.0296639	4
Biological Process	GO:0006790	sulfur compound metabolic process	3	0.857762	0.0296639	4
Biological Process	GO:0044242	cellular lipid catabolic process	5	0.863708	0.0299559	3
Biological Process	GO:0051865	protein autoubiquitination	10	0.865929	0.0308242	2
Biological Process	GO:0046939	nucleotide phosphorylation	8	0.865929	0.0308242	2
Biological Process	GO:0019884	antigen processing and presentation of exogenous antigen	3	0.865929	0.0308242	2
Biological Process	GO:0072525	pyridine-containing compound biosynthetic process	5	0.865929	0.0308242	2
Biological Process	GO:0006165	nucleoside diphosphate phosphorylation	9	0.865929	0.0308242	2
Biological Process	GO:0030833	regulation of actin filament polymerization	10	0.865929	0.0310025	3
Biological Process	GO:0016032	viral process	4	0.865929	0.0311529	4
Biological Process	GO:0044403	symbiont process	3	0.865929	0.0311529	4
Biological Process	GO:1905050	positive regulation of metallopeptidase activity	10	0.865929	0.0315498	1
Biological Process	GO:0006121	mitochondrial electron transport, succinate to ubiquinone	6	0.865929	0.0315498	1
Biological Process	GO:0043653	mitochondrial fragmentation involved in apoptotic process	6	0.865929	0.0315498	1
Biological Process	GO:0060452	positive regulation of cardiac muscle contraction	9	0.865929	0.0315498	1
Biological Process	GO:0043373	CD4-positive, alpha-beta T cell lineage commitment	6	0.865929	0.0315498	1
Biological Process	GO:0042891	antibiotic transport	5	0.865929	0.0315498	1
Biological Process	GO:0016139	glycoside catabolic process	6	0.865929	0.0315498	1
Biological Process	GO:0002295	T-helper cell lineage commitment	7	0.865929	0.0315498	1
Biological Process	GO:0006108	malate metabolic process	7	0.865929	0.0315498	1
Biological Process	GO:0006556	S-adenosylmethionine biosynthetic process	6	0.865929	0.0315498	1
Biological Process	GO:0019388	galactose catabolic process	7	0.865929	0.0315498	1
Biological Process	GO:0045837	negative regulation of membrane potential	4	0.865929	0.0315498	1
Biological Process	GO:0090148	membrane fission	4	0.865929	0.0315498	1
Biological Process	GO:0060397	JAK-STAT cascade involved in growth hormone signaling pathway	8	0.865929	0.0315498	1
Biological Process	GO:0010917	negative regulation of mitochondrial membrane potential	5	0.865929	0.0315498	1
Biological Process	GO:0032933	SREBP signaling pathway	12	0.865929	0.0315498	1
Biological Process	GO:0070417	cellular response to cold	5	0.865929	0.0315498	1
Biological Process	GO:0035723	interleukin-15-mediated signaling pathway	7	0.865929	0.0315498	1
Biological Process	GO:0043603	cellular amide metabolic process	4	0.884579	0.0322736	7
Biological Process	GO:0009205	purine ribonucleoside triphosphate metabolic process	9	0.8913	0.032608	3
Biological Process	GO:2001242	regulation of intrinsic apoptotic signaling pathway	8	0.8913	0.032608	3
Biological Process	GO:0043242	negative regulation of protein complex disassembly	6	0.892434	0.0327388	2
Biological Process	GO:0009066	aspartate family amino acid metabolic process	8	0.892434	0.0327388	2
Biological Process	GO:0019222	regulation of metabolic process	3	0.892748	0.032795	36
Biological Process	GO:0022618	ribonucleoprotein complex assembly	6	0.899157	0.0330754	4
Biological Process	GO:0008610	lipid biosynthetic process	4	0.906627	0.0334639	5
Biological Process	GO:0060415	muscle tissue morphogenesis	4	0.906627	0.0337132	2
Biological Process	GO:0010822	positive regulation of mitochondrion organization	7	0.906627	0.0337132	2
Biological Process	GO:0030516	regulation of axon extension	10	0.906627	0.0337132	2
Biological Process	GO:0099175	regulation of postsynapse organization	6	0.906627	0.0337132	2
Biological Process	GO:0070613	regulation of protein processing	7	0.906627	0.0337132	2
Biological Process	GO:0030029	actin filament-based process	2	0.909444	0.0338635	4
Biological Process	GO:0051149	positive regulation of muscle cell differentiation	6	0.916874	0.0346989	2
Biological Process	GO:1900371	regulation of purine nucleotide biosynthetic process	9	0.916874	0.0346989	2
Biological Process	GO:0019395	fatty acid oxidation	8	0.916874	0.0346989	2
Biological Process	GO:0090559	regulation of membrane permeability	3	0.916874	0.0346989	2
Biological Process	GO:0030808	regulation of nucleotide biosynthetic process	8	0.916874	0.0346989	2
Biological Process	GO:0006090	pyruvate metabolic process	7	0.916874	0.0356958	2
Biological Process	GO:0001503	ossification	2	0.916874	0.0356958	2
Biological Process	GO:0006446	regulation of translational initiation	8	0.916874	0.0356958	2
Biological Process	GO:1903317	regulation of protein maturation	6	0.916874	0.0356958	2
Biological Process	GO:0045039	protein import into mitochondrial inner membrane	10	0.916874	0.0359756	1
Biological Process	GO:0033148	positive regulation of intracellular estrogen receptor signaling pathway	8	0.916874	0.0359756	1
Biological Process	GO:0016559	peroxisome fission	5	0.916874	0.0359756	1
Biological Process	GO:1901896	positive regulation of calcium-transporting ATPase activity	11	0.916874	0.0359756	1
Biological Process	GO:0060996	dendritic spine development	3	0.916874	0.0359756	1
Biological Process	GO:0051561	positive regulation of mitochondrial calcium ion concentration	11	0.916874	0.0359756	1
Biological Process	GO:0070266	necroptotic process	5	0.916874	0.0359756	1
Biological Process	GO:0010728	regulation of hydrogen peroxide biosynthetic process	7	0.916874	0.0359756	1
Biological Process	GO:0030473	nuclear migration along microtubule	8	0.916874	0.0359756	1
Biological Process	GO:0071501	cellular response to sterol depletion	4	0.916874	0.0359756	1
Biological Process	GO:0006107	oxaloacetate metabolic process	7	0.916874	0.0359756	1
Biological Process	GO:0070296	sarcoplasmic reticulum calcium ion transport	9	0.916874	0.0359756	1
Biological Process	GO:0014883	transition between fast and slow fiber	8	0.916874	0.0359756	1
Biological Process	GO:0060047	heart contraction	5	0.916874	0.0359756	1
Biological Process	GO:0032264	IMP salvage	12	0.916874	0.0359756	1
Biological Process	GO:0051775	response to redox state	2	0.916874	0.0359756	1
Biological Process	GO:0006528	asparagine metabolic process	9	0.916874	0.0359756	1
Biological Process	GO:0043558	regulation of translational initiation in response to stress	9	0.916874	0.0359756	1
Biological Process	GO:0009144	purine nucleoside triphosphate metabolic process	8	0.927149	0.0365203	3
Biological Process	GO:0009199	ribonucleoside triphosphate metabolic process	8	0.927149	0.0365203	3
Biological Process	GO:0034440	lipid oxidation	6	0.927149	0.0367036	2
Biological Process	GO:0051453	regulation of intracellular pH	10	0.927149	0.0367036	2
Biological Process	GO:2000736	regulation of stem cell differentiation	5	0.927149	0.0367036	2
Biological Process	GO:0051246	regulation of protein metabolic process	5	0.930497	0.0368827	18
Biological Process	GO:0043254	regulation of protein complex assembly	5	0.944525	0.0376965	5
Biological Process	GO:0044070	regulation of anion transport	6	0.944525	0.0377224	2
Biological Process	GO:0072384	organelle transport along microtubule	7	0.944525	0.0377224	2
Biological Process	GO:0032781	positive regulation of ATPase activity	6	0.96667	0.0387519	2
Biological Process	GO:0032272	negative regulation of protein polymerization	7	0.96667	0.0387519	2
Biological Process	GO:0098876	vesicle-mediated transport to the plasma membrane	5	0.96667	0.0387519	2
Biological Process	GO:0071826	ribonucleoprotein complex subunit organization	4	0.97672	0.0392526	4
Biological Process	GO:1902905	positive regulation of supramolecular fiber organization	6	0.980391	0.039456	3
Biological Process	GO:0030832	regulation of actin filament length	8	0.980391	0.0400572	3
Biological Process	GO:0008064	regulation of actin polymerization or depolymerization	9	0.980391	0.0400572	3
Biological Process	GO:0019896	axonal transport of mitochondrion	9	0.980391	0.0403815	1
Biological Process	GO:2001223	negative regulation of neuron migration	8	0.980391	0.0403815	1
Biological Process	GO:0019953	sexual reproduction	3	0.980391	0.0403815	1
Biological Process	GO:0042776	mitochondrial ATP synthesis coupled proton transport	13	0.980391	0.0403815	1
Biological Process	GO:0097300	programmed necrotic cell death	4	0.980391	0.0403815	1
Biological Process	GO:0055091	phospholipid homeostasis	7	0.980391	0.0403815	1
Biological Process	GO:0046322	negative regulation of fatty acid oxidation	8	0.980391	0.0403815	1
Biological Process	GO:0060736	prostate gland growth	4	0.980391	0.0403815	1
Biological Process	GO:0071391	cellular response to estrogen stimulus	4	0.980391	0.0403815	1
Biological Process	GO:0045176	apical protein localization	4	0.980391	0.0403815	1
Biological Process	GO:0006991	response to sterol depletion	3	0.980391	0.0403815	1
Biological Process	GO:0032269	negative regulation of cellular protein metabolic process	7	0.983232	0.0407922	9
Biological Process	GO:0043086	negative regulation of catalytic activity	4	0.983232	0.0408118	7
Biological Process	GO:0048002	antigen processing and presentation of peptide antigen	3	0.983232	0.0408429	2
Biological Process	GO:0030641	regulation of cellular pH	9	0.983232	0.0408429	2
Biological Process	GO:0006892	post-Golgi vesicle-mediated transport	6	0.983232	0.0408429	2
Biological Process	GO:0032956	regulation of actin cytoskeleton organization	7	0.994223	0.0414487	4
Biological Process	GO:0009064	glutamine family amino acid metabolic process	8	1	0.0419041	2
Biological Process	GO:1902600	proton transmembrane transport	8	1	0.0425084	3
Biological Process	GO:0006886	intracellular protein transport	8	1	0.0426811	7
Biological Process	GO:0034614	cellular response to reactive oxygen species	5	1	0.0429756	2
Biological Process	GO:0006006	glucose metabolic process	6	1	0.0429756	2
Biological Process	GO:0031032	actomyosin structure organization	6	1	0.0440574	2
Biological Process	GO:0010976	positive regulation of neuron projection development	9	1	0.0443952	3
Biological Process	GO:0016311	dephosphorylation	5	1	0.0446387	4
Biological Process	GO:0070265	necrotic cell death	3	1	0.0447673	1
Biological Process	GO:0019433	triglyceride catabolic process	8	1	0.0447673	1
Biological Process	GO:0002363	alpha-beta T cell lineage commitment	5	1	0.0447673	1
Biological Process	GO:0090043	regulation of tubulin deacetylation	9	1	0.0447673	1
Biological Process	GO:0038166	angiotensin-activated signaling pathway	6	1	0.0447673	1
Biological Process	GO:0010826	negative regulation of centrosome duplication	10	1	0.0447673	1
Biological Process	GO:0035735	intraciliary transport involved in cilium assembly	8	1	0.0447673	1
Biological Process	GO:0006809	nitric oxide biosynthetic process	6	1	0.0447673	1
Biological Process	GO:2000193	positive regulation of fatty acid transport	8	1	0.0447673	1
Biological Process	GO:0048743	positive regulation of skeletal muscle fiber development	9	1	0.0447673	1
Biological Process	GO:0000003	reproduction	1	1	0.0447673	1
Biological Process	GO:0008202	steroid metabolic process	4	1	0.0450333	3
Biological Process	GO:0006606	protein import into nucleus	9	1	0.0451492	2
Biological Process	GO:0009062	fatty acid catabolic process	8	1	0.0451492	2
Biological Process	GO:0033993	response to lipid	4	1	0.0452019	5
Biological Process	GO:0006629	lipid metabolic process	3	1	0.0459228	9
Biological Process	GO:0009132	nucleoside diphosphate metabolic process	7	1	0.046251	2
Biological Process	GO:1901879	regulation of protein depolymerization	6	1	0.046251	2
Biological Process	GO:0051248	negative regulation of protein metabolic process	6	1	0.0463706	9
Biological Process	GO:0032268	regulation of cellular protein metabolic process	6	1	0.0469786	17
Biological Process	GO:1902903	regulation of supramolecular fiber organization	5	1	0.0469995	4
Biological Process	GO:1901607	alpha-amino acid biosynthetic process	8	1	0.0473626	2
Biological Process	GO:0051153	regulation of striated muscle cell differentiation	6	1	0.0473626	2
Biological Process	GO:0022900	electron transport chain	4	1	0.0482924	3
Biological Process	GO:0070167	regulation of biomineral tissue development	5	1	0.048484	2
Biological Process	GO:1901077	regulation of relaxation of muscle	6	1	0.0491333	1
Biological Process	GO:0046209	nitric oxide metabolic process	5	1	0.0491333	1
Biological Process	GO:0046500	S-adenosylmethionine metabolic process	5	1	0.0491333	1
Biological Process	GO:1902473	regulation of protein localization to synapse	5	1	0.0491333	1
Biological Process	GO:0006012	galactose metabolic process	6	1	0.0491333	1
Biological Process	GO:0006054	N-acetylneuraminate metabolic process	6	1	0.0491333	1
Biological Process	GO:0046321	positive regulation of fatty acid oxidation	8	1	0.0491333	1
Biological Process	GO:0045410	positive regulation of interleukin-6 biosynthetic process	8	1	0.0491333	1
Biological Process	GO:0051657	maintenance of organelle location	5	1	0.0491333	1
Biological Process	GO:0046606	negative regulation of centrosome cycle	9	1	0.0491333	1
Biological Process	GO:0070102	interleukin-6-mediated signaling pathway	7	1	0.0491333	1
Biological Process	GO:0007084	mitotic nuclear envelope reassembly	6	1	0.0491333	1
Biological Process	GO:0032261	purine nucleotide salvage	10	1	0.0491333	1
Biological Process	GO:0048708	astrocyte differentiation	5	1	0.0491333	1
Biological Process	GO:0032930	positive regulation of superoxide anion generation	8	1	0.0491333	1
Biological Process	GO:0098974	postsynaptic actin cytoskeleton organization	6	1	0.0491333	1
Biological Process	GO:0018206	peptidyl-methionine modification	8	1	0.0491333	1
Biological Process	GO:0043369	CD4-positive or CD8-positive, alpha-beta T cell lineage commitment	5	1	0.0491333	1
Biological Process	GO:0006167	AMP biosynthetic process	11	1	0.0491333	1
Biological Process	GO:0006950	response to stress	2	1	0.0491495	17
Biological Process	GO:0061387	regulation of extent of cell growth	6	1	0.0496151	2
Molecular Function	GO:0003824	catalytic activity	1	0.00321539	1.10862e-06	61
Molecular Function	GO:0008092	cytoskeletal protein binding	3	0.00838905	8.39702e-06	15
Molecular Function	GO:0016787	hydrolase activity	2	0.0261777	4.78211e-05	29
Molecular Function	GO:0016829	lyase activity	2	0.0350262	7.53779e-05	7
Molecular Function	GO:0016491	oxidoreductase activity	2	0.0409562	9.22391e-05	14
Molecular Function	GO:0051015	actin filament binding	5	0.0611779	0.000180646	6
Molecular Function	GO:0043167	ion binding	2	0.0624647	0.000187572	44
Molecular Function	GO:0016836	hydro-lyase activity	4	0.0686097	0.000238906	4
Molecular Function	GO:0016627	oxidoreductase activity, acting on the CH-CH group of donors	3	0.0693164	0.00026807	4
Molecular Function	GO:0048037	cofactor binding	2	0.0807871	0.000325144	10
Molecular Function	GO:0005488	binding	1	0.0807871	0.000327499	78
Molecular Function	GO:0061135	endopeptidase regulator activity	4	0.104473	0.000479306	6
Molecular Function	GO:0031013	troponin I binding	4	0.118388	0.000568803	2
Molecular Function	GO:0016835	carbon-oxygen lyase activity	3	0.129848	0.000656358	4
Molecular Function	GO:0004064	arylesterase activity	5	0.136158	0.000729136	2
Molecular Function	GO:0061134	peptidase regulator activity	3	0.192183	0.00123114	6
Molecular Function	GO:0050136	NADH dehydrogenase (quinone) activity	5	0.198209	0.00129951	3
Molecular Function	GO:0008137	NADH dehydrogenase (ubiquinone) activity	6	0.198209	0.00129951	3
Molecular Function	GO:0044877	protein-containing complex binding	2	0.205796	0.00140074	12
Molecular Function	GO:0003954	NADH dehydrogenase activity	4	0.222359	0.00164702	3
Molecular Function	GO:0016655	oxidoreductase activity, acting on NAD(P)H, quinone or similar compound as acceptor	4	0.233342	0.00174208	3
Molecular Function	GO:0003779	actin binding	4	0.238857	0.0018529	7
Molecular Function	GO:0008253	5'-nucleotidase activity	7	0.257644	0.0020889	2
Molecular Function	GO:0000062	fatty-acyl-CoA binding	8	0.257644	0.0020889	2
Molecular Function	GO:0016868	intramolecular transferase activity, phosphotransferases	4	0.316616	0.00268954	2
Molecular Function	GO:0004866	endopeptidase inhibitor activity	5	0.316616	0.0026938	5
Molecular Function	GO:0008252	nucleotidase activity	6	0.334837	0.00301673	2
Molecular Function	GO:0043169	cation binding	3	0.342788	0.00313971	29
Molecular Function	GO:0000287	magnesium ion binding	5	0.36596	0.00342498	5
Molecular Function	GO:0052689	carboxylic ester hydrolase activity	4	0.376146	0.00372993	4
Molecular Function	GO:0017111	nucleoside-triphosphatase activity	6	0.376146	0.00404495	11
Molecular Function	GO:0030414	peptidase inhibitor activity	4	0.376146	0.00436767	5
Molecular Function	GO:0046872	metal ion binding	4	0.376146	0.00445386	28
Molecular Function	GO:1901567	fatty acid derivative binding	2	0.376146	0.00450077	2
Molecular Function	GO:0099609	microtubule lateral binding	6	0.376146	0.0045687	1
Molecular Function	GO:0047801	L-cysteine:2-oxoglutarate aminotransferase activity	5	0.376146	0.0045687	1
Molecular Function	GO:0097726	LEM domain binding	4	0.376146	0.0045687	1
Molecular Function	GO:0004333	fumarate hydratase activity	5	0.376146	0.0045687	1
Molecular Function	GO:0102758	very-long-chain enoyl-CoA reductase activity	5	0.376146	0.0045687	1
Molecular Function	GO:0090632	N-glycolylneuraminic acid (Neu5Gc) cytidylyltransferase activity	6	0.376146	0.0045687	1
Molecular Function	GO:0090633	keto-deoxynonulosonic acid (KDN) cytidylyltransferase activity	6	0.376146	0.0045687	1
Molecular Function	GO:0003844	1,4-alpha-glucan branching enzyme activity	5	0.376146	0.0045687	1
Molecular Function	GO:0102390	mycophenolic acid acyl-glucuronide esterase activity	5	0.376146	0.0045687	1
Molecular Function	GO:0050080	malonyl-CoA decarboxylase activity	5	0.376146	0.0045687	1
Molecular Function	GO:0019135	deoxyhypusine monooxygenase activity	4	0.376146	0.0045687	1
Molecular Function	GO:0051087	chaperone binding	3	0.376146	0.00457452	3
Molecular Function	GO:0003774	motor activity	7	0.435534	0.00562373	4
Molecular Function	GO:0016462	pyrophosphatase activity	5	0.459386	0.00600068	11
Molecular Function	GO:0016818	hydrolase activity, acting on acid anhydrides, in phosphorus-containing anhydrides	4	0.472431	0.00631296	11
Molecular Function	GO:0016817	hydrolase activity, acting on acid anhydrides	3	0.474071	0.00635859	11
Molecular Function	GO:0016628	oxidoreductase activity, acting on the CH-CH group of donors, NAD or NADP as acceptor	4	0.48968	0.00723476	2
Molecular Function	GO:0033218	amide binding	2	0.48968	0.00804532	5
Molecular Function	GO:0008781	N-acylneuraminate cytidylyltransferase activity	6	0.48968	0.00911671	1
Molecular Function	GO:0047451	3-hydroxyoctanoyl-[acyl-carrier-protein] dehydratase activity	6	0.48968	0.00911671	1
Molecular Function	GO:0016419	S-malonyltransferase activity	6	0.48968	0.00911671	1
Molecular Function	GO:0047117	enoyl-[acyl-carrier-protein] reductase (NADPH, A-specific) activity	5	0.48968	0.00911671	1
Molecular Function	GO:0070538	oleic acid binding	8	0.48968	0.00911671	1
Molecular Function	GO:0071913	citrate secondary active transmembrane transporter activity	9	0.48968	0.00911671	1
Molecular Function	GO:0004609	phosphatidylserine decarboxylase activity	5	0.48968	0.00911671	1
Molecular Function	GO:0004392	heme oxygenase (decyclizing) activity	4	0.48968	0.00911671	1
Molecular Function	GO:0005371	tricarboxylate secondary active transmembrane transporter activity	8	0.48968	0.00911671	1
Molecular Function	GO:0004063	aryldialkylphosphatase activity	6	0.48968	0.00911671	1
Molecular Function	GO:0004320	oleoyl-[acyl-carrier-protein] hydrolase activity	7	0.48968	0.00911671	1
Molecular Function	GO:0004313	[acyl-carrier-protein] S-acetyltransferase activity	7	0.48968	0.00911671	1
Molecular Function	GO:0004316	3-oxoacyl-[acyl-carrier-protein] reductase (NADPH) activity	6	0.48968	0.00911671	1
Molecular Function	GO:0004314	[acyl-carrier-protein] S-malonyltransferase activity	7	0.48968	0.00911671	1
Molecular Function	GO:0070626	(S)-2-(5-amino-1-(5-phospho-D-ribosyl)imidazole-4-carboxamido)succinate AMP-lyase (fumarate-forming) activity	5	0.48968	0.00911671	1
Molecular Function	GO:0031177	phosphopantetheine binding	4	0.48968	0.00911671	1
Molecular Function	GO:0042134	rRNA primary transcript binding	6	0.48968	0.00911671	1
Molecular Function	GO:0004493	methylmalonyl-CoA epimerase activity	4	0.48968	0.00911671	1
Molecular Function	GO:0047730	carnosine synthase activity	5	0.48968	0.00911671	1
Molecular Function	GO:0004757	sepiapterin reductase activity	5	0.48968	0.00911671	1
Molecular Function	GO:0102132	3-oxo-pimeloyl-[acp] methyl ester reductase activity	5	0.48968	0.00911671	1
Molecular Function	GO:0102131	3-oxo-glutaryl-[acp] methyl ester reductase activity	5	0.48968	0.00911671	1
Molecular Function	GO:0008659	(3R)-hydroxymyristoyl-[acyl-carrier-protein] dehydratase activity	5	0.48968	0.00911671	1
Molecular Function	GO:0016295	myristoyl-[acyl-carrier-protein] hydrolase activity	7	0.48968	0.00911671	1
Molecular Function	GO:0016296	palmitoyl-[acyl-carrier-protein] hydrolase activity	7	0.48968	0.00911671	1
Molecular Function	GO:0016297	acyl-[acyl-carrier-protein] hydrolase activity	6	0.48968	0.00911671	1
Molecular Function	GO:0019171	3-hydroxyacyl-[acyl-carrier-protein] dehydratase activity	5	0.48968	0.00911671	1
Molecular Function	GO:0016420	malonyltransferase activity	5	0.48968	0.00911671	1
Molecular Function	GO:0140142	nucleocytoplasmic carrier activity	2	0.501195	0.00938127	2
Molecular Function	GO:0051879	Hsp90 protein binding	4	0.541287	0.010548	2
Molecular Function	GO:0004857	enzyme inhibitor activity	3	0.541287	0.0105558	6
Molecular Function	GO:0005504	fatty acid binding	6	0.561389	0.0111542	2
Molecular Function	GO:0016651	oxidoreductase activity, acting on NAD(P)H	3	0.584439	0.0117876	3
Molecular Function	GO:0016831	carboxy-lyase activity	4	0.607744	0.0130623	2
Molecular Function	GO:0036442	proton-exporting ATPase activity	13	0.607744	0.0130623	2
Molecular Function	GO:0017099	very-long-chain-acyl-CoA dehydrogenase activity	6	0.607744	0.0136441	1
Molecular Function	GO:0016418	S-acetyltransferase activity	6	0.607744	0.0136441	1
Molecular Function	GO:0061463	O-acetyl-ADP-ribose deacetylase activity	4	0.607744	0.0136441	1
Molecular Function	GO:0004018	N6-(1,2-dicarboxyethyl)AMP AMP-lyase (fumarate-forming) activity	5	0.607744	0.0136441	1
Molecular Function	GO:0035877	death effector domain binding	4	0.607744	0.0136441	1
Molecular Function	GO:0004687	myosin light chain kinase activity	7	0.607744	0.0136441	1
Molecular Function	GO:0033878	hormone-sensitive lipase activity	5	0.607744	0.0136441	1
Molecular Function	GO:0004069	L-aspartate:2-oxoglutarate aminotransferase activity	5	0.607744	0.0136441	1
Molecular Function	GO:0016788	hydrolase activity, acting on ester bonds	3	0.607744	0.0137481	9
Molecular Function	GO:0016874	ligase activity	2	0.627185	0.0143502	5
Molecular Function	GO:0016866	intramolecular transferase activity	3	0.627185	0.0144076	2
Molecular Function	GO:0042803	protein homodimerization activity	4	0.645712	0.0148978	8
Molecular Function	GO:0051018	protein kinase A binding	3	0.650194	0.0151018	2
Molecular Function	GO:0003743	translation initiation factor activity	6	0.659412	0.0154617	3
Molecular Function	GO:0050662	coenzyme binding	3	0.659412	0.0162333	5
Molecular Function	GO:0016853	isomerase activity	2	0.659412	0.01634	4
Molecular Function	GO:0004867	serine-type endopeptidase inhibitor activity	6	0.659412	0.01694	3
Molecular Function	GO:0004553	hydrolase activity, hydrolyzing O-glycosyl compounds	4	0.659412	0.01694	3
Molecular Function	GO:0005509	calcium ion binding	5	0.659412	0.0174855	8
Molecular Function	GO:0004466	long-chain-acyl-CoA dehydrogenase activity	5	0.659412	0.0181511	1
Molecular Function	GO:0106006	microtubule cortical anchor activity	5	0.659412	0.0181511	1
Molecular Function	GO:0015142	tricarboxylic acid transmembrane transporter activity	7	0.659412	0.0181511	1
Molecular Function	GO:0004478	methionine adenosyltransferase activity	4	0.659412	0.0181511	1
Molecular Function	GO:0015137	citrate transmembrane transporter activity	8	0.659412	0.0181511	1
Molecular Function	GO:0004649	poly(ADP-ribose) glycohydrolase activity	5	0.659412	0.0181511	1
Molecular Function	GO:0031730	CCR5 chemokine receptor binding	7	0.659412	0.0181511	1
Molecular Function	GO:0003876	AMP deaminase activity	6	0.659412	0.0181511	1
Molecular Function	GO:0004315	3-oxoacyl-[acyl-carrier-protein] synthase activity	6	0.659412	0.0181511	1
Molecular Function	GO:0005522	profilin binding	3	0.659412	0.0181511	1
Molecular Function	GO:0047623	adenosine-phosphate deaminase activity	5	0.659412	0.0181511	1
Molecular Function	GO:0016790	thiolester hydrolase activity	4	0.672554	0.0187821	2
Molecular Function	GO:0008017	microtubule binding	5	0.703593	0.0198602	4
Molecular Function	GO:0005515	protein binding	2	0.716089	0.0202846	44
Molecular Function	GO:0016879	ligase activity, forming carbon-nitrogen bonds	3	0.728875	0.021153	2
Molecular Function	GO:0036094	small molecule binding	2	0.728875	0.0214814	20
Molecular Function	GO:0004634	phosphopyruvate hydratase activity	5	0.728875	0.0226376	1
Molecular Function	GO:0005094	Rho GDP-dissociation inhibitor activity	6	0.728875	0.0226376	1
Molecular Function	GO:0030172	troponin C binding	4	0.728875	0.0226376	1
Molecular Function	GO:0042895	antibiotic transmembrane transporter activity	4	0.728875	0.0226376	1
Molecular Function	GO:0030899	calcium-dependent ATPase activity	9	0.728875	0.0226376	1
Molecular Function	GO:0004066	asparagine synthase (glutamine-hydrolyzing) activity	5	0.728875	0.0226376	1
Molecular Function	GO:0004614	phosphoglucomutase activity	5	0.728875	0.0226376	1
Molecular Function	GO:0019901	protein kinase binding	5	0.770335	0.0246356	6
Molecular Function	GO:0016616	oxidoreductase activity, acting on the CH-OH group of donors, NAD or NADP as acceptor	4	0.798523	0.0264439	3
Molecular Function	GO:0004679	AMP-activated protein kinase activity	7	0.798523	0.0271038	1
Molecular Function	GO:1990715	mRNA CDS binding	6	0.798523	0.0271038	1
Molecular Function	GO:0089720	caspase binding	5	0.798523	0.0271038	1
Molecular Function	GO:0016830	carbon-carbon lyase activity	3	0.798523	0.0271356	2
Molecular Function	GO:0033293	monocarboxylic acid binding	5	0.798523	0.0271356	2
Molecular Function	GO:0005516	calmodulin binding	3	0.80462	0.0274234	3
Molecular Function	GO:0016798	hydrolase activity, acting on glycosyl bonds	3	0.80462	0.0274234	3
Molecular Function	GO:0016887	ATPase activity	7	0.807362	0.0275572	5
Molecular Function	GO:0016614	oxidoreductase activity, acting on CH-OH group of donors	3	0.863708	0.0299559	3
Molecular Function	GO:0140104	molecular carrier activity	1	0.865929	0.0308242	2
Molecular Function	GO:0004082	bisphosphoglycerate mutase activity	5	0.865929	0.0315498	1
Molecular Function	GO:0032027	myosin light chain binding	5	0.865929	0.0315498	1
Molecular Function	GO:0004619	phosphoglycerate mutase activity	5	0.865929	0.0315498	1
Molecular Function	GO:0031406	carboxylic acid binding	4	0.916874	0.0348152	3
Molecular Function	GO:0061133	endopeptidase activator activity	5	0.916874	0.0359756	1
Molecular Function	GO:0043532	angiostatin binding	3	0.916874	0.0359756	1
Molecular Function	GO:0000104	succinate dehydrogenase activity	4	0.916874	0.0359756	1
Molecular Function	GO:0008177	succinate dehydrogenase (ubiquinone) activity	5	0.916874	0.0359756	1
Molecular Function	GO:0043022	ribosome binding	4	0.927149	0.0367036	2
Molecular Function	GO:0004869	cysteine-type endopeptidase inhibitor activity	6	0.944525	0.0377224	2
Molecular Function	GO:0035258	steroid hormone receptor binding	6	0.944525	0.0377224	2
Molecular Function	GO:0019900	kinase binding	4	0.9734	0.0390704	6
Molecular Function	GO:0003857	3-hydroxyacyl-CoA dehydrogenase activity	5	0.980391	0.0403815	1
Molecular Function	GO:0034185	apolipoprotein binding	3	0.980391	0.0403815	1
Molecular Function	GO:0005123	death receptor binding	6	0.980391	0.0403815	1
Molecular Function	GO:0042623	ATPase activity, coupled	8	0.983232	0.0405621	4
Molecular Function	GO:0016791	phosphatase activity	5	0.984737	0.041004	4
Molecular Function	GO:0030234	enzyme regulator activity	2	1	0.0422883	9
Molecular Function	GO:0043177	organic acid binding	3	1	0.0425084	3
Molecular Function	GO:0008093	cytoskeletal adaptor activity	4	1	0.0447673	1
Molecular Function	GO:0016635	oxidoreductase activity, acting on the CH-CH group of donors, quinone or related compound as acceptor	4	1	0.0447673	1
Molecular Function	GO:0016842	amidine-lyase activity	4	1	0.0447673	1
Molecular Function	GO:0045503	dynein light chain binding	3	1	0.0447673	1
Molecular Function	GO:0004312	fatty acid synthase activity	5	1	0.0491333	1
Molecular Function	GO:0004596	peptide alpha-N-acetyltransferase activity	8	1	0.0491333	1
Molecular Function	GO:0005388	calcium-transporting ATPase activity	13	1	0.0491333	1
Cellular Component	GO:0044429	mitochondrial part	4	0.00321539	7.4945e-07	18
Cellular Component	GO:0005829	cytosol	4	0.00321539	1.52427e-06	34
Cellular Component	GO:0044424	intracellular part	2	0.00321539	1.65706e-06	84
Cellular Component	GO:0044444	cytoplasmic part	3	0.00358971	2.33553e-06	67
Cellular Component	GO:0098800	inner mitochondrial membrane protein complex	6	0.0244898	4.16723e-05	7
Cellular Component	GO:0005747	mitochondrial respiratory chain complex I	7	0.0261777	4.9785e-05	5
Cellular Component	GO:0030964	NADH dehydrogenase complex	3	0.0261777	4.9785e-05	5
Cellular Component	GO:0045271	respiratory chain complex I	4	0.0261777	4.9785e-05	5
Cellular Component	GO:0098803	respiratory chain complex	3	0.031189	6.39983e-05	6
Cellular Component	GO:0044464	cell part	1	0.0350262	7.51665e-05	85
Cellular Component	GO:1990204	oxidoreductase complex	3	0.0409562	9.16758e-05	6
Cellular Component	GO:0099512	supramolecular fiber	3	0.0686097	0.000253153	10
Cellular Component	GO:0099081	supramolecular polymer	2	0.0686097	0.000253153	10
Cellular Component	GO:0099080	supramolecular complex	1	0.0686097	0.000260423	10
Cellular Component	GO:0005874	microtubule	6	0.0836629	0.000347531	7
Cellular Component	GO:0044455	mitochondrial membrane part	5	0.125943	0.000617707	7
Cellular Component	GO:0099513	polymeric cytoskeletal fiber	5	0.128284	0.000642029	9
Cellular Component	GO:0044449	contractile fiber part	4	0.190884	0.00120371	5
Cellular Component	GO:0005741	mitochondrial outer membrane	6	0.200514	0.00133468	4
Cellular Component	GO:0098798	mitochondrial protein complex	5	0.208549	0.00142992	7
Cellular Component	GO:0044430	cytoskeletal part	4	0.233342	0.00176341	15
Cellular Component	GO:0031968	organelle outer membrane	4	0.257644	0.00205669	4
Cellular Component	GO:0019867	outer membrane	2	0.26653	0.00218763	4
Cellular Component	GO:0005868	cytoplasmic dynein complex	7	0.376146	0.00450077	2
Cellular Component	GO:0031966	mitochondrial membrane	5	0.386197	0.00475474	7
Cellular Component	GO:0030016	myofibril	6	0.389691	0.00491478	2
Cellular Component	GO:0032991	protein-containing complex	1	0.401169	0.00511883	37
Cellular Component	GO:0044446	intracellular organelle part	3	0.48968	0.00721804	48
Cellular Component	GO:0043292	contractile fiber	5	0.48968	0.00774764	2
Cellular Component	GO:0070992	translation initiation complex	4	0.48968	0.00911671	1
Cellular Component	GO:0045298	tubulin complex	5	0.48968	0.00911671	1
Cellular Component	GO:0099073	mitochondrion-derived vesicle	6	0.48968	0.00911671	1
Cellular Component	GO:0033291	eukaryotic 80S initiation complex	5	0.48968	0.00911671	1
Cellular Component	GO:0014069	postsynaptic density	3	0.532077	0.0101657	4
Cellular Component	GO:0044422	organelle part	1	0.53422	0.0102668	49
Cellular Component	GO:0099572	postsynaptic specialization	2	0.547395	0.0107391	4
Cellular Component	GO:0005759	mitochondrial matrix	5	0.607744	0.0130195	4
Cellular Component	GO:0097418	neurofibrillary tangle	4	0.607744	0.0136441	1
Cellular Component	GO:0048269	methionine adenosyltransferase complex	4	0.607744	0.0136441	1
Cellular Component	GO:0005862	muscle thin filament tropomyosin	5	0.607744	0.0136441	1
Cellular Component	GO:0032059	bleb	4	0.607744	0.0136441	1
Cellular Component	GO:0031256	leading edge membrane	3	0.627185	0.014403	3
Cellular Component	GO:0005903	brush border	3	0.627185	0.0144076	2
Cellular Component	GO:0098862	cluster of actin-based cell projections	2	0.659412	0.0165324	2
Cellular Component	GO:0031974	membrane-enclosed lumen	1	0.659412	0.0173275	6
Cellular Component	GO:0043233	organelle lumen	2	0.659412	0.0173275	6
Cellular Component	GO:0070013	intracellular organelle lumen	3	0.659412	0.0173275	6
Cellular Component	GO:0042645	mitochondrial nucleoid	5	0.659412	0.0180186	2
Cellular Component	GO:0009295	nucleoid	1	0.659412	0.0180186	2
Cellular Component	GO:0008537	proteasome activator complex	3	0.659412	0.0181511	1
Cellular Component	GO:0016528	sarcoplasm	4	0.659412	0.0181511	1
Cellular Component	GO:0005859	muscle myosin complex	7	0.659412	0.0181511	1
Cellular Component	GO:0005875	microtubule associated complex	5	0.717726	0.0205465	3
Cellular Component	GO:0097517	contractile actin filament bundle	6	0.728875	0.0219695	2
Cellular Component	GO:0001725	stress fiber	7	0.728875	0.0219695	2
Cellular Component	GO:0000015	phosphopyruvate hydratase complex	5	0.728875	0.0226376	1
Cellular Component	GO:0031415	NatA complex	7	0.728875	0.0226376	1
Cellular Component	GO:0030286	dynein complex	6	0.728875	0.022799	2
Cellular Component	GO:0042641	actomyosin	5	0.728875	0.022799	2
Cellular Component	GO:0032432	actin filament bundle	5	0.798523	0.0271356	2
Cellular Component	GO:0005884	actin filament	6	0.865929	0.0308242	2
Cellular Component	GO:0097512	cardiac myofibril	7	0.865929	0.0315498	1
Cellular Component	GO:0005850	eukaryotic translation initiation factor 2 complex	4	0.865929	0.0315498	1
Cellular Component	GO:0043083	synaptic cleft	2	0.865929	0.0315498	1
Cellular Component	GO:0016460	myosin II complex	6	0.865929	0.0315498	1
Cellular Component	GO:0032587	ruffle membrane	5	0.906627	0.0337132	2
Cellular Component	GO:0005930	axoneme	5	0.906627	0.0337132	2
Cellular Component	GO:0016459	myosin complex	5	0.916874	0.0356958	2
Cellular Component	GO:0031588	nucleotide-activated protein kinase complex	6	0.916874	0.0359756	1
Cellular Component	GO:0008290	F-actin capping protein complex	5	0.916874	0.0359756	1
Cellular Component	GO:0005749	mitochondrial respiratory chain complex II, succinate dehydrogenase complex (ubiquinone)	7	0.916874	0.0359756	1
Cellular Component	GO:0045257	succinate dehydrogenase complex (ubiquinone)	5	0.916874	0.0359756	1
Cellular Component	GO:0045283	fumarate reductase complex	4	0.916874	0.0359756	1
Cellular Component	GO:0045281	succinate dehydrogenase complex	4	0.916874	0.0359756	1
Cellular Component	GO:0005869	dynactin complex	6	0.916874	0.0359756	1
Cellular Component	GO:1902494	catalytic complex	2	0.933485	0.0370479	12
Cellular Component	GO:0030673	axolemma	6	0.980391	0.0403815	1
Cellular Component	GO:1990023	mitotic spindle midzone	6	0.980391	0.0403815	1
Cellular Component	GO:0045239	tricarboxylic acid cycle enzyme complex	4	0.980391	0.0403815	1
Cellular Component	GO:0005777	peroxisome	6	0.983232	0.0408429	2
Cellular Component	GO:0005737	cytoplasm	3	0.983489	0.0409028	16
Cellular Component	GO:0016281	eukaryotic translation initiation factor 4F complex	4	1	0.0447673	1
Cellular Component	GO:0045261	proton-transporting ATP synthase complex, catalytic core F(1)	4	1	0.0447673	1
Cellular Component	GO:0005782	peroxisomal matrix	6	1	0.0447673	1
Cellular Component	GO:0097386	glial cell projection	4	1	0.0447673	1
Cellular Component	GO:0005861	troponin complex	5	1	0.0447673	1
Cellular Component	GO:0031414	N-terminal protein acetyltransferase complex	6	1	0.0447673	1
Cellular Component	GO:0031907	microbody lumen	5	1	0.0447673	1
Cellular Component	GO:0032982	myosin filament	6	1	0.0447673	1
Cellular Component	GO:0097038	perinuclear endoplasmic reticulum	5	1	0.0491333	1
Cellular Component	GO:0071203	WASH complex	4	1	0.0491333	1

## Sheet: -18℃ vs. CON
Supplementary Table S5-2: The GO iterm of -18℃ vs.CON group
	GO.ID	GO.Name	Level	FDR	P.Value	Nr.Test
Biological Process	GO:0006810	transport	3	0.106342	2.66107e-05	26
Biological Process	GO:0009894	regulation of catabolic process	4	0.106641	3.22597e-05	11
Biological Process	GO:0051234	establishment of localization	2	0.106641	3.73599e-05	26
Biological Process	GO:0051179	localization	1	0.10882	4.39039e-05	28
Biological Process	GO:0031329	regulation of cellular catabolic process	5	0.10882	4.90156e-05	10
Biological Process	GO:0016192	vesicle-mediated transport	4	0.117483	6.05414e-05	12
Biological Process	GO:0035617	stress granule disassembly	6	0.117483	6.46774e-05	2
Biological Process	GO:0051130	positive regulation of cellular component organization	5	0.267609	0.000227684	11
Biological Process	GO:0043933	protein-containing complex subunit organization	3	0.299887	0.000278154	14
Biological Process	GO:0032984	protein-containing complex disassembly	4	0.368002	0.000428154	4
Biological Process	GO:1902903	regulation of supramolecular fiber organization	5	0.368002	0.000451093	6
Biological Process	GO:0048518	positive regulation of biological process	3	0.368002	0.000470248	30
Biological Process	GO:0051641	cellular localization	2	0.370545	0.000500711	15
Biological Process	GO:0022607	cellular component assembly	3	0.382487	0.000535991	16
Biological Process	GO:0051128	regulation of cellular component organization	4	0.385058	0.000567061	16
Biological Process	GO:0018206	peptidyl-methionine modification	8	0.385058	0.000584013	2
Biological Process	GO:0048522	positive regulation of cellular process	4	0.436893	0.000699693	27
Biological Process	GO:1903008	organelle disassembly	4	0.518462	0.000945714	3
Biological Process	GO:0043555	regulation of translation in response to stress	8	0.518462	0.000960067	2
Biological Process	GO:1903829	positive regulation of cellular protein localization	6	0.560623	0.0010662	5
Biological Process	GO:0046365	monosaccharide catabolic process	5	0.585767	0.0012606	2
Biological Process	GO:0035459	cargo loading into vesicle	6	0.585767	0.0012606	2
Biological Process	GO:0032988	ribonucleoprotein complex disassembly	5	0.609629	0.00142561	2
Biological Process	GO:0010647	positive regulation of cell communication	5	0.609629	0.0014892	12
Biological Process	GO:0023056	positive regulation of signaling	4	0.609629	0.00156599	12
Biological Process	GO:0032527	protein exit from endoplasmic reticulum	9	0.609629	0.00160038	2
Biological Process	GO:0048584	positive regulation of response to stimulus	4	0.609629	0.00161239	14
Biological Process	GO:0045055	regulated exocytosis	7	0.609629	0.0017229	4
Biological Process	GO:0051649	establishment of localization in cell	3	0.609629	0.00174011	12
Biological Process	GO:0046907	intracellular transport	4	0.609629	0.00182185	11
Biological Process	GO:0070925	organelle assembly	4	0.609629	0.00187032	6
Biological Process	GO:0030162	regulation of proteolysis	6	0.609629	0.00187357	8
Biological Process	GO:0065008	regulation of biological quality	2	0.609629	0.00205465	20
Biological Process	GO:0071346	cellular response to interferon-gamma	6	0.609629	0.00206456	3
Biological Process	GO:0033043	regulation of organelle organization	5	0.609629	0.00211076	10
Biological Process	GO:0043086	negative regulation of catalytic activity	4	0.609629	0.00214493	8
Biological Process	GO:0050807	regulation of synapse organization	5	0.609629	0.00216666	4
Biological Process	GO:0030832	regulation of actin filament length	8	0.609629	0.00221497	4
Biological Process	GO:0008064	regulation of actin polymerization or depolymerization	9	0.609629	0.00221497	4
Biological Process	GO:0006886	intracellular protein transport	8	0.609629	0.00228175	8
Biological Process	GO:0009967	positive regulation of signal transduction	6	0.609629	0.00234482	11
Biological Process	GO:0071826	ribonucleoprotein complex subunit organization	4	0.609629	0.00234993	5
Biological Process	GO:0015031	protein transport	7	0.609629	0.00236079	10
Biological Process	GO:0042059	negative regulation of epidermal growth factor receptor signaling pathway	8	0.609629	0.00239561	2
Biological Process	GO:0097352	autophagosome maturation	5	0.609629	0.00239561	2
Biological Process	GO:0001568	blood vessel development	3	0.609629	0.00247617	3
Biological Process	GO:0061001	regulation of dendritic spine morphogenesis	11	0.609629	0.00261814	2
Biological Process	GO:0009987	cellular process	1	0.609629	0.00269753	60
Biological Process	GO:0015833	peptide transport	6	0.609629	0.00272473	10
Biological Process	GO:0051050	positive regulation of transport	5	0.609629	0.00275704	8
Biological Process	GO:1901185	negative regulation of ERBB signaling pathway	7	0.609629	0.00285004	2
Biological Process	GO:0051336	regulation of hydrolase activity	4	0.609629	0.00285561	10
Biological Process	GO:0043312	neutrophil degranulation	9	0.609629	0.00293517	3
Biological Process	GO:0042886	amide transport	5	0.609629	0.00330022	10
Biological Process	GO:0019072	viral genome packaging	5	0.609629	0.00331126	1
Biological Process	GO:0019074	viral RNA genome packaging	6	0.609629	0.00331126	1
Biological Process	GO:0010795	regulation of ubiquinone biosynthetic process	7	0.609629	0.00331126	1
Biological Process	GO:0035037	sperm entry	6	0.609629	0.00331126	1
Biological Process	GO:0110114	negative regulation of lipid transporter activity	7	0.609629	0.00331126	1
Biological Process	GO:0110112	regulation of lipid transporter activity	6	0.609629	0.00331126	1
Biological Process	GO:0019303	D-ribose catabolic process	7	0.609629	0.00331126	1
Biological Process	GO:0060695	negative regulation of cholesterol transporter activity	9	0.609629	0.00331126	1
Biological Process	GO:0060694	regulation of cholesterol transporter activity	8	0.609629	0.00331126	1
Biological Process	GO:0006858	extracellular transport	4	0.609629	0.00331126	1
Biological Process	GO:0050773	regulation of dendrite development	9	0.609629	0.00333766	3
Biological Process	GO:0002283	neutrophil activation involved in immune response	7	0.609629	0.00333766	3
Biological Process	GO:0022411	cellular component disassembly	3	0.609629	0.00334396	4
Biological Process	GO:1905477	positive regulation of protein localization to membrane	7	0.609629	0.00344329	3
Biological Process	GO:0045184	establishment of protein localization	4	0.609629	0.00345277	10
Biological Process	GO:0065003	protein-containing complex assembly	4	0.609629	0.00346386	11
Biological Process	GO:1903050	regulation of proteolysis involved in cellular protein catabolic process	8	0.609629	0.00347485	4
Biological Process	GO:0051346	negative regulation of hydrolase activity	5	0.609629	0.00347819	6
Biological Process	GO:0051668	localization within membrane	3	0.63603	0.00366065	3
Biological Process	GO:0034341	response to interferon-gamma	5	0.644243	0.0037724	3
Biological Process	GO:0008104	protein localization	3	0.650836	0.00387616	12
Biological Process	GO:0042119	neutrophil activation	6	0.694449	0.00424017	3
Biological Process	GO:0033036	macromolecule localization	2	0.696735	0.00432945	12
Biological Process	GO:0032271	regulation of protein polymerization	6	0.696735	0.0043341	4
Biological Process	GO:0007339	binding of sperm to zona pellucida	5	0.703231	0.00443457	2
Biological Process	GO:0036230	granulocyte activation	5	0.760592	0.00487242	3
Biological Process	GO:0090066	regulation of anatomical structure size	3	0.76296	0.00492577	5
Biological Process	GO:0006887	exocytosis	6	0.763738	0.00506549	4
Biological Process	GO:0010638	positive regulation of organelle organization	6	0.763738	0.00513199	6
Biological Process	GO:0043299	leukocyte degranulation	8	0.763738	0.00527763	3
Biological Process	GO:0050790	regulation of catalytic activity	3	0.763738	0.00529154	14
Biological Process	GO:0019222	regulation of metabolic process	3	0.763738	0.00546806	30
Biological Process	GO:1903362	regulation of cellular protein catabolic process	7	0.763738	0.00587555	4
Biological Process	GO:0016241	regulation of macroautophagy	7	0.763738	0.00599694	3
Biological Process	GO:0016482	cytosolic transport	5	0.763738	0.00599694	3
Biological Process	GO:0035036	sperm-egg recognition	4	0.763738	0.00600116	2
Biological Process	GO:0006996	organelle organization	3	0.763738	0.0060806	14
Biological Process	GO:0110053	regulation of actin filament organization	8	0.763738	0.00616367	4
Biological Process	GO:0045214	sarcomere organization	7	0.763738	0.0063406	2
Biological Process	GO:0019427	acetyl-CoA biosynthetic process from acetate	13	0.763738	0.00661169	1
Biological Process	GO:1903007	positive regulation of Lys63-specific deubiquitinase activity	12	0.763738	0.00661169	1
Biological Process	GO:0060304	regulation of phosphatidylinositol dephosphorylation	8	0.763738	0.00661169	1
Biological Process	GO:2000910	negative regulation of sterol import	8	0.763738	0.00661169	1
Biological Process	GO:0060621	negative regulation of cholesterol import	9	0.763738	0.00661169	1
Biological Process	GO:0072389	flavin adenine dinucleotide catabolic process	9	0.763738	0.00661169	1
Biological Process	GO:0042728	flavin-containing compound catabolic process	5	0.763738	0.00661169	1
Biological Process	GO:0090089	regulation of dipeptide transport	7	0.763738	0.00661169	1
Biological Process	GO:0090088	regulation of oligopeptide transport	6	0.763738	0.00661169	1
Biological Process	GO:0036494	positive regulation of translation initiation in response to endoplasmic reticulum stress	11	0.763738	0.00661169	1
Biological Process	GO:2000878	positive regulation of oligopeptide transport	7	0.763738	0.00661169	1
Biological Process	GO:2000395	regulation of ubiquitin-dependent endocytosis	7	0.763738	0.00661169	1
Biological Process	GO:2000397	positive regulation of ubiquitin-dependent endocytosis	8	0.763738	0.00661169	1
Biological Process	GO:0090149	mitochondrial membrane fission	5	0.763738	0.00661169	1
Biological Process	GO:2001148	regulation of dipeptide transmembrane transport	8	0.763738	0.00661169	1
Biological Process	GO:2000880	positive regulation of dipeptide transport	8	0.763738	0.00661169	1
Biological Process	GO:1903774	positive regulation of viral budding via host ESCRT complex	8	0.763738	0.00661169	1
Biological Process	GO:0006083	acetate metabolic process	7	0.763738	0.00661169	1
Biological Process	GO:2001150	positive regulation of dipeptide transmembrane transport	9	0.763738	0.00661169	1
Biological Process	GO:0045807	positive regulation of endocytosis	7	0.79171	0.00693405	3
Biological Process	GO:0002275	myeloid cell activation involved in immune response	5	0.805846	0.00709819	3
Biological Process	GO:0007051	spindle organization	6	0.813176	0.00726463	3
Biological Process	GO:0010506	regulation of autophagy	6	0.813176	0.00741009	4
Biological Process	GO:0009988	cell-cell recognition	3	0.813176	0.00741012	2
Biological Process	GO:0060998	regulation of dendritic spine development	10	0.813176	0.00741012	2
Biological Process	GO:1902904	negative regulation of supramolecular fiber organization	6	0.813176	0.00743337	3
Biological Process	GO:0045861	negative regulation of proteolysis	8	0.833087	0.00779677	5
Biological Process	GO:0016043	cellular component organization	2	0.833379	0.00784458	24
Biological Process	GO:0032940	secretion by cell	5	0.833379	0.00788292	5
Biological Process	GO:0071840	cellular component organization or biogenesis	1	0.863924	0.00851191	24
Biological Process	GO:0009895	negative regulation of catabolic process	5	0.863924	0.00856771	4
Biological Process	GO:0032535	regulation of cellular component size	4	0.863924	0.00881264	4
Biological Process	GO:0052548	regulation of endopeptidase activity	8	0.863924	0.00896908	5
Biological Process	GO:0007005	mitochondrion organization	4	0.863924	0.00983808	4
Biological Process	GO:0051230	spindle disassembly	7	0.863924	0.00990133	1
Biological Process	GO:1903004	regulation of protein K63-linked deubiquitination	10	0.863924	0.00990133	1
Biological Process	GO:1903006	positive regulation of protein K63-linked deubiquitination	11	0.863924	0.00990133	1
Biological Process	GO:0030043	actin filament fragmentation	8	0.863924	0.00990133	1
Biological Process	GO:0006014	D-ribose metabolic process	6	0.863924	0.00990133	1
Biological Process	GO:0061857	endoplasmic reticulum stress-induced pre-emptive quality control	5	0.863924	0.00990133	1
Biological Process	GO:0019323	pentose catabolic process	6	0.863924	0.00990133	1
Biological Process	GO:0072387	flavin adenine dinucleotide metabolic process	8	0.863924	0.00990133	1
Biological Process	GO:0036491	regulation of translation initiation in response to endoplasmic reticulum stress	10	0.863924	0.00990133	1
Biological Process	GO:0016344	meiotic chromosome movement towards spindle pole	7	0.863924	0.00990133	1
Biological Process	GO:0010903	negative regulation of very-low-density lipoprotein particle remodeling	6	0.863924	0.00990133	1
Biological Process	GO:0001842	neural fold formation	6	0.863924	0.00990133	1
Biological Process	GO:0007174	epidermal growth factor catabolic process	9	0.863924	0.00990133	1
Biological Process	GO:2000158	positive regulation of ubiquitin-specific protease activity	10	0.863924	0.00990133	1
Biological Process	GO:0046340	diacylglycerol catabolic process	8	0.863924	0.00990133	1
Biological Process	GO:0051228	mitotic spindle disassembly	8	0.863924	0.00990133	1
Biological Process	GO:1904027	negative regulation of collagen fibril organization	7	0.863924	0.00990133	1
Biological Process	GO:0098971	anterograde dendritic transport of neurotransmitter receptor complex	10	0.863924	0.00990133	1
Biological Process	GO:1903772	regulation of viral budding via host ESCRT complex	7	0.863924	0.00990133	1
Biological Process	GO:0010951	negative regulation of endopeptidase activity	10	0.87415	0.010106	4
Biological Process	GO:2000058	regulation of ubiquitin-dependent protein catabolic process	9	0.900191	0.0104521	3
Biological Process	GO:0043254	regulation of protein complex assembly	5	0.926052	0.0108942	5
Biological Process	GO:0051187	cofactor catabolic process	4	0.926831	0.0110657	2
Biological Process	GO:0032008	positive regulation of TOR signaling	8	0.926831	0.0110657	2
Biological Process	GO:0046434	organophosphate catabolic process	5	0.926831	0.0110862	3
Biological Process	GO:1903827	regulation of cellular protein localization	5	0.934289	0.0112221	5
Biological Process	GO:0042058	regulation of epidermal growth factor receptor signaling pathway	7	0.983938	0.0119662	2
Biological Process	GO:0030834	regulation of actin filament depolymerization	10	0.986344	0.0124281	2
Biological Process	GO:0032880	regulation of protein localization	4	0.986344	0.0125942	7
Biological Process	GO:1900747	negative regulation of vascular endothelial growth factor signaling pathway	7	0.986344	0.0131802	1
Biological Process	GO:0060620	regulation of cholesterol import	8	0.986344	0.0131802	1
Biological Process	GO:0035983	response to trichostatin A	5	0.986344	0.0131802	1
Biological Process	GO:0035984	cellular response to trichostatin A	6	0.986344	0.0131802	1
Biological Process	GO:1903912	negative regulation of endoplasmic reticulum stress-induced eIF2 alpha phosphorylation	10	0.986344	0.0131802	1
Biological Process	GO:2000909	regulation of sterol import	7	0.986344	0.0131802	1
Biological Process	GO:0042726	flavin-containing compound metabolic process	4	0.986344	0.0131802	1
Biological Process	GO:0000961	negative regulation of mitochondrial RNA catabolic process	9	0.986344	0.0131802	1
Biological Process	GO:0036493	positive regulation of translation in response to endoplasmic reticulum stress	10	0.986344	0.0131802	1
Biological Process	GO:1903551	regulation of extracellular exosome assembly	7	0.986344	0.0131802	1
Biological Process	GO:0010901	regulation of very-low-density lipoprotein particle remodeling	5	0.986344	0.0131802	1
Biological Process	GO:1903843	cellular response to arsenite ion	5	0.986344	0.0131802	1
Biological Process	GO:1903842	response to arsenite ion	4	0.986344	0.0131802	1
Biological Process	GO:0032058	positive regulation of translational initiation in response to stress	10	0.986344	0.0131802	1
Biological Process	GO:1904026	regulation of collagen fibril organization	6	0.986344	0.0131802	1
Biological Process	GO:0098937	anterograde dendritic transport	9	0.986344	0.0131802	1
Biological Process	GO:0044092	negative regulation of molecular function	3	0.987237	0.0132416	8
Biological Process	GO:0030833	regulation of actin filament polymerization	10	0.992209	0.0133579	3
Biological Process	GO:0052547	regulation of peptidase activity	7	1	0.0135822	5
Biological Process	GO:0010466	negative regulation of peptidase activity	9	1	0.0141957	4
Biological Process	GO:1905475	regulation of protein localization to membrane	6	1	0.0143355	3
Biological Process	GO:0046903	secretion	4	1	0.0143509	5
Biological Process	GO:1901184	regulation of ERBB signaling pathway	6	1	0.0143525	2
Biological Process	GO:0048814	regulation of dendrite morphogenesis	10	1	0.0143525	2
Biological Process	GO:0032956	regulation of actin cytoskeleton organization	7	1	0.0147061	4
Biological Process	GO:0031323	regulation of cellular metabolic process	4	1	0.0148758	27
Biological Process	GO:0051046	regulation of secretion	5	1	0.0149177	6
Biological Process	GO:0050821	protein stabilization	4	1	0.0150946	3
Biological Process	GO:0032879	regulation of localization	3	1	0.0153731	14
Biological Process	GO:1905897	regulation of response to endoplasmic reticulum stress	6	1	0.0158746	2
Biological Process	GO:1902533	positive regulation of intracellular signal transduction	7	1	0.0160966	7
Biological Process	GO:0051881	regulation of mitochondrial membrane potential	4	1	0.0163967	2
Biological Process	GO:0061136	regulation of proteasomal protein catabolic process	9	1	0.0164098	3
Biological Process	GO:0034384	high-density lipoprotein particle clearance	3	1	0.0164484	1
Biological Process	GO:1902669	positive regulation of axon guidance	11	1	0.0164484	1
Biological Process	GO:0033499	galactose catabolic process via UDP-galactose	8	1	0.0164484	1
Biological Process	GO:0050847	progesterone receptor signaling pathway	8	1	0.0164484	1
Biological Process	GO:0072383	plus-end-directed vesicle transport along microtubule	9	1	0.0164484	1
Biological Process	GO:0072386	plus-end-directed organelle transport along microtubule	8	1	0.0164484	1
Biological Process	GO:0070841	inclusion body assembly	4	1	0.0164484	1
Biological Process	GO:0070842	aggresome assembly	5	1	0.0164484	1
Biological Process	GO:0019800	peptide cross-linking via chondroitin 4-sulfate glycosaminoglycan	9	1	0.0164484	1
Biological Process	GO:2000152	regulation of ubiquitin-specific protease activity	8	1	0.0164484	1
Biological Process	GO:0051305	chromosome movement towards spindle pole	6	1	0.0164484	1
Biological Process	GO:0034374	low-density lipoprotein particle remodeling	7	1	0.0164484	1
Biological Process	GO:1902548	negative regulation of cellular response to vascular endothelial growth factor stimulus	6	1	0.0164484	1
Biological Process	GO:0051493	regulation of cytoskeleton organization	6	1	0.016687	5
Biological Process	GO:0045664	regulation of neuron differentiation	7	1	0.0168319	5
Biological Process	GO:0002274	myeloid leukocyte activation	4	1	0.0169533	3
Biological Process	GO:1902905	positive regulation of supramolecular fiber organization	6	1	0.0172288	3
Biological Process	GO:0016197	endosomal transport	5	1	0.0175069	3
Biological Process	GO:0007015	actin filament organization	4	1	0.0175069	3
Biological Process	GO:0048519	negative regulation of biological process	3	1	0.0177597	23
Biological Process	GO:0010646	regulation of cell communication	4	1	0.0182926	16
Biological Process	GO:0007052	mitotic spindle organization	7	1	0.0185575	2
Biological Process	GO:0010822	positive regulation of mitochondrion organization	7	1	0.0185575	2
Biological Process	GO:0014068	positive regulation of phosphatidylinositol 3-kinase signaling	8	1	0.0185575	2
Biological Process	GO:0099175	regulation of postsynapse organization	6	1	0.0185575	2
Biological Process	GO:0023051	regulation of signaling	3	1	0.0189842	16
Biological Process	GO:0048583	regulation of response to stimulus	3	1	0.0190737	18
Biological Process	GO:1902850	microtubule cytoskeleton organization involved in mitosis	6	1	0.0196806	2
Biological Process	GO:1900740	positive regulation of protein insertion into mitochondrial membrane involved in apoptotic signaling pathway	10	1	0.0197059	1
Biological Process	GO:0017196	N-terminal peptidyl-methionine acetylation	10	1	0.0197059	1
Biological Process	GO:1903715	regulation of aerobic respiration	7	1	0.0197059	1
Biological Process	GO:0010873	positive regulation of cholesterol esterification	8	1	0.0197059	1
Biological Process	GO:0048312	intracellular distribution of mitochondria	6	1	0.0197059	1
Biological Process	GO:0032375	negative regulation of cholesterol transport	8	1	0.0197059	1
Biological Process	GO:0032372	negative regulation of sterol transport	7	1	0.0197059	1
Biological Process	GO:1900739	regulation of protein insertion into mitochondrial membrane involved in apoptotic signaling pathway	9	1	0.0197059	1
Biological Process	GO:0000960	regulation of mitochondrial RNA catabolic process	7	1	0.0197059	1
Biological Process	GO:0036490	regulation of translation in response to endoplasmic reticulum stress	9	1	0.0197059	1
Biological Process	GO:0032056	positive regulation of translation in response to stress	9	1	0.0197059	1
Biological Process	GO:0051639	actin filament network formation	5	1	0.0197059	1
Biological Process	GO:0035815	positive regulation of renal sodium excretion	8	1	0.0197059	1
Biological Process	GO:0007028	cytoplasm organization	3	1	0.0197059	1
Biological Process	GO:0048200	Golgi transport vesicle coating	6	1	0.0197059	1
Biological Process	GO:0048205	COPI coating of Golgi vesicle	7	1	0.0197059	1
Biological Process	GO:0032970	regulation of actin filament-based process	4	1	0.0202441	4
Biological Process	GO:0034622	cellular protein-containing complex assembly	5	1	0.020602	7
Biological Process	GO:0042278	purine nucleoside metabolic process	7	1	0.0208316	2
Biological Process	GO:0051225	spindle assembly	7	1	0.0208316	2
Biological Process	GO:0010604	positive regulation of macromolecule metabolic process	5	1	0.0211011	16
Biological Process	GO:0009056	catabolic process	2	1	0.0212273	11
Biological Process	GO:0032272	negative regulation of protein polymerization	7	1	0.0214174	2
Biological Process	GO:0000910	cytokinesis	3	1	0.0214174	2
Biological Process	GO:0061640	cytoskeleton-dependent cytokinesis	4	1	0.0214174	2
Biological Process	GO:0010975	regulation of neuron projection development	8	1	0.0217493	4
Biological Process	GO:0051764	actin crosslink formation	5	1	0.0229527	1
Biological Process	GO:0030042	actin filament depolymerization	7	1	0.0229527	1
Biological Process	GO:0043691	reverse cholesterol transport	8	1	0.0229527	1
Biological Process	GO:0002740	negative regulation of cytokine secretion involved in immune response	10	1	0.0229527	1
Biological Process	GO:0035902	response to immobilization stress	3	1	0.0229527	1
Biological Process	GO:0010872	regulation of cholesterol esterification	7	1	0.0229527	1
Biological Process	GO:0051901	positive regulation of mitochondrial depolarization	8	1	0.0229527	1
Biological Process	GO:0032510	endosome to lysosome transport via multivesicular body sorting pathway	7	1	0.0229527	1
Biological Process	GO:0032230	positive regulation of synaptic transmission, GABAergic	8	1	0.0229527	1
Biological Process	GO:0006108	malate metabolic process	7	1	0.0229527	1
Biological Process	GO:0019388	galactose catabolic process	7	1	0.0229527	1
Biological Process	GO:0032525	somite rostral/caudal axis specification	5	1	0.0229527	1
Biological Process	GO:0090148	membrane fission	4	1	0.0229527	1
Biological Process	GO:0032933	SREBP signaling pathway	12	1	0.0229527	1
Biological Process	GO:0070417	cellular response to cold	5	1	0.0229527	1
Biological Process	GO:1904181	positive regulation of membrane depolarization	7	1	0.0229527	1
Biological Process	GO:0051495	positive regulation of cytoskeleton organization	7	1	0.0232676	3
Biological Process	GO:0031328	positive regulation of cellular biosynthetic process	6	1	0.0234428	11
Biological Process	GO:0006464	cellular protein modification process	6	1	0.0238313	15
Biological Process	GO:0036211	protein modification process	5	1	0.0238313	15
Biological Process	GO:0042147	retrograde transport, endosome to Golgi	6	1	0.0244477	2
Biological Process	GO:0031032	actomyosin structure organization	6	1	0.0244477	2
Biological Process	GO:0009893	positive regulation of metabolic process	4	1	0.0244702	17
Biological Process	GO:0071705	nitrogen compound transport	4	1	0.0246637	10
Biological Process	GO:0009891	positive regulation of biosynthetic process	5	1	0.0253126	11
Biological Process	GO:0042176	regulation of protein catabolic process	6	1	0.0254426	4
Biological Process	GO:0038093	Fc receptor signaling pathway	7	1	0.0257061	2
Biological Process	GO:1901879	regulation of protein depolymerization	6	1	0.0257061	2
Biological Process	GO:0051049	regulation of transport	4	1	0.0261879	10
Biological Process	GO:0045654	positive regulation of megakaryocyte differentiation	8	1	0.0261889	1
Biological Process	GO:1904729	regulation of intestinal lipid absorption	7	1	0.0261889	1
Biological Process	GO:1903003	positive regulation of protein deubiquitination	10	1	0.0261889	1
Biological Process	GO:0008356	asymmetric cell division	3	1	0.0261889	1
Biological Process	GO:0001893	maternal placenta development	4	1	0.0261889	1
Biological Process	GO:0033206	meiotic cytokinesis	5	1	0.0261889	1
Biological Process	GO:0071501	cellular response to sterol depletion	4	1	0.0261889	1
Biological Process	GO:0030300	regulation of intestinal cholesterol absorption	8	1	0.0261889	1
Biological Process	GO:0035813	regulation of renal sodium excretion	7	1	0.0261889	1
Biological Process	GO:0098935	dendritic transport	8	1	0.0261889	1
Biological Process	GO:0043558	regulation of translational initiation in response to stress	9	1	0.0261889	1
Biological Process	GO:0032436	positive regulation of proteasomal ubiquitin-dependent protein catabolic process	11	1	0.0263451	2
Biological Process	GO:0051603	proteolysis involved in cellular protein catabolic process	6	1	0.026526	5
Biological Process	GO:0071702	organic substance transport	4	1	0.0268842	11
Biological Process	GO:1901700	response to oxygen-containing compound	3	1	0.0273575	7
Biological Process	GO:0060341	regulation of cellular localization	4	1	0.0278567	6
Biological Process	GO:0000209	protein polyubiquitination	10	1	0.0280948	3
Biological Process	GO:0009896	positive regulation of catabolic process	5	1	0.0281887	4
Biological Process	GO:0043620	regulation of DNA-templated transcription in response to stress	10	1	0.0283003	2
Biological Process	GO:0010769	regulation of cell morphogenesis involved in differentiation	6	1	0.0284585	3
Biological Process	GO:0007050	cell cycle arrest	6	1	0.0289647	2
Biological Process	GO:0014066	regulation of phosphatidylinositol 3-kinase signaling	7	1	0.0289647	2
Biological Process	GO:0060255	regulation of macromolecule metabolic process	4	1	0.0292866	26
Biological Process	GO:0033700	phospholipid efflux	8	1	0.0294145	1
Biological Process	GO:0060736	prostate gland growth	4	1	0.0294145	1
Biological Process	GO:0018298	protein-chromophore linkage	7	1	0.0294145	1
Biological Process	GO:0003081	regulation of systemic arterial blood pressure by renin-angiotensin	7	1	0.0294145	1
Biological Process	GO:0034375	high-density lipoprotein particle remodeling	7	1	0.0294145	1
Biological Process	GO:0006991	response to sterol depletion	3	1	0.0294145	1
Biological Process	GO:0022402	cell cycle process	2	1	0.0296029	7
Biological Process	GO:0030838	positive regulation of actin filament polymerization	11	1	0.0296353	2
Biological Process	GO:0051640	organelle localization	3	1	0.0302932	4
Biological Process	GO:0007017	microtubule-based process	2	1	0.0308438	5
Biological Process	GO:0008037	cell recognition	2	1	0.030995	2
Biological Process	GO:2000060	positive regulation of ubiquitin-dependent protein catabolic process	10	1	0.030995	2
Biological Process	GO:0030100	regulation of endocytosis	6	1	0.0310746	3
Biological Process	GO:0050794	regulation of cellular process	3	1	0.0311677	44
Biological Process	GO:0006457	protein folding	2	1	0.0318445	3
Biological Process	GO:0048523	negative regulation of cellular process	4	1	0.0319652	20
Biological Process	GO:0050789	regulation of biological process	2	1	0.0320158	46
Biological Process	GO:0070201	regulation of establishment of protein localization	5	1	0.0321542	5
Biological Process	GO:0072521	purine-containing compound metabolic process	4	1	0.0322092	4
Biological Process	GO:0043200	response to amino acid	5	1	0.032379	2
Biological Process	GO:0034380	high-density lipoprotein particle assembly	7	1	0.0326296	1
Biological Process	GO:0043562	cellular response to nitrogen levels	6	1	0.0326296	1
Biological Process	GO:0071712	ER-associated misfolded protein catabolic process	9	1	0.0326296	1
Biological Process	GO:0006907	pinocytosis	6	1	0.0326296	1
Biological Process	GO:0048311	mitochondrion distribution	5	1	0.0326296	1
Biological Process	GO:0038166	angiotensin-activated signaling pathway	6	1	0.0326296	1
Biological Process	GO:0007175	negative regulation of epidermal growth factor-activated receptor activity	12	1	0.0326296	1
Biological Process	GO:0030220	platelet formation	5	1	0.0326296	1
Biological Process	GO:0060571	morphogenesis of an epithelial fold	5	1	0.0326296	1
Biological Process	GO:0051014	actin filament severing	3	1	0.0326296	1
Biological Process	GO:1903054	negative regulation of extracellular matrix organization	6	1	0.0326296	1
Biological Process	GO:0006995	cellular response to nitrogen starvation	7	1	0.0326296	1
Biological Process	GO:0048193	Golgi vesicle transport	5	1	0.0330182	3
Biological Process	GO:0031330	negative regulation of cellular catabolic process	6	1	0.0330182	3
Biological Process	GO:0055086	nucleobase-containing small molecule metabolic process	5	1	0.0334993	5
Biological Process	GO:0009166	nucleotide catabolic process	8	1	0.0337871	2
Biological Process	GO:1901564	organonitrogen compound metabolic process	3	1	0.0338163	24
Biological Process	GO:0016052	carbohydrate catabolic process	4	1	0.0345	2
Biological Process	GO:0043462	regulation of ATPase activity	5	1	0.0345	2
Biological Process	GO:0031334	positive regulation of protein complex assembly	6	1	0.0354327	3
Biological Process	GO:0044267	cellular protein metabolic process	5	1	0.0356152	16
Biological Process	GO:0006012	galactose metabolic process	6	1	0.0358341	1
Biological Process	GO:1905168	positive regulation of double-strand break repair via homologous recombination	10	1	0.0358341	1
Biological Process	GO:0045416	positive regulation of interleukin-8 biosynthetic process	8	1	0.0358341	1
Biological Process	GO:0033962	cytoplasmic mRNA processing body assembly	7	1	0.0358341	1
Biological Process	GO:1903543	positive regulation of exosomal secretion	9	1	0.0358341	1
Biological Process	GO:0046085	adenosine metabolic process	9	1	0.0358341	1
Biological Process	GO:0007045	cell-substrate adherens junction assembly	6	1	0.0358341	1
Biological Process	GO:0140239	postsynaptic endocytosis	6	1	0.0358341	1
Biological Process	GO:0010918	positive regulation of mitochondrial membrane potential	5	1	0.0358341	1
Biological Process	GO:0048041	focal adhesion assembly	7	1	0.0358341	1
Biological Process	GO:0043162	ubiquitin-dependent protein catabolic process via the multivesicular body sorting pathway	9	1	0.0358341	1
Biological Process	GO:0098884	postsynaptic neurotransmitter receptor internalization	9	1	0.0358341	1
Biological Process	GO:0060192	negative regulation of lipase activity	6	1	0.0358341	1
Biological Process	GO:1904478	regulation of intestinal absorption	6	1	0.0358341	1
Biological Process	GO:0034329	cell junction assembly	4	1	0.0359433	2
Biological Process	GO:0032269	negative regulation of cellular protein metabolic process	7	1	0.0361963	7
Biological Process	GO:0002366	leukocyte activation involved in immune response	4	1	0.0366734	3
Biological Process	GO:1901800	positive regulation of proteasomal protein catabolic process	10	1	0.0366736	2
Biological Process	GO:0099003	vesicle-mediated transport in synapse	5	1	0.0366736	2
Biological Process	GO:0044281	small molecule metabolic process	2	1	0.0370949	10
Biological Process	GO:0051246	regulation of protein metabolic process	5	1	0.0371585	14
Biological Process	GO:1901135	carbohydrate derivative metabolic process	3	1	0.0374129	6
Biological Process	GO:0002263	cell activation involved in immune response	3	1	0.0375129	3
Biological Process	GO:0002757	immune response-activating signal transduction	7	1	0.0375129	3
Biological Process	GO:0065009	regulation of molecular function	2	1	0.0381068	14
Biological Process	GO:1901292	nucleoside phosphate catabolic process	7	1	0.0388988	2
Biological Process	GO:0032006	regulation of TOR signaling	7	1	0.0388988	2
Biological Process	GO:1903749	positive regulation of establishment of protein localization to mitochondrion	7	1	0.0390282	1
Biological Process	GO:1900746	regulation of vascular endothelial growth factor signaling pathway	6	1	0.0390282	1
Biological Process	GO:1903862	positive regulation of oxidative phosphorylation	11	1	0.0390282	1
Biological Process	GO:0019320	hexose catabolic process	6	1	0.0390282	1
Biological Process	GO:0035904	aorta development	5	1	0.0390282	1
Biological Process	GO:0034975	protein folding in endoplasmic reticulum	3	1	0.0390282	1
Biological Process	GO:0090085	regulation of protein deubiquitination	9	1	0.0390282	1
Biological Process	GO:0009109	coenzyme catabolic process	5	1	0.0390282	1
Biological Process	GO:0090036	regulation of protein kinase C signaling	7	1	0.0390282	1
Biological Process	GO:0032096	negative regulation of response to food	8	1	0.0390282	1
Biological Process	GO:0032099	negative regulation of appetite	9	1	0.0390282	1
Biological Process	GO:0044062	regulation of excretion	6	1	0.0390282	1
Biological Process	GO:0010557	positive regulation of macromolecule biosynthetic process	6	1	0.0392795	10
Biological Process	GO:0048568	embryonic organ development	4	1	0.0411743	2
Biological Process	GO:0044087	regulation of cellular component biogenesis	3	1	0.0414532	6
Biological Process	GO:0065007	biological regulation	1	1	0.0419257	48
Biological Process	GO:0043244	regulation of protein complex disassembly	5	1	0.0419437	2
Biological Process	GO:0048524	positive regulation of viral process	6	1	0.0419437	2
Biological Process	GO:0051028	mRNA transport	8	1	0.0419437	2
Biological Process	GO:0010566	regulation of ketone biosynthetic process	6	1	0.0422118	1
Biological Process	GO:1901030	positive regulation of mitochondrial outer membrane permeabilization involved in apoptotic signaling pathway	9	1	0.0422118	1
Biological Process	GO:0034063	stress granule assembly	7	1	0.0422118	1
Biological Process	GO:0045414	regulation of interleukin-8 biosynthetic process	7	1	0.0422118	1
Biological Process	GO:1903541	regulation of exosomal secretion	8	1	0.0422118	1
Biological Process	GO:0034214	protein hexamerization	6	1	0.0422118	1
Biological Process	GO:0010739	positive regulation of protein kinase A signaling	8	1	0.0422118	1
Biological Process	GO:1903513	endoplasmic reticulum to cytosol transport	5	1	0.0422118	1
Biological Process	GO:0051127	positive regulation of actin nucleation	12	1	0.0422118	1
Biological Process	GO:0090141	positive regulation of mitochondrial fission	8	1	0.0422118	1
Biological Process	GO:0042255	ribosome assembly	7	1	0.0422118	1
Biological Process	GO:0030970	retrograde protein transport, ER to cytosol	10	1	0.0422118	1
Biological Process	GO:1902547	regulation of cellular response to vascular endothelial growth factor stimulus	5	1	0.0422118	1
Biological Process	GO:0050767	regulation of neurogenesis	6	1	0.0425697	5
Biological Process	GO:0010033	response to organic substance	3	1	0.0433564	10
Biological Process	GO:0010770	positive regulation of cell morphogenesis involved in differentiation	7	1	0.0434988	2
Biological Process	GO:1903052	positive regulation of proteolysis involved in cellular protein catabolic process	9	1	0.0434988	2
Biological Process	GO:0051248	negative regulation of protein metabolic process	6	1	0.0443058	7
Biological Process	GO:0031647	regulation of protein stability	3	1	0.044581	3
Biological Process	GO:0030836	positive regulation of actin filament depolymerization	11	1	0.045385	1
Biological Process	GO:0019321	pentose metabolic process	5	1	0.045385	1
Biological Process	GO:0051900	regulation of mitochondrial depolarization	7	1	0.045385	1
Biological Process	GO:0032105	negative regulation of response to extracellular stimulus	6	1	0.045385	1
Biological Process	GO:0032108	negative regulation of response to nutrient levels	7	1	0.045385	1
Biological Process	GO:0044794	positive regulation by host of viral process	7	1	0.045385	1
Biological Process	GO:0045838	positive regulation of membrane potential	4	1	0.045385	1
Biological Process	GO:0042989	sequestering of actin monomers	12	1	0.045385	1
Biological Process	GO:0046339	diacylglycerol metabolic process	7	1	0.045385	1
Biological Process	GO:0090110	cargo loading into COPII-coated vesicle	7	1	0.045385	1
Biological Process	GO:0030163	protein catabolic process	5	1	0.0455216	4
Biological Process	GO:0090263	positive regulation of canonical Wnt signaling pathway	8	1	0.0458714	2
Biological Process	GO:0043412	macromolecule modification	4	1	0.0460746	15
Biological Process	GO:0002764	immune response-regulating signaling pathway	5	1	0.0464448	3
Biological Process	GO:0050709	negative regulation of protein secretion	8	1	0.0466727	2
Biological Process	GO:0006796	phosphate-containing compound metabolic process	4	1	0.0480129	11
Biological Process	GO:0044248	cellular catabolic process	3	1	0.0480678	9
Biological Process	GO:0031325	positive regulation of cellular metabolic process	5	1	0.0484558	15
Biological Process	GO:0033344	cholesterol efflux	8	1	0.0485479	1
Biological Process	GO:0016331	morphogenesis of embryonic epithelium	5	1	0.0485479	1
Biological Process	GO:0031115	negative regulation of microtubule polymerization	10	1	0.0485479	1
Biological Process	GO:0051653	spindle localization	4	1	0.0485479	1
Biological Process	GO:1990403	embryonic brain development	5	1	0.0485479	1
Biological Process	GO:1902188	positive regulation of viral release from host cell	8	1	0.0485479	1
Biological Process	GO:0006474	N-terminal protein amino acid acetylation	9	1	0.0485479	1
Biological Process	GO:0002739	regulation of cytokine secretion involved in immune response	9	1	0.0485479	1
Biological Process	GO:0034368	protein-lipid complex remodeling	5	1	0.0485479	1
Biological Process	GO:0034369	plasma lipoprotein particle remodeling	6	1	0.0485479	1
Biological Process	GO:0090140	regulation of mitochondrial fission	7	1	0.0485479	1
Biological Process	GO:0006656	phosphatidylcholine biosynthetic process	8	1	0.0485479	1
Biological Process	GO:0030521	androgen receptor signaling pathway	8	1	0.0485479	1
Biological Process	GO:0061003	positive regulation of dendritic spine morphogenesis	12	1	0.0485479	1
Biological Process	GO:1904816	positive regulation of protein localization to chromosome, telomeric region	7	1	0.0485479	1
Biological Process	GO:0006085	acetyl-CoA biosynthetic process	12	1	0.0485479	1
Biological Process	GO:1904851	positive regulation of establishment of protein localization to telomere	8	1	0.0485479	1
Biological Process	GO:0046474	glycerophospholipid biosynthetic process	7	1	0.0491073	2
Biological Process	GO:0010608	posttranscriptional regulation of gene expression	6	1	0.049355	4
Biological Process	GO:0006793	phosphorus metabolic process	3	1	0.0496636	11
Biological Process	GO:0032273	positive regulation of protein polymerization	7	1	0.049929	2
Molecular Function	GO:0044877	protein-containing complex binding	2	0.0730844	1.42273e-05	13
Molecular Function	GO:0005515	protein binding	2	0.162228	0.000103715	40
Molecular Function	GO:0042802	identical protein binding	3	0.368002	0.00046823	14
Molecular Function	GO:0042288	MHC class I protein binding	5	0.609629	0.00142561	2
Molecular Function	GO:0061134	peptidase regulator activity	3	0.609629	0.00170033	5
Molecular Function	GO:0031625	ubiquitin protein ligase binding	5	0.609629	0.00200593	5
Molecular Function	GO:0004857	enzyme inhibitor activity	3	0.609629	0.00220404	6
Molecular Function	GO:0044389	ubiquitin-like protein ligase binding	4	0.609629	0.00277594	5
Molecular Function	GO:0051015	actin filament binding	5	0.609629	0.00303153	4
Molecular Function	GO:0004747	ribokinase activity	6	0.609629	0.00331126	1
Molecular Function	GO:0017129	triglyceride binding	3	0.609629	0.00331126	1
Molecular Function	GO:0004034	aldose 1-epimerase activity	5	0.609629	0.00331126	1
Molecular Function	GO:0042805	actinin binding	4	0.609629	0.00334168	2
Molecular Function	GO:0042287	MHC protein binding	4	0.690643	0.0041478	2
Molecular Function	GO:0030234	enzyme regulator activity	2	0.694449	0.00422723	9
Molecular Function	GO:0005488	binding	1	0.696735	0.00435874	56
Molecular Function	GO:0004866	endopeptidase inhibitor activity	5	0.763738	0.00506549	4
Molecular Function	GO:0061135	endopeptidase regulator activity	4	0.763738	0.00578155	4
Molecular Function	GO:0036094	small molecule binding	2	0.763738	0.00643259	17
Molecular Function	GO:0019862	IgA binding	4	0.763738	0.00661169	1
Molecular Function	GO:0008092	cytoskeletal protein binding	3	0.813176	0.00744764	8
Molecular Function	GO:0030414	peptidase inhibitor activity	4	0.816712	0.0075209	4
Molecular Function	GO:0003724	RNA helicase activity	8	0.863924	0.00977423	2
Molecular Function	GO:0004473	malate dehydrogenase (decarboxylating) (NADP+) activity	6	0.863924	0.00990133	1
Molecular Function	GO:0004471	malate dehydrogenase (decarboxylating) (NAD+) activity	6	0.863924	0.00990133	1
Molecular Function	GO:0004470	malic enzyme activity	5	0.863924	0.00990133	1
Molecular Function	GO:0061463	O-acetyl-ADP-ribose deacetylase activity	4	0.863924	0.00990133	1
Molecular Function	GO:0098633	collagen fibril binding	3	0.863924	0.00990133	1
Molecular Function	GO:0034190	apolipoprotein receptor binding	4	0.863924	0.00990133	1
Molecular Function	GO:0005087	Ran guanyl-nucleotide exchange factor activity	8	0.863924	0.00990133	1
Molecular Function	GO:0035800	deubiquitinase activator activity	5	0.863924	0.00990133	1
Molecular Function	GO:0071209	U7 snRNA binding	6	0.863924	0.00990133	1
Molecular Function	GO:0070653	high-density lipoprotein particle receptor binding	5	0.863924	0.00990133	1
Molecular Function	GO:0003987	acetate-CoA ligase activity	5	0.863924	0.00990133	1
Molecular Function	GO:0017111	nucleoside-triphosphatase activity	6	0.986344	0.0130119	8
Molecular Function	GO:1904288	BAT3 complex binding	3	0.986344	0.0131802	1
Molecular Function	GO:0004062	aryl sulfotransferase activity	5	0.986344	0.0131802	1
Molecular Function	GO:0005102	signaling receptor binding	3	1	0.0142151	10
Molecular Function	GO:0098772	molecular function regulator	1	1	0.0149579	12
Molecular Function	GO:0051377	mannose-ethanolamine phosphotransferase activity	5	1	0.0164484	1
Molecular Function	GO:0008035	high-density lipoprotein particle binding	5	1	0.0164484	1
Molecular Function	GO:0060228	phosphatidylcholine-sterol O-acyltransferase activator activity	4	1	0.0164484	1
Molecular Function	GO:0046983	protein dimerization activity	3	1	0.0164926	9
Molecular Function	GO:0003824	catalytic activity	1	1	0.0173811	33
Molecular Function	GO:0016462	pyrophosphatase activity	5	1	0.0174289	8
Molecular Function	GO:0016818	hydrolase activity, acting on acid anhydrides, in phosphorus-containing anhydrides	4	1	0.0180973	8
Molecular Function	GO:0016817	hydrolase activity, acting on acid anhydrides	3	1	0.0181943	8
Molecular Function	GO:0019899	enzyme binding	3	1	0.0192298	12
Molecular Function	GO:1901265	nucleoside phosphate binding	3	1	0.0192967	14
Molecular Function	GO:0000166	nucleotide binding	4	1	0.0192967	14
Molecular Function	GO:0071208	histone pre-mRNA DCP binding	5	1	0.0197059	1
Molecular Function	GO:0030021	extracellular matrix structural constituent conferring compression resistance	3	1	0.0197059	1
Molecular Function	GO:0004711	ribosomal protein S6 kinase activity	7	1	0.0197059	1
Molecular Function	GO:0016874	ligase activity	2	1	0.0200345	4
Molecular Function	GO:0004869	cysteine-type endopeptidase inhibitor activity	6	1	0.0208316	2
Molecular Function	GO:0005200	structural constituent of cytoskeleton	2	1	0.02201	2
Molecular Function	GO:0046790	virion binding	2	1	0.0229527	1
Molecular Function	GO:0016787	hydrolase activity	2	1	0.0234762	17
Molecular Function	GO:0036435	K48-linked polyubiquitin modification-dependent protein binding	5	1	0.0261889	1
Molecular Function	GO:0016615	malate dehydrogenase activity	4	1	0.0261889	1
Molecular Function	GO:0031748	D1 dopamine receptor binding	6	1	0.0261889	1
Molecular Function	GO:0099186	structural constituent of postsynapse	3	1	0.0261889	1
Molecular Function	GO:0017166	vinculin binding	4	1	0.0261889	1
Molecular Function	GO:0042803	protein homodimerization activity	4	1	0.0283682	6
Molecular Function	GO:0043199	sulfate binding	4	1	0.0294145	1
Molecular Function	GO:0004064	arylesterase activity	5	1	0.0294145	1
Molecular Function	GO:0034452	dynactin binding	4	1	0.0294145	1
Molecular Function	GO:0016887	ATPase activity	7	1	0.0344846	4
Molecular Function	GO:0120015	intermembrane sterol transfer activity	4	1	0.0358341	1
Molecular Function	GO:0098918	structural constituent of synapse	2	1	0.0358341	1
Molecular Function	GO:0120020	intermembrane cholesterol transfer activity	5	1	0.0358341	1
Molecular Function	GO:0004596	peptide alpha-N-acetyltransferase activity	8	1	0.0358341	1
Molecular Function	GO:0017127	cholesterol transporter activity	4	1	0.0358341	1
Molecular Function	GO:0043495	protein membrane anchor	3	1	0.0358341	1
Molecular Function	GO:0032559	adenyl ribonucleotide binding	7	1	0.0361629	10
Molecular Function	GO:1902936	phosphatidylinositol bisphosphate binding	7	1	0.0366736	2
Molecular Function	GO:0030554	adenyl nucleotide binding	6	1	0.0373063	10
Molecular Function	GO:0005198	structural molecule activity	1	1	0.0376189	6
Molecular Function	GO:0003779	actin binding	4	1	0.0377633	4
Molecular Function	GO:0050811	GABA receptor binding	4	1	0.0390282	1
Molecular Function	GO:0050780	dopamine receptor binding	5	1	0.0390282	1
Molecular Function	GO:0044325	ion channel binding	3	1	0.0419437	2
Molecular Function	GO:0016208	AMP binding	8	1	0.0422118	1
Molecular Function	GO:1990381	ubiquitin-specific protease binding	5	1	0.045385	1
Molecular Function	GO:0010314	phosphatidylinositol-5-phosphate binding	7	1	0.045385	1
Molecular Function	GO:0098632	cell-cell adhesion mediator activity	3	1	0.045385	1
Molecular Function	GO:0016857	racemase and epimerase activity, acting on carbohydrates and derivatives	4	1	0.045385	1
Molecular Function	GO:0031720	haptoglobin binding	3	1	0.045385	1
Molecular Function	GO:0019903	protein phosphatase binding	5	1	0.0466727	2
Molecular Function	GO:0008144	drug binding	2	1	0.0468281	11
Molecular Function	GO:0043167	ion binding	2	1	0.0477023	27
Molecular Function	GO:0008253	5'-nucleotidase activity	7	1	0.0485479	1
Molecular Function	GO:0055102	lipase inhibitor activity	4	1	0.0485479	1
Cellular Component	GO:0044424	intracellular part	2	0.0504714	4.09982e-06	58
Cellular Component	GO:0044444	cytoplasmic part	3	0.0504714	5.05194e-06	43
Cellular Component	GO:0032991	protein-containing complex	1	0.0730844	1.46308e-05	35
Cellular Component	GO:0031974	membrane-enclosed lumen	1	0.162228	0.000121786	8
Cellular Component	GO:0043233	organelle lumen	2	0.162228	0.000121786	8
Cellular Component	GO:0070013	intracellular organelle lumen	3	0.162228	0.000121786	8
Cellular Component	GO:0044433	cytoplasmic vesicle part	4	0.248312	0.000198839	10
Cellular Component	GO:0005829	cytosol	4	0.299887	0.000285164	22
Cellular Component	GO:0005903	brush border	3	0.315759	0.000316059	3
Cellular Component	GO:0098862	cluster of actin-based cell projections	2	0.368002	0.000391977	3
Cellular Component	GO:0035578	azurophil granule lumen	7	0.368002	0.000478858	2
Cellular Component	GO:0044446	intracellular organelle part	3	0.385058	0.000597408	40
Cellular Component	GO:0043232	intracellular non-membrane-bounded organelle	4	0.44606	0.000742806	16
Cellular Component	GO:0043228	non-membrane-bounded organelle	2	0.44606	0.000759023	16
Cellular Component	GO:0043229	intracellular organelle	3	0.488827	0.00085626	22
Cellular Component	GO:0044422	organelle part	1	0.574754	0.00112184	40
Cellular Component	GO:0043226	organelle	1	0.585767	0.00119965	23
Cellular Component	GO:0044464	cell part	1	0.585767	0.00120928	61
Cellular Component	GO:0090734	site of DNA damage	5	0.609629	0.00222363	3
Cellular Component	GO:0044437	vacuolar part	4	0.609629	0.00246102	5
Cellular Component	GO:0005775	vacuolar lumen	5	0.609629	0.00261814	2
Cellular Component	GO:0090636	outer dense plaque of desmosome	2	0.609629	0.00331126	1
Cellular Component	GO:0090637	inner dense plaque of desmosome	2	0.609629	0.00331126	1
Cellular Component	GO:0030486	smooth muscle dense body	5	0.609629	0.00331126	1
Cellular Component	GO:0098805	whole membrane	2	0.650836	0.00384726	8
Cellular Component	GO:0005912	adherens junction	3	0.757253	0.00481313	4
Cellular Component	GO:1904813	ficolin-1-rich granule lumen	5	0.763738	0.00503484	2
Cellular Component	GO:0070161	anchoring junction	2	0.763738	0.00606661	4
Cellular Component	GO:0005925	focal adhesion	5	0.763738	0.00630027	3
Cellular Component	GO:0070685	macropinocytic cup	4	0.763738	0.00661169	1
Cellular Component	GO:1990730	VCP-NSFL1C complex	4	0.763738	0.00661169	1
Cellular Component	GO:0031416	NatB complex	7	0.763738	0.00661169	1
Cellular Component	GO:0005924	cell-substrate adherens junction	4	0.763738	0.00661261	3
Cellular Component	GO:0036464	cytoplasmic ribonucleoprotein granule	6	0.76531	0.00666453	4
Cellular Component	GO:0098796	membrane protein complex	2	0.80617	0.00714139	10
Cellular Component	GO:0099513	polymeric cytoskeletal fiber	5	0.817872	0.00757251	6
Cellular Component	GO:0030055	cell-substrate junction	2	0.833087	0.0077778	3
Cellular Component	GO:0035770	ribonucleoprotein granule	5	0.863924	0.00856771	4
Cellular Component	GO:0030864	cortical actin cytoskeleton	7	0.863924	0.00935976	2
Cellular Component	GO:1990357	terminal web	8	0.863924	0.00990133	1
Cellular Component	GO:0044448	cell cortex part	4	0.872347	0.0100415	3
Cellular Component	GO:0099512	supramolecular fiber	3	0.918886	0.0107612	6
Cellular Component	GO:0099081	supramolecular polymer	2	0.918886	0.0107612	6
Cellular Component	GO:0099080	supramolecular complex	1	0.926052	0.0109378	6
Cellular Component	GO:0045335	phagocytic vesicle	7	0.95445	0.0115121	2
Cellular Component	GO:0045202	synapse	1	0.963526	0.0116697	5
Cellular Component	GO:0034774	secretory granule lumen	6	0.986344	0.0128978	2
Cellular Component	GO:0030478	actin cap	5	0.986344	0.0131802	1
Cellular Component	GO:0061825	podosome core	5	0.986344	0.0131802	1
Cellular Component	GO:0005737	cytoplasm	3	1	0.0146908	14
Cellular Component	GO:0060205	cytoplasmic vesicle lumen	5	1	0.0148524	2
Cellular Component	GO:0001726	ruffle	4	1	0.0148524	2
Cellular Component	GO:0031983	vesicle lumen	3	1	0.0148524	2
Cellular Component	GO:0005874	microtubule	6	1	0.0150527	4
Cellular Component	GO:0031090	organelle membrane	2	1	0.0154578	12
Cellular Component	GO:0097413	Lewy body	4	1	0.0164484	1
Cellular Component	GO:0030663	COPI-coated vesicle membrane	7	1	0.0164484	1
Cellular Component	GO:0035861	site of double-strand break	6	1	0.0169261	2
Cellular Component	GO:0032587	ruffle membrane	5	1	0.0185575	2
Cellular Component	GO:0030863	cortical cytoskeleton	6	1	0.0191156	2
Cellular Component	GO:0042589	zymogen granule membrane	7	1	0.0197059	1
Cellular Component	GO:0000243	commitment complex	7	1	0.0197059	1
Cellular Component	GO:0030905	retromer, tubulation complex	3	1	0.0197059	1
Cellular Component	GO:0097422	tubular endosome	6	1	0.0197059	1
Cellular Component	GO:0097433	dense body	4	1	0.0197059	1
Cellular Component	GO:0034366	spherical high-density lipoprotein particle	6	1	0.0197059	1
Cellular Component	GO:0005915	zonula adherens	5	1	0.0197059	1
Cellular Component	GO:0097227	sperm annulus	5	1	0.0229527	1
Cellular Component	GO:0072669	tRNA-splicing ligase complex	3	1	0.0229527	1
Cellular Component	GO:0035253	ciliary rootlet	5	1	0.0229527	1
Cellular Component	GO:0005850	eukaryotic translation initiation factor 2 complex	4	1	0.0229527	1
Cellular Component	GO:0043083	synaptic cleft	2	1	0.0229527	1
Cellular Component	GO:0005577	fibrinogen complex	2	1	0.0229527	1
Cellular Component	GO:0044440	endosomal part	5	1	0.0256852	4
Cellular Component	GO:0036513	Derlin-1 retrotranslocation complex	5	1	0.0261889	1
Cellular Component	GO:0031080	nuclear pore outer ring	5	1	0.0261889	1
Cellular Component	GO:0001520	outer dense fiber	6	1	0.0261889	1
Cellular Component	GO:0010494	cytoplasmic stress granule	7	1	0.0263451	2
Cellular Component	GO:0031970	organelle envelope lumen	4	1	0.0276422	2
Cellular Component	GO:0012506	vesicle membrane	3	1	0.0276768	4
Cellular Component	GO:0005788	endoplasmic reticulum lumen	5	1	0.0289647	2
Cellular Component	GO:0008541	proteasome regulatory particle, lid subcomplex	3	1	0.0294145	1
Cellular Component	GO:0034098	VCP-NPL4-UFD1 AAA ATPase complex	5	1	0.0294145	1
Cellular Component	GO:0071986	Ragulator complex	6	1	0.0294145	1
Cellular Component	GO:0005916	fascia adherens	5	1	0.0294145	1
Cellular Component	GO:0031965	nuclear membrane	5	1	0.0310746	3
Cellular Component	GO:0019773	proteasome core complex, alpha-subunit complex	3	1	0.0326296	1
Cellular Component	GO:0031414	N-terminal protein acetyltransferase complex	6	1	0.0326296	1
Cellular Component	GO:0030122	AP-2 adaptor complex	6	1	0.0358341	1
Cellular Component	GO:0030904	retromer complex	3	1	0.0358341	1
Cellular Component	GO:0031313	extrinsic component of endosome membrane	6	1	0.0358341	1
Cellular Component	GO:0000813	ESCRT I complex	7	1	0.0358341	1
Cellular Component	GO:0071437	invadopodium	4	1	0.0358341	1
Cellular Component	GO:0005923	bicellular tight junction	4	1	0.0359433	2
Cellular Component	GO:1904949	ATPase complex	3	1	0.0366736	2
Cellular Component	GO:0030139	endocytic vesicle	6	1	0.0366736	2
Cellular Component	GO:0030018	Z disc	5	1	0.0374097	2
Cellular Component	GO:0005774	vacuolar membrane	5	1	0.0379364	3
Cellular Component	GO:0070160	tight junction	3	1	0.0381514	2
Cellular Component	GO:0000932	P-body	7	1	0.0388988	2
Cellular Component	GO:0061700	GATOR2 complex	2	1	0.0390282	1
Cellular Component	GO:0042627	chylomicron	5	1	0.0390282	1
Cellular Component	GO:0005890	sodium:potassium-exchanging ATPase complex	6	1	0.0390282	1
Cellular Component	GO:0031464	Cul4A-RING E3 ubiquitin ligase complex	7	1	0.0390282	1
Cellular Component	GO:1990904	ribonucleoprotein complex	2	1	0.0413538	7
Cellular Component	GO:0005641	nuclear envelope lumen	5	1	0.0422118	1
Cellular Component	GO:0031410	cytoplasmic vesicle	5	1	0.0429116	7
Cellular Component	GO:0097708	intracellular vesicle	4	1	0.043307	7
Cellular Component	GO:0031258	lamellipodium membrane	5	1	0.045385	1
Cellular Component	GO:0035579	specific granule membrane	7	1	0.045385	1
Cellular Component	GO:0005741	mitochondrial outer membrane	6	1	0.0466727	2
Cellular Component	GO:0030667	secretory granule membrane	6	1	0.0466727	2
Cellular Component	GO:0005885	Arp2/3 protein complex	5	1	0.0485479	1
Cellular Component	GO:0005832	chaperonin-containing T-complex	5	1	0.0485479	1
Cellular Component	GO:0005833	hemoglobin complex	5	1	0.0485479	1
Cellular Component	GO:0044430	cytoskeletal part	4	1	0.0499449	9

## Sheet: -38℃ vs. CON
Supplementary Table S5-3: The GO iterm of -38℃ vs.CON group
	GO.ID	GO.Name	Level	FDR	P.Value	Nr.Test
Biological Process	GO:1901575	organic substance catabolic process	3	0.0362512	5.3281e-06	17
Biological Process	GO:0044248	cellular catabolic process	3	0.071689	1.43514e-05	16
Biological Process	GO:0009056	catabolic process	2	0.100767	2.52157e-05	17
Biological Process	GO:0044270	cellular nitrogen compound catabolic process	4	0.124112	4.74953e-05	8
Biological Process	GO:0046700	heterocycle catabolic process	4	0.124112	5.01718e-05	8
Biological Process	GO:0019439	aromatic compound catabolic process	4	0.124112	5.59037e-05	8
Biological Process	GO:1901361	organic cyclic compound catabolic process	4	0.175315	9.6515e-05	8
Biological Process	GO:0031670	cellular response to nutrient	6	0.198663	0.000129254	3
Biological Process	GO:0048312	intracellular distribution of mitochondria	6	0.225478	0.000169269	2
Biological Process	GO:0009628	response to abiotic stimulus	2	0.232113	0.00019558	10
Biological Process	GO:0051641	cellular localization	2	0.232113	0.000205403	16
Biological Process	GO:1902905	positive regulation of supramolecular fiber organization	6	0.242511	0.000242742	5
Biological Process	GO:0051495	positive regulation of cytoskeleton organization	7	0.358026	0.000412121	5
Biological Process	GO:0019433	triglyceride catabolic process	8	0.372494	0.000503345	2
Biological Process	GO:0048311	mitochondrion distribution	5	0.372494	0.000503345	2
Biological Process	GO:0044089	positive regulation of cellular component biogenesis	4	0.412125	0.000598149	7
Biological Process	GO:0097435	supramolecular fiber organization	3	0.532196	0.000853689	6
Biological Process	GO:0042440	pigment metabolic process	2	0.532196	0.00087091	3
Biological Process	GO:0104004	cellular response to environmental stimulus	3	0.532196	0.000905594	5
Biological Process	GO:0071214	cellular response to abiotic stimulus	4	0.532196	0.000905594	5
Biological Process	GO:0034655	nucleobase-containing compound catabolic process	5	0.544853	0.000967518	6
Biological Process	GO:0009128	purine nucleoside monophosphate catabolic process	9	0.544853	0.00100894	2
Biological Process	GO:0048519	negative regulation of biological process	3	0.578531	0.00117738	27
Biological Process	GO:0071230	cellular response to amino acid stimulus	6	0.578531	0.00129281	3
Biological Process	GO:0051640	organelle localization	3	0.578531	0.00132227	6
Biological Process	GO:0009125	nucleoside monophosphate catabolic process	8	0.578531	0.00132462	2
Biological Process	GO:0051235	maintenance of location	3	0.578531	0.00133189	4
Biological Process	GO:0001503	ossification	2	0.595064	0.00141512	3
Biological Process	GO:0046464	acylglycerol catabolic process	7	0.595064	0.00168146	2
Biological Process	GO:0046461	neutral lipid catabolic process	6	0.595064	0.00168146	2
Biological Process	GO:0043278	response to morphine	7	0.595064	0.00187515	2
Biological Process	GO:0014072	response to isoquinoline alkaloid	6	0.595064	0.00187515	2
Biological Process	GO:0007584	response to nutrient	5	0.595064	0.00189954	3
Biological Process	GO:0071229	cellular response to acid chemical	4	0.595064	0.00202641	4
Biological Process	GO:0008152	metabolic process	1	0.595064	0.00211803	41
Biological Process	GO:0030029	actin filament-based process	2	0.595064	0.00213305	5
Biological Process	GO:1901879	regulation of protein depolymerization	6	0.595064	0.00213504	3
Biological Process	GO:0044281	small molecule metabolic process	2	0.595064	0.00215377	13
Biological Process	GO:0046907	intracellular transport	4	0.595064	0.00223318	11
Biological Process	GO:0010243	response to organonitrogen compound	4	0.595064	0.00245197	7
Biological Process	GO:0009126	purine nucleoside monophosphate metabolic process	8	0.595064	0.00258983	4
Biological Process	GO:0032956	regulation of actin cytoskeleton organization	7	0.595064	0.00282953	5
Biological Process	GO:0008202	steroid metabolic process	4	0.595064	0.00287827	4
Biological Process	GO:0001958	endochondral ossification	4	0.595064	0.00299345	2
Biological Process	GO:0045773	positive regulation of axon extension	11	0.595064	0.00299345	2
Biological Process	GO:0036075	replacement ossification	3	0.595064	0.00299345	2
Biological Process	GO:0051094	positive regulation of developmental process	4	0.595064	0.00304587	10
Biological Process	GO:0043200	response to amino acid	5	0.595064	0.00304799	3
Biological Process	GO:0060325	face morphogenesis	3	0.595064	0.00324661	2
Biological Process	GO:1902903	regulation of supramolecular fiber organization	5	0.595064	0.00337708	5
Biological Process	GO:0097298	regulation of nucleus size	5	0.595064	0.00339509	1
Biological Process	GO:0046032	ADP catabolic process	11	0.595064	0.00339509	1
Biological Process	GO:0002246	wound healing involved in inflammatory response	5	0.595064	0.00339509	1
Biological Process	GO:1901463	regulation of tetrapyrrole biosynthetic process	6	0.595064	0.00339509	1
Biological Process	GO:2000828	regulation of parathyroid hormone secretion	8	0.595064	0.00339509	1
Biological Process	GO:0071306	cellular response to vitamin E	8	0.595064	0.00339509	1
Biological Process	GO:0043181	vacuolar sequestering	5	0.595064	0.00339509	1
Biological Process	GO:1903755	positive regulation of SUMO transferase activity	11	0.595064	0.00339509	1
Biological Process	GO:0000023	maltose metabolic process	6	0.595064	0.00339509	1
Biological Process	GO:0050703	interleukin-1 alpha secretion	11	0.595064	0.00339509	1
Biological Process	GO:1903182	regulation of SUMO transferase activity	10	0.595064	0.00339509	1
Biological Process	GO:0097473	retinal rod cell apoptotic process	6	0.595064	0.00339509	1
Biological Process	GO:1902994	regulation of phospholipid efflux	8	0.595064	0.00339509	1
Biological Process	GO:1902995	positive regulation of phospholipid efflux	9	0.595064	0.00339509	1
Biological Process	GO:0040032	post-embryonic body morphogenesis	4	0.595064	0.00339509	1
Biological Process	GO:1905689	positive regulation of diacylglycerol kinase activity	10	0.595064	0.00339509	1
Biological Process	GO:1905687	regulation of diacylglycerol kinase activity	9	0.595064	0.00339509	1
Biological Process	GO:0071484	cellular response to light intensity	7	0.595064	0.00339509	1
Biological Process	GO:0071486	cellular response to high light intensity	8	0.595064	0.00339509	1
Biological Process	GO:0070453	regulation of heme biosynthetic process	7	0.595064	0.00339509	1
Biological Process	GO:0060354	negative regulation of cell adhesion molecule production	5	0.595064	0.00339509	1
Biological Process	GO:0035025	positive regulation of Rho protein signal transduction	10	0.60201	0.00350944	2
Biological Process	GO:0071417	cellular response to organonitrogen compound	5	0.60201	0.00352511	5
Biological Process	GO:0009894	regulation of catabolic process	4	0.622874	0.00367845	8
Biological Process	GO:0051179	localization	1	0.626149	0.00374131	24
Biological Process	GO:0042493	response to drug	3	0.63088	0.00385203	6
Biological Process	GO:0051651	maintenance of location in cell	4	0.638013	0.00392751	3
Biological Process	GO:0045184	establishment of protein localization	4	0.649428	0.00414424	10
Biological Process	GO:0051493	regulation of cytoskeleton organization	6	0.649428	0.00424945	6
Biological Process	GO:0032970	regulation of actin filament-based process	4	0.649428	0.00427824	5
Biological Process	GO:0009987	cellular process	1	0.649428	0.00428193	61
Biological Process	GO:0007049	cell cycle	2	0.649428	0.00433074	4
Biological Process	GO:0044087	regulation of cellular component biogenesis	3	0.658826	0.00445131	8
Biological Process	GO:0043244	regulation of protein complex disassembly	5	0.664621	0.00454788	3
Biological Process	GO:0046503	glycerolipid catabolic process	6	0.664621	0.00465616	2
Biological Process	GO:0072347	response to anesthetic	4	0.664621	0.00465616	2
Biological Process	GO:0009314	response to radiation	3	0.664621	0.00469505	5
Biological Process	GO:0010770	positive regulation of cell morphogenesis involved in differentiation	7	0.664621	0.00481168	3
Biological Process	GO:0009123	nucleoside monophosphate metabolic process	7	0.664621	0.00490766	4
Biological Process	GO:0071704	organic substance metabolic process	2	0.664621	0.00504235	37
Biological Process	GO:1901564	organonitrogen compound metabolic process	3	0.664621	0.00516187	27
Biological Process	GO:1901698	response to nitrogen compound	3	0.664621	0.00525185	7
Biological Process	GO:0090066	regulation of anatomical structure size	3	0.664621	0.00547568	5
Biological Process	GO:1901362	organic cyclic compound biosynthetic process	4	0.664621	0.00548348	9
Biological Process	GO:0050777	negative regulation of immune response	5	0.664621	0.00551106	3
Biological Process	GO:1901699	cellular response to nitrogen compound	4	0.664621	0.00554463	5
Biological Process	GO:0048523	negative regulation of cellular process	4	0.664621	0.0057322	23
Biological Process	GO:0010638	positive regulation of organelle organization	6	0.664621	0.00579544	6
Biological Process	GO:0032879	regulation of localization	3	0.664621	0.00580122	15
Biological Process	GO:0043062	extracellular structure organization	3	0.664621	0.00591512	4
Biological Process	GO:0001101	response to acid chemical	3	0.664621	0.00591512	4
Biological Process	GO:0042060	wound healing	4	0.664621	0.00595238	2
Biological Process	GO:0051646	mitochondrion localization	4	0.664621	0.00595238	2
Biological Process	GO:0032273	positive regulation of protein polymerization	7	0.664621	0.00595847	3
Biological Process	GO:0031329	regulation of cellular catabolic process	5	0.664621	0.00606275	7
Biological Process	GO:0051656	establishment of organelle localization	4	0.664621	0.0063132	4
Biological Process	GO:0051649	establishment of localization in cell	3	0.664621	0.00639394	11
Biological Process	GO:0044238	primary metabolic process	2	0.664621	0.00652225	35
Biological Process	GO:0110053	regulation of actin filament organization	8	0.664621	0.00672874	4
Biological Process	GO:1901615	organic hydroxy compound metabolic process	3	0.664621	0.00673309	5
Biological Process	GO:0021817	nucleokinesis involved in cell motility in cerebral cortex radial glia guided migration	9	0.664621	0.00677879	1
Biological Process	GO:0042264	peptidyl-aspartic acid hydroxylation	9	0.664621	0.00677879	1
Biological Process	GO:1990034	calcium ion export across plasma membrane	10	0.664621	0.00677879	1
Biological Process	GO:0032361	pyridoxal phosphate catabolic process	7	0.664621	0.00677879	1
Biological Process	GO:0006788	heme oxidation	7	0.664621	0.00677879	1
Biological Process	GO:0034395	regulation of transcription from RNA polymerase II promoter in response to iron	11	0.664621	0.00677879	1
Biological Process	GO:0090258	negative regulation of mitochondrial fission	8	0.664621	0.00677879	1
Biological Process	GO:0031022	nuclear migration along microfilament	7	0.664621	0.00677879	1
Biological Process	GO:0006434	seryl-tRNA aminoacylation	11	0.664621	0.00677879	1
Biological Process	GO:0036494	positive regulation of translation initiation in response to endoplasmic reticulum stress	11	0.664621	0.00677879	1
Biological Process	GO:0002086	diaphragm contraction	8	0.664621	0.00677879	1
Biological Process	GO:0051665	membrane raft localization	4	0.664621	0.00677879	1
Biological Process	GO:0042820	vitamin B6 catabolic process	6	0.664621	0.00677879	1
Biological Process	GO:0060169	negative regulation of adenosine receptor signaling pathway	8	0.664621	0.00677879	1
Biological Process	GO:0034463	90S preribosome assembly	7	0.664621	0.00677879	1
Biological Process	GO:0046491	L-methylmalonyl-CoA metabolic process	11	0.664621	0.00677879	1
Biological Process	GO:1901401	regulation of tetrapyrrole metabolic process	5	0.664621	0.00677879	1
Biological Process	GO:0009644	response to high light intensity	6	0.664621	0.00677879	1
Biological Process	GO:1990009	retinal cell apoptotic process	5	0.664621	0.00677879	1
Biological Process	GO:1903774	positive regulation of viral budding via host ESCRT complex	8	0.664621	0.00677879	1
Biological Process	GO:0035814	negative regulation of renal sodium excretion	8	0.664621	0.00677879	1
Biological Process	GO:0046709	IDP catabolic process	11	0.664621	0.00677879	1
Biological Process	GO:0046707	IDP metabolic process	10	0.664621	0.00677879	1
Biological Process	GO:0044237	cellular metabolic process	2	0.664621	0.00678558	35
Biological Process	GO:0071496	cellular response to external stimulus	3	0.666233	0.00683539	4
Biological Process	GO:0009057	macromolecule catabolic process	4	0.691619	0.00713045	8
Biological Process	GO:0032418	lysosome localization	4	0.764798	0.00816794	2
Biological Process	GO:0051246	regulation of protein metabolic process	5	0.764798	0.00849287	16
Biological Process	GO:0030301	cholesterol transport	7	0.764798	0.00856803	2
Biological Process	GO:0048518	positive regulation of biological process	3	0.764798	0.0089549	27
Biological Process	GO:0030199	collagen fibril organization	5	0.764798	0.00897676	2
Biological Process	GO:0015031	protein transport	7	0.764798	0.00903625	9
Biological Process	GO:0071260	cellular response to mechanical stimulus	5	0.764798	0.00939407	2
Biological Process	GO:0072332	intrinsic apoptotic signaling pathway by p53 class mediator	7	0.764798	0.00939407	2
Biological Process	GO:0071478	cellular response to radiation	5	0.764798	0.00949322	3
Biological Process	GO:0044057	regulation of system process	4	0.764798	0.00952535	5
Biological Process	GO:0032535	regulation of cellular component size	4	0.764798	0.00960575	4
Biological Process	GO:0006641	triglyceride metabolic process	7	0.764798	0.0098199	2
Biological Process	GO:0046148	pigment biosynthetic process	3	0.764798	0.0098199	2
Biological Process	GO:0031346	positive regulation of cell projection organization	6	0.764798	0.00987641	4
Biological Process	GO:0034404	nucleobase-containing small molecule biosynthetic process	6	0.764798	0.00990094	3
Biological Process	GO:0044265	cellular macromolecule catabolic process	5	0.764798	0.0100494	7
Biological Process	GO:0060414	aorta smooth muscle tissue morphogenesis	5	0.764798	0.0101511	1
Biological Process	GO:0061738	late endosomal microautophagy	5	0.764798	0.0101511	1
Biological Process	GO:1904179	positive regulation of adipose tissue development	6	0.764798	0.0101511	1
Biological Process	GO:0009137	purine nucleoside diphosphate catabolic process	9	0.764798	0.0101511	1
Biological Process	GO:1903333	negative regulation of protein folding	5	0.764798	0.0101511	1
Biological Process	GO:0018197	peptidyl-aspartic acid modification	8	0.764798	0.0101511	1
Biological Process	GO:0071461	cellular response to redox state	3	0.764798	0.0101511	1
Biological Process	GO:2000258	negative regulation of protein activation cascade	7	0.764798	0.0101511	1
Biological Process	GO:0045916	negative regulation of complement activation	10	0.764798	0.0101511	1
Biological Process	GO:0034058	endosomal vesicle fusion	7	0.764798	0.0101511	1
Biological Process	GO:0036491	regulation of translation initiation in response to endoplasmic reticulum stress	10	0.764798	0.0101511	1
Biological Process	GO:0010903	negative regulation of very-low-density lipoprotein particle remodeling	6	0.764798	0.0101511	1
Biological Process	GO:0060167	regulation of adenosine receptor signaling pathway	7	0.764798	0.0101511	1
Biological Process	GO:0009181	purine ribonucleoside diphosphate catabolic process	10	0.764798	0.0101511	1
Biological Process	GO:0042365	water-soluble vitamin catabolic process	5	0.764798	0.0101511	1
Biological Process	GO:1903645	negative regulation of chaperone-mediated protein folding	6	0.764798	0.0101511	1
Biological Process	GO:0032489	regulation of Cdc42 protein signal transduction	10	0.764798	0.0101511	1
Biological Process	GO:0033197	response to vitamin E	7	0.764798	0.0101511	1
Biological Process	GO:1903772	regulation of viral budding via host ESCRT complex	7	0.764798	0.0101511	1
Biological Process	GO:0031247	actin rod assembly	7	0.764798	0.0101511	1
Biological Process	GO:0097056	selenocysteinyl-tRNA(Sec) biosynthetic process	9	0.764798	0.0101511	1
Biological Process	GO:1903577	cellular response to L-arginine	7	0.764798	0.0101511	1
Biological Process	GO:0015833	peptide transport	6	0.764798	0.0102092	9
Biological Process	GO:0046579	positive regulation of Ras protein signal transduction	9	0.764798	0.0102542	2
Biological Process	GO:0060491	regulation of cell projection assembly	6	0.777216	0.0105314	3
Biological Process	GO:0120032	regulation of plasma membrane bounded cell projection assembly	7	0.777216	0.0105314	3
Biological Process	GO:0051336	regulation of hydrolase activity	4	0.777216	0.0106247	9
Biological Process	GO:0006940	regulation of smooth muscle contraction	7	0.777216	0.0106969	2
Biological Process	GO:0015918	sterol transport	6	0.777216	0.0106969	2
Biological Process	GO:0051017	actin filament bundle assembly	6	0.777216	0.0106969	2
Biological Process	GO:1901565	organonitrogen compound catabolic process	4	0.787482	0.0109564	7
Biological Process	GO:0010941	regulation of cell death	4	0.788274	0.0110069	10
Biological Process	GO:0051187	cofactor catabolic process	4	0.810772	0.0116072	2
Biological Process	GO:0061572	actin filament bundle organization	5	0.810772	0.0116072	2
Biological Process	GO:0051050	positive regulation of transport	5	0.810772	0.0116749	7
Biological Process	GO:0032268	regulation of cellular protein metabolic process	6	0.810772	0.011801	15
Biological Process	GO:0046434	organophosphate catabolic process	5	0.810772	0.0118611	3
Biological Process	GO:0035023	regulation of Rho protein signal transduction	9	0.810772	0.0118611	3
Biological Process	GO:0042886	amide transport	5	0.810772	0.0120145	9
Biological Process	GO:0051216	cartilage development	4	0.810772	0.0120747	2
Biological Process	GO:0051057	positive regulation of small GTPase mediated signal transduction	8	0.810772	0.0120747	2
Biological Process	GO:0006112	energy reserve metabolic process	5	0.810772	0.0125504	2
Biological Process	GO:0072523	purine-containing compound catabolic process	5	0.810772	0.0125504	2
Biological Process	GO:0030834	regulation of actin filament depolymerization	10	0.810772	0.0130341	2
Biological Process	GO:0060359	response to ammonium ion	4	0.810772	0.0130341	2
Biological Process	GO:0051130	positive regulation of cellular component organization	5	0.810772	0.0131638	8
Biological Process	GO:1901360	organic cyclic compound metabolic process	3	0.810772	0.0133485	17
Biological Process	GO:0002921	negative regulation of humoral immune response	6	0.810772	0.0135122	1
Biological Process	GO:1902474	positive regulation of protein localization to synapse	6	0.810772	0.0135122	1
Biological Process	GO:0006787	porphyrin-containing compound catabolic process	6	0.810772	0.0135122	1
Biological Process	GO:1901660	calcium ion export	9	0.810772	0.0135122	1
Biological Process	GO:0042816	vitamin B6 metabolic process	5	0.810772	0.0135122	1
Biological Process	GO:0099515	actin filament-based transport	6	0.810772	0.0135122	1
Biological Process	GO:1903912	negative regulation of endoplasmic reticulum stress-induced eIF2 alpha phosphorylation	10	0.810772	0.0135122	1
Biological Process	GO:0035878	nail development	3	0.810772	0.0135122	1
Biological Process	GO:0000961	negative regulation of mitochondrial RNA catabolic process	9	0.810772	0.0135122	1
Biological Process	GO:0036493	positive regulation of translation in response to endoplasmic reticulum stress	10	0.810772	0.0135122	1
Biological Process	GO:0010901	regulation of very-low-density lipoprotein particle remodeling	5	0.810772	0.0135122	1
Biological Process	GO:0042822	pyridoxal phosphate metabolic process	6	0.810772	0.0135122	1
Biological Process	GO:0046103	inosine biosynthetic process	10	0.810772	0.0135122	1
Biological Process	GO:0046102	inosine metabolic process	9	0.810772	0.0135122	1
Biological Process	GO:0032058	positive regulation of translational initiation in response to stress	10	0.810772	0.0135122	1
Biological Process	GO:2000192	negative regulation of fatty acid transport	8	0.810772	0.0135122	1
Biological Process	GO:0003011	involuntary skeletal muscle contraction	7	0.810772	0.0135122	1
Biological Process	GO:0046149	pigment catabolic process	3	0.810772	0.0135122	1
Biological Process	GO:0010748	negative regulation of plasma membrane long-chain fatty acid transport	9	0.810772	0.0135122	1
Biological Process	GO:0010746	regulation of plasma membrane long-chain fatty acid transport	8	0.810772	0.0135122	1
Biological Process	GO:0009642	response to light intensity	5	0.810772	0.0135122	1
Biological Process	GO:0060353	regulation of cell adhesion molecule production	4	0.810772	0.0135122	1
Biological Process	GO:0009191	ribonucleoside diphosphate catabolic process	9	0.810772	0.0135122	1
Biological Process	GO:0042167	heme catabolic process	7	0.810772	0.0135122	1
Biological Process	GO:0072719	cellular response to cisplatin	6	0.810772	0.0135122	1
Biological Process	GO:0072718	response to cisplatin	5	0.810772	0.0135122	1
Biological Process	GO:0033015	tetrapyrrole catabolic process	5	0.810772	0.0135122	1
Biological Process	GO:0050790	regulation of catalytic activity	3	0.811842	0.0135706	13
Biological Process	GO:0051270	regulation of cellular component movement	4	0.826089	0.0138502	7
Biological Process	GO:0043279	response to alkaloid	5	0.831597	0.0140257	2
Biological Process	GO:0051240	positive regulation of multicellular organismal process	4	0.863319	0.014604	10
Biological Process	GO:0040012	regulation of locomotion	3	0.866457	0.0147004	7
Biological Process	GO:0050772	positive regulation of axonogenesis	10	0.881801	0.015049	2
Biological Process	GO:0006906	vesicle fusion	6	0.881801	0.015049	2
Biological Process	GO:0006639	acylglycerol metabolic process	6	0.900853	0.0166423	2
Biological Process	GO:0040017	positive regulation of locomotion	4	0.900853	0.0167219	5
Biological Process	GO:0051234	establishment of localization	2	0.900853	0.0168077	20
Biological Process	GO:0002553	histamine secretion by mast cell	10	0.900853	0.016862	1
Biological Process	GO:0033499	galactose catabolic process via UDP-galactose	8	0.900853	0.016862	1
Biological Process	GO:0001821	histamine secretion	8	0.900853	0.016862	1
Biological Process	GO:0042158	lipoprotein biosynthetic process	6	0.900853	0.016862	1
Biological Process	GO:1904177	regulation of adipose tissue development	5	0.900853	0.016862	1
Biological Process	GO:0097062	dendritic spine maintenance	7	0.900853	0.016862	1
Biological Process	GO:0006154	adenosine catabolic process	10	0.900853	0.016862	1
Biological Process	GO:0009134	nucleoside diphosphate catabolic process	8	0.900853	0.016862	1
Biological Process	GO:0060789	hair follicle placode formation	4	0.900853	0.016862	1
Biological Process	GO:0048318	axial mesoderm development	5	0.900853	0.016862	1
Biological Process	GO:0006930	substrate-dependent cell migration, cell extension	6	0.900853	0.016862	1
Biological Process	GO:0071377	cellular response to glucagon stimulus	8	0.900853	0.016862	1
Biological Process	GO:0043589	skin morphogenesis	4	0.900853	0.016862	1
Biological Process	GO:0044878	mitotic cytokinesis checkpoint	10	0.900853	0.016862	1
Biological Process	GO:1904428	negative regulation of tubulin deacetylation	10	0.900853	0.016862	1
Biological Process	GO:0002441	histamine secretion involved in inflammatory response	9	0.900853	0.016862	1
Biological Process	GO:0090611	ubiquitin-independent protein catabolic process via the multivesicular body sorting pathway	7	0.900853	0.016862	1
Biological Process	GO:0006638	neutral lipid metabolic process	5	0.911004	0.0171888	2
Biological Process	GO:0090174	organelle membrane fusion	5	0.911004	0.0171888	2
Biological Process	GO:0051881	regulation of mitochondrial membrane potential	4	0.911004	0.0171888	2
Biological Process	GO:0016311	dephosphorylation	5	0.91578	0.0173247	4
Biological Process	GO:0009117	nucleotide metabolic process	7	0.930097	0.0177817	5
Biological Process	GO:0065008	regulation of biological quality	2	0.932257	0.0178875	18
Biological Process	GO:0019637	organophosphate metabolic process	4	0.932257	0.0179164	7
Biological Process	GO:0031669	cellular response to nutrient levels	5	0.95522	0.0184055	3
Biological Process	GO:0030832	regulation of actin filament length	8	0.963309	0.0187014	3
Biological Process	GO:0008064	regulation of actin polymerization or depolymerization	9	0.963309	0.0187014	3
Biological Process	GO:0006753	nucleoside phosphate metabolic process	6	0.963309	0.0188854	5
Biological Process	GO:0009167	purine ribonucleoside monophosphate metabolic process	9	0.963309	0.0193011	3
Biological Process	GO:2000026	regulation of multicellular organismal development	4	0.963309	0.0194042	11
Biological Process	GO:0030516	regulation of axon extension	10	0.963309	0.0194497	2
Biological Process	GO:0070482	response to oxygen levels	3	0.963309	0.0199115	3
Biological Process	GO:1903748	negative regulation of establishment of protein localization to mitochondrion	7	0.963309	0.0202005	1
Biological Process	GO:0043103	hypoxanthine salvage	10	0.963309	0.0202005	1
Biological Process	GO:0035376	sterol import	7	0.963309	0.0202005	1
Biological Process	GO:1903332	regulation of protein folding	4	0.963309	0.0202005	1
Biological Process	GO:0001957	intramembranous ossification	4	0.963309	0.0202005	1
Biological Process	GO:0010873	positive regulation of cholesterol esterification	8	0.963309	0.0202005	1
Biological Process	GO:1903589	positive regulation of blood vessel endothelial cell proliferation involved in sprouting angiogenesis	9	0.963309	0.0202005	1
Biological Process	GO:0000960	regulation of mitochondrial RNA catabolic process	7	0.963309	0.0202005	1
Biological Process	GO:0036490	regulation of translation in response to endoplasmic reticulum stress	9	0.963309	0.0202005	1
Biological Process	GO:0009650	UV protection	6	0.963309	0.0202005	1
Biological Process	GO:0070508	cholesterol import	8	0.963309	0.0202005	1
Biological Process	GO:0036072	direct ossification	3	0.963309	0.0202005	1
Biological Process	GO:0072319	vesicle uncoating	7	0.963309	0.0202005	1
Biological Process	GO:0032056	positive regulation of translation in response to stress	9	0.963309	0.0202005	1
Biological Process	GO:1903644	regulation of chaperone-mediated protein folding	5	0.963309	0.0202005	1
Biological Process	GO:0051639	actin filament network formation	5	0.963309	0.0202005	1
Biological Process	GO:0010171	body morphogenesis	3	0.963309	0.0202005	1
Biological Process	GO:0051608	histamine transport	7	0.963309	0.0202005	1
Biological Process	GO:0072526	pyridine-containing compound catabolic process	5	0.963309	0.0202005	1
Biological Process	GO:0120035	regulation of plasma membrane bounded cell projection organization	6	0.969062	0.0203697	5
Biological Process	GO:0071456	cellular response to hypoxia	6	0.978857	0.0206245	2
Biological Process	GO:0042127	regulation of cell proliferation	4	1	0.0212988	9
Biological Process	GO:0031344	regulation of cell projection organization	5	1	0.0215757	5
Biological Process	GO:0044070	regulation of anion transport	6	1	0.0218283	2
Biological Process	GO:0120162	positive regulation of cold-induced thermogenesis	5	1	0.0218283	2
Biological Process	GO:0072384	organelle transport along microtubule	7	1	0.0218283	2
Biological Process	GO:0051716	cellular response to stimulus	2	1	0.0219832	14
Biological Process	GO:0014070	response to organic cyclic compound	4	1	0.0221066	5
Biological Process	GO:0032507	maintenance of protein location in cell	5	1	0.022441	2
Biological Process	GO:0006807	nitrogen compound metabolic process	2	1	0.0224706	31
Biological Process	GO:0030334	regulation of cell migration	6	1	0.0225774	6
Biological Process	GO:0042221	response to chemical	2	1	0.0230852	13
Biological Process	GO:0009161	ribonucleoside monophosphate metabolic process	8	1	0.0231222	3
Biological Process	GO:0010033	response to organic substance	3	1	0.0233407	11
Biological Process	GO:0031668	cellular response to extracellular stimulus	4	1	0.0234578	3
Biological Process	GO:0006121	mitochondrial electron transport, succinate to ubiquinone	6	1	0.0235278	1
Biological Process	GO:0051481	negative regulation of cytosolic calcium ion concentration	11	1	0.0235278	1
Biological Process	GO:0048251	elastic fiber assembly	6	1	0.0235278	1
Biological Process	GO:0043691	reverse cholesterol transport	8	1	0.0235278	1
Biological Process	GO:0002740	negative regulation of cytokine secretion involved in immune response	10	1	0.0235278	1
Biological Process	GO:0010872	regulation of cholesterol esterification	7	1	0.0235278	1
Biological Process	GO:2001138	regulation of phospholipid transport	7	1	0.0235278	1
Biological Process	GO:0032964	collagen biosynthetic process	3	1	0.0235278	1
Biological Process	GO:0003056	regulation of vascular smooth muscle contraction	8	1	0.0235278	1
Biological Process	GO:0019388	galactose catabolic process	7	1	0.0235278	1
Biological Process	GO:0045837	negative regulation of membrane potential	4	1	0.0235278	1
Biological Process	GO:0050713	negative regulation of interleukin-1 beta secretion	11	1	0.0235278	1
Biological Process	GO:2001140	positive regulation of phospholipid transport	8	1	0.0235278	1
Biological Process	GO:0010917	negative regulation of mitochondrial membrane potential	5	1	0.0235278	1
Biological Process	GO:0070417	cellular response to cold	5	1	0.0235278	1
Biological Process	GO:0032000	positive regulation of fatty acid beta-oxidation	9	1	0.0235278	1
Biological Process	GO:0036294	cellular response to decreased oxygen levels	5	1	0.0236874	2
Biological Process	GO:0033043	regulation of organelle organization	5	1	0.0237382	8
Biological Process	GO:0030198	extracellular matrix organization	4	1	0.0241371	3
Biological Process	GO:0045778	positive regulation of ossification	5	1	0.0243211	2
Biological Process	GO:0006810	transport	3	1	0.0246935	19
Biological Process	GO:0019083	viral transcription	5	1	0.0249617	2
Biological Process	GO:0120034	positive regulation of plasma membrane bounded cell projection assembly	8	1	0.0249617	2
Biological Process	GO:0001938	positive regulation of endothelial cell proliferation	7	1	0.0249617	2
Biological Process	GO:0018958	phenol-containing compound metabolic process	4	1	0.0249617	2
Biological Process	GO:0007033	vacuole organization	4	1	0.0262635	2
Biological Process	GO:0071705	nitrogen compound transport	4	1	0.0264648	10
Biological Process	GO:0045654	positive regulation of megakaryocyte differentiation	8	1	0.026844	1
Biological Process	GO:1904729	regulation of intestinal lipid absorption	7	1	0.026844	1
Biological Process	GO:1900029	positive regulation of ruffle assembly	9	1	0.026844	1
Biological Process	GO:0060346	bone trabecula formation	4	1	0.026844	1
Biological Process	GO:0009838	abscission	2	1	0.026844	1
Biological Process	GO:0055093	response to hyperoxia	5	1	0.026844	1
Biological Process	GO:0030473	nuclear migration along microtubule	8	1	0.026844	1
Biological Process	GO:0031340	positive regulation of vesicle fusion	7	1	0.026844	1
Biological Process	GO:0090286	cytoskeletal anchoring at nuclear membrane	6	1	0.026844	1
Biological Process	GO:0030300	regulation of intestinal cholesterol absorption	8	1	0.026844	1
Biological Process	GO:0034115	negative regulation of heterotypic cell-cell adhesion	8	1	0.026844	1
Biological Process	GO:0005984	disaccharide metabolic process	5	1	0.026844	1
Biological Process	GO:0070587	regulation of cell-cell adhesion involved in gastrulation	7	1	0.026844	1
Biological Process	GO:0043096	purine nucleobase salvage	9	1	0.026844	1
Biological Process	GO:0046101	hypoxanthine biosynthetic process	9	1	0.026844	1
Biological Process	GO:0046100	hypoxanthine metabolic process	8	1	0.026844	1
Biological Process	GO:0033762	response to glucagon	7	1	0.026844	1
Biological Process	GO:0051775	response to redox state	2	1	0.026844	1
Biological Process	GO:0035813	regulation of renal sodium excretion	7	1	0.026844	1
Biological Process	GO:0043558	regulation of translational initiation in response to stress	9	1	0.026844	1
Biological Process	GO:0071295	cellular response to vitamin	7	1	0.026844	1
Biological Process	GO:1903576	response to L-arginine	6	1	0.026844	1
Biological Process	GO:0071318	cellular response to ATP	7	1	0.026844	1
Biological Process	GO:0072331	signal transduction by p53 class mediator	6	1	0.0269245	2
Biological Process	GO:0043270	positive regulation of ion transport	6	1	0.0269603	3
Biological Process	GO:0006470	protein dephosphorylation	7	1	0.0273252	3
Biological Process	GO:0019438	aromatic compound biosynthetic process	4	1	0.0275496	7
Biological Process	GO:0001501	skeletal system development	4	1	0.0275923	2
Biological Process	GO:0035108	limb morphogenesis	4	1	0.0275923	2
Biological Process	GO:0035107	appendage morphogenesis	3	1	0.0275923	2
Biological Process	GO:0048284	organelle fusion	4	1	0.0282667	2
Biological Process	GO:0010942	positive regulation of cell death	5	1	0.0283049	5
Biological Process	GO:0051049	regulation of transport	4	1	0.0284577	10
Biological Process	GO:0030162	regulation of proteolysis	6	1	0.0284614	6
Biological Process	GO:0061387	regulation of extent of cell growth	6	1	0.0289477	2
Biological Process	GO:0017144	drug metabolic process	3	1	0.0291499	5
Biological Process	GO:0051603	proteolysis involved in cellular protein catabolic process	6	1	0.0291499	5
Biological Process	GO:0043269	regulation of ion transport	5	1	0.0293637	5
Biological Process	GO:0090150	establishment of protein localization to membrane	6	1	0.0295696	3
Biological Process	GO:0032465	regulation of cytokinesis	6	1	0.0296353	2
Biological Process	GO:0071482	cellular response to light stimulus	6	1	0.0296353	2
Biological Process	GO:2001237	negative regulation of extrinsic apoptotic signaling pathway	9	1	0.0296353	2
Biological Process	GO:0071495	cellular response to endogenous stimulus	3	1	0.0297941	5
Biological Process	GO:2001223	negative regulation of neuron migration	8	1	0.0301491	1
Biological Process	GO:0055091	phospholipid homeostasis	7	1	0.0301491	1
Biological Process	GO:0032466	negative regulation of cytokinesis	7	1	0.0301491	1
Biological Process	GO:1903587	regulation of blood vessel endothelial cell proliferation involved in sprouting angiogenesis	8	1	0.0301491	1
Biological Process	GO:0018298	protein-chromophore linkage	7	1	0.0301491	1
Biological Process	GO:0050711	negative regulation of interleukin-1 secretion	10	1	0.0301491	1
Biological Process	GO:0009111	vitamin catabolic process	4	1	0.0301491	1
Biological Process	GO:0034375	high-density lipoprotein particle remodeling	7	1	0.0301491	1
Biological Process	GO:0032368	regulation of lipid transport	5	1	0.0303294	2
Biological Process	GO:0010769	regulation of cell morphogenesis involved in differentiation	6	1	0.0303389	3
Biological Process	GO:0032271	regulation of protein polymerization	6	1	0.0303389	3
Biological Process	GO:2000145	regulation of cell motility	5	1	0.0304445	6
Biological Process	GO:0009896	positive regulation of catabolic process	5	1	0.0305266	4
Biological Process	GO:0044283	small molecule biosynthetic process	3	1	0.0308878	5
Biological Process	GO:0030838	positive regulation of actin filament polymerization	11	1	0.0310299	2
Biological Process	GO:0046683	response to organophosphorus	4	1	0.0310299	2
Biological Process	GO:0043086	negative regulation of catalytic activity	4	1	0.0311877	6
Biological Process	GO:0009058	biosynthetic process	2	1	0.0314158	13
Biological Process	GO:0022604	regulation of cell morphogenesis	5	1	0.0316459	4
Biological Process	GO:0060249	anatomical structure homeostasis	4	1	0.0319089	3
Biological Process	GO:0045639	positive regulation of myeloid cell differentiation	7	1	0.0324501	2
Biological Process	GO:0006886	intracellular protein transport	8	1	0.0325168	6
Biological Process	GO:0006614	SRP-dependent cotranslational protein targeting to membrane	12	1	0.0331697	2
Biological Process	GO:0008203	cholesterol metabolic process	6	1	0.0331697	2
Biological Process	GO:0034380	high-density lipoprotein particle assembly	7	1	0.0334431	1
Biological Process	GO:0071107	response to parathyroid hormone	5	1	0.0334431	1
Biological Process	GO:0008211	glucocorticoid metabolic process	5	1	0.0334431	1
Biological Process	GO:0032287	peripheral nervous system myelin maintenance	6	1	0.0334431	1
Biological Process	GO:0016082	synaptic vesicle priming	6	1	0.0334431	1
Biological Process	GO:0033235	positive regulation of protein sumoylation	10	1	0.0334431	1
Biological Process	GO:0010875	positive regulation of cholesterol efflux	9	1	0.0334431	1
Biological Process	GO:0090043	regulation of tubulin deacetylation	9	1	0.0334431	1
Biological Process	GO:0003016	respiratory system process	3	1	0.0334431	1
Biological Process	GO:0060218	hematopoietic stem cell differentiation	5	1	0.0334431	1
Biological Process	GO:0051014	actin filament severing	3	1	0.0334431	1
Biological Process	GO:0045597	positive regulation of cell differentiation	5	1	0.0340806	6
Biological Process	GO:0071453	cellular response to oxygen levels	4	1	0.0346275	2
Biological Process	GO:0045185	maintenance of protein location	4	1	0.0346275	2
Biological Process	GO:0006613	cotranslational protein targeting to membrane	11	1	0.0346275	2
Biological Process	GO:0006694	steroid biosynthetic process	5	1	0.0346275	2
Biological Process	GO:0002698	negative regulation of immune effector process	5	1	0.0346275	2
Biological Process	GO:0072521	purine-containing compound metabolic process	4	1	0.034848	4
Biological Process	GO:0031330	negative regulation of cellular catabolic process	6	1	0.0351749	3
Biological Process	GO:0014074	response to purine-containing compound	5	1	0.0353657	2
Biological Process	GO:0016052	carbohydrate catabolic process	4	1	0.03611	2
Biological Process	GO:0008104	protein localization	3	1	0.0362195	10
Biological Process	GO:0071493	cellular response to UV-B	8	1	0.036726	1
Biological Process	GO:1902473	regulation of protein localization to synapse	5	1	0.036726	1
Biological Process	GO:0006012	galactose metabolic process	6	1	0.036726	1
Biological Process	GO:0046321	positive regulation of fatty acid oxidation	8	1	0.036726	1
Biological Process	GO:1903543	positive regulation of exosomal secretion	9	1	0.036726	1
Biological Process	GO:0046085	adenosine metabolic process	9	1	0.036726	1
Biological Process	GO:0032891	negative regulation of organic acid transport	6	1	0.036726	1
Biological Process	GO:0034101	erythrocyte homeostasis	6	1	0.036726	1
Biological Process	GO:0060788	ectodermal placode formation	3	1	0.036726	1
Biological Process	GO:0050701	interleukin-1 secretion	10	1	0.036726	1
Biological Process	GO:0005980	glycogen catabolic process	8	1	0.036726	1
Biological Process	GO:1903960	negative regulation of anion transmembrane transport	8	1	0.036726	1
Biological Process	GO:0010918	positive regulation of mitochondrial membrane potential	5	1	0.036726	1
Biological Process	GO:0043162	ubiquitin-dependent protein catabolic process via the multivesicular body sorting pathway	9	1	0.036726	1
Biological Process	GO:0032930	positive regulation of superoxide anion generation	8	1	0.036726	1
Biological Process	GO:0098974	postsynaptic actin cytoskeleton organization	6	1	0.036726	1
Biological Process	GO:0018206	peptidyl-methionine modification	8	1	0.036726	1
Biological Process	GO:1904478	regulation of intestinal absorption	6	1	0.036726	1
Biological Process	GO:0009251	glucan catabolic process	6	1	0.036726	1
Biological Process	GO:0038063	collagen-activated tyrosine kinase receptor signaling pathway	8	1	0.036726	1
Biological Process	GO:0055086	nucleobase-containing small molecule metabolic process	5	1	0.036735	5
Biological Process	GO:0048585	negative regulation of response to stimulus	4	1	0.0367963	9
Biological Process	GO:0009410	response to xenobiotic stimulus	3	1	0.0368603	2
Biological Process	GO:1902652	secondary alcohol metabolic process	5	1	0.0368603	2
Biological Process	GO:0046578	regulation of Ras protein signal transduction	8	1	0.0368705	3
Biological Process	GO:0007155	cell adhesion	2	1	0.0372303	5
Biological Process	GO:0072657	protein localization to membrane	5	1	0.0376036	4
Biological Process	GO:0045861	negative regulation of proteolysis	8	1	0.0376036	4
Biological Process	GO:0031334	positive regulation of protein complex assembly	6	1	0.0377339	3
Biological Process	GO:0016125	sterol metabolic process	5	1	0.0383789	2
Biological Process	GO:0009611	response to wounding	3	1	0.0383789	2
Biological Process	GO:0033036	macromolecule localization	2	1	0.0385007	10
Biological Process	GO:0061025	membrane fusion	4	1	0.0391471	2
Biological Process	GO:0034612	response to tumor necrosis factor	5	1	0.0391471	2
Biological Process	GO:0051239	regulation of multicellular organismal process	3	1	0.0394323	14
Biological Process	GO:0007018	microtubule-based movement	3	1	0.0394916	3
Biological Process	GO:0035690	cellular response to drug	4	1	0.0394916	3
Biological Process	GO:0022610	biological adhesion	1	1	0.0395105	5
Biological Process	GO:0044267	cellular protein metabolic process	5	1	0.0397579	16
Biological Process	GO:0006622	protein targeting to lysosome	11	1	0.0399979	1
Biological Process	GO:0007191	adenylate cyclase-activating dopamine receptor signaling pathway	10	1	0.0399979	1
Biological Process	GO:0019320	hexose catabolic process	6	1	0.0399979	1
Biological Process	GO:0034975	protein folding in endoplasmic reticulum	3	1	0.0399979	1
Biological Process	GO:0099188	postsynaptic cytoskeleton organization	5	1	0.0399979	1
Biological Process	GO:0034505	tooth mineralization	5	1	0.0399979	1
Biological Process	GO:0009109	coenzyme catabolic process	5	1	0.0399979	1
Biological Process	GO:0043217	myelin maintenance	5	1	0.0399979	1
Biological Process	GO:0060351	cartilage development involved in endochondral bone morphogenesis	5	1	0.0399979	1
Biological Process	GO:0044062	regulation of excretion	6	1	0.0399979	1
Biological Process	GO:0070887	cellular response to chemical stimulus	3	1	0.0401531	9
Biological Process	GO:0006605	protein targeting	9	1	0.0403859	3
Biological Process	GO:0051051	negative regulation of transport	5	1	0.0404818	4
Biological Process	GO:1901292	nucleoside phosphate catabolic process	7	1	0.040701	2
Biological Process	GO:0052548	regulation of endopeptidase activity	8	1	0.0418003	4
Biological Process	GO:0015850	organic hydroxy compound transport	5	1	0.042278	2
Biological Process	GO:0002181	cytoplasmic translation	8	1	0.042278	2
Biological Process	GO:0030335	positive regulation of cell migration	7	1	0.0424687	4
Biological Process	GO:0009169	purine ribonucleoside monophosphate catabolic process	10	1	0.0432588	1
Biological Process	GO:0033145	positive regulation of intracellular steroid hormone receptor signaling pathway	7	1	0.0432588	1
Biological Process	GO:0032366	intracellular sterol transport	7	1	0.0432588	1
Biological Process	GO:0032367	intracellular cholesterol transport	8	1	0.0432588	1
Biological Process	GO:0050884	neuromuscular process controlling posture	5	1	0.0432588	1
Biological Process	GO:0006152	purine nucleoside catabolic process	8	1	0.0432588	1
Biological Process	GO:1903541	regulation of exosomal secretion	8	1	0.0432588	1
Biological Process	GO:0036258	multivesicular body assembly	7	1	0.0432588	1
Biological Process	GO:0043303	mast cell degranulation	9	1	0.0432588	1
Biological Process	GO:0044247	cellular polysaccharide catabolic process	6	1	0.0432588	1
Biological Process	GO:0043922	negative regulation by host of viral transcription	11	1	0.0432588	1
Biological Process	GO:0032691	negative regulation of interleukin-1 beta production	7	1	0.0432588	1
Biological Process	GO:0051127	positive regulation of actin nucleation	12	1	0.0432588	1
Biological Process	GO:0009158	ribonucleoside monophosphate catabolic process	9	1	0.0432588	1
Biological Process	GO:1990000	amyloid fibril formation	5	1	0.0432588	1
Biological Process	GO:0046130	purine ribonucleoside catabolic process	9	1	0.0432588	1
Biological Process	GO:0002279	mast cell activation involved in immune response	6	1	0.0432588	1
Biological Process	GO:1901701	cellular response to oxygen-containing compound	4	1	0.0434978	5
Biological Process	GO:0032880	regulation of protein localization	4	1	0.0435558	6
Biological Process	GO:0000184	nuclear-transcribed mRNA catabolic process, nonsense-mediated decay	10	1	0.0438777	2
Biological Process	GO:0015980	energy derivation by oxidation of organic compounds	4	1	0.0438777	2
Biological Process	GO:0050793	regulation of developmental process	3	1	0.044154	12
Biological Process	GO:0010506	regulation of autophagy	6	1	0.0445368	3
Biological Process	GO:0048522	positive regulation of cellular process	4	1	0.0445743	22
Biological Process	GO:0045047	protein targeting to ER	10	1	0.0446859	2
Biological Process	GO:1903829	positive regulation of cellular protein localization	6	1	0.0450107	3
Biological Process	GO:0019538	protein metabolic process	4	1	0.0456253	20
Biological Process	GO:0006725	cellular aromatic compound metabolic process	3	1	0.0459363	15
Biological Process	GO:0030036	actin cytoskeleton organization	5	1	0.0459661	3
Biological Process	GO:0051345	positive regulation of hydrolase activity	5	1	0.046003	5
Biological Process	GO:0071702	organic substance transport	4	1	0.0463033	11
Biological Process	GO:0030449	regulation of complement activation	8	1	0.0465088	1
Biological Process	GO:0006361	transcription initiation from RNA polymerase I promoter	9	1	0.0465088	1
Biological Process	GO:0030836	positive regulation of actin filament depolymerization	11	1	0.0465088	1
Biological Process	GO:0030325	adrenal gland development	5	1	0.0465088	1
Biological Process	GO:0042730	fibrinolysis	9	1	0.0465088	1
Biological Process	GO:0071514	genetic imprinting	5	1	0.0465088	1
Biological Process	GO:0032928	regulation of superoxide anion generation	7	1	0.0465088	1
Biological Process	GO:0046716	muscle cell cellular homeostasis	5	1	0.0465088	1
Biological Process	GO:0031998	regulation of fatty acid beta-oxidation	8	1	0.0465088	1
Biological Process	GO:0045838	positive regulation of membrane potential	4	1	0.0465088	1
Biological Process	GO:0009886	post-embryonic animal morphogenesis	3	1	0.0465088	1
Biological Process	GO:0046185	aldehyde catabolic process	4	1	0.0465088	1
Biological Process	GO:0042989	sequestering of actin monomers	12	1	0.0465088	1
Biological Process	GO:0001935	endothelial cell proliferation	3	1	0.0465088	1
Biological Process	GO:0019885	antigen processing and presentation of endogenous peptide antigen via MHC class I	5	1	0.0465088	1
Biological Process	GO:0002483	antigen processing and presentation of endogenous peptide antigen	4	1	0.0465088	1
Biological Process	GO:0097202	activation of cysteine-type endopeptidase activity	12	1	0.0465088	1
Biological Process	GO:0038065	collagen-activated signaling pathway	6	1	0.0465088	1
Biological Process	GO:0043555	regulation of translation in response to stress	8	1	0.0465088	1
Biological Process	GO:0060627	regulation of vesicle-mediated transport	5	1	0.0469611	4
Biological Process	GO:0072599	establishment of protein localization to endoplasmic reticulum	7	1	0.0471436	2
Biological Process	GO:0007605	sensory perception of sound	6	1	0.0471436	2
Biological Process	GO:0050877	nervous system process	3	1	0.0471438	5
Biological Process	GO:0034654	nucleobase-containing compound biosynthetic process	5	1	0.0473759	6
Biological Process	GO:0031647	regulation of protein stability	3	1	0.0474181	3
Biological Process	GO:0010212	response to ionizing radiation	4	1	0.0479737	2
Biological Process	GO:0048583	regulation of response to stimulus	3	1	0.0485736	17
Biological Process	GO:0022603	regulation of anatomical structure morphogenesis	4	1	0.0488608	6
Biological Process	GO:0009895	negative regulation of catabolic process	5	1	0.049389	3
Biological Process	GO:0043412	macromolecule modification	4	1	0.0494095	15
Biological Process	GO:1903827	regulation of cellular protein localization	5	1	0.049486	4
Biological Process	GO:1905952	regulation of lipid localization	4	1	0.0496499	2
Biological Process	GO:0050954	sensory perception of mechanical stimulus	5	1	0.0496499	2
Biological Process	GO:0031629	synaptic vesicle fusion to presynaptic active zone membrane	8	1	0.0497479	1
Biological Process	GO:0042438	melanin biosynthetic process	6	1	0.0497479	1
Biological Process	GO:0010874	regulation of cholesterol efflux	8	1	0.0497479	1
Biological Process	GO:1902188	positive regulation of viral release from host cell	8	1	0.0497479	1
Biological Process	GO:0036257	multivesicular body organization	6	1	0.0497479	1
Biological Process	GO:0002739	regulation of cytokine secretion involved in immune response	9	1	0.0497479	1
Biological Process	GO:0051782	negative regulation of cell division	5	1	0.0497479	1
Biological Process	GO:0006309	apoptotic DNA fragmentation	9	1	0.0497479	1
Biological Process	GO:1904262	negative regulation of TORC1 signaling	9	1	0.0497479	1
Biological Process	GO:0099509	regulation of presynaptic cytosolic calcium ion concentration	11	1	0.0497479	1
Biological Process	GO:0034368	protein-lipid complex remodeling	5	1	0.0497479	1
Biological Process	GO:0034369	plasma lipoprotein particle remodeling	6	1	0.0497479	1
Biological Process	GO:0090140	regulation of mitochondrial fission	7	1	0.0497479	1
Biological Process	GO:0085029	extracellular matrix assembly	5	1	0.0497479	1
Biological Process	GO:0006656	phosphatidylcholine biosynthetic process	8	1	0.0497479	1
Biological Process	GO:0000272	polysaccharide catabolic process	5	1	0.0497479	1
Biological Process	GO:0061003	positive regulation of dendritic spine morphogenesis	12	1	0.0497479	1
Biological Process	GO:0070527	platelet aggregation	5	1	0.0497479	1
Molecular Function	GO:0031072	heat shock protein binding	3	0.124112	3.84986e-05	5
Molecular Function	GO:0044877	protein-containing complex binding	2	0.175221	8.76941e-05	12
Molecular Function	GO:0003824	catalytic activity	1	0.181616	0.000109073	40
Molecular Function	GO:0008092	cytoskeletal protein binding	3	0.212422	0.000148837	11
Molecular Function	GO:0051879	Hsp90 protein binding	4	0.232113	0.000209101	3
Molecular Function	GO:0048407	platelet-derived growth factor binding	4	0.299313	0.000314577	2
Molecular Function	GO:0051015	actin filament binding	5	0.338486	0.000372689	5
Molecular Function	GO:0019899	enzyme binding	3	0.578531	0.00120906	15
Molecular Function	GO:0071813	lipoprotein particle binding	4	0.578531	0.00132462	2
Molecular Function	GO:0071814	protein-lipid complex binding	3	0.578531	0.00132462	2
Molecular Function	GO:0016787	hydrolase activity	2	0.595064	0.00187974	20
Molecular Function	GO:0003779	actin binding	4	0.595064	0.00189055	6
Molecular Function	GO:0016854	racemase and epimerase activity	3	0.595064	0.0022927	2
Molecular Function	GO:0005515	protein binding	2	0.595064	0.00315537	37
Molecular Function	GO:0099609	microtubule lateral binding	6	0.595064	0.00339509	1
Molecular Function	GO:0008119	thiopurine S-methyltransferase activity	6	0.595064	0.00339509	1
Molecular Function	GO:0061656	SUMO conjugating enzyme activity	5	0.595064	0.00339509	1
Molecular Function	GO:0032450	maltose alpha-glucosidase activity	7	0.595064	0.00339509	1
Molecular Function	GO:0033981	D-dopachrome decarboxylase activity	5	0.595064	0.00339509	1
Molecular Function	GO:0004597	peptide-aspartate beta-dioxygenase activity	5	0.595064	0.00339509	1
Molecular Function	GO:0004034	aldose 1-epimerase activity	5	0.595064	0.00339509	1
Molecular Function	GO:0004558	alpha-1,4-glucosidase activity	7	0.595064	0.00339509	1
Molecular Function	GO:0015631	tubulin binding	4	0.649428	0.00405233	5
Molecular Function	GO:0016874	ligase activity	2	0.649428	0.00422094	5
Molecular Function	GO:0048487	beta-tubulin binding	5	0.664621	0.00595238	2
Molecular Function	GO:0031755	Edg-2 lysophosphatidic acid receptor binding	6	0.664621	0.00677879	1
Molecular Function	GO:0031753	endothelial differentiation G protein-coupled receptor binding	5	0.664621	0.00677879	1
Molecular Function	GO:0019862	IgA binding	4	0.664621	0.00677879	1
Molecular Function	GO:0004828	serine-tRNA ligase activity	5	0.664621	0.00677879	1
Molecular Function	GO:0034191	apolipoprotein A-I receptor binding	5	0.664621	0.00677879	1
Molecular Function	GO:0004392	heme oxygenase (decyclizing) activity	4	0.664621	0.00677879	1
Molecular Function	GO:0042134	rRNA primary transcript binding	6	0.664621	0.00677879	1
Molecular Function	GO:0004493	methylmalonyl-CoA epimerase activity	4	0.664621	0.00677879	1
Molecular Function	GO:0002020	protease binding	4	0.700365	0.00725568	3
Molecular Function	GO:0004867	serine-type endopeptidase inhibitor activity	6	0.726967	0.00760402	3
Molecular Function	GO:0019838	growth factor binding	3	0.726967	0.00760402	3
Molecular Function	GO:0043167	ion binding	2	0.764798	0.00925808	30
Molecular Function	GO:1905056	calcium-transporting ATPase activity involved in regulation of presynaptic cytosolic calcium ion concentration	14	0.764798	0.0101511	1
Molecular Function	GO:0033883	pyridoxal phosphatase activity	6	0.764798	0.0101511	1
Molecular Function	GO:0034190	apolipoprotein receptor binding	4	0.764798	0.0101511	1
Molecular Function	GO:0043262	adenosine-diphosphatase activity	7	0.764798	0.0101511	1
Molecular Function	GO:0090599	alpha-glucosidase activity	6	0.764798	0.0101511	1
Molecular Function	GO:0034618	arginine binding	6	0.764798	0.0101511	1
Molecular Function	GO:0033878	hormone-sensitive lipase activity	5	0.764798	0.0101511	1
Molecular Function	GO:0071535	RING-like zinc finger domain binding	4	0.764798	0.0101511	1
Molecular Function	GO:0043398	HLH domain binding	4	0.764798	0.0101511	1
Molecular Function	GO:0070653	high-density lipoprotein particle receptor binding	5	0.764798	0.0101511	1
Molecular Function	GO:0042578	phosphoric ester hydrolase activity	4	0.786548	0.010904	5
Molecular Function	GO:0031852	mu-type opioid receptor binding	6	0.810772	0.0135122	1
Molecular Function	GO:0004647	phosphoserine phosphatase activity	6	0.810772	0.0135122	1
Molecular Function	GO:0004062	aryl sulfotransferase activity	5	0.810772	0.0135122	1
Molecular Function	GO:0005522	profilin binding	3	0.810772	0.0135122	1
Molecular Function	GO:0051430	corticotropin-releasing hormone receptor 1 binding	7	0.810772	0.0135122	1
Molecular Function	GO:0005201	extracellular matrix structural constituent	2	0.831597	0.0140257	2
Molecular Function	GO:0030234	enzyme regulator activity	2	0.900853	0.0155942	8
Molecular Function	GO:0016791	phosphatase activity	5	0.900853	0.0158035	4
Molecular Function	GO:0004427	inorganic diphosphatase activity	6	0.900853	0.016862	1
Molecular Function	GO:0005094	Rho GDP-dissociation inhibitor activity	6	0.900853	0.016862	1
Molecular Function	GO:0047391	alkylglycerophosphoethanolamine phosphodiesterase activity	6	0.900853	0.016862	1
Molecular Function	GO:0008035	high-density lipoprotein particle binding	5	0.900853	0.016862	1
Molecular Function	GO:0060228	phosphatidylcholine-sterol O-acyltransferase activator activity	4	0.900853	0.016862	1
Molecular Function	GO:0016462	pyrophosphatase activity	5	0.963309	0.0199916	8
Molecular Function	GO:0036094	small molecule binding	2	0.963309	0.0200247	16
Molecular Function	GO:0004722	protein serine/threonine phosphatase activity	7	0.963309	0.0200335	2
Molecular Function	GO:0004679	AMP-activated protein kinase activity	7	0.963309	0.0202005	1
Molecular Function	GO:0047631	ADP-ribose diphosphatase activity	6	0.963309	0.0202005	1
Molecular Function	GO:0051429	corticotropin-releasing hormone receptor binding	6	0.963309	0.0202005	1
Molecular Function	GO:0016818	hydrolase activity, acting on acid anhydrides, in phosphorus-containing anhydrides	4	0.982392	0.0207482	8
Molecular Function	GO:0016817	hydrolase activity, acting on acid anhydrides	3	0.985253	0.0208579	8
Molecular Function	GO:0016788	hydrolase activity, acting on ester bonds	3	1	0.0225027	7
Molecular Function	GO:0043184	vascular endothelial growth factor receptor 2 binding	6	1	0.0235278	1
Molecular Function	GO:0010856	adenylate cyclase activator activity	4	1	0.0235278	1
Molecular Function	GO:0004721	phosphoprotein phosphatase activity	6	1	0.024827	3
Molecular Function	GO:0051087	chaperone binding	3	1	0.0256092	2
Molecular Function	GO:0017110	nucleoside-diphosphatase activity	6	1	0.026844	1
Molecular Function	GO:0044388	small protein activating enzyme binding	4	1	0.026844	1
Molecular Function	GO:0031748	D1 dopamine receptor binding	6	1	0.026844	1
Molecular Function	GO:0000104	succinate dehydrogenase activity	4	1	0.026844	1
Molecular Function	GO:0008172	S-methyltransferase activity	5	1	0.026844	1
Molecular Function	GO:0008177	succinate dehydrogenase (ubiquinone) activity	5	1	0.026844	1
Molecular Function	GO:0031628	opioid receptor binding	5	1	0.0301491	1
Molecular Function	GO:0034185	apolipoprotein binding	3	1	0.0301491	1
Molecular Function	GO:0043274	phospholipase binding	4	1	0.0301491	1
Molecular Function	GO:0015926	glucosidase activity	5	1	0.0301491	1
Molecular Function	GO:0031698	beta-2 adrenergic receptor binding	6	1	0.0301491	1
Molecular Function	GO:0019829	cation-transporting ATPase activity	12	1	0.0317368	2
Molecular Function	GO:0022853	active ion transmembrane transporter activity	4	1	0.0317368	2
Molecular Function	GO:0042625	ATPase coupled ion transmembrane transporter activity	11	1	0.0317368	2
Molecular Function	GO:0005488	binding	1	1	0.0331996	54
Molecular Function	GO:0000014	single-stranded DNA endodeoxyribonuclease activity	7	1	0.0334431	1
Molecular Function	GO:0016635	oxidoreductase activity, acting on the CH-CH group of donors, quinone or related compound as acceptor	4	1	0.0334431	1
Molecular Function	GO:0004866	endopeptidase inhibitor activity	5	1	0.0339306	3
Molecular Function	GO:0043168	anion binding	3	1	0.0360527	16
Molecular Function	GO:0120015	intermembrane sterol transfer activity	4	1	0.036726	1
Molecular Function	GO:1904047	S-adenosyl-L-methionine binding	4	1	0.036726	1
Molecular Function	GO:0050786	RAGE receptor binding	4	1	0.036726	1
Molecular Function	GO:0005172	vascular endothelial growth factor receptor binding	5	1	0.036726	1
Molecular Function	GO:0120020	intermembrane cholesterol transfer activity	5	1	0.036726	1
Molecular Function	GO:0017127	cholesterol transporter activity	4	1	0.036726	1
Molecular Function	GO:0005388	calcium-transporting ATPase activity	13	1	0.036726	1
Molecular Function	GO:0061135	endopeptidase regulator activity	4	1	0.0373009	3
Molecular Function	GO:0140096	catalytic activity, acting on a protein	2	1	0.0375601	14
Molecular Function	GO:0000287	magnesium ion binding	5	1	0.0390483	3
Molecular Function	GO:0004000	adenosine deaminase activity	5	1	0.0399979	1
Molecular Function	GO:0050780	dopamine receptor binding	5	1	0.0399979	1
Molecular Function	GO:0005049	nuclear export signal receptor activity	3	1	0.0399979	1
Molecular Function	GO:0004842	ubiquitin-protein transferase activity	4	1	0.0414684	4
Molecular Function	GO:0030414	peptidase inhibitor activity	4	1	0.0450107	3
Molecular Function	GO:0016857	racemase and epimerase activity, acting on carbohydrates and derivatives	4	1	0.0465088	1
Molecular Function	GO:0048037	cofactor binding	2	1	0.0471438	5
Molecular Function	GO:0019787	ubiquitin-like protein transferase activity	3	1	0.0476749	4
Molecular Function	GO:0004857	enzyme inhibitor activity	3	1	0.0483948	4
Molecular Function	GO:0008253	5'-nucleotidase activity	7	1	0.0497479	1
Molecular Function	GO:0000062	fatty-acyl-CoA binding	8	1	0.0497479	1
Cellular Component	GO:0044444	cytoplasmic part	3	0.0362512	3.75441e-06	44
Cellular Component	GO:0044424	intracellular part	2	0.0362512	5.44285e-06	59
Cellular Component	GO:0032541	cortical endoplasmic reticulum	7	0.242511	0.000236454	2
Cellular Component	GO:0044420	extracellular matrix component	2	0.372494	0.000451616	3
Cellular Component	GO:0005583	fibrillar collagen trimer	3	0.372494	0.000503345	2
Cellular Component	GO:0031256	leading edge membrane	3	0.399953	0.000560467	4
Cellular Component	GO:0090543	Flemming body	2	0.532196	0.000866711	2
Cellular Component	GO:0031258	lamellipodium membrane	5	0.544853	0.00100894	2
Cellular Component	GO:0016234	inclusion body	3	0.578531	0.00129281	3
Cellular Component	GO:0042629	mast cell granule	8	0.595064	0.00168146	2
Cellular Component	GO:0045259	proton-transporting ATP synthase complex	4	0.595064	0.00187515	2
Cellular Component	GO:0005753	mitochondrial proton-transporting ATP synthase complex	7	0.595064	0.00187515	2
Cellular Component	GO:0044464	cell part	1	0.595064	0.00199826	62
Cellular Component	GO:0071782	endoplasmic reticulum tubular network	6	0.595064	0.0022927	2
Cellular Component	GO:0005788	endoplasmic reticulum lumen	5	0.595064	0.0025664	3
Cellular Component	GO:0098827	endoplasmic reticulum subcompartment	5	0.595064	0.00275004	2
Cellular Component	GO:0044432	endoplasmic reticulum part	4	0.595064	0.00287916	9
Cellular Component	GO:0030142	COPI-coated Golgi to ER transport vesicle	8	0.595064	0.00339509	1
Cellular Component	GO:1990356	sumoylated E2 ligase complex	2	0.595064	0.00339509	1
Cellular Component	GO:0001772	immunological synapse	3	0.60201	0.00350944	2
Cellular Component	GO:0005829	cytosol	4	0.626149	0.00376047	20
Cellular Component	GO:0098590	plasma membrane region	3	0.63088	0.00383013	8
Cellular Component	GO:0031974	membrane-enclosed lumen	1	0.649428	0.00429542	6
Cellular Component	GO:0043233	organelle lumen	2	0.649428	0.00429542	6
Cellular Component	GO:0070013	intracellular organelle lumen	3	0.649428	0.00429542	6
Cellular Component	GO:0002102	podosome	5	0.649428	0.0043553	2
Cellular Component	GO:0005581	collagen trimer	2	0.664621	0.00467865	3
Cellular Component	GO:0005637	nuclear inner membrane	6	0.664621	0.00595238	2
Cellular Component	GO:0000323	lytic vacuole	6	0.664621	0.0066232	4
Cellular Component	GO:0005764	lysosome	7	0.664621	0.0066232	4
Cellular Component	GO:0070992	translation initiation complex	4	0.664621	0.00677879	1
Cellular Component	GO:0005584	collagen type I trimer	4	0.664621	0.00677879	1
Cellular Component	GO:0005586	collagen type III trimer	4	0.664621	0.00677879	1
Cellular Component	GO:0045298	tubulin complex	5	0.664621	0.00677879	1
Cellular Component	GO:0033291	eukaryotic 80S initiation complex	5	0.664621	0.00677879	1
Cellular Component	GO:0016469	proton-transporting two-sector ATPase complex	3	0.73992	0.00777655	2
Cellular Component	GO:0031253	cell projection membrane	4	0.754165	0.00796401	4
Cellular Component	GO:0044446	intracellular organelle part	3	0.764798	0.0085078	37
Cellular Component	GO:0097418	neurofibrillary tangle	4	0.764798	0.0101511	1
Cellular Component	GO:0097356	perinucleolar compartment	5	0.764798	0.0101511	1
Cellular Component	GO:0032991	protein-containing complex	1	0.764798	0.010258	28
Cellular Component	GO:0032154	cleavage furrow	4	0.777216	0.0106969	2
Cellular Component	GO:0044448	cell cortex part	4	0.778005	0.0107467	3
Cellular Component	GO:0030425	dendrite	5	0.806668	0.0113041	4
Cellular Component	GO:0032155	cell division site part	2	0.810772	0.0120747	2
Cellular Component	GO:0099512	supramolecular fiber	3	0.810772	0.0120846	6
Cellular Component	GO:0099081	supramolecular polymer	2	0.810772	0.0120846	6
Cellular Component	GO:0099080	supramolecular complex	1	0.810772	0.0122813	6
Cellular Component	GO:0005773	vacuole	5	0.810772	0.0123788	4
Cellular Component	GO:0042788	polysomal ribosome	6	0.810772	0.0130341	2
Cellular Component	GO:0001726	ruffle	4	0.900853	0.0155724	2
Cellular Component	GO:0005737	cytoplasm	3	0.900853	0.0160179	14
Cellular Component	GO:0097413	Lewy body	4	0.900853	0.016862	1
Cellular Component	GO:0005638	lamin filament	7	0.900853	0.016862	1
Cellular Component	GO:0031981	nuclear lumen	5	0.900853	0.016862	1
Cellular Component	GO:0044422	organelle part	1	0.922274	0.0174937	37
Cellular Component	GO:0005884	actin filament	6	0.930097	0.0177428	2
Cellular Component	GO:0032587	ruffle membrane	5	0.963309	0.0194497	2
Cellular Component	GO:0034366	spherical high-density lipoprotein particle	6	0.963309	0.0202005	1
Cellular Component	GO:0044429	mitochondrial part	4	1	0.0215251	8
Cellular Component	GO:0044455	mitochondrial membrane part	5	1	0.0224263	4
Cellular Component	GO:0071953	elastic fiber	4	1	0.0235278	1
Cellular Component	GO:0072669	tRNA-splicing ligase complex	3	1	0.0235278	1
Cellular Component	GO:0001401	mitochondrial sorting and assembly machinery complex	7	1	0.0235278	1
Cellular Component	GO:0048471	perinuclear region of cytoplasm	4	1	0.0243153	5
Cellular Component	GO:0014069	postsynaptic density	3	1	0.024827	3
Cellular Component	GO:0099572	postsynaptic specialization	2	1	0.0258818	3
Cellular Component	GO:0019866	organelle inner membrane	3	1	0.0267968	4
Cellular Component	GO:0042582	azurophil granule	9	1	0.026844	1
Cellular Component	GO:0031588	nucleotide-activated protein kinase complex	6	1	0.026844	1
Cellular Component	GO:0005749	mitochondrial respiratory chain complex II, succinate dehydrogenase complex (ubiquinone)	7	1	0.026844	1
Cellular Component	GO:0045257	succinate dehydrogenase complex (ubiquinone)	5	1	0.026844	1
Cellular Component	GO:0045283	fumarate reductase complex	4	1	0.026844	1
Cellular Component	GO:0045281	succinate dehydrogenase complex	4	1	0.026844	1
Cellular Component	GO:0070938	contractile ring	2	1	0.026844	1
Cellular Component	GO:0005766	primary lysosome	8	1	0.026844	1
Cellular Component	GO:0030673	axolemma	6	1	0.0301491	1
Cellular Component	GO:0030137	COPI-coated vesicle	7	1	0.0301491	1
Cellular Component	GO:1990023	mitotic spindle midzone	6	1	0.0301491	1
Cellular Component	GO:0098800	inner mitochondrial membrane protein complex	6	1	0.0319089	3
Cellular Component	GO:0099513	polymeric cytoskeletal fiber	5	1	0.0320065	5
Cellular Component	GO:0031965	nuclear membrane	5	1	0.0331141	3
Cellular Component	GO:0016020	membrane	1	1	0.0334269	27
Cellular Component	GO:0097386	glial cell projection	4	1	0.0334431	1
Cellular Component	GO:0043229	intracellular organelle	3	1	0.0343918	18
Cellular Component	GO:0098798	mitochondrial protein complex	5	1	0.0354498	4
Cellular Component	GO:0106083	nuclear membrane protein complex	5	1	0.036726	1
Cellular Component	GO:0106094	nuclear membrane microtubule tethering complex	6	1	0.036726	1
Cellular Component	GO:0034993	meiotic nuclear membrane microtubule tethering complex	7	1	0.036726	1
Cellular Component	GO:0030139	endocytic vesicle	6	1	0.0383789	2
Cellular Component	GO:0005789	endoplasmic reticulum membrane	5	1	0.0389966	5
Cellular Component	GO:0098857	membrane microdomain	3	1	0.0390483	3
Cellular Component	GO:0045121	membrane raft	4	1	0.0390483	3
Cellular Component	GO:0034399	nuclear periphery	5	1	0.0399979	1
Cellular Component	GO:0061700	GATOR2 complex	2	1	0.0399979	1
Cellular Component	GO:0031527	filopodium membrane	5	1	0.0399979	1
Cellular Component	GO:0042627	chylomicron	5	1	0.0399979	1
Cellular Component	GO:0001527	microfibril	4	1	0.0399979	1
Cellular Component	GO:0031464	Cul4A-RING E3 ubiquitin ligase complex	7	1	0.0399979	1
Cellular Component	GO:0005640	nuclear outer membrane	6	1	0.0432588	1
Cellular Component	GO:0044421	extracellular region part	1	1	0.0433519	10
Cellular Component	GO:0098589	membrane region	2	1	0.0450107	3
Cellular Component	GO:0030135	coated vesicle	6	1	0.0463189	2
Cellular Component	GO:0031410	cytoplasmic vesicle	5	1	0.0480578	7
Cellular Component	GO:0097708	intracellular vesicle	4	1	0.0484941	7
Cellular Component	GO:0031616	spindle pole centrosome	7	1	0.0497479	1

## Sheet: -80℃ vs. CON
Supplementary Table S5-4: The GO iterm of -80℃ vs.CON group
	GO.ID	GO.Name	Level	FDR	P.Value	Nr.Test
Biological Process	GO:0010903	negative regulation of very-low-density lipoprotein particle remodeling	6	0.090168	3.15888e-05	2
Biological Process	GO:0032956	regulation of actin cytoskeleton organization	7	0.0981566	4.03883e-05	7
Biological Process	GO:0051130	positive regulation of cellular component organization	5	0.0981566	4.42125e-05	12
Biological Process	GO:1902903	regulation of supramolecular fiber organization	5	0.10482	5.24601e-05	7
Biological Process	GO:0010901	regulation of very-low-density lipoprotein particle remodeling	5	0.104973	6.30435e-05	2
Biological Process	GO:0032970	regulation of actin filament-based process	4	0.113001	7.44878e-05	7
Biological Process	GO:0110053	regulation of actin filament organization	8	0.113001	8.48312e-05	6
Biological Process	GO:0090066	regulation of anatomical structure size	3	0.115227	0.000107514	7
Biological Process	GO:0051493	regulation of cytoskeleton organization	6	0.115227	0.00010957	8
Biological Process	GO:0032535	regulation of cellular component size	4	0.125167	0.000149432	6
Biological Process	GO:0051128	regulation of cellular component organization	4	0.125167	0.000152968	17
Biological Process	GO:0010873	positive regulation of cholesterol esterification	8	0.125167	0.00015694	2
Biological Process	GO:0048312	intracellular distribution of mitochondria	6	0.125167	0.00015694	2
Biological Process	GO:0051646	mitochondrion localization	4	0.125167	0.00018699	3
Biological Process	GO:1902905	positive regulation of supramolecular fiber organization	6	0.125167	0.000203346	5
Biological Process	GO:0030832	regulation of actin filament length	8	0.125167	0.000209169	5
Biological Process	GO:0008064	regulation of actin polymerization or depolymerization	9	0.125167	0.000209169	5
Biological Process	GO:0009056	catabolic process	2	0.125167	0.000209446	15
Biological Process	GO:1901575	organic substance catabolic process	3	0.125167	0.000210129	14
Biological Process	GO:0050773	regulation of dendrite development	9	0.125167	0.000218237	4
Biological Process	GO:0043691	reverse cholesterol transport	8	0.125167	0.00021925	2
Biological Process	GO:0002740	negative regulation of cytokine secretion involved in immune response	10	0.125167	0.00021925	2
Biological Process	GO:0010872	regulation of cholesterol esterification	7	0.125167	0.00021925	2
Biological Process	GO:0060998	regulation of dendritic spine development	10	0.149455	0.000282242	3
Biological Process	GO:1904729	regulation of intestinal lipid absorption	7	0.149455	0.000291714	2
Biological Process	GO:0030300	regulation of intestinal cholesterol absorption	8	0.149455	0.000291714	2
Biological Process	GO:0051495	positive regulation of cytoskeleton organization	7	0.172809	0.000345947	5
Biological Process	GO:0034375	high-density lipoprotein particle remodeling	7	0.182395	0.000374265	2
Biological Process	GO:0043086	negative regulation of catalytic activity	4	0.203742	0.000444803	9
Biological Process	GO:0034380	high-density lipoprotein particle assembly	7	0.203742	0.000466839	2
Biological Process	GO:0048311	mitochondrion distribution	5	0.203742	0.000466839	2
Biological Process	GO:0044281	small molecule metabolic process	2	0.203742	0.000471942	14
Biological Process	GO:0044089	positive regulation of cellular component biogenesis	4	0.203742	0.000475593	7
Biological Process	GO:0032271	regulation of protein polymerization	6	0.203742	0.000494866	5
Biological Process	GO:0033043	regulation of organelle organization	5	0.203742	0.000514467	11
Biological Process	GO:0044248	cellular catabolic process	3	0.203742	0.000522358	13
Biological Process	GO:0018206	peptidyl-methionine modification	8	0.203742	0.000569372	2
Biological Process	GO:1904478	regulation of intestinal absorption	6	0.203742	0.000569372	2
Biological Process	GO:0055114	oxidation-reduction process	2	0.203742	0.00057102	11
Biological Process	GO:0045807	positive regulation of endocytosis	7	0.207661	0.000592396	4
Biological Process	GO:0051179	localization	1	0.212125	0.000615748	25
Biological Process	GO:0044237	cellular metabolic process	2	0.22024	0.000650326	37
Biological Process	GO:0044087	regulation of cellular component biogenesis	3	0.276671	0.000872341	9
Biological Process	GO:0010638	positive regulation of organelle organization	6	0.302474	0.000973868	7
Biological Process	GO:0002739	regulation of cytokine secretion involved in immune response	9	0.303317	0.0010778	2
Biological Process	GO:0034368	protein-lipid complex remodeling	5	0.303317	0.0010778	2
Biological Process	GO:0034369	plasma lipoprotein particle remodeling	6	0.303317	0.0010778	2
Biological Process	GO:0090140	regulation of mitochondrial fission	7	0.303317	0.0010778	2
Biological Process	GO:0006656	phosphatidylcholine biosynthetic process	8	0.303317	0.0010778	2
Biological Process	GO:0018158	protein oxidation	7	0.331891	0.00122916	2
Biological Process	GO:0034367	protein-containing complex remodeling	4	0.331891	0.00122916	2
Biological Process	GO:0022607	cellular component assembly	3	0.350354	0.00137926	15
Biological Process	GO:0030833	regulation of actin filament polymerization	10	0.350354	0.00145639	4
Biological Process	GO:0044057	regulation of system process	4	0.350354	0.00153652	6
Biological Process	GO:0046464	acylglycerol catabolic process	7	0.350354	0.00156056	2
Biological Process	GO:0046461	neutral lipid catabolic process	6	0.350354	0.00156056	2
Biological Process	GO:0047497	mitochondrion transport along microtubule	8	0.350354	0.00156056	2
Biological Process	GO:0034643	establishment of mitochondrion localization, microtubule-mediated	6	0.350354	0.00156056	2
Biological Process	GO:0002719	negative regulation of cytokine production involved in immune response	7	0.350354	0.00156056	2
Biological Process	GO:0006631	fatty acid metabolic process	7	0.3526	0.00160673	5
Biological Process	GO:0072330	monocarboxylic acid biosynthetic process	7	0.3526	0.00168323	4
Biological Process	GO:0008152	metabolic process	1	0.3526	0.00172688	40
Biological Process	GO:0065005	protein-lipid complex assembly	5	0.3526	0.00174046	2
Biological Process	GO:0051654	establishment of mitochondrion localization	5	0.3526	0.00174046	2
Biological Process	GO:0034377	plasma lipoprotein particle assembly	6	0.3526	0.00174046	2
Biological Process	GO:0046394	carboxylic acid biosynthetic process	6	0.3526	0.00174703	5
Biological Process	GO:0065008	regulation of biological quality	2	0.359686	0.00181298	20
Biological Process	GO:0016053	organic acid biosynthetic process	4	0.365456	0.0018656	5
Biological Process	GO:0032787	monocarboxylic acid metabolic process	6	0.390826	0.00201467	6
Biological Process	GO:0043254	regulation of protein complex assembly	5	0.393051	0.00206548	6
Biological Process	GO:0050792	regulation of viral process	5	0.432614	0.00240621	4
Biological Process	GO:0051050	positive regulation of transport	5	0.432614	0.00254418	8
Biological Process	GO:0002701	negative regulation of production of molecular mediator of immune response	6	0.432614	0.00255335	2
Biological Process	GO:0061001	regulation of dendritic spine morphogenesis	11	0.432614	0.00255335	2
Biological Process	GO:0043933	protein-containing complex subunit organization	3	0.432614	0.00263133	12
Biological Process	GO:1901564	organonitrogen compound metabolic process	3	0.432614	0.00272072	27
Biological Process	GO:0045773	positive regulation of axon extension	11	0.432614	0.00277959	2
Biological Process	GO:0050793	regulation of developmental process	3	0.432614	0.00295553	15
Biological Process	GO:0045940	positive regulation of steroid metabolic process	7	0.432614	0.00301491	2
Biological Process	GO:0006633	fatty acid biosynthetic process	8	0.432614	0.00302147	3
Biological Process	GO:0043903	regulation of symbiosis, encompassing mutualism through parasitism	4	0.432614	0.0031937	4
Biological Process	GO:0032880	regulation of protein localization	4	0.432614	0.00325783	8
Biological Process	GO:0035025	positive regulation of Rho protein signal transduction	10	0.432614	0.00325926	2
Biological Process	GO:0051346	negative regulation of hydrolase activity	5	0.432614	0.00326393	6
Biological Process	GO:0010795	regulation of ubiquinone biosynthetic process	7	0.432614	0.00326934	1
Biological Process	GO:0002246	wound healing involved in inflammatory response	5	0.432614	0.00326934	1
Biological Process	GO:0043181	vacuolar sequestering	5	0.432614	0.00326934	1
Biological Process	GO:0098958	retrograde axonal transport of mitochondrion	10	0.432614	0.00326934	1
Biological Process	GO:0000023	maltose metabolic process	6	0.432614	0.00326934	1
Biological Process	GO:2000003	positive regulation of DNA damage checkpoint	8	0.432614	0.00326934	1
Biological Process	GO:0106064	regulation of cobalamin metabolic process	6	0.432614	0.00326934	1
Biological Process	GO:1902994	regulation of phospholipid efflux	8	0.432614	0.00326934	1
Biological Process	GO:1902995	positive regulation of phospholipid efflux	9	0.432614	0.00326934	1
Biological Process	GO:0110114	negative regulation of lipid transporter activity	7	0.432614	0.00326934	1
Biological Process	GO:0110112	regulation of lipid transporter activity	6	0.432614	0.00326934	1
Biological Process	GO:0061833	protein localization to tricellular tight junction	5	0.432614	0.00326934	1
Biological Process	GO:1905689	positive regulation of diacylglycerol kinase activity	10	0.432614	0.00326934	1
Biological Process	GO:1905687	regulation of diacylglycerol kinase activity	9	0.432614	0.00326934	1
Biological Process	GO:0019303	D-ribose catabolic process	7	0.432614	0.00326934	1
Biological Process	GO:0060354	negative regulation of cell adhesion molecule production	5	0.432614	0.00326934	1
Biological Process	GO:0070981	L-asparagine biosynthetic process	11	0.432614	0.00326934	1
Biological Process	GO:0070982	L-asparagine metabolic process	10	0.432614	0.00326934	1
Biological Process	GO:0060695	negative regulation of cholesterol transporter activity	9	0.432614	0.00326934	1
Biological Process	GO:0060694	regulation of cholesterol transporter activity	8	0.432614	0.00326934	1
Biological Process	GO:0006858	extracellular transport	4	0.432614	0.00326934	1
Biological Process	GO:0009987	cellular process	1	0.469078	0.00366229	59
Biological Process	GO:0044092	negative regulation of molecular function	3	0.474363	0.00377475	9
Biological Process	GO:0022603	regulation of anatomical structure morphogenesis	4	0.483707	0.00387387	8
Biological Process	GO:0010975	regulation of neuron projection development	8	0.483707	0.00399602	5
Biological Process	GO:0120035	regulation of plasma membrane bounded cell projection organization	6	0.483707	0.00400767	6
Biological Process	GO:0071825	protein-lipid complex subunit organization	4	0.483707	0.00404583	2
Biological Process	GO:0071827	plasma lipoprotein particle organization	5	0.483707	0.00404583	2
Biological Process	GO:0044058	regulation of digestive system process	5	0.483707	0.00404583	2
Biological Process	GO:0019752	carboxylic acid metabolic process	5	0.483707	0.00408774	8
Biological Process	GO:0048524	positive regulation of viral process	6	0.483707	0.00409121	3
Biological Process	GO:0010769	regulation of cell morphogenesis involved in differentiation	6	0.48674	0.00414122	4
Biological Process	GO:0031344	regulation of cell projection organization	5	0.494076	0.00431114	6
Biological Process	GO:0046503	glycerolipid catabolic process	6	0.494076	0.00432567	2
Biological Process	GO:0060999	positive regulation of dendritic spine development	11	0.494076	0.00432567	2
Biological Process	GO:0010770	positive regulation of cell morphogenesis involved in differentiation	7	0.494076	0.00432931	3
Biological Process	GO:0090311	regulation of protein deacetylation	8	0.520887	0.00461423	2
Biological Process	GO:0030100	regulation of endocytosis	6	0.525281	0.00467945	4
Biological Process	GO:0050790	regulation of catalytic activity	3	0.532403	0.00495425	14
Biological Process	GO:0050777	negative regulation of immune response	5	0.532403	0.00496086	3
Biological Process	GO:0055088	lipid homeostasis	5	0.532403	0.00509347	3
Biological Process	GO:0043062	extracellular structure organization	3	0.532403	0.00517676	4
Biological Process	GO:2000249	regulation of actin cytoskeleton reorganization	8	0.532403	0.00521731	2
Biological Process	GO:0046470	phosphatidylcholine metabolic process	7	0.532403	0.00521731	2
Biological Process	GO:0009067	aspartate family amino acid biosynthetic process	9	0.532403	0.00521731	2
Biological Process	GO:0032273	positive regulation of protein polymerization	7	0.532403	0.00536507	3
Biological Process	GO:0043436	oxoacid metabolic process	4	0.532403	0.00553034	8
Biological Process	GO:0042060	wound healing	4	0.532403	0.00553171	2
Biological Process	GO:0032374	regulation of cholesterol transport	7	0.532403	0.00553171	2
Biological Process	GO:0032371	regulation of sterol transport	6	0.532403	0.00553171	2
Biological Process	GO:0031334	positive regulation of protein complex assembly	6	0.532403	0.00561734	4
Biological Process	GO:0022604	regulation of cell morphogenesis	5	0.532403	0.00588522	5
Biological Process	GO:0071276	cellular response to cadmium ion	6	0.532403	0.00618592	2
Biological Process	GO:1903900	regulation of viral life cycle	6	0.532403	0.00623158	3
Biological Process	GO:0010821	regulation of mitochondrion organization	6	0.532403	0.00623158	3
Biological Process	GO:0006082	organic acid metabolic process	3	0.532403	0.00623167	8
Biological Process	GO:0048585	negative regulation of response to stimulus	4	0.532403	0.00649429	10
Biological Process	GO:0000288	nuclear-transcribed mRNA catabolic process, deadenylation-dependent decay	10	0.532403	0.00652814	1
Biological Process	GO:1990034	calcium ion export across plasma membrane	10	0.532403	0.00652814	1
Biological Process	GO:2000910	negative regulation of sterol import	8	0.532403	0.00652814	1
Biological Process	GO:0060621	negative regulation of cholesterol import	9	0.532403	0.00652814	1
Biological Process	GO:0006788	heme oxidation	7	0.532403	0.00652814	1
Biological Process	GO:0034395	regulation of transcription from RNA polymerase II promoter in response to iron	11	0.532403	0.00652814	1
Biological Process	GO:0090258	negative regulation of mitochondrial fission	8	0.532403	0.00652814	1
Biological Process	GO:0002086	diaphragm contraction	8	0.532403	0.00652814	1
Biological Process	GO:2000395	regulation of ubiquitin-dependent endocytosis	7	0.532403	0.00652814	1
Biological Process	GO:2000397	positive regulation of ubiquitin-dependent endocytosis	8	0.532403	0.00652814	1
Biological Process	GO:1901483	regulation of transcription factor catabolic process	11	0.532403	0.00652814	1
Biological Process	GO:1901485	positive regulation of transcription factor catabolic process	12	0.532403	0.00652814	1
Biological Process	GO:0000957	mitochondrial RNA catabolic process	8	0.532403	0.00652814	1
Biological Process	GO:0000958	mitochondrial mRNA catabolic process	9	0.532403	0.00652814	1
Biological Process	GO:1901401	regulation of tetrapyrrole metabolic process	5	0.532403	0.00652814	1
Biological Process	GO:1903774	positive regulation of viral budding via host ESCRT complex	8	0.532403	0.00652814	1
Biological Process	GO:0019550	glutamate catabolic process to aspartate	11	0.532403	0.00652814	1
Biological Process	GO:0019551	glutamate catabolic process to 2-oxoglutarate	11	0.532403	0.00652814	1
Biological Process	GO:0044283	small molecule biosynthetic process	3	0.550756	0.00680831	6
Biological Process	GO:0030162	regulation of proteolysis	6	0.552172	0.00691872	7
Biological Process	GO:0051246	regulation of protein metabolic process	5	0.552172	0.00693635	16
Biological Process	GO:0048519	negative regulation of biological process	3	0.561155	0.00710536	24
Biological Process	GO:0065009	regulation of molecular function	2	0.561449	0.00713718	16
Biological Process	GO:1903829	positive regulation of cellular protein localization	6	0.561503	0.00719408	4
Biological Process	GO:0016043	cellular component organization	2	0.565185	0.00726953	24
Biological Process	GO:0045861	negative regulation of proteolysis	8	0.571841	0.00739529	5
Biological Process	GO:0060284	regulation of cell development	5	0.571841	0.00741238	7
Biological Process	GO:0051094	positive regulation of developmental process	4	0.578568	0.00752854	9
Biological Process	GO:0071840	cellular component organization or biogenesis	1	0.593293	0.00774983	24
Biological Process	GO:0030301	cholesterol transport	7	0.605288	0.0079671	2
Biological Process	GO:0050710	negative regulation of cytokine secretion	9	0.631812	0.00834785	2
Biological Process	GO:0052548	regulation of endopeptidase activity	8	0.641722	0.0085109	5
Biological Process	GO:0031346	positive regulation of cell projection organization	6	0.651405	0.00867192	4
Biological Process	GO:0008610	lipid biosynthetic process	4	0.653319	0.00906324	5
Biological Process	GO:0097164	ammonium ion metabolic process	3	0.653319	0.009121	3
Biological Process	GO:0042157	lipoprotein metabolic process	5	0.653319	0.00913343	2
Biological Process	GO:0071704	organic substance metabolic process	2	0.653319	0.00914997	35
Biological Process	GO:0065003	protein-containing complex assembly	4	0.653319	0.00929188	10
Biological Process	GO:0046579	positive regulation of Ras protein signal transduction	9	0.653319	0.00953814	2
Biological Process	GO:0010951	negative regulation of endopeptidase activity	10	0.653319	0.00967338	4
Biological Process	GO:0030043	actin filament fragmentation	8	0.653319	0.00977641	1
Biological Process	GO:0060414	aorta smooth muscle tissue morphogenesis	5	0.653319	0.00977641	1
Biological Process	GO:0006014	D-ribose metabolic process	6	0.653319	0.00977641	1
Biological Process	GO:0019323	pentose catabolic process	6	0.653319	0.00977641	1
Biological Process	GO:0007258	JUN phosphorylation	8	0.653319	0.00977641	1
Biological Process	GO:0071461	cellular response to redox state	3	0.653319	0.00977641	1
Biological Process	GO:0006106	fumarate metabolic process	7	0.653319	0.00977641	1
Biological Process	GO:0001842	neural fold formation	6	0.653319	0.00977641	1
Biological Process	GO:0006532	aspartate biosynthetic process	10	0.653319	0.00977641	1
Biological Process	GO:0032489	regulation of Cdc42 protein signal transduction	10	0.653319	0.00977641	1
Biological Process	GO:0046340	diacylglycerol catabolic process	8	0.653319	0.00977641	1
Biological Process	GO:1903772	regulation of viral budding via host ESCRT complex	7	0.653319	0.00977641	1
Biological Process	GO:0006940	regulation of smooth muscle contraction	7	0.66055	0.00995073	2
Biological Process	GO:0015918	sterol transport	6	0.66055	0.00995073	2
Biological Process	GO:0032268	regulation of cellular protein metabolic process	6	0.661574	0.00999927	15
Biological Process	GO:0046686	response to cadmium ion	5	0.681664	0.0103711	2
Biological Process	GO:0055081	anion homeostasis	6	0.681664	0.0103711	2
Biological Process	GO:1903827	regulation of cellular protein localization	5	0.697668	0.0106566	5
Biological Process	GO:0035023	regulation of Rho protein signal transduction	9	0.697668	0.0107101	3
Biological Process	GO:0009894	regulation of catabolic process	4	0.697668	0.0107194	7
Biological Process	GO:0051235	maintenance of location	3	0.706075	0.0109192	3
Biological Process	GO:1900006	positive regulation of dendrite development	10	0.721836	0.0112352	2
Biological Process	GO:0051057	positive regulation of small GTPase mediated signal transduction	8	0.721836	0.0112352	2
Biological Process	GO:0045595	regulation of cell differentiation	4	0.734787	0.0115262	10
Biological Process	GO:0050767	regulation of neurogenesis	6	0.734787	0.0115319	6
Biological Process	GO:0050766	positive regulation of phagocytosis	8	0.734787	0.0116788	2
Biological Process	GO:0032269	negative regulation of cellular protein metabolic process	7	0.734787	0.0116809	8
Biological Process	GO:0030834	regulation of actin filament depolymerization	10	0.734787	0.0121299	2
Biological Process	GO:0044262	cellular carbohydrate metabolic process	4	0.734787	0.012224	3
Biological Process	GO:0044242	cellular lipid catabolic process	5	0.734787	0.0124498	3
Biological Process	GO:0051239	regulation of multicellular organismal process	3	0.734787	0.0124854	15
Biological Process	GO:0030837	negative regulation of actin filament polymerization	11	0.734787	0.0125887	2
Biological Process	GO:0044255	cellular lipid metabolic process	4	0.734787	0.0127693	7
Biological Process	GO:0052547	regulation of peptidase activity	7	0.734787	0.0129062	5
Biological Process	GO:0044528	regulation of mitochondrial mRNA stability	10	0.734787	0.0130142	1
Biological Process	GO:0060620	regulation of cholesterol import	8	0.734787	0.0130142	1
Biological Process	GO:1902474	positive regulation of protein localization to synapse	6	0.734787	0.0130142	1
Biological Process	GO:0006787	porphyrin-containing compound catabolic process	6	0.734787	0.0130142	1
Biological Process	GO:1901660	calcium ion export	9	0.734787	0.0130142	1
Biological Process	GO:0046168	glycerol-3-phosphate catabolic process	7	0.734787	0.0130142	1
Biological Process	GO:2000909	regulation of sterol import	7	0.734787	0.0130142	1
Biological Process	GO:0035878	nail development	3	0.734787	0.0130142	1
Biological Process	GO:0019254	carnitine metabolic process, CoA-linked	7	0.734787	0.0130142	1
Biological Process	GO:1903551	regulation of extracellular exosome assembly	7	0.734787	0.0130142	1
Biological Process	GO:0090038	negative regulation of protein kinase C signaling	8	0.734787	0.0130142	1
Biological Process	GO:0006533	aspartate catabolic process	10	0.734787	0.0130142	1
Biological Process	GO:0042758	long-chain fatty acid catabolic process	9	0.734787	0.0130142	1
Biological Process	GO:0003011	involuntary skeletal muscle contraction	7	0.734787	0.0130142	1
Biological Process	GO:0046149	pigment catabolic process	3	0.734787	0.0130142	1
Biological Process	GO:0097494	regulation of vesicle size	5	0.734787	0.0130142	1
Biological Process	GO:0060353	regulation of cell adhesion molecule production	4	0.734787	0.0130142	1
Biological Process	GO:0042167	heme catabolic process	7	0.734787	0.0130142	1
Biological Process	GO:0072719	cellular response to cisplatin	6	0.734787	0.0130142	1
Biological Process	GO:0072718	response to cisplatin	5	0.734787	0.0130142	1
Biological Process	GO:0033015	tetrapyrrole catabolic process	5	0.734787	0.0130142	1
Biological Process	GO:0051641	cellular localization	2	0.734787	0.0130494	12
Biological Process	GO:1903902	positive regulation of viral life cycle	7	0.734787	0.0130549	2
Biological Process	GO:0048523	negative regulation of cellular process	4	0.752154	0.0134362	21
Biological Process	GO:0001558	regulation of cell growth	5	0.752154	0.0134387	4
Biological Process	GO:0010466	negative regulation of peptidase activity	9	0.759036	0.0135997	4
Biological Process	GO:0050772	positive regulation of axonogenesis	10	0.775418	0.0140096	2
Biological Process	GO:0048814	regulation of dendrite morphogenesis	10	0.775418	0.0140096	2
Biological Process	GO:0051193	regulation of cofactor metabolic process	5	0.775418	0.0140096	2
Biological Process	GO:1904950	negative regulation of establishment of protein localization	6	0.816024	0.0148399	3
Biological Process	GO:0051248	negative regulation of protein metabolic process	6	0.81855	0.014954	8
Biological Process	GO:0008088	axo-dendritic transport	7	0.81855	0.0149937	2
Biological Process	GO:0006639	acylglycerol metabolic process	6	0.82998	0.0154967	2
Biological Process	GO:0006638	neutral lipid metabolic process	5	0.82998	0.0160068	2
Biological Process	GO:0045664	regulation of neuron differentiation	7	0.82998	0.0160068	5
Biological Process	GO:0034384	high-density lipoprotein particle clearance	3	0.82998	0.0162415	1
Biological Process	GO:0042158	lipoprotein biosynthetic process	6	0.82998	0.0162415	1
Biological Process	GO:0097062	dendritic spine maintenance	7	0.82998	0.0162415	1
Biological Process	GO:0006114	glycerol biosynthetic process	8	0.82998	0.0162415	1
Biological Process	GO:0019401	alditol biosynthetic process	7	0.82998	0.0162415	1
Biological Process	GO:0006930	substrate-dependent cell migration, cell extension	6	0.82998	0.0162415	1
Biological Process	GO:0006538	glutamate catabolic process	10	0.82998	0.0162415	1
Biological Process	GO:0032802	low-density lipoprotein particle receptor catabolic process	7	0.82998	0.0162415	1
Biological Process	GO:1904428	negative regulation of tubulin deacetylation	10	0.82998	0.0162415	1
Biological Process	GO:1902514	regulation of calcium ion transmembrane transport via high voltage-gated calcium channel	9	0.82998	0.0162415	1
Biological Process	GO:0006529	asparagine biosynthetic process	10	0.82998	0.0162415	1
Biological Process	GO:0034374	low-density lipoprotein particle remodeling	7	0.82998	0.0162415	1
Biological Process	GO:0043328	protein transport to vacuole involved in ubiquitin-dependent protein catabolic process via the multivesicular body sorting pathway	9	0.82998	0.0162415	1
Biological Process	GO:0075525	viral translational termination-reinitiation	5	0.82998	0.0162415	1
Biological Process	GO:2000026	regulation of multicellular organismal development	4	0.858662	0.0168458	11
Biological Process	GO:0002718	regulation of cytokine production involved in immune response	6	0.86678	0.0170484	2
Biological Process	GO:0009066	aspartate family amino acid metabolic process	8	0.891528	0.0175798	2
Biological Process	GO:0030516	regulation of axon extension	10	0.909597	0.0181182	2
Biological Process	GO:0099175	regulation of postsynapse organization	6	0.909597	0.0181182	2
Biological Process	GO:0031329	regulation of cellular catabolic process	5	0.918429	0.0183401	6
Biological Process	GO:0051851	modification by host of symbiont morphology or physiology	5	0.927922	0.0186635	2
Biological Process	GO:0009057	macromolecule catabolic process	4	0.927922	0.0187812	7
Biological Process	GO:0010976	positive regulation of neuron projection development	9	0.927922	0.0188798	3
Biological Process	GO:0043902	positive regulation of multi-organism process	4	0.927922	0.0191687	3
Biological Process	GO:1903748	negative regulation of establishment of protein localization to mitochondrion	7	0.927922	0.0194585	1
Biological Process	GO:0035376	sterol import	7	0.927922	0.0194585	1
Biological Process	GO:1903589	positive regulation of blood vessel endothelial cell proliferation involved in sprouting angiogenesis	9	0.927922	0.0194585	1
Biological Process	GO:0032375	negative regulation of cholesterol transport	8	0.927922	0.0194585	1
Biological Process	GO:0032372	negative regulation of sterol transport	7	0.927922	0.0194585	1
Biological Process	GO:1900244	positive regulation of synaptic vesicle endocytosis	8	0.927922	0.0194585	1
Biological Process	GO:0090324	negative regulation of oxidative phosphorylation	11	0.927922	0.0194585	1
Biological Process	GO:0009650	UV protection	6	0.927922	0.0194585	1
Biological Process	GO:0070508	cholesterol import	8	0.927922	0.0194585	1
Biological Process	GO:0007023	post-chaperonin tubulin folding pathway	3	0.927922	0.0194585	1
Biological Process	GO:0006531	aspartate metabolic process	9	0.927922	0.0194585	1
Biological Process	GO:0032799	low-density lipoprotein receptor particle metabolic process	6	0.927922	0.0194585	1
Biological Process	GO:0086005	ventricular cardiac muscle cell action potential	7	0.927922	0.0194585	1
Biological Process	GO:0042632	cholesterol homeostasis	7	0.94076	0.0197747	2
Biological Process	GO:0055092	sterol homeostasis	6	0.959144	0.0203406	2
Biological Process	GO:0072384	organelle transport along microtubule	7	0.959144	0.0203406	2
Biological Process	GO:0051960	regulation of nervous system development	5	0.973468	0.0207059	6
Biological Process	GO:0032272	negative regulation of protein polymerization	7	0.978607	0.0209131	2
Biological Process	GO:0051702	interaction with symbiont	3	0.978607	0.0209131	2
Biological Process	GO:2001234	negative regulation of apoptotic signaling pathway	8	0.986894	0.0215682	3
Biological Process	GO:1903522	regulation of blood circulation	5	0.986894	0.0218792	3
Biological Process	GO:0050764	regulation of phagocytosis	7	0.986894	0.0220783	2
Biological Process	GO:0097435	supramolecular fiber organization	3	0.986894	0.0221546	4
Biological Process	GO:2001233	regulation of apoptotic signaling pathway	7	0.986894	0.0223747	4
Biological Process	GO:0043653	mitochondrial fragmentation involved in apoptotic process	6	0.986894	0.022665	1
Biological Process	GO:0006556	S-adenosylmethionine biosynthetic process	6	0.986894	0.022665	1
Biological Process	GO:0051481	negative regulation of cytosolic calcium ion concentration	11	0.986894	0.022665	1
Biological Process	GO:0030042	actin filament depolymerization	7	0.986894	0.022665	1
Biological Process	GO:0048251	elastic fiber assembly	6	0.986894	0.022665	1
Biological Process	GO:0060373	regulation of ventricular cardiac muscle cell membrane depolarization	7	0.986894	0.022665	1
Biological Process	GO:1903423	positive regulation of synaptic vesicle recycling	7	0.986894	0.022665	1
Biological Process	GO:2001138	regulation of phospholipid transport	7	0.986894	0.022665	1
Biological Process	GO:0003056	regulation of vascular smooth muscle contraction	8	0.986894	0.022665	1
Biological Process	GO:0045837	negative regulation of membrane potential	4	0.986894	0.022665	1
Biological Process	GO:0050713	negative regulation of interleukin-1 beta secretion	11	0.986894	0.022665	1
Biological Process	GO:2001140	positive regulation of phospholipid transport	8	0.986894	0.022665	1
Biological Process	GO:0010744	positive regulation of macrophage derived foam cell differentiation	6	0.986894	0.022665	1
Biological Process	GO:0010917	negative regulation of mitochondrial membrane potential	5	0.986894	0.022665	1
Biological Process	GO:0032933	SREBP signaling pathway	12	0.986894	0.022665	1
Biological Process	GO:0035457	cellular response to interferon-alpha	6	0.986894	0.022665	1
Biological Process	GO:0009064	glutamine family amino acid metabolic process	8	0.986894	0.0226708	2
Biological Process	GO:0051234	establishment of localization	2	0.998811	0.0230445	19
Biological Process	GO:0044238	primary metabolic process	2	1	0.0236385	32
Biological Process	GO:0001818	negative regulation of cytokine production	5	1	0.0241251	3
Biological Process	GO:0051336	regulation of hydrolase activity	4	1	0.0241362	8
Biological Process	GO:0043270	positive regulation of ion transport	6	1	0.0244557	3
Biological Process	GO:0010942	positive regulation of cell death	5	1	0.0245305	5
Biological Process	GO:0048518	positive regulation of biological process	3	1	0.0245598	25
Biological Process	GO:1901879	regulation of protein depolymerization	6	1	0.0251057	2
Biological Process	GO:0051049	regulation of transport	4	1	0.0252325	10
Biological Process	GO:1901607	alpha-amino acid biosynthetic process	8	1	0.0257304	2
Biological Process	GO:0045654	positive regulation of megakaryocyte differentiation	8	1	0.0258612	1
Biological Process	GO:1900029	positive regulation of ruffle assembly	9	1	0.0258612	1
Biological Process	GO:0006116	NADH oxidation	12	1	0.0258612	1
Biological Process	GO:0030473	nuclear migration along microtubule	8	1	0.0258612	1
Biological Process	GO:0071501	cellular response to sterol depletion	4	1	0.0258612	1
Biological Process	GO:0006107	oxaloacetate metabolic process	7	1	0.0258612	1
Biological Process	GO:0070296	sarcoplasmic reticulum calcium ion transport	9	1	0.0258612	1
Biological Process	GO:0034115	negative regulation of heterotypic cell-cell adhesion	8	1	0.0258612	1
Biological Process	GO:0005984	disaccharide metabolic process	5	1	0.0258612	1
Biological Process	GO:0070587	regulation of cell-cell adhesion involved in gastrulation	7	1	0.0258612	1
Biological Process	GO:1902414	protein localization to cell junction	4	1	0.0258612	1
Biological Process	GO:0051775	response to redox state	2	1	0.0258612	1
Biological Process	GO:0006528	asparagine metabolic process	9	1	0.0258612	1
Biological Process	GO:0043900	regulation of multi-organism process	3	1	0.0265681	4
Biological Process	GO:0032879	regulation of localization	3	1	0.0267748	13
Biological Process	GO:0061387	regulation of extent of cell growth	6	1	0.0269987	2
Biological Process	GO:0019218	regulation of steroid metabolic process	6	1	0.0276422	2
Biological Process	GO:2001237	negative regulation of extrinsic apoptotic signaling pathway	9	1	0.0276422	2
Biological Process	GO:0044265	cellular macromolecule catabolic process	5	1	0.0278451	6
Biological Process	GO:0019538	protein metabolic process	4	1	0.0280039	20
Biological Process	GO:0032368	regulation of lipid transport	5	1	0.0282919	2
Biological Process	GO:0030838	positive regulation of actin filament polymerization	11	1	0.0289477	2
Biological Process	GO:0008652	cellular amino acid biosynthetic process	7	1	0.0289477	2
Biological Process	GO:0045597	positive regulation of cell differentiation	5	1	0.0290324	6
Biological Process	GO:0019896	axonal transport of mitochondrion	9	1	0.029047	1
Biological Process	GO:2001223	negative regulation of neuron migration	8	1	0.029047	1
Biological Process	GO:0055091	phospholipid homeostasis	7	1	0.029047	1
Biological Process	GO:0033700	phospholipid efflux	8	1	0.029047	1
Biological Process	GO:1903587	regulation of blood vessel endothelial cell proliferation involved in sprouting angiogenesis	8	1	0.029047	1
Biological Process	GO:0018298	protein-chromophore linkage	7	1	0.029047	1
Biological Process	GO:0050711	negative regulation of interleukin-1 secretion	10	1	0.029047	1
Biological Process	GO:0006991	response to sterol depletion	3	1	0.029047	1
Biological Process	GO:0051640	organelle localization	3	1	0.0290888	4
Biological Process	GO:0042326	negative regulation of phosphorylation	8	1	0.0293484	4
Biological Process	GO:0050789	regulation of biological process	2	1	0.0300045	46
Biological Process	GO:0070201	regulation of establishment of protein localization	5	1	0.0306617	5
Biological Process	GO:0042752	regulation of circadian rhythm	3	1	0.0309514	2
Biological Process	GO:0008203	cholesterol metabolic process	6	1	0.0309514	2
Biological Process	GO:0043200	response to amino acid	5	1	0.0316312	2
Biological Process	GO:0008211	glucocorticoid metabolic process	5	1	0.0322226	1
Biological Process	GO:0003170	heart valve development	3	1	0.0322226	1
Biological Process	GO:0019433	triglyceride catabolic process	8	1	0.0322226	1
Biological Process	GO:0010875	positive regulation of cholesterol efflux	9	1	0.0322226	1
Biological Process	GO:0090043	regulation of tubulin deacetylation	9	1	0.0322226	1
Biological Process	GO:0043277	apoptotic cell clearance	7	1	0.0322226	1
Biological Process	GO:0032511	late endosome to vacuole transport via multivesicular body sorting pathway	7	1	0.0322226	1
Biological Process	GO:0007175	negative regulation of epidermal growth factor-activated receptor activity	12	1	0.0322226	1
Biological Process	GO:1901978	positive regulation of cell cycle checkpoint	6	1	0.0322226	1
Biological Process	GO:0003016	respiratory system process	3	1	0.0322226	1
Biological Process	GO:0060571	morphogenesis of an epithelial fold	5	1	0.0322226	1
Biological Process	GO:0051014	actin filament severing	3	1	0.0322226	1
Biological Process	GO:0002698	negative regulation of immune effector process	5	1	0.0323169	2
Biological Process	GO:0051817	modification of morphology or physiology of other organism involved in symbiotic interaction	4	1	0.0323169	2
Biological Process	GO:0046578	regulation of Ras protein signal transduction	8	1	0.0335194	3
Biological Process	GO:0016052	carbohydrate catabolic process	4	1	0.0337059	2
Biological Process	GO:0006810	transport	3	1	0.0337324	18
Biological Process	GO:0009968	negative regulation of signal transduction	6	1	0.0339353	7
Biological Process	GO:0044267	cellular protein metabolic process	5	1	0.0340208	16
Biological Process	GO:0051129	negative regulation of cellular component organization	5	1	0.0341734	5
Biological Process	GO:1902652	secondary alcohol metabolic process	5	1	0.034409	2
Biological Process	GO:0044260	cellular macromolecule metabolic process	4	1	0.0353443	21
Biological Process	GO:0071493	cellular response to UV-B	8	1	0.0353879	1
Biological Process	GO:0046500	S-adenosylmethionine metabolic process	5	1	0.0353879	1
Biological Process	GO:1902473	regulation of protein localization to synapse	5	1	0.0353879	1
Biological Process	GO:0009437	carnitine metabolic process	6	1	0.0353879	1
Biological Process	GO:0045416	positive regulation of interleukin-8 biosynthetic process	8	1	0.0353879	1
Biological Process	GO:1903543	positive regulation of exosomal secretion	9	1	0.0353879	1
Biological Process	GO:0034101	erythrocyte homeostasis	6	1	0.0353879	1
Biological Process	GO:0005980	glycogen catabolic process	8	1	0.0353879	1
Biological Process	GO:0140239	postsynaptic endocytosis	6	1	0.0353879	1
Biological Process	GO:0006072	glycerol-3-phosphate metabolic process	6	1	0.0353879	1
Biological Process	GO:0043162	ubiquitin-dependent protein catabolic process via the multivesicular body sorting pathway	9	1	0.0353879	1
Biological Process	GO:0032930	positive regulation of superoxide anion generation	8	1	0.0353879	1
Biological Process	GO:0098884	postsynaptic neurotransmitter receptor internalization	9	1	0.0353879	1
Biological Process	GO:0060192	negative regulation of lipase activity	6	1	0.0353879	1
Biological Process	GO:0098974	postsynaptic actin cytoskeleton organization	6	1	0.0353879	1
Biological Process	GO:0009251	glucan catabolic process	6	1	0.0353879	1
Biological Process	GO:0007021	tubulin complex assembly	6	1	0.0353879	1
Biological Process	GO:0016125	sterol metabolic process	5	1	0.0358324	2
Biological Process	GO:0009611	response to wounding	3	1	0.0358324	2
Biological Process	GO:0007018	microtubule-based movement	3	1	0.0359212	3
Biological Process	GO:0010720	positive regulation of cell development	6	1	0.0371829	4
Biological Process	GO:0051651	maintenance of location in cell	4	1	0.0372782	2
Biological Process	GO:0007030	Golgi organization	4	1	0.0372782	2
Biological Process	GO:0006464	cellular protein modification process	6	1	0.0384276	14
Biological Process	GO:0036211	protein modification process	5	1	0.0384276	14
Biological Process	GO:0008090	retrograde axonal transport	9	1	0.038543	1
Biological Process	GO:0035904	aorta development	5	1	0.038543	1
Biological Process	GO:0099188	postsynaptic cytoskeleton organization	5	1	0.038543	1
Biological Process	GO:1900242	regulation of synaptic vesicle endocytosis	7	1	0.038543	1
Biological Process	GO:0030656	regulation of vitamin metabolic process	5	1	0.038543	1
Biological Process	GO:0090036	regulation of protein kinase C signaling	7	1	0.038543	1
Biological Process	GO:0033539	fatty acid beta-oxidation using acyl-CoA dehydrogenase	10	1	0.038543	1
Biological Process	GO:0032096	negative regulation of response to food	8	1	0.038543	1
Biological Process	GO:0032099	negative regulation of appetite	9	1	0.038543	1
Biological Process	GO:0006807	nitrogen compound metabolic process	2	1	0.0392879	29
Biological Process	GO:0015850	organic hydroxy compound transport	5	1	0.0394885	2
Biological Process	GO:0010506	regulation of autophagy	6	1	0.0405494	3
Biological Process	GO:0043244	regulation of protein complex disassembly	5	1	0.0409892	2
Biological Process	GO:0015980	energy derivation by oxidation of organic compounds	4	1	0.0409892	2
Biological Process	GO:0006629	lipid metabolic process	3	1	0.0412315	7
Biological Process	GO:0071803	positive regulation of podosome assembly	8	1	0.0416879	1
Biological Process	GO:0043650	dicarboxylic acid biosynthetic process	7	1	0.0416879	1
Biological Process	GO:0010566	regulation of ketone biosynthetic process	6	1	0.0416879	1
Biological Process	GO:0052646	alditol phosphate metabolic process	5	1	0.0416879	1
Biological Process	GO:0050884	neuromuscular process controlling posture	5	1	0.0416879	1
Biological Process	GO:0045414	regulation of interleukin-8 biosynthetic process	7	1	0.0416879	1
Biological Process	GO:1903541	regulation of exosomal secretion	8	1	0.0416879	1
Biological Process	GO:0036258	multivesicular body assembly	7	1	0.0416879	1
Biological Process	GO:0034214	protein hexamerization	6	1	0.0416879	1
Biological Process	GO:0044247	cellular polysaccharide catabolic process	6	1	0.0416879	1
Biological Process	GO:0043922	negative regulation by host of viral transcription	11	1	0.0416879	1
Biological Process	GO:0032691	negative regulation of interleukin-1 beta production	7	1	0.0416879	1
Biological Process	GO:0051127	positive regulation of actin nucleation	12	1	0.0416879	1
Biological Process	GO:0090141	positive regulation of mitochondrial fission	8	1	0.0416879	1
Biological Process	GO:0010743	regulation of macrophage derived foam cell differentiation	5	1	0.0416879	1
Biological Process	GO:0042255	ribosome assembly	7	1	0.0416879	1
Biological Process	GO:1990000	amyloid fibril formation	5	1	0.0416879	1
Biological Process	GO:0060627	regulation of vesicle-mediated transport	5	1	0.0418314	4
Biological Process	GO:0031647	regulation of protein stability	3	1	0.0431953	3
Biological Process	GO:0005975	carbohydrate metabolic process	3	1	0.044109	4
Biological Process	GO:0030836	positive regulation of actin filament depolymerization	11	1	0.0448227	1
Biological Process	GO:0030325	adrenal gland development	5	1	0.0448227	1
Biological Process	GO:0019321	pentose metabolic process	5	1	0.0448227	1
Biological Process	GO:0032105	negative regulation of response to extracellular stimulus	6	1	0.0448227	1
Biological Process	GO:0032108	negative regulation of response to nutrient levels	7	1	0.0448227	1
Biological Process	GO:0044794	positive regulation by host of viral process	7	1	0.0448227	1
Biological Process	GO:0032928	regulation of superoxide anion generation	7	1	0.0448227	1
Biological Process	GO:0046716	muscle cell cellular homeostasis	5	1	0.0448227	1
Biological Process	GO:0042989	sequestering of actin monomers	12	1	0.0448227	1
Biological Process	GO:0001935	endothelial cell proliferation	3	1	0.0448227	1
Biological Process	GO:0055089	fatty acid homeostasis	7	1	0.0448227	1
Biological Process	GO:0046339	diacylglycerol metabolic process	7	1	0.0448227	1
Biological Process	GO:0009895	negative regulation of catabolic process	5	1	0.0450065	3
Biological Process	GO:1903828	negative regulation of cellular protein localization	6	1	0.0456178	2
Biological Process	GO:0050709	negative regulation of protein secretion	8	1	0.0456178	2
Biological Process	GO:0045666	positive regulation of neuron differentiation	8	1	0.0459261	3
Biological Process	GO:0046165	alcohol biosynthetic process	5	1	0.0464072	2
Biological Process	GO:1905952	regulation of lipid localization	4	1	0.0464072	2
Biological Process	GO:0006796	phosphate-containing compound metabolic process	4	1	0.0465876	11
Biological Process	GO:0006869	lipid transport	5	1	0.0468551	3
Biological Process	GO:0010648	negative regulation of cell communication	5	1	0.0471787	7
Biological Process	GO:0071801	regulation of podosome assembly	7	1	0.0479473	1
Biological Process	GO:0033344	cholesterol efflux	8	1	0.0479473	1
Biological Process	GO:0016331	morphogenesis of embryonic epithelium	5	1	0.0479473	1
Biological Process	GO:0010874	regulation of cholesterol efflux	8	1	0.0479473	1
Biological Process	GO:1902188	positive regulation of viral release from host cell	8	1	0.0479473	1
Biological Process	GO:0036257	multivesicular body organization	6	1	0.0479473	1
Biological Process	GO:0099509	regulation of presynaptic cytosolic calcium ion concentration	11	1	0.0479473	1
Biological Process	GO:0085029	extracellular matrix assembly	5	1	0.0479473	1
Biological Process	GO:0000272	polysaccharide catabolic process	5	1	0.0479473	1
Biological Process	GO:0061003	positive regulation of dendritic spine morphogenesis	12	1	0.0479473	1
Biological Process	GO:0006793	phosphorus metabolic process	3	1	0.047982	11
Biological Process	GO:0002700	regulation of production of molecular mediator of immune response	5	1	0.0480012	2
Biological Process	GO:0046474	glycerophospholipid biosynthetic process	7	1	0.0480012	2
Biological Process	GO:0023057	negative regulation of signaling	4	1	0.048221	7
Biological Process	GO:0006066	alcohol metabolic process	4	1	0.0482659	3
Biological Process	GO:0016042	lipid catabolic process	4	1	0.0492181	3
Biological Process	GO:0051056	regulation of small GTPase mediated signal transduction	7	1	0.0492181	3
Biological Process	GO:0007005	mitochondrion organization	4	1	0.0496976	3
Molecular Function	GO:0071813	lipoprotein particle binding	4	0.090168	1.82566e-05	3
Molecular Function	GO:0071814	protein-lipid complex binding	3	0.090168	1.82566e-05	3
Molecular Function	GO:0034190	apolipoprotein receptor binding	4	0.090168	3.15888e-05	2
Molecular Function	GO:0070653	high-density lipoprotein particle receptor binding	5	0.090168	3.15888e-05	2
Molecular Function	GO:0044877	protein-containing complex binding	2	0.104973	6.01032e-05	12
Molecular Function	GO:0070325	lipoprotein particle receptor binding	4	0.113001	8.27896e-05	3
Molecular Function	GO:0008035	high-density lipoprotein particle binding	5	0.115227	0.000104849	2
Molecular Function	GO:0060228	phosphatidylcholine-sterol O-acyltransferase activator activity	4	0.115227	0.000104849	2
Molecular Function	GO:0004679	AMP-activated protein kinase activity	7	0.125167	0.00015694	2
Molecular Function	GO:0031072	heat shock protein binding	3	0.203742	0.000485685	4
Molecular Function	GO:0120015	intermembrane sterol transfer activity	4	0.203742	0.000569372	2
Molecular Function	GO:0120020	intermembrane cholesterol transfer activity	5	0.203742	0.000569372	2
Molecular Function	GO:0017127	cholesterol transporter activity	4	0.203742	0.000569372	2
Molecular Function	GO:0061135	endopeptidase regulator activity	4	0.231082	0.000717037	5
Molecular Function	GO:0030234	enzyme regulator activity	2	0.303317	0.00106771	10
Molecular Function	GO:0015248	sterol transporter activity	3	0.331891	0.00122916	2
Molecular Function	GO:0120013	intermembrane lipid transfer activity	3	0.350354	0.0013901	2
Molecular Function	GO:0016627	oxidoreductase activity, acting on the CH-CH group of donors	3	0.350354	0.00144595	3
Molecular Function	GO:0043130	ubiquitin binding	4	0.350354	0.00150814	3
Molecular Function	GO:0098772	molecular function regulator	1	0.350354	0.00154891	14
Molecular Function	GO:0061134	peptidase regulator activity	3	0.3526	0.00160673	5
Molecular Function	GO:0004857	enzyme inhibitor activity	3	0.393051	0.00206548	6
Molecular Function	GO:0032182	ubiquitin-like protein binding	3	0.432614	0.00273865	3
Molecular Function	GO:0048037	cofactor binding	2	0.432614	0.00285507	7
Molecular Function	GO:0099609	microtubule lateral binding	6	0.432614	0.00326934	1
Molecular Function	GO:0004747	ribokinase activity	6	0.432614	0.00326934	1
Molecular Function	GO:0047801	L-cysteine:2-oxoglutarate aminotransferase activity	5	0.432614	0.00326934	1
Molecular Function	GO:0004474	malate synthase activity	5	0.432614	0.00326934	1
Molecular Function	GO:0032450	maltose alpha-glucosidase activity	7	0.432614	0.00326934	1
Molecular Function	GO:0047777	(3S)-citramalyl-CoA lyase activity	5	0.432614	0.00326934	1
Molecular Function	GO:0017129	triglyceride binding	3	0.432614	0.00326934	1
Molecular Function	GO:0004558	alpha-1,4-glucosidase activity	7	0.432614	0.00326934	1
Molecular Function	GO:0016628	oxidoreductase activity, acting on the CH-CH group of donors, NAD or NADP as acceptor	4	0.474363	0.00377477	2
Molecular Function	GO:0005488	binding	1	0.494076	0.004352	55
Molecular Function	GO:0004866	endopeptidase inhibitor activity	5	0.532403	0.00484147	4
Molecular Function	GO:0051879	Hsp90 protein binding	4	0.532403	0.00553171	2
Molecular Function	GO:0003743	translation initiation factor activity	6	0.532403	0.00623158	3
Molecular Function	GO:0004705	JUN kinase activity	9	0.532403	0.00652814	1
Molecular Function	GO:0019862	IgA binding	4	0.532403	0.00652814	1
Molecular Function	GO:0047451	3-hydroxyoctanoyl-[acyl-carrier-protein] dehydratase activity	6	0.532403	0.00652814	1
Molecular Function	GO:0016419	S-malonyltransferase activity	6	0.532403	0.00652814	1
Molecular Function	GO:0047117	enoyl-[acyl-carrier-protein] reductase (NADPH, A-specific) activity	5	0.532403	0.00652814	1
Molecular Function	GO:0016909	SAP kinase activity	8	0.532403	0.00652814	1
Molecular Function	GO:0004320	oleoyl-[acyl-carrier-protein] hydrolase activity	7	0.532403	0.00652814	1
Molecular Function	GO:0004609	phosphatidylserine decarboxylase activity	5	0.532403	0.00652814	1
Molecular Function	GO:0034191	apolipoprotein A-I receptor binding	5	0.532403	0.00652814	1
Molecular Function	GO:0004392	heme oxygenase (decyclizing) activity	4	0.532403	0.00652814	1
Molecular Function	GO:0004313	[acyl-carrier-protein] S-acetyltransferase activity	7	0.532403	0.00652814	1
Molecular Function	GO:0004316	3-oxoacyl-[acyl-carrier-protein] reductase (NADPH) activity	6	0.532403	0.00652814	1
Molecular Function	GO:0004314	[acyl-carrier-protein] S-malonyltransferase activity	7	0.532403	0.00652814	1
Molecular Function	GO:0031177	phosphopantetheine binding	4	0.532403	0.00652814	1
Molecular Function	GO:0102132	3-oxo-pimeloyl-[acp] methyl ester reductase activity	5	0.532403	0.00652814	1
Molecular Function	GO:0102131	3-oxo-glutaryl-[acp] methyl ester reductase activity	5	0.532403	0.00652814	1
Molecular Function	GO:0008659	(3R)-hydroxymyristoyl-[acyl-carrier-protein] dehydratase activity	5	0.532403	0.00652814	1
Molecular Function	GO:0016295	myristoyl-[acyl-carrier-protein] hydrolase activity	7	0.532403	0.00652814	1
Molecular Function	GO:0016296	palmitoyl-[acyl-carrier-protein] hydrolase activity	7	0.532403	0.00652814	1
Molecular Function	GO:0016297	acyl-[acyl-carrier-protein] hydrolase activity	6	0.532403	0.00652814	1
Molecular Function	GO:0019171	3-hydroxyacyl-[acyl-carrier-protein] dehydratase activity	5	0.532403	0.00652814	1
Molecular Function	GO:0016420	malonyltransferase activity	5	0.532403	0.00652814	1
Molecular Function	GO:0004867	serine-type endopeptidase inhibitor activity	6	0.551576	0.00685301	3
Molecular Function	GO:0015485	cholesterol binding	5	0.551576	0.00687365	2
Molecular Function	GO:0030414	peptidase inhibitor activity	4	0.561503	0.00719408	4
Molecular Function	GO:0042803	protein homodimerization activity	4	0.600406	0.0078728	7
Molecular Function	GO:0032934	sterol binding	4	0.653319	0.00913343	2
Molecular Function	GO:1905056	calcium-transporting ATPase activity involved in regulation of presynaptic cytosolic calcium ion concentration	14	0.653319	0.00977641	1
Molecular Function	GO:0016418	S-acetyltransferase activity	6	0.653319	0.00977641	1
Molecular Function	GO:0016401	palmitoyl-CoA oxidase activity	6	0.653319	0.00977641	1
Molecular Function	GO:0090599	alpha-glucosidase activity	6	0.653319	0.00977641	1
Molecular Function	GO:0004069	L-aspartate:2-oxoglutarate aminotransferase activity	5	0.653319	0.00977641	1
Molecular Function	GO:0016616	oxidoreductase activity, acting on the CH-OH group of donors, NAD or NADP as acceptor	4	0.706075	0.0109192	3
Molecular Function	GO:0003824	catalytic activity	1	0.734787	0.0118464	33
Molecular Function	GO:0016614	oxidoreductase activity, acting on CH-OH group of donors	3	0.734787	0.0124498	3
Molecular Function	GO:0004466	long-chain-acyl-CoA dehydrogenase activity	5	0.734787	0.0130142	1
Molecular Function	GO:0106006	microtubule cortical anchor activity	5	0.734787	0.0130142	1
Molecular Function	GO:0004478	methionine adenosyltransferase activity	4	0.734787	0.0130142	1
Molecular Function	GO:0004367	glycerol-3-phosphate dehydrogenase [NAD+] activity	5	0.734787	0.0130142	1
Molecular Function	GO:0004315	3-oxoacyl-[acyl-carrier-protein] synthase activity	6	0.734787	0.0130142	1
Molecular Function	GO:0005522	profilin binding	3	0.734787	0.0130142	1
Molecular Function	GO:0016830	carbon-carbon lyase activity	3	0.800234	0.014498	2
Molecular Function	GO:0019842	vitamin binding	3	0.82998	0.0158636	3
Molecular Function	GO:0005094	Rho GDP-dissociation inhibitor activity	6	0.82998	0.0162415	1
Molecular Function	GO:0047522	15-oxoprostaglandin 13-oxidase activity	5	0.82998	0.0162415	1
Molecular Function	GO:0036132	13-prostaglandin reductase activity	5	0.82998	0.0162415	1
Molecular Function	GO:0004066	asparagine synthase (glutamine-hydrolyzing) activity	5	0.82998	0.0162415	1
Molecular Function	GO:0019899	enzyme binding	3	0.900518	0.0178021	12
Molecular Function	GO:0005515	protein binding	2	0.909597	0.0180874	33
Molecular Function	GO:0003997	acyl-CoA oxidase activity	5	0.927922	0.0194585	1
Molecular Function	GO:0046912	transferase activity, transferring acyl groups, acyl groups converted into alkyl on transfer	4	0.927922	0.0194585	1
Molecular Function	GO:0072341	modified amino acid binding	2	0.959144	0.0203406	2
Molecular Function	GO:0051015	actin filament binding	5	0.986894	0.0212597	3
Molecular Function	GO:0050662	coenzyme binding	3	0.986894	0.0212874	4
Molecular Function	GO:0043168	anion binding	3	0.986894	0.0218981	16
Molecular Function	GO:0008092	cytoskeletal protein binding	3	0.986894	0.0220633	7
Molecular Function	GO:0008289	lipid binding	2	0.986894	0.022394	6
Molecular Function	GO:0046790	virion binding	2	0.986894	0.022665	1
Molecular Function	GO:0043167	ion binding	2	1	0.0234677	28
Molecular Function	GO:0005496	steroid binding	3	1	0.0238753	2
Molecular Function	GO:0030170	pyridoxal phosphate binding	5	1	0.0244873	2
Molecular Function	GO:0070279	vitamin B6 binding	4	1	0.0244873	2
Molecular Function	GO:0008135	translation factor activity, RNA binding	5	1	0.0251245	3
Molecular Function	GO:0061133	endopeptidase activator activity	5	1	0.0258612	1
Molecular Function	GO:0048407	platelet-derived growth factor binding	4	1	0.0258612	1
Molecular Function	GO:0043178	alcohol binding	3	1	0.0289477	2
Molecular Function	GO:0016833	oxo-acid-lyase activity	4	1	0.029047	1
Molecular Function	GO:0034185	apolipoprotein binding	3	1	0.029047	1
Molecular Function	GO:0015926	glucosidase activity	5	1	0.029047	1
Molecular Function	GO:0036094	small molecule binding	2	1	0.0295271	15
Molecular Function	GO:0019829	cation-transporting ATPase activity	12	1	0.0296096	2
Molecular Function	GO:0022853	active ion transmembrane transporter activity	4	1	0.0296096	2
Molecular Function	GO:0042625	ATPase coupled ion transmembrane transporter activity	11	1	0.0296096	2
Molecular Function	GO:0035615	clathrin adaptor activity	5	1	0.0322226	1
Molecular Function	GO:0008093	cytoskeletal adaptor activity	4	1	0.0322226	1
Molecular Function	GO:0098748	endocytic adaptor activity	4	1	0.0322226	1
Molecular Function	GO:0045503	dynein light chain binding	3	1	0.0322226	1
Molecular Function	GO:0016491	oxidoreductase activity	2	1	0.0331096	7
Molecular Function	GO:0005543	phospholipid binding	4	1	0.033129	4
Molecular Function	GO:0004312	fatty acid synthase activity	5	1	0.0353879	1
Molecular Function	GO:0016634	oxidoreductase activity, acting on the CH-CH group of donors, oxygen as acceptor	4	1	0.0353879	1
Molecular Function	GO:0005388	calcium-transporting ATPase activity	13	1	0.0353879	1
Molecular Function	GO:0003779	actin binding	4	1	0.0362911	4
Molecular Function	GO:0030674	protein binding, bridging	3	1	0.0365525	2
Molecular Function	GO:0016829	lyase activity	2	1	0.0367411	3
Molecular Function	GO:0004842	ubiquitin-protein transferase activity	4	1	0.0368842	4
Molecular Function	GO:0004535	poly(A)-specific ribonuclease activity	9	1	0.038543	1
Molecular Function	GO:0016681	oxidoreductase activity, acting on diphenols and related substances as donors, cytochrome as acceptor	4	1	0.038543	1
Molecular Function	GO:0005049	nuclear export signal receptor activity	3	1	0.038543	1
Molecular Function	GO:0016679	oxidoreductase activity, acting on diphenols and related substances as donors	3	1	0.038543	1
Molecular Function	GO:0008121	ubiquinol-cytochrome-c reductase activity	5	1	0.038543	1
Molecular Function	GO:0005319	lipid transporter activity	2	1	0.0409892	2
Molecular Function	GO:0044325	ion channel binding	3	1	0.0409892	2
Molecular Function	GO:0016208	AMP binding	8	1	0.0416879	1
Molecular Function	GO:0003995	acyl-CoA dehydrogenase activity	4	1	0.0416879	1
Molecular Function	GO:0045504	dynein heavy chain binding	3	1	0.0416879	1
Molecular Function	GO:0019787	ubiquitin-like protein transferase activity	3	1	0.0424751	4
Molecular Function	GO:0008047	enzyme activator activity	3	1	0.0444399	4
Molecular Function	GO:0098632	cell-cell adhesion mediator activity	3	1	0.0448227	1
Molecular Function	GO:0070628	proteasome binding	3	1	0.0448227	1
Molecular Function	GO:0055102	lipase inhibitor activity	4	1	0.0479473	1
Molecular Function	GO:0004707	MAP kinase activity	7	1	0.0479473	1
Molecular Function	GO:0003756	protein disulfide isomerase activity	5	1	0.0479473	1
Molecular Function	GO:0016864	intramolecular oxidoreductase activity, transposing S-S bonds	4	1	0.0479473	1
Molecular Function	GO:0016884	carbon-nitrogen ligase activity, with glutamine as amido-N-donor	4	1	0.0479473	1
Cellular Component	GO:0044444	cytoplasmic part	3	0.0509668	2.55076e-06	44
Cellular Component	GO:0044424	intracellular part	2	0.090168	1.91407e-05	56
Cellular Component	GO:0034366	spherical high-density lipoprotein particle	6	0.125167	0.00015694	2
Cellular Component	GO:0031588	nucleotide-activated protein kinase complex	6	0.149455	0.000291714	2
Cellular Component	GO:0042627	chylomicron	5	0.22705	0.000681798	2
Cellular Component	GO:0044464	cell part	1	0.231082	0.000710193	61
Cellular Component	GO:0044448	cell cortex part	4	0.302474	0.000983976	4
Cellular Component	GO:0034385	triglyceride-rich plasma lipoprotein particle	5	0.350354	0.0013901	2
Cellular Component	GO:0034361	very-low-density lipoprotein particle	6	0.350354	0.0013901	2
Cellular Component	GO:0032991	protein-containing complex	1	0.350354	0.00141324	30
Cellular Component	GO:0044429	mitochondrial part	4	0.3526	0.0016713	10
Cellular Component	GO:0005829	cytosol	4	0.359686	0.00181814	20
Cellular Component	GO:0001772	immunological synapse	3	0.432614	0.00325926	2
Cellular Component	GO:0034364	high-density lipoprotein particle	5	0.459338	0.00351256	2
Cellular Component	GO:0031974	membrane-enclosed lumen	1	0.459338	0.00356325	6
Cellular Component	GO:0043233	organelle lumen	2	0.459338	0.00356325	6
Cellular Component	GO:0070013	intracellular organelle lumen	3	0.459338	0.00356325	6
Cellular Component	GO:0036452	ESCRT complex	6	0.474363	0.00377477	2
Cellular Component	GO:0002102	podosome	5	0.483707	0.00404583	2
Cellular Component	GO:0005759	mitochondrial matrix	5	0.483707	0.00406793	4
Cellular Component	GO:1990777	lipoprotein particle	3	0.532403	0.00553171	2
Cellular Component	GO:0034358	plasma lipoprotein particle	4	0.532403	0.00553171	2
Cellular Component	GO:0032994	protein-lipid complex	2	0.532403	0.00618592	2
Cellular Component	GO:0005586	collagen type III trimer	4	0.532403	0.00652814	1
Cellular Component	GO:0045298	tubulin complex	5	0.532403	0.00652814	1
Cellular Component	GO:0031968	organelle outer membrane	4	0.543738	0.00669433	3
Cellular Component	GO:0019867	outer membrane	2	0.556131	0.00701392	3
Cellular Component	GO:0030864	cortical actin cytoskeleton	7	0.653319	0.00913343	2
Cellular Component	GO:0044420	extracellular matrix component	2	0.653319	0.00913343	2
Cellular Component	GO:0097418	neurofibrillary tangle	4	0.653319	0.00977641	1
Cellular Component	GO:0044609	DBIRD complex	3	0.653319	0.00977641	1
Cellular Component	GO:0005838	proteasome regulatory particle	3	0.653319	0.00977641	1
Cellular Component	GO:0048269	methionine adenosyltransferase complex	4	0.653319	0.00977641	1
Cellular Component	GO:0000814	ESCRT II complex	7	0.734787	0.0130142	1
Cellular Component	GO:0036020	endolysosome membrane	8	0.734787	0.0130142	1
Cellular Component	GO:0044446	intracellular organelle part	3	0.816024	0.0148658	35
Cellular Component	GO:1990204	oxidoreductase complex	3	0.82998	0.0153469	3
Cellular Component	GO:0044422	organelle part	1	0.82998	0.0154764	36
Cellular Component	GO:0009331	glycerol-3-phosphate dehydrogenase complex	4	0.82998	0.0162415	1
Cellular Component	GO:0030863	cortical cytoskeleton	6	0.927922	0.0186635	2
Cellular Component	GO:0032541	cortical endoplasmic reticulum	7	0.986894	0.022665	1
Cellular Component	GO:0071953	elastic fiber	4	0.986894	0.022665	1
Cellular Component	GO:0072669	tRNA-splicing ligase complex	3	0.986894	0.022665	1
Cellular Component	GO:0005850	eukaryotic translation initiation factor 2 complex	4	0.986894	0.022665	1
Cellular Component	GO:0044432	endoplasmic reticulum part	4	1	0.0245064	7
Cellular Component	GO:0005869	dynactin complex	6	1	0.0258612	1
Cellular Component	GO:0098800	inner mitochondrial membrane protein complex	6	1	0.028978	3
Cellular Component	GO:0030673	axolemma	6	1	0.029047	1
Cellular Component	GO:0008541	proteasome regulatory particle, lid subcomplex	3	1	0.029047	1
Cellular Component	GO:1990023	mitotic spindle midzone	6	1	0.029047	1
Cellular Component	GO:1990454	L-type voltage-gated calcium channel complex	8	1	0.0322226	1
Cellular Component	GO:0016281	eukaryotic translation initiation factor 4F complex	4	1	0.0322226	1
Cellular Component	GO:0097386	glial cell projection	4	1	0.0322226	1
Cellular Component	GO:0005583	fibrillar collagen trimer	3	1	0.0322226	1
Cellular Component	GO:0005789	endoplasmic reticulum membrane	5	1	0.0339469	5
Cellular Component	GO:0030122	AP-2 adaptor complex	6	1	0.0353879	1
Cellular Component	GO:0000813	ESCRT I complex	7	1	0.0353879	1
Cellular Component	GO:0099512	supramolecular fiber	3	1	0.0367278	5
Cellular Component	GO:0099081	supramolecular polymer	2	1	0.0367278	5
Cellular Component	GO:0099080	supramolecular complex	1	1	0.0372046	5
Cellular Component	GO:0034399	nuclear periphery	5	1	0.038543	1
Cellular Component	GO:0001527	microfibril	4	1	0.038543	1
Cellular Component	GO:1902911	protein kinase complex	5	1	0.0394885	2
Cellular Component	GO:0098805	whole membrane	2	1	0.0395369	6
Cellular Component	GO:0005640	nuclear outer membrane	6	1	0.0416879	1
Cellular Component	GO:0030135	coated vesicle	6	1	0.0432801	2
Cellular Component	GO:0031258	lamellipodium membrane	5	1	0.0448227	1
Cellular Component	GO:0005741	mitochondrial outer membrane	6	1	0.0456178	2
Cellular Component	GO:0031616	spindle pole centrosome	7	1	0.0479473	1
Cellular Component	GO:0005938	cell cortex	5	1	0.0488057	2
