# Supplementary material for: The Investigation of Protein Profile and Meat Quality in Bovine Longissimus thoracic Frozen under Different Temperatures by Data-Independent Acquisition (DIA) Strategy
Source: Foods. 2022 Jun 17;11(12):1791. doi: 10.3390/foods11121791 (PMC9222788; doi:10.3390/foods11121791)
Supplement: Supplementary file 1 [file foods-11-01791-s001.zip › 5-Supplementary Materials/Supplementary Table S6.xlsx]

## Sheet: Sheet1
Supplementary Table S6: Pathway information of Frozen/CON comparison
Pathway.Description	Pathway.ID	tier1	tier1.short	tier2	tier2.short	Input.number	P.Value	Corrected.P.Value	Matching.ID	Colored.Hyperlink
Alzheimer's disease	bta05010					14	2.62614e-06	0.000319371	G5E6M7|P25712|Q95KV7|P00426|A0A452DIB4|P29172|Q02369|E1BGJ0|P42026|A0A452DII8|P00126|Q8HXG6|Q0VCY0|P00847	http://www.genome.jp/kegg-bin/show_pathway?bta05010/bta:327670%09,blue/bta:518117%09,blue/bta:338084%09,blue/bta:326346%09,blue/bta:327675%09,blue/bta:3283882%09,blue/bta:533894%09,red/bta:338079%09,red/bta:281296%09,blue/bta:281480%09,blue/bta:327717%09,red/bta:444878%09,red/bta:327660%09,blue/bta:613899%09,blue/
Metabolic pathways	bta01100	Metabolism	A	Global and overview maps	AA	40	3.42152e-06	0.000319371	P00126|F1N647|A0A452DJE5|E1BJH7|F1MLX6|Q1LZA3|P00847|A0A3Q1MPG8|P56658|Q17QK8|F1N338|O46411|F1MW60|Q1JQD3|P48818|Q02369|A3KN12|Q9MYM4|A5PJC5|Q8HXG6|Q3SZM5|Q08D92|F1MX69|A0A3Q1MZ37|P25712|Q08DP0|A0A452DIB4|Q5EA79|E1BF39|P33097|Q3ZC09|Q148D3|G5E6M7|Q95KV7|P00426|A0A3Q1MB37|A6QQA9|P42026|A0A452DII8|Q0VCX7	http://www.genome.jp/kegg-bin/show_pathway?bta01100/bta:510949%09,red/bta:534402%09,red/bta:327670%09,blue/bta:533836%09,red/bta:532785%09,red/bta:338084%09,blue/bta:100336710%09,red/bta:282130%09,blue/bta:506308%09,red/bta:525813%09,red/bta:281951%09,blue/bta:326346%09,blue/bta:508170%09,blue/bta:527403%09,blue/bta:510953%09,red/bta:327675%09,blue/bta:512341%09,blue/bta:615745%09,red/bta:616676%…
Non-alcoholic fatty liver disease (NAFLD)	bta04932	Human Diseases	F	Endocrine and metabolic diseases	FG	13	4.56244e-06	0.000319371	G5E6M7|P25712|Q95KV7|P00426|A0A452DIB4|A0A3Q1LJU7|Q02369|P00126|P42026|A0A3Q1NH21|Q5BIS9|P58108|Q8HXG6	http://www.genome.jp/kegg-bin/show_pathway?bta04932/bta:327670%09,blue/bta:338084%09,blue/bta:326346%09,blue/bta:537631%09,blue/bta:534923%09,blue/bta:282324%09,blue/bta:534107%09,blue/bta:338079%09,red/bta:281480%09,blue/bta:327717%09,red/bta:444878%09,red/bta:327660%09,blue/bta:613899%09,blue/
Oxidative phosphorylation	bta00190	Metabolism	A	Energy metabolism	AC	12	2.76119e-05	0.00135209	G5E6M7|P37980|Q95KV7|P00426|A0A452DIB4|Q02369|P00126|P00847|A0A452DII8|P42026|Q8HXG6|P25712	http://www.genome.jp/kegg-bin/show_pathway?bta00190/bta:327670%09,blue/bta:338084%09,blue/bta:326346%09,blue/bta:327675%09,blue/bta:280701%09,red/bta:3283882%09,blue/bta:338079%09,red/bta:281480%09,blue/bta:327717%09,red/bta:444878%09,red/bta:327660%09,blue/bta:613899%09,blue/
Parkinson's disease	bta05012					12	3.21925e-05	0.00135209	G5E6M7|P25712|Q95KV7|P00426|A0A452DIB4|P04896|P00126|P42026|A0A452DII8|Q8HXG6|Q02369|P00847	http://www.genome.jp/kegg-bin/show_pathway?bta05012/bta:327670%09,blue/bta:100124520%09,red/bta:338084%09,blue/bta:326346%09,blue/bta:327675%09,blue/bta:3283882%09,blue/bta:338079%09,red/bta:281480%09,blue/bta:327717%09,red/bta:444878%09,red/bta:327660%09,blue/bta:613899%09,blue/
Huntington's disease	bta05016					13	4.93873e-05	0.00172855	G5E6M7|P25712|Q95KV7|P00426|A0A452DIB4|Q02369|Q08DS7|P42026|A0A452DII8|Q3ZC13|P00126|Q8HXG6|P00847	http://www.genome.jp/kegg-bin/show_pathway?bta05016/bta:327670%09,blue/bta:107131160%09,red/bta:338084%09,blue/bta:326346%09,blue/bta:327675%09,blue/bta:3283882%09,blue/bta:338079%09,red/bta:281480%09,blue/bta:327717%09,red/bta:517446%09,blue/bta:444878%09,red/bta:327660%09,blue/bta:613899%09,blue/
Proteasome	bta03050	Genetic Information Processing	B	Folding, sorting and degradation	BC	5	0.000620161	0.0167192	Q2KJE7|P33672|F1MYH8|A0A3Q1LX83|Q3ZBD0	http://www.genome.jp/kegg-bin/show_pathway?bta03050/bta:512891%09,red/bta:539141%09,red/bta:512456%09,red/bta:533874%09,blue/bta:510041%09,blue/
Tight junction	bta04530	Cellular Processes	D	Cellular community - eukaryotes	DC	8	0.000636921	0.0167192	Q3B7N2|A0A3Q1NH21|F1N2D3|Q0III9|F1MG56|Q9BE40|Q1RMR3|F1MZX6	http://www.genome.jp/kegg-bin/show_pathway?bta04530/bta:407102%09,blue/bta:281337%09,red/bta:539375%09,red/bta:511687%09,blue/bta:524770%09,blue/bta:534923%09,blue/bta:506939%09,red/bta:508045%09,red/
Hypertrophic cardiomyopathy (HCM)	bta05410	Human Diseases	F	Cardiovascular diseases	FF	6	0.0009177	0.021413	Q5KR49|Q3SX08|A0A3Q1LQC6|Q5BIS9|Q08DE1|P58108	http://www.genome.jp/kegg-bin/show_pathway?bta05410/bta:399681%09,red/bta:281544%09,red/bta:767614%09,blue/bta:282324%09,blue/bta:534107%09,blue/bta:781184%09,red/
Fatty acid metabolism	bta01212	Metabolism	A	Global and overview maps	AA	5	0.00107966	0.0226728	Q08D92|P48818|Q3ZCD7|F1N338|F1N647	http://www.genome.jp/kegg-bin/show_pathway?bta01212/bta:532785%09,red/bta:282130%09,blue/bta:281152%09,red/bta:614105%09,red/bta:614508%09,red/
Amoebiasis	bta05146	Human Diseases	F	Infectious diseases: Parasitic	FJ	7	0.00156262	0.0281923	Q3B7N2|Q0III9|A0A3Q1MJK1|P02453|P04896|P04258|A0A3Q1N9E9	http://www.genome.jp/kegg-bin/show_pathway?bta05146/bta:539375%09,red/bta:100124520%09,red/bta:529670%09,red/bta:524770%09,blue/bta:282187%09,red/bta:286854%09,blue/bta:510833%09,red/
Carbon metabolism	bta01200	Metabolism	A	Global and overview maps	AA	7	0.00168393	0.0281923	G5E6M7|A0A452DJE5|A0A3Q1MB37|Q0VCX7|P33097|Q3ZC09|Q148D3	http://www.genome.jp/kegg-bin/show_pathway?bta01200/bta:525813%09,red/bta:508170%09,blue/bta:506459%09,red/bta:540303%09,blue/bta:281206%09,red/bta:281480%09,blue/bta:520260%09,red/
Focal adhesion	bta04510	Cellular Processes	D	Cellular community - eukaryotes	DC	9	0.00186438	0.0281923	Q3B7N2|A0A3Q1MPV7|Q0III9|P02453|A0A3Q1LJU7|A0A3Q1LLA1|A4IFM7|A0A3Q1NH21|A0A3Q1N9E9	http://www.genome.jp/kegg-bin/show_pathway?bta04510/bta:539375%09,red/bta:529670%09,red/bta:524770%09,blue/bta:537631%09,blue/bta:534923%09,blue/bta:533378%09,blue/bta:538606%09,blue/bta:282187%09,red/bta:107131237%09,red/
Platelet activation	bta04611	Organismal Systems	E	Immune system	EA	7	0.00187949	0.0281923	P04258|A0A3Q1MPV7|P02453|A4IFM7|Q2T9M8|A0A3Q1NH21|F6QND5	http://www.genome.jp/kegg-bin/show_pathway?bta04611/bta:522039%09,blue/bta:534923%09,blue/bta:533378%09,blue/bta:538606%09,blue/bta:282187%09,red/bta:522423%09,blue/bta:510833%09,red/
AMPK signaling pathway	bta04152	Environmental Information Processing	C	Signal transduction	CB	7	0.00201934	0.0282708	A0A3Q1NH21|F1N647|F1MG56|A0A3Q1M8B3|A5PJC5|Q5BIS9|P58108	http://www.genome.jp/kegg-bin/show_pathway?bta04152/bta:286879%09,red/bta:534923%09,blue/bta:508045%09,red/bta:512341%09,blue/bta:282324%09,blue/bta:534107%09,blue/bta:281152%09,red/
Glycolysis / Gluconeogenesis	bta00010	Metabolism	A	Carbohydrate metabolism	AB	5	0.00243009	0.0318949	Q08DP0|Q3ZC09|A0A3Q1MB37|Q5EA79|F1MX69	http://www.genome.jp/kegg-bin/show_pathway?bta00010/bta:534402%09,red/bta:616676%09,red/bta:506459%09,red/bta:533785%09,blue/bta:540303%09,blue/
Adipocytokine signaling pathway	bta04920	Organismal Systems	E	Endocrine system	EB	5	0.00283174	0.0326766	P58108|F1MX38|A0A3Q1LJU7|A0A3Q1NH21|Q5BIS9	http://www.genome.jp/kegg-bin/show_pathway?bta04920/bta:508541%09,red/bta:537631%09,blue/bta:534923%09,blue/bta:282324%09,blue/bta:534107%09,blue/
Insulin signaling pathway	bta04910	Organismal Systems	E	Endocrine system	EB	7	0.00293819	0.0326766	F1N647|A0A3Q1LJU7|A0A3Q1M8B3|A0A3Q1NH21|Q5BIS9|P58108|G3X778	http://www.genome.jp/kegg-bin/show_pathway?bta04910/bta:286879%09,red/bta:537631%09,blue/bta:534923%09,blue/bta:282324%09,blue/bta:100336808%09,red/bta:534107%09,blue/bta:281152%09,red/
Endocytosis	bta04144	Cellular Processes	D	Transport and catabolism	DA	10	0.00295646	0.0326766	A4FUA8|A0A3Q1MXL6|A5PK00|A0A3Q1MSA5|F1ML34|A3KN51|G3X8E2|Q08DS7|Q3ZC13|F1MDA6	http://www.genome.jp/kegg-bin/show_pathway?bta04144/bta:107131160%09,red/bta:539357%09,blue/bta:514423%09,blue/bta:514261%09,red/bta:614321%09,red/bta:511223%09,blue/bta:534656%09,red/bta:507659%09,blue/bta:517446%09,blue/bta:541230%09,blue/
Insulin resistance	bta04931	Human Diseases	F	Endocrine and metabolic diseases	FG	6	0.00384511	0.0403736	A0A3Q1LJU7|F1MX38|A0A3Q1NH21|Q5BIS9|A5PJL4|P58108	http://www.genome.jp/kegg-bin/show_pathway?bta04931/bta:508541%09,red/bta:537631%09,blue/bta:534923%09,blue/bta:282324%09,blue/bta:534107%09,blue/bta:511190%09,blue/
Fatty acid elongation	bta00062	Metabolism	A	Lipid metabolism	AD	3	0.00732175	0.0732175	Q3ZCD7|F1N338|A6QQA9	http://www.genome.jp/kegg-bin/show_pathway?bta00062/bta:532785%09,red/bta:614105%09,red/bta:511033%09,red/
Dopaminergic synapse	bta04728	Organismal Systems	E	Nervous system	EF	6	0.0079673	0.0760515	A0A3Q1MXL6|F1MG56|A0A3Q1LJU7|P04896|A0A3Q1NH21|P11017	http://www.genome.jp/kegg-bin/show_pathway?bta04728/bta:100124520%09,red/bta:537631%09,blue/bta:534923%09,blue/bta:514261%09,red/bta:508045%09,red/bta:281202%09,blue/
Galactose metabolism	bta00052	Metabolism	A	Carbohydrate metabolism	AB	3	0.00980879	0.0895585	Q08DP0|Q9MYM4|Q5EA79	http://www.genome.jp/kegg-bin/show_pathway?bta00052/bta:534402%09,red/bta:616676%09,red/bta:280798%09,red/
FoxO signaling pathway	bta04068	Environmental Information Processing	C	Signal transduction	CB	6	0.0109261	0.095603	P60519|A0A3Q1LJU7|F1MX38|A0A3Q1NH21|Q5BIS9|P58108	http://www.genome.jp/kegg-bin/show_pathway?bta04068/bta:282531%09,red/bta:508541%09,red/bta:537631%09,blue/bta:534923%09,blue/bta:282324%09,blue/bta:534107%09,blue/
Cardiac muscle contraction	bta04260	Organismal Systems	E	Circulatory system	EC	5	0.0128338	0.105846	P00126|Q5KR49|A7MB71|P00426|Q08DE1	http://www.genome.jp/kegg-bin/show_pathway?bta04260/bta:281544%09,red/bta:510026%09,red/bta:444878%09,red/bta:613899%09,blue/bta:781184%09,red/
Pancreatic cancer	bta05212	Human Diseases	F	Cancers: Specific types	FB	4	0.0131047	0.105846	Q3ZCK2|F1MX38|A0A3Q1LJU7|A0A3Q1NH21	http://www.genome.jp/kegg-bin/show_pathway?bta05212/bta:508541%09,red/bta:537631%09,blue/bta:534923%09,blue/bta:538477%09,red/
Adrenergic signaling in cardiomyocytes	bta04261	Organismal Systems	E	Circulatory system	EC	6	0.0145897	0.11091	Q5KR49|F1MG56|A0A3Q1ND98|A0A3Q1NH21|Q08DE1|A7MB71	http://www.genome.jp/kegg-bin/show_pathway?bta04261/bta:281544%09,red/bta:510026%09,red/bta:534923%09,blue/bta:508045%09,red/bta:282641%09,red/bta:781184%09,red/
Arrhythmogenic right ventricular cardiomyopathy (ARVC)	bta05412	Human Diseases	F	Cardiovascular diseases	FF	4	0.014788	0.11091	Q0III9|Q08DE1|Q3B7N2|Q3SX08	http://www.genome.jp/kegg-bin/show_pathway?bta05412/bta:399681%09,red/bta:539375%09,red/bta:524770%09,blue/bta:781184%09,red/
Oxytocin signaling pathway	bta04921	Organismal Systems	E	Endocrine system	EB	6	0.015721	0.112689	A0A3Q1MPV7|Q5BIS9|A0A3Q1LLA1|A4IFM7|Q08DE1|P58108	http://www.genome.jp/kegg-bin/show_pathway?bta04921/bta:533378%09,blue/bta:538606%09,blue/bta:282324%09,blue/bta:534107%09,blue/bta:107131237%09,red/bta:781184%09,red/
Propanoate metabolism	bta00640	Metabolism	A	Carbohydrate metabolism	AB	3	0.0160984	0.112689	A0A3Q1MB37|A5PJC5|A0A452DJE5	http://www.genome.jp/kegg-bin/show_pathway?bta00640/bta:508170%09,blue/bta:512341%09,blue/bta:506459%09,red/
Purine metabolism	bta00230	Metabolism	A	Nucleotide metabolism	AE	7	0.0175235	0.118707	A7MBI8|Q08DP0|A3KN12|F1MLX6|E1BF39|P56658|O46411	http://www.genome.jp/kegg-bin/show_pathway?bta00230/bta:534402%09,red/bta:510949%09,red/bta:281951%09,blue/bta:504454%09,blue/bta:280712%09,red/bta:517589%09,red/bta:512748%09,red/
Alanine, aspartate and glutamate metabolism	bta00250	Metabolism	A	Amino acid metabolism	AF	3	0.0189212	0.12417	A3KN12|P33097|Q1LZA3	http://www.genome.jp/kegg-bin/show_pathway?bta00250/bta:510949%09,red/bta:514209%09,blue/bta:281206%09,red/
PPAR signaling pathway	bta03320	Organismal Systems	E	Endocrine system	EB	4	0.0206333	0.131303	Q08D92|P15497|P81644|P10790	http://www.genome.jp/kegg-bin/show_pathway?bta03320/bta:281631%09,red/bta:505394%09,blue/bta:281758%09,red/bta:614508%09,red/
Pyruvate metabolism	bta00620	Metabolism	A	Carbohydrate metabolism	AB	3	0.0220004	0.135885	Q148D3|A0A3Q1MB37|Q0VCX7	http://www.genome.jp/kegg-bin/show_pathway?bta00620/bta:525813%09,red/bta:506459%09,red/bta:520260%09,red/
AGE-RAGE signaling pathway in diabetic complications	bta04933	Human Diseases	F	Endocrine and metabolic diseases	FG	5	0.0228676	0.137206	P04258|P02453|A0A3Q1LJU7|A0A3Q1NH21|F1MX38	http://www.genome.jp/kegg-bin/show_pathway?bta04933/bta:508541%09,red/bta:537631%09,blue/bta:534923%09,blue/bta:282187%09,red/bta:510833%09,red/
Fatty acid degradation	bta00071	Metabolism	A	Lipid metabolism	AD	3	0.0241959	0.137328	Q08D92|P48818|F1N338	http://www.genome.jp/kegg-bin/show_pathway?bta00071/bta:532785%09,red/bta:282130%09,blue/bta:614508%09,red/
Starch and sucrose metabolism	bta00500	Metabolism	A	Carbohydrate metabolism	AB	3	0.0241959	0.137328	Q08DP0|Q9MYM4|A0A3Q1MPG8	http://www.genome.jp/kegg-bin/show_pathway?bta00500/bta:534402%09,red/bta:615745%09,red/bta:280798%09,red/
Endocrine and other factor-regulated calcium reabsorption	bta04961	Organismal Systems	E	Excretory system	EE	3	0.0253364	0.138927	A7MB71|Q08DS7|Q3ZC13	http://www.genome.jp/kegg-bin/show_pathway?bta04961/bta:107131160%09,red/bta:510026%09,red/bta:517446%09,blue/
Regulation of actin cytoskeleton	bta04810	Cellular Processes	D	Cell motility	DE	7	0.0258008	0.138927	Q3B7N2|A0A3Q1MPV7|Q5E9F7|Q0III9|A0A3Q1LLA1|A4IFM7|A2VE17	http://www.genome.jp/kegg-bin/show_pathway?bta04810/bta:539375%09,red/bta:524770%09,blue/bta:533378%09,blue/bta:538606%09,blue/bta:281478%09,red/bta:534553%09,red/bta:107131237%09,red/
Hepatitis C	bta05160	Human Diseases	F	Infectious diseases: Viral	FI	5	0.0286802	0.14715	F1MX38|F1MG56|A0A3Q1LJU7|A0A3Q1NH21|A0A3Q1MIH6	http://www.genome.jp/kegg-bin/show_pathway?bta05160/bta:508541%09,red/bta:537631%09,blue/bta:534923%09,blue/bta:508045%09,red/bta:618508%09,blue/
cGMP-PKG signaling pathway	bta04022	Environmental Information Processing	C	Signal transduction	CB	6	0.0287294	0.14715	A0A3Q1MPV7|A4IFM7|A0A3Q1ND98|A0A3Q1NH21|A7MB71|Q0VCY0	http://www.genome.jp/kegg-bin/show_pathway?bta04022/bta:518117%09,blue/bta:510026%09,red/bta:534923%09,blue/bta:533378%09,blue/bta:538606%09,blue/bta:282641%09,red/
Protein digestion and absorption	bta04974	Organismal Systems	E	Digestive system	ED	4	0.0360978	0.180098	A7MB71|P02453|P04258|F1N6W9	http://www.genome.jp/kegg-bin/show_pathway?bta04974/bta:510026%09,red/bta:282187%09,red/bta:508076%09,red/bta:510833%09,red/
Mineral absorption	bta04978	Organismal Systems	E	Digestive system	ED	3	0.0368772	0.180098	Q5E9F2|A7MB71|F1MTY9	http://www.genome.jp/kegg-bin/show_pathway?bta04978/bta:510026%09,red/bta:513221%09,blue/bta:510243%09,red/
Protein processing in endoplasmic reticulum	bta04141	Genetic Information Processing	B	Folding, sorting and degradation	BC	6	0.0390568	0.185501	F1N036|P81623|A0A3Q1LJU7|A0A3Q1LUG9|Q3ZCC9|G3X757	http://www.genome.jp/kegg-bin/show_pathway?bta04141/bta:613357%09,red/bta:286770%09,red/bta:537631%09,blue/bta:615027%09,blue/bta:512530%09,blue/bta:507345%09,red/
African trypanosomiasis	bta05143	Human Diseases	F	Infectious diseases: Parasitic	FJ	3	0.0397502	0.185501	P15497|P01966|A0A3Q1N9E9	http://www.genome.jp/kegg-bin/show_pathway?bta05143/bta:281631%09,red/bta:100140149%09,red/bta:529670%09,red/
Biosynthesis of unsaturated fatty acids	bta01040	Metabolism	A	Lipid metabolism	AD	2	0.0407703	0.186125	Q3ZCD7|A6QQA9	http://www.genome.jp/kegg-bin/show_pathway?bta01040/bta:614105%09,red/bta:511033%09,red/
Glucagon signaling pathway	bta04922	Organismal Systems	E	Endocrine system	EB	4	0.0435174	0.194439	P58108|G3X778|A0A3Q1NH21|Q5BIS9	http://www.genome.jp/kegg-bin/show_pathway?bta04922/bta:534923%09,blue/bta:282324%09,blue/bta:100336808%09,red/bta:534107%09,blue/
Proximal tubule bicarbonate reclamation	bta04964	Organismal Systems	E	Excretory system	EE	2	0.0460303	0.201383	A7MB71|P00921	http://www.genome.jp/kegg-bin/show_pathway?bta04964/bta:280740%09,red/bta:510026%09,red/
Dilated cardiomyopathy	bta05414					4	0.0505087	0.212718	A0A3Q1LQC6|Q5KR49|Q08DE1|Q3SX08	http://www.genome.jp/kegg-bin/show_pathway?bta05414/bta:399681%09,red/bta:281544%09,red/bta:767614%09,blue/bta:781184%09,red/
cAMP signaling pathway	bta04024	Environmental Information Processing	C	Signal transduction	CB	6	0.0506472	0.212718	A0A3Q1MPV7|A0A3Q1LJU7|A0A3Q1ND98|A0A3Q1M8B3|A0A3Q1NH21|A7MB71	http://www.genome.jp/kegg-bin/show_pathway?bta04024/bta:286879%09,red/bta:510026%09,red/bta:537631%09,blue/bta:534923%09,blue/bta:538606%09,blue/bta:282641%09,red/
Hepatitis B	bta05161	Human Diseases	F	Infectious diseases: Viral	FI	5	0.0564604	0.229294	Q3SZI4|F1MX38|A0A3Q1LJU7|A0A3Q1NH21|A0A3Q1MIH6	http://www.genome.jp/kegg-bin/show_pathway?bta05161/bta:508541%09,red/bta:768311%09,red/bta:537631%09,blue/bta:534923%09,blue/bta:618508%09,blue/
Pancreatic secretion	bta04972	Organismal Systems	E	Digestive system	ED	4	0.0567776	0.229294	A0A3Q1ND98|A7MB71|P00921|Q0VCY0	http://www.genome.jp/kegg-bin/show_pathway?bta04972/bta:280740%09,red/bta:518117%09,blue/bta:510026%09,red/bta:282641%09,red/
Longevity regulating pathway - multiple species	bta04213	Organismal Systems	E	Aging	EI	3	0.0592573	0.234013	P58108|A0A3Q1NH21|Q5BIS9	http://www.genome.jp/kegg-bin/show_pathway?bta04213/bta:534923%09,blue/bta:282324%09,blue/bta:534107%09,blue/
Pentose phosphate pathway	bta00030	Metabolism	A	Carbohydrate metabolism	AB	2	0.0601748	0.234013	Q08DP0|E1BJH7	http://www.genome.jp/kegg-bin/show_pathway?bta00030/bta:534402%09,red/bta:513276%09,blue/
Neurotrophin signaling pathway	bta04722	Organismal Systems	E	Nervous system	EF	4	0.0648257	0.247516	A5PJL4|A0A3Q1LJU7|A0A3Q1NH21|A0A452DJ82	http://www.genome.jp/kegg-bin/show_pathway?bta04722/bta:338054%09,red/bta:537631%09,blue/bta:534923%09,blue/bta:511190%09,blue/
Adherens junction	bta04520	Cellular Processes	D	Cellular community - eukaryotes	DC	3	0.0684854	0.25682	Q0III9|Q3B7N2|F1N2D3	http://www.genome.jp/kegg-bin/show_pathway?bta04520/bta:407102%09,blue/bta:539375%09,red/bta:524770%09,blue/
Circadian rhythm	bta04710	Organismal Systems	E	Environmental adaptation	EJ	2	0.0724118	0.25846	P58108|Q5BIS9	http://www.genome.jp/kegg-bin/show_pathway?bta04710/bta:282324%09,blue/bta:534107%09,blue/
Epstein-Barr virus infection	bta05169	Human Diseases	F	Infectious diseases: Viral	FI	6	0.0731643	0.25846	Q3ZBD0|A0A3Q1LJU7|Q3SZI4|F1MX38|A0A3Q1NH21|F1MYH8	http://www.genome.jp/kegg-bin/show_pathway?bta05169/bta:508541%09,red/bta:768311%09,red/bta:537631%09,blue/bta:534923%09,blue/bta:512891%09,red/bta:512456%09,red/
Proteoglycans in cancer	bta05205	Human Diseases	F	Cancers: Overview	FA	6	0.0731643	0.25846	A0A3Q1MPV7|A0A3Q1NH21|A0A3Q1LLA1|F1MX38|Q1RMR3|P21793	http://www.genome.jp/kegg-bin/show_pathway?bta05205/bta:508541%09,red/bta:534923%09,blue/bta:538606%09,blue/bta:506939%09,red/bta:280760%09,red/bta:107131237%09,red/
Phenylalanine, tyrosine and tryptophan biosynthesis	bta00400	Metabolism	A	Amino acid metabolism	AF	1	0.0750051	0.25846	P33097	http://www.genome.jp/kegg-bin/show_pathway?bta00400/bta:281206%09,red/
Nicotinate and nicotinamide metabolism	bta00760	Metabolism	A	Metabolism of cofactors and vitamins	AI	2	0.0755869	0.25846	E1BF39|O46411	http://www.genome.jp/kegg-bin/show_pathway?bta00760/bta:281951%09,blue/bta:504454%09,blue/
Prolactin signaling pathway	bta04917	Organismal Systems	E	Endocrine system	EB	3	0.0763073	0.25846	F1MX38|A0A3Q1LJU7|A0A3Q1NH21	http://www.genome.jp/kegg-bin/show_pathway?bta04917/bta:508541%09,red/bta:537631%09,blue/bta:534923%09,blue/
Gastric acid secretion	bta04971	Organismal Systems	E	Digestive system	ED	3	0.0783218	0.258581	A4IFM7|A7MB71|P00921	http://www.genome.jp/kegg-bin/show_pathway?bta04971/bta:280740%09,red/bta:510026%09,red/bta:533378%09,blue/
Porphyrin and chlorophyll metabolism	bta00860	Metabolism	A	Metabolism of cofactors and vitamins	AI	2	0.0788055	0.258581	Q5E9F2|F1MTY9	http://www.genome.jp/kegg-bin/show_pathway?bta00860/bta:513221%09,blue/bta:510243%09,red/
Toxoplasmosis	bta05145	Human Diseases	F	Infectious diseases: Parasitic	FJ	4	0.0857725	0.277111	F1MX38|A0A3Q1N9E9|A0A3Q1NH21|A0A3Q1LJU7	http://www.genome.jp/kegg-bin/show_pathway?bta05145/bta:508541%09,red/bta:529670%09,red/bta:537631%09,blue/bta:534923%09,blue/
beta-Alanine metabolism	bta00410	Metabolism	A	Metabolism of other amino acids	AG	2	0.0920889	0.288637	F1MY45|A5PJC5	http://www.genome.jp/kegg-bin/show_pathway?bta00410/bta:512341%09,blue/bta:783525%09,red/
Citrate cycle (TCA cycle)	bta00020	Metabolism	A	Carbohydrate metabolism	AB	2	0.0920889	0.288637	G5E6M7|Q148D3	http://www.genome.jp/kegg-bin/show_pathway?bta00020/bta:281480%09,blue/bta:520260%09,red/
Chagas disease (American trypanosomiasis)	bta05142	Human Diseases	F	Infectious diseases: Parasitic	FJ	4	0.0939616	0.289891	F1MG56|A0A3Q1LJU7|A0A3Q1NH21|P04896	http://www.genome.jp/kegg-bin/show_pathway?bta05142/bta:100124520%09,red/bta:537631%09,blue/bta:534923%09,blue/bta:508045%09,red/
Pertussis	bta05133	Human Diseases	F	Infectious diseases: Bacterial	FH	3	0.09525	0.289891	E1BMJ0|A0A3Q1LJU7|Q5E9F7	http://www.genome.jp/kegg-bin/show_pathway?bta05133/bta:537631%09,blue/bta:281035%09,blue/bta:534553%09,red/
Carbohydrate digestion and absorption	bta04973	Organismal Systems	E	Digestive system	ED	2	0.105966	0.311737	A7MB71|A0A3Q1NH21	http://www.genome.jp/kegg-bin/show_pathway?bta04973/bta:510026%09,red/bta:534923%09,blue/
Biosynthesis of amino acids	bta01230	Metabolism	A	Global and overview maps	AA	3	0.106523	0.311737	P33097|Q3ZC09|A0A3Q1MZ37	http://www.genome.jp/kegg-bin/show_pathway?bta01230/bta:527403%09,blue/bta:540303%09,blue/bta:281206%09,red/
Viral carcinogenesis	bta05203	Human Diseases	F	Cancers: Overview	FA	6	0.106881	0.311737	Q3B7N2|A4IFN7|Q3SZI4|F1MX38|Q0III9|A2VE17	http://www.genome.jp/kegg-bin/show_pathway?bta05203/bta:508541%09,red/bta:539375%09,red/bta:768311%09,red/bta:524770%09,blue/bta:281478%09,red/bta:533136%09,red/
MAPK signaling pathway	bta04010	Environmental Information Processing	C	Signal transduction	CB	6	0.114717	0.327261	P29172|A0A3Q1LJU7|A0A3Q1NH21|Q08DE1|A5PJL4|F1N719	http://www.genome.jp/kegg-bin/show_pathway?bta04010/bta:510245%09,red/bta:537631%09,blue/bta:534923%09,blue/bta:281296%09,blue/bta:511190%09,blue/bta:781184%09,red/
Vitamin B6 metabolism	bta00750	Metabolism	A	Metabolism of cofactors and vitamins	AI	1	0.115321	0.327261	F1MW60	http://www.genome.jp/kegg-bin/show_pathway?bta00750/bta:506308%09,red/
Progesterone-mediated oocyte maturation	bta04914	Organismal Systems	E	Endocrine system	EB	3	0.120699	0.337957	A5PJL4|A0A3Q1LJU7|A0A3Q1NH21	http://www.genome.jp/kegg-bin/show_pathway?bta04914/bta:537631%09,blue/bta:534923%09,blue/bta:511190%09,blue/
Salmonella infection	bta05132	Human Diseases	F	Infectious diseases: Bacterial	FH	3	0.128034	0.353778	Q0III3|A0A3Q1LJU7|F1N2D3	http://www.genome.jp/kegg-bin/show_pathway?bta05132/bta:407102%09,blue/bta:537631%09,blue/bta:526329%09,red/
Apoptosis	bta04210	Cellular Processes	D	Cell growth and death	DB	4	0.130151	0.354958	P38447|A0A3Q1LJU7|A0A3Q1NH21|A0A3Q1LNG7	http://www.genome.jp/kegg-bin/show_pathway?bta04210/bta:540643%09,red/bta:537631%09,blue/bta:534923%09,blue/bta:327707%09,blue/
Longevity regulating pathway	bta04211	Organismal Systems	E	Aging	EI	3	0.13301	0.358104	P58108|A0A3Q1NH21|Q5BIS9	http://www.genome.jp/kegg-bin/show_pathway?bta04211/bta:534923%09,blue/bta:282324%09,blue/bta:534107%09,blue/
Vasopressin-regulated water reabsorption	bta04962	Organismal Systems	E	Excretory system	EE	2	0.142766	0.37476	Q0III3|A0A452DJ82	http://www.genome.jp/kegg-bin/show_pathway?bta04962/bta:338054%09,red/bta:526329%09,red/
Amino sugar and nucleotide sugar metabolism	bta00520	Metabolism	A	Carbohydrate metabolism	AB	2	0.142766	0.37476	Q08DP0|Q3SZM5	http://www.genome.jp/kegg-bin/show_pathway?bta00520/bta:534402%09,red/bta:100336710%09,red/
Ubiquitin mediated proteolysis	bta04120	Genetic Information Processing	B	Folding, sorting and degradation	BC	4	0.146032	0.378602	A4IFN7|A0A3Q1LUL4|A0A3Q1MXC6|F1N703	http://www.genome.jp/kegg-bin/show_pathway?bta04120/bta:515573%09,red/bta:512457%09,red/bta:508513%09,red/bta:533136%09,red/
Calcium signaling pathway	bta04020	Environmental Information Processing	C	Signal transduction	CB	5	0.1558	0.399	A4IFM7|A0A3Q1ND98|Q0VCY0|G3X778|P04896	http://www.genome.jp/kegg-bin/show_pathway?bta04020/bta:518117%09,blue/bta:100124520%09,red/bta:533378%09,blue/bta:100336808%09,red/bta:282641%09,red/
mTOR signaling pathway	bta04150	Environmental Information Processing	C	Signal transduction	CB	4	0.164746	0.410014	Q3T132|A5PJL4|Q3ZCC9|A0A3Q1NH21	http://www.genome.jp/kegg-bin/show_pathway?bta04150/bta:534923%09,blue/bta:616375%09,blue/bta:512530%09,blue/bta:511190%09,blue/
Cysteine and methionine metabolism	bta00270	Metabolism	A	Amino acid metabolism	AF	2	0.165958	0.410014	P33097|A0A3Q1MZ37	http://www.genome.jp/kegg-bin/show_pathway?bta00270/bta:527403%09,blue/bta:281206%09,red/
Arginine and proline metabolism	bta00330	Metabolism	A	Amino acid metabolism	AF	2	0.165958	0.410014	P33097|F1MY45	http://www.genome.jp/kegg-bin/show_pathway?bta00330/bta:281206%09,red/bta:783525%09,red/
Acute myeloid leukemia	bta05221	Human Diseases	F	Cancers: Specific types	FB	2	0.169886	0.414838	F1MX38|A0A3Q1NH21	http://www.genome.jp/kegg-bin/show_pathway?bta05221/bta:508541%09,red/bta:534923%09,blue/
Fc gamma R-mediated phagocytosis	bta04666	Organismal Systems	E	Immune system	EA	3	0.172297	0.41589	A2VE17|A0A3Q1NH21|Q5E9F7	http://www.genome.jp/kegg-bin/show_pathway?bta04666/bta:534923%09,blue/bta:281478%09,red/bta:534553%09,red/
TNF signaling pathway	bta04668	Environmental Information Processing	C	Signal transduction	CB	3	0.177767	0.4195	Q2KIA5|A0A3Q1NH21|A0A3Q1LJU7	http://www.genome.jp/kegg-bin/show_pathway?bta04668/bta:540892%09,red/bta:537631%09,blue/bta:534923%09,blue/
Valine, leucine and isoleucine degradation	bta00280	Metabolism	A	Amino acid metabolism	AF	2	0.177788	0.4195	F1N338|A0A452DJE5	http://www.genome.jp/kegg-bin/show_pathway?bta00280/bta:532785%09,red/bta:508170%09,blue/
Fatty acid biosynthesis	bta00061	Metabolism	A	Lipid metabolism	AD	1	0.190775	0.445143	F1N647	http://www.genome.jp/kegg-bin/show_pathway?bta00061/bta:281152%09,red/
Regulation of lipolysis in adipocytes	bta04923	Organismal Systems	E	Endocrine system	EB	2	0.193753	0.447121	A0A3Q1M8B3|A0A3Q1NH21	http://www.genome.jp/kegg-bin/show_pathway?bta04923/bta:286879%09,red/bta:534923%09,blue/
Influenza A	bta05164	Human Diseases	F	Infectious diseases: Viral	FI	4	0.199949	0.456404	F1N036|A0A3Q1LJU7|A0A3Q1NH21|A0A3Q1MIH6	http://www.genome.jp/kegg-bin/show_pathway?bta05164/bta:286770%09,red/bta:537631%09,blue/bta:534923%09,blue/bta:618508%09,blue/
HIF-1 signaling pathway	bta04066	Environmental Information Processing	C	Signal transduction	CB	3	0.205783	0.459383	Q3ZC09|F1MX38|A0A3Q1NH21	http://www.genome.jp/kegg-bin/show_pathway?bta04066/bta:508541%09,red/bta:534923%09,blue/bta:540303%09,blue/
Colorectal cancer	bta05210	Human Diseases	F	Cancers: Specific types	FB	2	0.205843	0.459383	A0A3Q1LJU7|A0A3Q1NH21	http://www.genome.jp/kegg-bin/show_pathway?bta05210/bta:537631%09,blue/bta:534923%09,blue/
Folate biosynthesis	bta00790	Metabolism	A	Metabolism of cofactors and vitamins	AI	1	0.208615	0.459383	Q17QK8	http://www.genome.jp/kegg-bin/show_pathway?bta00790/bta:533836%09,red/
Sphingolipid signaling pathway	bta04071	Environmental Information Processing	C	Signal transduction	CB	3	0.211505	0.459383	F1MG56|A0A3Q1LJU7|A0A3Q1NH21	http://www.genome.jp/kegg-bin/show_pathway?bta04071/bta:537631%09,blue/bta:534923%09,blue/bta:508045%09,red/
RIG-I-like receptor signaling pathway	bta04622	Organismal Systems	E	Immune system	EA	2	0.213948	0.459383	A0A3Q1LJU7|A0A3Q1MIH6	http://www.genome.jp/kegg-bin/show_pathway?bta04622/bta:537631%09,blue/bta:618508%09,blue/
Vascular smooth muscle contraction	bta04270	Organismal Systems	E	Circulatory system	EC	3	0.214379	0.459383	A4IFM7|A0A3Q1MPV7|A0A3Q1LLA1	http://www.genome.jp/kegg-bin/show_pathway?bta04270/bta:533378%09,blue/bta:538606%09,blue/bta:107131237%09,red/
RNA transport	bta03013	Genetic Information Processing	B	Translation	BB	4	0.220669	0.468086	F2Z4C6|A0A3Q1LUL4|Q3ZCC9|F2Z4J5	http://www.genome.jp/kegg-bin/show_pathway?bta03013/bta:515573%09,red/bta:286870%09,blue/bta:512530%09,blue/bta:615695%09,red/
Nitrogen metabolism	bta00910	Metabolism	A	Energy metabolism	AC	1	0.226063	0.474732	P00921	http://www.genome.jp/kegg-bin/show_pathway?bta00910/bta:280740%09,red/
Leukocyte transendothelial migration	bta04670	Organismal Systems	E	Immune system	EA	3	0.228869	0.475866	Q0III9|Q2KJA9|Q3B7N2	http://www.genome.jp/kegg-bin/show_pathway?bta04670/bta:539375%09,red/bta:616926%09,red/bta:524770%09,blue/
Synaptic vesicle cycle	bta04721	Organismal Systems	E	Nervous system	EF	2	0.238419	0.486098	Q08DS7|Q3ZC13	http://www.genome.jp/kegg-bin/show_pathway?bta04721/bta:107131160%09,red/bta:517446%09,blue/
Legionellosis	bta05134	Human Diseases	F	Infectious diseases: Bacterial	FH	2	0.238419	0.486098	F1MNK0|G3X757	http://www.genome.jp/kegg-bin/show_pathway?bta05134/bta:617809%09,red/bta:507345%09,red/
Malaria	bta05144	Human Diseases	F	Infectious diseases: Parasitic	FJ	2	0.246612	0.492052	P01966|E1BGJ0	http://www.genome.jp/kegg-bin/show_pathway?bta05144/bta:100140149%09,red/bta:533894%09,red/
Renal cell carcinoma	bta05211	Human Diseases	F	Cancers: Specific types	FB	2	0.246612	0.492052	A0A3Q1NH21|Q148D3	http://www.genome.jp/kegg-bin/show_pathway?bta05211/bta:534923%09,blue/bta:520260%09,red/
Bile secretion	bta04976	Organismal Systems	E	Digestive system	ED	2	0.250712	0.492052	A7MB71|P00921	http://www.genome.jp/kegg-bin/show_pathway?bta04976/bta:280740%09,red/bta:510026%09,red/
Chemical carcinogenesis	bta05204	Human Diseases	F	Cancers: Overview	FA	2	0.250712	0.492052	P50227|F1MKB7	http://www.genome.jp/kegg-bin/show_pathway?bta05204/bta:505642%09,red/bta:282485%09,blue/
2-Oxocarboxylic acid metabolism	bta01210	Metabolism	A	Global and overview maps	AA	1	0.259817	0.5052	P33097	http://www.genome.jp/kegg-bin/show_pathway?bta01210/bta:281206%09,red/
Arginine biosynthesis	bta00220	Metabolism	A	Amino acid metabolism	AF	1	0.268024	0.511682	P33097	http://www.genome.jp/kegg-bin/show_pathway?bta00220/bta:281206%09,red/
Vitamin digestion and absorption	bta04977	Organismal Systems	E	Digestive system	ED	1	0.268024	0.511682	P15497	http://www.genome.jp/kegg-bin/show_pathway?bta04977/bta:281631%09,red/
Phenylalanine metabolism	bta00360	Metabolism	A	Amino acid metabolism	AF	1	0.27614	0.517768	P33097	http://www.genome.jp/kegg-bin/show_pathway?bta00360/bta:281206%09,red/
RNA degradation	bta03018	Genetic Information Processing	B	Folding, sorting and degradation	BC	2	0.279439	0.517768	Q3ZC09|E1BDM8	http://www.genome.jp/kegg-bin/show_pathway?bta03018/bta:513906%09,blue/bta:540303%09,blue/
Fc epsilon RI signaling pathway	bta04664	Organismal Systems	E	Immune system	EA	2	0.279439	0.517768	A0A3Q1LJU7|A0A3Q1NH21	http://www.genome.jp/kegg-bin/show_pathway?bta04664/bta:537631%09,blue/bta:534923%09,blue/
Pathways in cancer	bta05200	Human Diseases	F	Cancers: Overview	FA	7	0.281894	0.517768	A0A3Q1LJU7|Q3ZCK2|F1MX38|A0A3Q1NH21|P11017|A0A3Q1N9E9|Q148D3	http://www.genome.jp/kegg-bin/show_pathway?bta05200/bta:508541%09,red/bta:529670%09,red/bta:537631%09,blue/bta:534923%09,blue/bta:538477%09,red/bta:281202%09,blue/bta:520260%09,red/
Platinum drug resistance	bta01524	Human Diseases	F	Drug resistance: Antineoplastic	FL	2	0.28354	0.517768	F1MKB7|A0A3Q1NH21	http://www.genome.jp/kegg-bin/show_pathway?bta01524/bta:505642%09,red/bta:534923%09,blue/
Histidine metabolism	bta00340	Metabolism	A	Amino acid metabolism	AF	1	0.299955	0.543022	F1MY45	http://www.genome.jp/kegg-bin/show_pathway?bta00340/bta:783525%09,red/
Butanoate metabolism	bta00650	Metabolism	A	Carbohydrate metabolism	AB	1	0.307718	0.552315	F1N338	http://www.genome.jp/kegg-bin/show_pathway?bta00650/bta:532785%09,red/
GABAergic synapse	bta04727	Organismal Systems	E	Nervous system	EF	2	0.312164	0.555546	P11017|P60519	http://www.genome.jp/kegg-bin/show_pathway?bta04727/bta:282531%09,red/bta:281202%09,blue/
ErbB signaling pathway	bta04012	Environmental Information Processing	C	Signal transduction	CB	2	0.316236	0.557381	A0A3Q1LJU7|A0A3Q1NH21	http://www.genome.jp/kegg-bin/show_pathway?bta04012/bta:537631%09,blue/bta:534923%09,blue/
MicroRNAs in cancer	bta05206	Human Diseases	F	Cancers: Overview	FA	3	0.318504	0.557381	A0A3Q1LUL4|F1MX38|Q5KR49	http://www.genome.jp/kegg-bin/show_pathway?bta05206/bta:508541%09,red/bta:281544%09,red/bta:515573%09,red/
EGFR tyrosine kinase inhibitor resistance	bta01521	Human Diseases	F	Drug resistance: Antineoplastic	FL	2	0.324363	0.562945	F1MX38|A0A3Q1NH21	http://www.genome.jp/kegg-bin/show_pathway?bta01521/bta:508541%09,red/bta:534923%09,blue/
ECM-receptor interaction	bta04512	Environmental Information Processing	C	Signaling molecules and interaction	CC	2	0.328418	0.564265	P02453|A0A3Q1N9E9	http://www.genome.jp/kegg-bin/show_pathway?bta04512/bta:529670%09,red/bta:282187%09,red/
Renin-angiotensin system	bta04614	Organismal Systems	E	Endocrine system	EB	1	0.330498	0.564265	A0A3Q1LGY9	http://www.genome.jp/kegg-bin/show_pathway?bta04614/bta:527114%09,red/
Small cell lung cancer	bta05222	Human Diseases	F	Cancers: Specific types	FB	2	0.340541	0.572109	A0A3Q1N9E9|A0A3Q1NH21	http://www.genome.jp/kegg-bin/show_pathway?bta05222/bta:529670%09,red/bta:534923%09,blue/
Salivary secretion	bta04970	Organismal Systems	E	Digestive system	ED	2	0.340541	0.572109	A0A3Q1ND98|A7MB71	http://www.genome.jp/kegg-bin/show_pathway?bta04970/bta:510026%09,red/bta:282641%09,red/
Gap junction	bta04540	Cellular Processes	D	Cellular community - eukaryotes	DC	2	0.352595	0.578411	A0A452DIL8|F1N2D3	http://www.genome.jp/kegg-bin/show_pathway?bta04540/bta:407102%09,blue/bta:281555%09,red/
Regulation of autophagy	bta04140					1	0.359713	0.578411	P60519	http://www.genome.jp/kegg-bin/show_pathway?bta04140/bta:282531%09,red/
Apoptosis - multiple species	bta04215	Cellular Processes	D	Cell growth and death	DB	1	0.359713	0.578411	A0A3Q1LJU7	http://www.genome.jp/kegg-bin/show_pathway?bta04215/bta:537631%09,blue/
SNARE interactions in vesicular transport	bta04130	Genetic Information Processing	B	Folding, sorting and degradation	BC	1	0.359713	0.578411	Q2T9M8	http://www.genome.jp/kegg-bin/show_pathway?bta04130/bta:522423%09,blue/
Endocrine resistance	bta01522	Human Diseases	F	Drug resistance: Antineoplastic	FL	2	0.360589	0.578411	A0A3Q1LJU7|A0A3Q1NH21	http://www.genome.jp/kegg-bin/show_pathway?bta01522/bta:537631%09,blue/bta:534923%09,blue/
Measles	bta05162	Human Diseases	F	Infectious diseases: Viral	FI	3	0.360818	0.578411	F1MX38|A0A3Q1NH21|A0A3Q1MIH6	http://www.genome.jp/kegg-bin/show_pathway?bta05162/bta:508541%09,red/bta:534923%09,blue/bta:618508%09,blue/
Ras signaling pathway	bta04014	Environmental Information Processing	C	Signal transduction	CB	4	0.365592	0.579183	P11017|Q3ZCK2|A0A3Q1LJU7|A0A3Q1NH21	http://www.genome.jp/kegg-bin/show_pathway?bta04014/bta:537631%09,blue/bta:534923%09,blue/bta:538477%09,red/bta:281202%09,blue/
Collecting duct acid secretion	bta04966	Organismal Systems	E	Excretory system	EE	1	0.366816	0.579183	P00921	http://www.genome.jp/kegg-bin/show_pathway?bta04966/bta:280740%09,red/
PI3K-Akt signaling pathway	bta04151	Environmental Information Processing	C	Signal transduction	CB	6	0.371253	0.581307	P02453|F1MG56|Q3SZI4|A0A3Q1NH21|P11017|A0A3Q1N9E9	http://www.genome.jp/kegg-bin/show_pathway?bta04151/bta:768311%09,red/bta:529670%09,red/bta:534923%09,blue/bta:508045%09,red/bta:282187%09,red/bta:281202%09,blue/
Glyoxylate and dicarboxylate metabolism	bta00630	Metabolism	A	Carbohydrate metabolism	AB	1	0.373841	0.581307	A0A452DJE5	http://www.genome.jp/kegg-bin/show_pathway?bta00630/bta:508170%09,blue/
Choline metabolism in cancer	bta05231	Human Diseases	F	Cancers: Overview	FA	2	0.376466	0.581307	A0A3Q1LJU7|A0A3Q1NH21	http://www.genome.jp/kegg-bin/show_pathway?bta05231/bta:537631%09,blue/bta:534923%09,blue/
Complement and coagulation cascades	bta04610	Organismal Systems	E	Immune system	EA	2	0.38041	0.58311	E1BMJ0|F6QND5	http://www.genome.jp/kegg-bin/show_pathway?bta04610/bta:522039%09,blue/bta:281035%09,blue/
Retrograde endocannabinoid signaling	bta04723	Organismal Systems	E	Nervous system	EF	2	0.392178	0.595182	P11017|A0A3Q1LJU7	http://www.genome.jp/kegg-bin/show_pathway?bta04723/bta:537631%09,blue/bta:281202%09,blue/
Drug metabolism - other enzymes	bta00983					1	0.394452	0.595182	Q17QQ2	http://www.genome.jp/kegg-bin/show_pathway?bta00983/bta:511644%09,blue/
Chemokine signaling pathway	bta04062	Organismal Systems	E	Immune system	EA	3	0.396788	0.595182	P11017|F1MX38|A0A3Q1NH21	http://www.genome.jp/kegg-bin/show_pathway?bta04062/bta:508541%09,red/bta:534923%09,blue/bta:281202%09,blue/
Aldosterone-regulated sodium reabsorption	bta04960	Organismal Systems	E	Excretory system	EE	1	0.401172	0.59749	A7MB71	http://www.genome.jp/kegg-bin/show_pathway?bta04960/bta:510026%09,red/
Toll-like receptor signaling pathway	bta04620	Organismal Systems	E	Immune system	EA	2	0.411564	0.60865	A0A3Q1LJU7|A0A3Q1NH21	http://www.genome.jp/kegg-bin/show_pathway?bta04620/bta:537631%09,blue/bta:534923%09,blue/
Tyrosine metabolism	bta00350	Metabolism	A	Amino acid metabolism	AF	1	0.43367	0.633526	P33097	http://www.genome.jp/kegg-bin/show_pathway?bta00350/bta:281206%09,red/
Cholinergic synapse	bta04725	Organismal Systems	E	Nervous system	EF	2	0.434418	0.633526	P11017|A0A3Q1NH21	http://www.genome.jp/kegg-bin/show_pathway?bta04725/bta:534923%09,blue/bta:281202%09,blue/
Thyroid hormone signaling pathway	bta04919	Organismal Systems	E	Endocrine system	EB	2	0.438181	0.634607	A7MB71|A0A3Q1NH21	http://www.genome.jp/kegg-bin/show_pathway?bta04919/bta:510026%09,red/bta:534923%09,blue/
Pyrimidine metabolism	bta00240	Metabolism	A	Nucleotide metabolism	AE	2	0.449388	0.646379	E1BF39|O46411	http://www.genome.jp/kegg-bin/show_pathway?bta00240/bta:281951%09,blue/bta:504454%09,blue/
Aminoacyl-tRNA biosynthesis	bta00970	Genetic Information Processing	B	Translation	BB	1	0.458398	0.654855	Q9N0F3	http://www.genome.jp/kegg-bin/show_pathway?bta00970/bta:282060%09,blue/
Primary immunodeficiency	bta05340	Human Diseases	F	Immune diseases	FC	1	0.470356	0.661888	P56658	http://www.genome.jp/kegg-bin/show_pathway?bta05340/bta:280712%09,red/
Type II diabetes mellitus	bta04930	Human Diseases	F	Endocrine and metabolic diseases	FG	1	0.476236	0.661888	A0A3Q1LJU7	http://www.genome.jp/kegg-bin/show_pathway?bta04930/bta:537631%09,blue/
Tryptophan metabolism	bta00380	Metabolism	A	Amino acid metabolism	AF	1	0.476236	0.661888	F1N338	http://www.genome.jp/kegg-bin/show_pathway?bta00380/bta:532785%09,red/
Endometrial cancer	bta05213	Human Diseases	F	Cancers: Specific types	FB	1	0.482051	0.661888	A0A3Q1NH21	http://www.genome.jp/kegg-bin/show_pathway?bta05213/bta:534923%09,blue/
Fat digestion and absorption	bta04975	Organismal Systems	E	Digestive system	ED	1	0.482051	0.661888	P15497	http://www.genome.jp/kegg-bin/show_pathway?bta04975/bta:281631%09,red/
Oocyte meiosis	bta04114	Cellular Processes	D	Cell growth and death	DB	2	0.482233	0.661888	A5PJL4|Q3SZI4	http://www.genome.jp/kegg-bin/show_pathway?bta04114/bta:768311%09,red/bta:511190%09,blue/
NOD-like receptor signaling pathway	bta04621	Organismal Systems	E	Immune system	EA	1	0.504674	0.688192	A0A3Q1LJU7	http://www.genome.jp/kegg-bin/show_pathway?bta04621/bta:537631%09,blue/
Glycine, serine and threonine metabolism	bta00260	Metabolism	A	Amino acid metabolism	AF	1	0.510175	0.691205	F1MX69	http://www.genome.jp/kegg-bin/show_pathway?bta00260/bta:533785%09,blue/
Non-small cell lung cancer	bta05223	Human Diseases	F	Cancers: Specific types	FB	1	0.515614	0.694096	A0A3Q1NH21	http://www.genome.jp/kegg-bin/show_pathway?bta05223/bta:534923%09,blue/
Glutathione metabolism	bta00480	Metabolism	A	Metabolism of other amino acids	AG	1	0.520994	0.695131	F1MKB7	http://www.genome.jp/kegg-bin/show_pathway?bta00480/bta:505642%09,red/
Signaling pathways regulating pluripotency of stem cells	bta04550	Cellular Processes	D	Cellular community - eukaryotes	DC	2	0.524101	0.695131	F1MX38|A0A3Q1NH21	http://www.genome.jp/kegg-bin/show_pathway?bta04550/bta:508541%09,red/bta:534923%09,blue/
Drug metabolism - cytochrome P450	bta00982					1	0.526313	0.695131	F1MKB7	http://www.genome.jp/kegg-bin/show_pathway?bta00982/bta:505642%09,red/
Metabolism of xenobiotics by cytochrome P450	bta00980					1	0.536777	0.700144	F1MKB7	http://www.genome.jp/kegg-bin/show_pathway?bta00980/bta:505642%09,red/
Lysine degradation	bta00310	Metabolism	A	Amino acid metabolism	AF	1	0.536777	0.700144	F1N338	http://www.genome.jp/kegg-bin/show_pathway?bta00310/bta:532785%09,red/
VEGF signaling pathway	bta04370	Environmental Information Processing	C	Signal transduction	CB	1	0.541922	0.702492	A0A3Q1NH21	http://www.genome.jp/kegg-bin/show_pathway?bta04370/bta:534923%09,blue/
Osteoclast differentiation	bta04380	Organismal Systems	E	Development	EH	2	0.550725	0.709523	A0A3Q1LJU7|A0A3Q1NH21	http://www.genome.jp/kegg-bin/show_pathway?bta04380/bta:537631%09,blue/bta:534923%09,blue/
Cytosolic DNA-sensing pathway	bta04623	Organismal Systems	E	Immune system	EA	1	0.557019	0.713256	A0A3Q1MIH6	http://www.genome.jp/kegg-bin/show_pathway?bta04623/bta:618508%09,blue/
Central carbon metabolism in cancer	bta05230	Human Diseases	F	Cancers: Overview	FA	1	0.56194	0.715196	A0A3Q1NH21	http://www.genome.jp/kegg-bin/show_pathway?bta05230/bta:534923%09,blue/
Long-term potentiation	bta04720	Organismal Systems	E	Nervous system	EF	1	0.57162	0.718803	A5PJL4	http://www.genome.jp/kegg-bin/show_pathway?bta04720/bta:511190%09,blue/
Glioma	bta05214	Human Diseases	F	Cancers: Specific types	FB	1	0.57162	0.718803	A0A3Q1NH21	http://www.genome.jp/kegg-bin/show_pathway?bta05214/bta:534923%09,blue/
Hippo signaling pathway	bta04390	Environmental Information Processing	C	Signal transduction	CB	2	0.585598	0.731997	Q3SZI4|F1MG56	http://www.genome.jp/kegg-bin/show_pathway?bta04390/bta:768311%09,red/bta:508045%09,red/
Renin secretion	bta04924	Organismal Systems	E	Endocrine system	EB	1	0.594896	0.73922	A0A3Q1LGY9	http://www.genome.jp/kegg-bin/show_pathway?bta04924/bta:527114%09,red/
Phospholipase D signaling pathway	bta04072	Environmental Information Processing	C	Signal transduction	CB	2	0.600777	0.742137	Q3ZCK2|A0A3Q1NH21	http://www.genome.jp/kegg-bin/show_pathway?bta04072/bta:534923%09,blue/bta:538477%09,red/
Jak-STAT signaling pathway	bta04630	Environmental Information Processing	C	Signal transduction	CB	2	0.615535	0.748854	F1MX38|A0A3Q1NH21	http://www.genome.jp/kegg-bin/show_pathway?bta04630/bta:508541%09,red/bta:534923%09,blue/
Thyroid hormone synthesis	bta04918	Organismal Systems	E	Endocrine system	EB	1	0.616913	0.748854	A7MB71	http://www.genome.jp/kegg-bin/show_pathway?bta04918/bta:510026%09,red/
Chronic myeloid leukemia	bta05220	Human Diseases	F	Cancers: Specific types	FB	1	0.616913	0.748854	A0A3Q1NH21	http://www.genome.jp/kegg-bin/show_pathway?bta05220/bta:534923%09,blue/
Melanoma	bta05218	Human Diseases	F	Cancers: Specific types	FB	1	0.621171	0.749689	A0A3Q1NH21	http://www.genome.jp/kegg-bin/show_pathway?bta05218/bta:534923%09,blue/
Inflammatory bowel disease (IBD)	bta05321	Human Diseases	F	Immune diseases	FC	1	0.637737	0.765285	F1MX38	http://www.genome.jp/kegg-bin/show_pathway?bta05321/bta:508541%09,red/
Aldosterone synthesis and secretion	bta04925	Organismal Systems	E	Endocrine system	EB	1	0.649687	0.77108	A0A3Q1M8B3	http://www.genome.jp/kegg-bin/show_pathway?bta04925/bta:286879%09,red/
Bacterial invasion of epithelial cells	bta05100	Human Diseases	F	Infectious diseases: Bacterial	FH	1	0.653582	0.77108	Q1RMR3	http://www.genome.jp/kegg-bin/show_pathway?bta05100/bta:506939%09,red/
Ribosome biogenesis in eukaryotes	bta03008	Genetic Information Processing	B	Translation	BB	1	0.653582	0.77108	A2VE52	http://www.genome.jp/kegg-bin/show_pathway?bta03008/bta:540139%09,red/
Antigen processing and presentation	bta04612	Organismal Systems	E	Immune system	EA	1	0.66501	0.771388	Q2KJE7	http://www.genome.jp/kegg-bin/show_pathway?bta04612/bta:510041%09,blue/
Insulin secretion	bta04911	Organismal Systems	E	Endocrine system	EB	1	0.66501	0.771388	A7MB71	http://www.genome.jp/kegg-bin/show_pathway?bta04911/bta:510026%09,red/
Ribosome	bta03010	Genetic Information Processing	B	Translation	BB	3	0.669938	0.771388	E1BNY4|Q58DW3|Q32PB9	http://www.genome.jp/kegg-bin/show_pathway?bta03010/bta:286884%09,red/bta:615300%09,red/bta:507270%09,red/
B cell receptor signaling pathway	bta04662	Organismal Systems	E	Immune system	EA	1	0.67242	0.771388	A0A3Q1NH21	http://www.genome.jp/kegg-bin/show_pathway?bta04662/bta:534923%09,blue/
Peroxisome	bta04146	Cellular Processes	D	Transport and catabolism	DA	1	0.679666	0.771388	A5PJC5	http://www.genome.jp/kegg-bin/show_pathway?bta04146/bta:512341%09,blue/
Viral myocarditis	bta05416	Human Diseases	F	Cardiovascular diseases	FF	1	0.679666	0.771388	F2Z4C6	http://www.genome.jp/kegg-bin/show_pathway?bta05416/bta:286870%09,blue/
GnRH signaling pathway	bta04912	Organismal Systems	E	Endocrine system	EB	1	0.683229	0.771388	A0A3Q1LJU7	http://www.genome.jp/kegg-bin/show_pathway?bta04912/bta:537631%09,blue/
Prostate cancer	bta05215	Human Diseases	F	Cancers: Specific types	FB	1	0.683229	0.771388	A0A3Q1NH21	http://www.genome.jp/kegg-bin/show_pathway?bta05215/bta:534923%09,blue/
Systemic lupus erythematosus	bta05322	Human Diseases	F	Immune diseases	FC	2	0.688041	0.772666	Q0III9|Q3B7N2	http://www.genome.jp/kegg-bin/show_pathway?bta05322/bta:539375%09,red/bta:524770%09,blue/
Herpes simplex infection	bta05168					2	0.709588	0.785122	A0A3Q1LJU7|A0A3Q1MIH6	http://www.genome.jp/kegg-bin/show_pathway?bta05168/bta:537631%09,blue/bta:618508%09,blue/
Morphine addiction	bta05032	Human Diseases	F	Substance dependence	FE	1	0.710348	0.785122	P11017	http://www.genome.jp/kegg-bin/show_pathway?bta05032/bta:281202%09,blue/
Circadian entrainment	bta04713	Organismal Systems	E	Environmental adaptation	EJ	1	0.710348	0.785122	P11017	http://www.genome.jp/kegg-bin/show_pathway?bta04713/bta:281202%09,blue/
Phagosome	bta04145	Cellular Processes	D	Transport and catabolism	DA	2	0.716489	0.786959	A0A452DIL8|Q0III3	http://www.genome.jp/kegg-bin/show_pathway?bta04145/bta:526329%09,red/bta:281555%09,red/
TGF-beta signaling pathway	bta04350	Environmental Information Processing	C	Signal transduction	CB	1	0.719911	0.786959	P21793	http://www.genome.jp/kegg-bin/show_pathway?bta04350/bta:280760%09,red/
Tuberculosis	bta05152	Human Diseases	F	Infectious diseases: Bacterial	FH	2	0.723253	0.786959	A0A3Q1LJU7|A0A3Q1NH21	http://www.genome.jp/kegg-bin/show_pathway?bta05152/bta:537631%09,blue/bta:534923%09,blue/
Glycerophospholipid metabolism	bta00564	Metabolism	A	Lipid metabolism	AD	1	0.732173	0.791704	A6QQR7	http://www.genome.jp/kegg-bin/show_pathway?bta00564/bta:514456%09,red/
Estrogen signaling pathway	bta04915	Organismal Systems	E	Endocrine system	EB	1	0.735154	0.791704	A0A3Q1NH21	http://www.genome.jp/kegg-bin/show_pathway?bta04915/bta:534923%09,blue/
mRNA surveillance pathway	bta03015	Genetic Information Processing	B	Translation	BB	1	0.7439	0.796029	F1MG56	http://www.genome.jp/kegg-bin/show_pathway?bta03015/bta:508045%09,red/
Inflammatory mediator regulation of TRP channels	bta04750	Organismal Systems	E	Sensory system	EG	1	0.746751	0.796029	A0A3Q1LJU7	http://www.genome.jp/kegg-bin/show_pathway?bta04750/bta:537631%09,blue/
Rap1 signaling pathway	bta04015	Environmental Information Processing	C	Signal transduction	CB	2	0.774479	0.814905	Q3ZCK2|A0A3Q1NH21	http://www.genome.jp/kegg-bin/show_pathway?bta04015/bta:534923%09,blue/bta:538477%09,red/
Glutamatergic synapse	bta04724	Organismal Systems	E	Nervous system	EF	1	0.7761	0.814905	P11017	http://www.genome.jp/kegg-bin/show_pathway?bta04724/bta:281202%09,blue/
T cell receptor signaling pathway	bta04660	Organismal Systems	E	Immune system	EA	1	0.7761	0.814905	A0A3Q1NH21	http://www.genome.jp/kegg-bin/show_pathway?bta04660/bta:534923%09,blue/
NF-kappa B signaling pathway	bta04064	Environmental Information Processing	C	Signal transduction	CB	1	0.788295	0.819515	A0A3Q1LUL4	http://www.genome.jp/kegg-bin/show_pathway?bta04064/bta:515573%09,red/
Serotonergic synapse	bta04726	Organismal Systems	E	Nervous system	EF	1	0.788295	0.819515	P11017	http://www.genome.jp/kegg-bin/show_pathway?bta04726/bta:281202%09,blue/
Lysosome	bta04142	Cellular Processes	D	Transport and catabolism	DA	1	0.812846	0.840875	Q9MYM4	http://www.genome.jp/kegg-bin/show_pathway?bta04142/bta:280798%09,red/
Wnt signaling pathway	bta04310	Environmental Information Processing	C	Signal transduction	CB	1	0.838228	0.862882	A0A3Q1LJU7	http://www.genome.jp/kegg-bin/show_pathway?bta04310/bta:537631%09,blue/
Cell cycle	bta04110	Cellular Processes	D	Cell growth and death	DB	1	0.850443	0.871185	Q3SZI4	http://www.genome.jp/kegg-bin/show_pathway?bta04110/bta:768311%09,red/
Cell adhesion molecules (CAMs)	bta04514	Environmental Information Processing	C	Signaling molecules and interaction	CC	1	0.876417	0.893435	Q2KJA9	http://www.genome.jp/kegg-bin/show_pathway?bta04514/bta:616926%09,red/
Axon guidance	bta04360	Organismal Systems	E	Development	EH	1	0.885758	0.898595	Q5E9F7	http://www.genome.jp/kegg-bin/show_pathway?bta04360/bta:534553%09,red/
Alcoholism	bta05034	Human Diseases	F	Substance dependence	FE	1	0.919361	0.928201	P11017	http://www.genome.jp/kegg-bin/show_pathway?bta05034/bta:281202%09,blue/
HTLV-I infection	bta05166					1	0.975303	0.979969	A0A3Q1NH21	http://www.genome.jp/kegg-bin/show_pathway?bta05166/bta:534923%09,blue/
Olfactory transduction	bta04740	Organismal Systems	E	Sensory system	EG	1	0.999994	0.999994	P04896	http://www.genome.jp/kegg-bin/show_pathway?bta04740/bta:100124520%09,red/
