# Supplementary material for: The Investigation of Protein Profile and Meat Quality in Bovine Longissimus thoracic Frozen under Different Temperatures by Data-Independent Acquisition (DIA) Strategy
Source: Foods. 2022 Jun 17;11(12):1791. doi: 10.3390/foods11121791 (PMC9222788; doi:10.3390/foods11121791)
Supplement: Supplementary file 1 [file foods-11-01791-s001.zip › 5-Supplementary Materials/Supplementary Table S7.xlsx]

## Sheet: data_cor
Supplementary Table S7-1: Coefficient of correlation
	Shear.Force	Thawing.Loss	Cooking.Loss	L.	a.	b.
A0A3Q1LQC6	0.511276	0.442823	0.460186	0.360692	-0.602987	0.432229
A0A3Q1LW11	-0.395768	-0.767654	-0.681842	-0.265027	0.628565	-0.364885
G3X778	0.505066	0.52309	0.322373	0.474811	-0.557048	0.469446
P33097	-0.348823	-0.63214	-0.381389	-0.438736	0.504377	-0.229846
P48818	-0.476653	-0.395109	-0.325313	-0.488093	0.519725	-0.419003
Q0III9	0.523915	0.501348	0.475419	0.377079	-0.625917	0.453239
Q3ZC09	0.439123	0.369791	0.537359	0.225881	-0.527982	0.470891
Q3ZCD7	0.688647	0.516345	0.631474	0.462175	-0.718889	0.535785
Q5E951	-0.0128496	0.503497	0.301514	-0.130376	-0.291447	0.0212759
Q95KV7	-0.0620428	0.262393	-0.138296	0.365572	-0.048735	-0.0643495
Q9BE40	0.613815	0.565995	0.580135	0.461169	-0.707704	0.509761
A0A3Q1LJL4	-0.496569	-0.385383	-0.470851	-0.259671	0.440648	-0.360439
A0A3Q1MPG8	-0.301174	-0.266554	-0.0123294	-0.479007	0.280842	-0.152014
A0A3Q1N9E9	0.575888	0.563264	0.355494	0.412934	-0.547244	0.327024
A0A452DJI6	0.573786	0.498551	0.531955	0.424262	-0.653313	0.530122
A0A452DK61	-0.668258	-0.245234	-0.712164	-0.246946	0.556125	-0.628441
F1MLX6	0.675557	0.453048	0.580432	0.457454	-0.67559	0.578168
F1MX69	0.540137	0.436191	0.50849	0.371102	-0.613379	0.542421
P42026	-0.487193	-0.303648	-0.469926	-0.127243	0.536121	-0.483102
Q0VCY0	0.440027	0.484295	0.536805	0.288008	-0.560957	0.426224
Q148D3	-0.351244	-0.369418	-0.234565	-0.489703	0.333274	-0.30107
Q3SX40	0.520306	0.440547	0.441386	0.375216	-0.633341	0.422049
Q5KR49	0.209654	0.357395	0.292857	0.140731	-0.358705	0.124778
A0A3Q1MTZ5	-0.368544	-0.418667	-0.458963	-0.251958	0.434445	-0.339771
Q02369	-0.419852	-0.562533	-0.2981	-0.580749	0.512729	-0.449372
F1N036	-0.148627	0.17931	0.0705329	0.0368843	0.0441464	-0.0726742
P10790	-0.557438	-0.458403	-0.563303	-0.215759	0.59413	-0.534946
Q08DP0	0.458449	0.522816	0.664612	0.208474	-0.558785	0.319557
Q17QK8	-0.582496	-0.551951	-0.568981	-0.35562	0.607108	-0.49726
Q2KJE7	0.330238	0.400024	0.421763	0.200538	-0.513376	0.369362
Q3ZBN5	0.15674	0.383424	0.442504	0.0237607	-0.288205	0.111452
A0A3Q1MZ37	-0.264876	-0.13283	0.146299	-0.389717	0.181037	-0.0918181
E1BF39	-0.31313	-0.43667	-0.503846	-0.213333	0.417777	-0.328294
E1BKQ6	-0.787661	-0.505957	-0.580833	-0.673499	0.692622	-0.805752
F1MI47	-0.118961	-0.274347	0.0224789	-0.445956	0.0355046	-0.107341
A4FUZ6	-0.60429	-0.610135	-0.555554	-0.524441	0.65088	-0.511976
A0A3Q1MJK1	-0.356496	-0.825347	-0.424694	-0.4441	0.607025	-0.269973
A0A452DIB4	-0.70011	-0.717011	-0.646324	-0.644224	0.772639	-0.532433
P33672	-0.40846	-0.615647	-0.591261	-0.339355	0.478901	-0.25877
Q2KIA5	-0.416124	-0.615902	-0.518353	-0.55076	0.504746	-0.46685
Q3SZ73	0.240725	0.336418	0.591707	-0.0961731	-0.373923	0.142246
A4IFM7	0.709116	0.648279	0.79134	0.334047	-0.844812	0.643927
F1N441	0.11693	0.55239	0.209056	0.24116	-0.327885	0.13912
F1MVS4	0.0076857	-0.252777	-0.11317	-0.054438	0.0856772	-0.0487405
F1N338	-0.366483	-0.373801	-0.302137	-0.349362	0.267572	-0.291914
Q1JQD3	0.151298	0.449575	0.386168	0.0479565	-0.331694	0.0966191
Q5E9H9	-0.459306	-0.334373	-0.361767	-0.404584	0.427724	-0.407845
A0A3Q1M2M8	-0.449105	-0.261096	-0.230652	-0.194911	0.377057	-0.242792
A0A452DII8	-0.439707	-0.5856	-0.355208	-0.591722	0.510406	-0.466776
A0A452DJE5	-0.351082	-0.480326	-0.482556	-0.300625	0.541634	-0.164529
F2Z4C6	-0.16704	-0.526288	-0.418519	-0.259376	0.293703	-0.230287
P61283	0.184416	0.442127	0.47681	0.0342844	-0.308054	0.237655
P13135	0.469559	0.49935	0.482099	0.35959	-0.57223	0.45797
Q3SZM5	-0.0205142	0.125237	-0.0109973	0.00444065	0.0608189	0.0507976
A3KN12	0.626394	0.6217	0.714396	0.197808	-0.746604	0.613004
F1MWJ3	-0.391089	-0.601787	-0.482143	-0.432215	0.519164	-0.421577
P00921	-0.616607	-0.832362	-0.723357	-0.478941	0.811465	-0.499923
Q08DU9	0.359574	0.53155	0.342158	0.254259	-0.476408	0.337402
Q0VCQ9	0.309432	0.361685	0.095419	0.570132	-0.219482	0.361679
A0A452DJ82	-0.271111	-0.69662	-0.367865	-0.403253	0.478742	-0.12732
Q32PB9	0.329744	0.608016	0.349174	0.404886	-0.413227	0.288173
Q58D62	0.0250647	0.0727578	-0.0282252	0.160286	0.000992309	0.0195143
A6QQA9	-0.508934	-0.463799	-0.445998	-0.25895	0.630919	-0.459309
Q0III3	-0.153271	0.31907	0.339277	-0.133899	-0.0998436	-0.0783379
A0A3Q1LJJ5	0.0525753	0.176142	0.195799	0.00532125	-0.0769332	0.110533
A0A3Q1M8B3	0.126776	0.193244	0.345168	-0.274287	-0.241652	0.0929178
F1MRE5	-0.213844	0.102224	-0.164907	-0.127533	0.0919636	-0.22339
P29172	0.0247653	-0.428128	-0.322347	0.0508208	0.148217	-0.0923815
F1MTY9	0.0844726	-0.021565	-0.282237	0.0893844	0.0598019	0.157379
A0A3Q1LZT9	-0.645652	-0.664089	-0.512079	-0.376251	0.733783	-0.583485
A0A3Q1MZC5	0.266265	0.534654	0.0917977	0.461839	-0.410865	0.183453
Q3SZF2	-0.176673	-0.135859	-0.196309	-0.264109	0.125888	-0.163212
Q1RMR3	-0.223989	-0.756099	-0.413163	-0.267198	0.554291	-0.154038
Q3ZBD2	0.332198	0.233767	0.413125	0.124196	-0.283705	0.371955
G5E6M7	-0.281254	-0.409078	-0.19987	-0.365637	0.326432	-0.254566
Q0VC53	0.225141	0.503071	0.600534	0.0578784	-0.378992	0.378666
F1MYW0	-0.126632	-0.0801658	-0.0849102	-0.160568	0.101935	-0.248806
G1K192	0.0341427	-0.158172	0.232128	-0.216567	0.0864775	-0.085001
Q8HXG6	-0.402351	-0.443822	-0.398788	-0.408502	0.494238	-0.333711
F1MY45	0.169268	0.212046	0.145715	0.125334	-0.309593	0.23594
F1N4V5	-0.122825	-0.429877	-0.456703	-0.0680717	0.270627	-0.152206
A0A452DJB8	0.0406269	0.263285	0.114799	-0.016028	-0.284066	0.0444014
A5PJC5	0.314535	0.304565	0.180521	0.29083	-0.433221	0.333258
A6QPJ1	-0.182624	-0.485717	-0.555325	-0.0224444	0.397836	-0.174417
F1N647	0.476283	0.369563	0.137399	0.575207	-0.393478	0.484144
A5PJA4	-0.25353	-0.459929	-0.495834	-0.073478	0.353556	-0.0965327
Q3SYU7	-0.310258	-0.307581	0.0285557	-0.484945	0.316374	-0.048766
A0A3Q1MSR8	-0.446642	-0.516692	-0.431022	-0.351189	0.428616	-0.401866
A0A3Q1MXC6	0.251123	-0.0843339	-0.162298	0.215781	-0.104364	0.112174
F1N3P8	-0.287235	-0.444814	-0.106637	-0.39992	0.345785	-0.114275
Q5BIS9	0.328625	0.305435	0.115064	0.339516	-0.235048	0.194626
F1MX38	-0.306889	-0.476407	-0.464581	-0.0838097	0.466037	-0.410337
F2Z4J5	0.612482	0.381578	0.51915	0.369009	-0.521705	0.579486
P11017	0.284336	0.330332	-0.00213841	0.477356	-0.28647	0.0471222
F1MJ70	0.254073	0.267658	0.251298	0.383096	-0.250174	0.303922
A0A3S5ZP39	-0.105658	-0.160713	-0.206875	-0.131082	0.0573035	-0.0279975
A0A3Q1MSB2	-0.312574	-0.620411	-0.475033	-0.150786	0.539946	-0.206461
A4IFN7	-0.573094	-0.600379	-0.442195	-0.68224	0.543503	-0.613233
A0A3Q1MIH6	-0.199844	-0.376311	-0.576759	-0.111522	0.317487	-0.205308
A4FUA8	0.415926	0.316358	0.518654	0.224092	-0.443954	0.279027
A5D7R6	-0.240528	0.194625	-0.0112938	-0.126214	-0.0381339	-0.184147
F1MZX6	0.551872	0.43946	0.347659	0.561468	-0.565146	0.530854
Q3ZC24	0.32686	-0.0237615	0.0888644	0.275406	-0.114629	0.196949
A0A3Q1MPV7	-0.558311	-0.49005	-0.701304	-0.325631	0.584697	-0.556176
Q0VC50	-0.321109	-0.23578	0.0147802	-0.299916	0.326757	-0.181155
A6QPT7	-0.100776	-0.0940932	-0.240244	0.147171	0.128138	-0.186059
A0A3Q1MPJ7	0.148653	0.220033	0.422787	-0.105254	-0.231488	0.109643
Q1LZA3	0.101089	0.218399	0.168174	0.0676033	-0.292107	0.163982
E1BMJ0	-0.013401	-0.0239358	-0.110649	0.162525	0.0592942	-0.229797
A0A452DJ98	-0.0869105	-0.144655	-0.258638	-0.15228	0.250799	-0.0277703
P00847	0.0530735	-0.442396	0.0459935	-0.293132	0.127912	0.00814539
P01966	-0.489641	-0.58224	-0.662804	-0.226982	0.656279	-0.465482
Q2NKZ1	0.289269	0.352365	0.211127	0.107949	-0.38214	0.307424
A7MB62	-0.0614362	0.155244	0.0452783	0.230996	0.0136874	0.0454132
P00426	0.328955	-0.0266812	0.106225	0.0834335	-0.163503	0.293412
A0A3Q1MU61	0.57581	0.320725	0.475605	0.30109	-0.560897	0.441135
F1MYH8	-0.0250097	0.121981	-0.0514209	0.0121107	0.0210772	-0.0181689
G3X757	0.512913	0.264974	0.352842	0.266201	-0.395128	0.511685
A2VEA3	0.0435759	0.361802	0.178613	0.274996	-0.258973	0.0975425
Q3B7N2	-0.410955	-0.238787	-0.337403	0.0215426	0.383323	-0.36359
A0A3Q1MSA5	0.60839	0.520204	0.757569	0.179355	-0.70298	0.551043
A5PJL4	0.00527381	0.0784922	-0.394648	0.172289	0.023714	-0.0976552
P00978	-0.0244887	-0.418797	-0.262948	-0.167089	0.163457	-0.251993
P21793	0.408927	0.214147	0.35286	0.228797	-0.299987	0.345654
Q08DS7	0.0311206	-0.0981606	-0.0766383	-0.0391445	0.110879	0.110126
A2VE52	-0.297907	-0.409744	-0.380724	-0.122547	0.430354	-0.158766
F6QND5	-0.48209	-0.596604	-0.664747	-0.253924	0.59406	-0.312004
Q1LZ74	0.449997	0.314529	0.318661	0.217762	-0.542029	0.315386
Q5E9F7	-0.165841	-0.453829	-0.0761514	-0.358604	0.32245	-0.102021
A0A3Q1LGY9	-0.475222	-0.292124	-0.575145	-0.278581	0.45189	-0.586585
A0A3Q1MXL6	0.59305	0.345672	0.479701	0.35897	-0.559157	0.521577
Q3ZBV2	0.547521	0.418784	0.128178	0.51766	-0.526975	0.452566
A3KN51	-0.0629463	-0.251024	0.0225366	-0.196273	0.122202	0.0850513
Q2KJA9	-0.577755	-0.558805	-0.461157	-0.365822	0.626053	-0.48078
Q3MHY1	0.127528	0.00308931	0.0307602	0.210532	0.0257943	0.0356022
A0A3Q1LX10	0.310857	0.408937	0.159951	0.289886	-0.36228	0.111276
P50227	0.445709	0.249444	0.404852	0.350677	-0.298959	0.427839
A0A3Q1MB37	-0.351848	-0.373937	-0.486549	-0.138233	0.409596	-0.453224
E1BDV7	-0.212634	-0.325467	-0.342801	-0.110456	0.315063	-0.297943
G3MZ59	-0.275953	-0.33979	-0.388715	-0.15638	0.357313	-0.342268
E1BDM8	0.409823	0.256048	0.309027	0.0924993	-0.424155	0.314941
Q1JQA5	-0.223815	0.146233	0.124029	-0.174337	0.0839606	-0.216785
A0A3Q1LX83	-0.0464816	0.128506	0.0286355	0.251342	0.0316695	0.0330438
E1BJH7	-0.0195654	0.0676194	-0.260127	-0.0203697	0.0221262	-0.0995882
Q2YDE3	0.379045	0.296178	0.389124	0.00553412	-0.507801	0.327657
A0A3Q1MM18	-0.261021	-0.160422	-0.180088	-0.105695	0.148867	-0.290304
E1BGJ0	0.247034	0.466667	0.473884	0.375707	-0.30653	0.363091
Q5EA79	-0.0223477	-0.467449	-0.0559278	-0.316213	0.165519	-0.0721912
F1N703	0.0521773	0.269608	0.291583	-0.145664	-0.21536	-0.0227227
P81623	0.526415	0.491955	0.263356	0.424371	-0.544214	0.283593
A6H770	0.484396	0.393096	0.377884	0.495045	-0.498174	0.422327
F1MLI8	-0.659385	-0.343319	-0.366347	-0.630813	0.515211	-0.609558
E1BEW5	-0.133187	0.102623	0.0389267	-0.11371	0.0417595	-0.221164
P81644	0.27557	0.466049	0.0102766	0.569957	-0.304859	0.121582
A0A3Q1MXF1	-0.119619	0.0758133	-0.119907	-0.0161823	0.124926	-0.146921
Q3T132	0.205261	0.431605	0.127908	0.040543	-0.398919	0.0318113
A7MB71	0.442916	0.563666	0.707152	0.175457	-0.620258	0.360594
Q2YDJ4	0.329031	0.390346	0.340954	0.159859	-0.506265	0.23865
A0A3Q1MFR6	0.666967	0.605228	0.674047	0.397336	-0.713446	0.601799
H7BWW1	0.450895	0.357901	0.516826	0.352859	-0.359329	0.510678
O46411	-0.0487263	-0.089482	-0.245232	0.0671216	0.143173	0.157916
F1MH61	-0.427817	-0.263932	-0.479562	-0.0328742	0.437447	-0.265068
Q0VCX7	-0.53892	-0.783369	-0.51093	-0.441536	0.703785	-0.3664
A0A452DIL8	0.491623	0.472154	0.589347	0.229701	-0.583684	0.57329
F1ML34	-0.0625896	-0.128505	0.0888969	-0.374402	0.0943068	0.0875002
Q3ZCC9	-0.466634	-0.505549	-0.355931	-0.256429	0.459188	-0.548878
Q3SZI4	0.354998	0.10602	0.287894	0.247088	-0.1941	0.344448
P60519	-0.448777	-0.152883	-0.394043	-0.130428	0.462149	-0.394012
A0A3Q1N716	0.333926	0.442462	0.440826	0.336366	-0.396092	0.405332
A7MB43	-0.142643	0.18005	0.0332583	0.185703	-0.0379145	-0.073547
F1MDA6	0.465701	0.580497	0.456169	0.27526	-0.601821	0.261457
A2VE17	-0.0886765	-0.0979599	-0.260404	-0.145829	-0.0111026	-0.326211
A7YY28	0.247603	0.130795	0.207254	0.0427034	-0.321163	-0.0298133
Q6Y1E2	-0.156071	0.235399	0.100931	0.10555	-0.0256908	-0.171721
F1N719	-0.0219699	0.401412	0.285313	-0.060687	-0.154158	-0.0360229
A6QLL2	-0.229495	-0.575117	-0.386164	-0.344164	0.400932	-0.239859
F1MKB7	-0.0762922	-0.305808	-0.0548898	-0.280629	0.0389026	-0.205618
P37980	0.0113693	-0.250809	-0.21955	0.128351	0.065488	0.0841956
Q9TS87	0.200663	0.197374	0.218401	0.232179	-0.111872	0.189904
A0A3Q1LM14	-0.199895	0.166213	-0.0545295	-0.132276	0.0409547	-0.157377
E1BPX9	-0.055159	0.348049	0.197216	0.0214939	-0.216997	-0.0548077
P15497	-0.00298243	0.333257	0.0399924	0.195599	-0.203159	0.0790111
P02453	0.541578	0.418283	0.48415	0.434255	-0.45799	0.488849
A0A3Q1MYK9	0.436269	0.571765	0.346746	0.480204	-0.543932	0.427049
A0A3Q1NN05	-0.117079	-0.447792	-0.114387	-0.372973	0.189685	-0.139166
P38447	0.209943	0.387665	0.314361	0.0865923	-0.232738	0.0840615
F1MTW8	-0.0359484	0.220908	-0.17514	0.255205	-0.00591525	0.0794665
Q29RH9	0.462647	0.545007	0.490903	0.312273	-0.584972	0.462937
A0A3Q1LRV6	-0.0755181	0.34039	0.218262	-0.0253965	-0.228314	-0.00375409
E1BNY4	-0.0151261	-0.189452	-0.0401815	-0.0827191	0.0917285	0.0225069
G3X8E2	-0.229345	0.281429	-0.143753	0.214701	0.0660311	-0.108162
P56658	-0.114779	-0.58368	-0.221411	-0.435697	0.240038	-0.232693
Q28056	-0.176199	-0.0948027	-0.203764	-0.101154	0.198081	-0.197679
A5PK65	0.368218	0.0303318	0.285436	0.144513	-0.185511	0.378251
A7MBI8	0.0956906	-0.413424	-0.192911	0.0369324	0.173951	0.0878027
F1MG56	0.431402	-0.04503	0.157283	0.362565	-0.158188	0.439035
P04896	0.427848	0.49411	0.384869	0.308285	-0.612521	0.422937
F1MF78	0.405811	0.155589	0.12581	0.467744	-0.209552	0.310775
P04258	0.525278	0.425899	0.521562	0.414583	-0.439599	0.510892
P79342	-0.145333	-0.0594034	-0.145374	-0.0227769	0.240972	-0.062997
Q5E9F2	-0.505425	-0.0212544	-0.357621	-0.208998	0.364519	-0.561433
A7E3Q8	-0.0458035	0.286838	0.0552568	0.134325	-0.153083	0.155431
F1MNK0	-0.260517	-0.494899	-0.2298	-0.368123	0.381014	-0.153453
Q17QQ2	0.0982201	0.300707	0.30907	0.161743	-0.0964889	0.160943
F1N6W9	0.456524	0.196181	0.219832	0.370167	-0.365918	0.33356
Q3ZCK2	-0.102188	0.33055	0.0926143	0.126674	-0.106512	-0.189944
A0A3Q1NK97	-0.354133	0.0629158	-0.20316	0.000575073	0.249576	-0.416604
Q3SX08	-0.215646	0.222032	-0.206512	0.103803	0.0197916	-0.0997315
Q3ZBI7	-0.00767371	-0.401098	-0.160971	-0.207629	0.238968	-0.0690027
Q2TBV6	0.109734	0.0699706	0.0345852	0.0775971	-0.208076	0.133636
F1MW60	-0.100395	0.208782	-0.197276	0.139348	0.0732704	-0.138574
G3N1J2	0.0437934	-0.128197	0.273819	-0.557611	-0.112156	0.0295492
Q9MYM4	0.0794307	-0.197623	-0.0677079	-0.188313	-0.152188	-0.11865
A0A3Q1ND98	0.230969	-0.263064	-0.0112564	0.0111171	-0.0477808	0.211372
F1MIH3	0.426379	0.189577	0.298907	0.382137	-0.447076	0.155784
A0A3Q1NH21	-0.024507	-0.257238	-0.13281	-0.230111	0.109912	-0.0975193
F1N0S9	-0.228468	0.371009	0.0183868	0.121174	-0.00626897	-0.0921327
A0A3Q1MPX6	0.0972786	-0.0651625	-0.0860991	0.00273785	0.0264315	0.197842
F1N2D3	-0.272583	0.238344	0.144746	-0.0886957	0.0863505	-0.120517
Q3ZCI1	-0.322473	-0.453032	-0.154065	-0.515262	0.340229	-0.367158
Q17QJ1	-0.143632	0.0735706	0.0873329	0.0324303	0.169338	-0.0453464
A0A452DK44	-0.16427	0.0723015	-0.0317779	-0.0741096	0.0113064	-0.0311228
A0A3Q1LNG7	0.0922767	0.412989	0.176792	0.126249	-0.253827	0.182207
A0A3Q1MS08	0.0358821	-0.428018	0.0222409	-0.32535	0.109395	0.152054
Q2T9M8	0.0501511	0.353104	0.0921644	0.196754	-0.143207	0.139332
A0A3Q1LUL4	0.377594	0.25792	0.587382	0.078763	-0.335569	0.338343
Q9N0F3	-0.0873033	0.0891598	-0.0520546	0.0684662	0.0334543	-0.173284
P55918	0.231432	0.258383	0.347837	0.136484	-0.251234	0.0621108
P25712	-0.401671	-0.00287677	-0.295393	-0.00771745	0.396162	-0.365798
Q58DW3	-0.480071	-0.0600415	-0.401611	-0.239296	0.327063	-0.403052
E1B9H3	0.247472	0.147747	0.41389	0.294058	-0.137039	0.291281
A0A3Q1MKV0	0.310553	0.00882276	0.408367	0.0715693	-0.297921	0.277828
A6QQR7	0.0412309	0.0877289	-0.0291395	0.165658	-0.0296748	-0.129304
Q08D92	0.343579	0.315327	0.275271	0.245732	-0.344108	0.296438
A0A3Q1LZD9	0.0905969	0.303138	0.276763	0.284504	-0.0772384	0.164433
F1ME62	-0.178489	0.281744	-0.0537234	0.0678786	-0.0941962	-0.226372
Q3ZBD0	-0.290125	0.303884	0.168796	-0.109862	-0.0514024	-0.226853
A1L5A6	-0.256509	0.133624	-0.0963502	-0.260174	0.0246945	-0.271283
A0A3Q1LLA1	-0.173644	-0.0924662	-0.34409	0.0252687	0.206012	-0.264154
Q3T0G5	0.22038	0.00552869	0.196261	-0.192929	-0.229385	0.272272
F1MRP0	-0.534372	-0.653439	-0.472225	-0.61678	0.597013	-0.404797
Q24K16	-0.582724	-0.0648234	-0.199438	-0.414016	0.348128	-0.577525
Q3SZE9	0.125533	0.250278	0.407384	-0.117097	-0.269358	0.337541
E1BLD1	-0.113965	-0.151878	0.0139525	0.0288023	0.229036	-0.0120262
P58108	0.0956278	0.123919	0.0271932	0.385033	-0.021205	0.0333879
Q3ZC13	-0.225405	-0.315467	-0.477389	-0.0574679	0.208775	-0.206142
P00126	-0.0570662	-0.342054	0.0366817	-0.235062	0.157441	-0.0105998
F1MWM6	0.379964	0.15495	0.470148	-0.00558754	-0.298558	0.554948
A6QL68	-0.227363	0.126366	-0.259226	0.283302	0.183622	-0.178788
Q2HJB0	-0.0224348	-0.432686	-0.127371	-0.228068	0.271252	0.0177899
F1MU23	0.11111	-0.268537	-0.188235	0.0860718	0.140513	-0.0344938
Q08DE1	-0.246415	-0.457058	-0.00476048	-0.310416	0.406679	-0.0815154
A0A3Q1LJI0	-0.0453748	0.0689559	0.0778714	-0.234488	-0.0363044	-0.166764
F1MKS5	0.138417	0.499506	0.084922	0.232064	-0.407718	0.0268597
A0A3Q1LUG9	0.170777	0.233957	0.258221	0.0858427	-0.21653	-0.00928238
Q0P592	0.112388	0.330132	-0.132804	0.434348	-0.210359	-0.00155269
A4IFT6	0.159862	0.0783006	-0.153691	0.156051	-0.146194	0.0895664
A0A3Q1N814	-0.13647	0.155411	0.36665	-0.280796	-0.0184641	0.00920548
Q08DF7	0.0439462	0.193967	0.104855	0.00670897	-0.0941045	-0.02468
A5PK00	0.476999	0.112052	0.336022	0.362381	-0.388088	0.34799
A0A3Q1LJU7	-0.180457	0.273404	0.0142336	0.0597375	-0.0027883	-0.234932
E1BHQ9	0.178799	0.294306	0.223175	0.265913	-0.205395	0.160278

## Sheet: p_mat
Supplementary Table S7-2: P-values
	Shear.Force	Thawing.Loss	Cooking.Loss	L.	a.	b.
A0A3Q1LQC6	0.0514256	0.0983232	0.0843353	0.186584	0.0173371	0.107615
A0A3Q1LW11	0.144224	0.000833611	0.00511349	0.339771	0.0120807	0.181138
G3X778	0.054815	0.0454059	0.241259	0.0737013	0.0309958	0.077484
P33097	0.202568	0.011458	0.160718	0.101838	0.055201	0.409894
P48818	0.0724344	0.144953	0.236748	0.0649106	0.0470645	0.120051
Q0III9	0.0450061	0.0569208	0.0732812	0.165896	0.0125586	0.0897501
Q3ZC09	0.101501	0.1749	0.0388494	0.418239	0.0430724	0.0764518
Q3ZCD7	0.00452597	0.0487749	0.0115721	0.0828289	0.00252738	0.0395358
Q5E951	0.963748	0.0556966	0.274781	0.643275	0.291908	0.940008
Q95KV7	0.82614	0.34477	0.623056	0.180256	0.863063	0.819772
Q9BE40	0.0149322	0.0278514	0.0233811	0.0835882	0.00316068	0.0522376
A0A3Q1LJL4	0.0597136	0.156016	0.0764801	0.349982	0.100183	0.186915
A0A3Q1MPG8	0.275349	0.33689	0.965215	0.070837	0.310615	0.588623
A0A3Q1N9E9	0.024662	0.0287845	0.19348	0.126075	0.0347404	0.234146
A0A452DJI6	0.0253152	0.0585436	0.0412435	0.114994	0.00826447	0.0420802
A0A452DK61	0.00646618	0.378344	0.00289455	0.374917	0.0313348	0.0121027
F1MLX6	0.0057083	0.0899027	0.0232935	0.0864367	0.00570504	0.0239678
F1MX69	0.03766	0.104071	0.0529264	0.173258	0.015024	0.0367025
P42026	0.0654811	0.271229	0.0771398	0.65134	0.0393886	0.0681197
Q0VCY0	0.100718	0.0673425	0.0390901	0.297901	0.0295906	0.113145
Q148D3	0.199239	0.175369	0.400074	0.0638995	0.224798	0.275523
Q3SX40	0.0467751	0.10027	0.0995493	0.168169	0.0112546	0.117103
Q5KR49	0.453291	0.190939	0.289472	0.616887	0.189201	0.65771
A0A3Q1MTZ5	0.176472	0.120379	0.0852713	0.364983	0.105623	0.215331
Q02369	0.119224	0.0290381	0.28052	0.0232005	0.0506551	0.0928687
F1N036	0.597053	0.522542	0.802754	0.896169	0.87586	0.79688
P10790	0.0308535	0.0857026	0.0287707	0.439935	0.0195166	0.0399055
Q08DP0	0.0856667	0.0455394	0.00687327	0.455895	0.0303653	0.245629
Q17QK8	0.0226916	0.0329027	0.0268575	0.193311	0.0163892	0.0593038
Q2KJE7	0.229309	0.139569	0.117378	0.473601	0.050315	0.175441
Q3ZBN5	0.576944	0.158312	0.0985941	0.933015	0.297554	0.692518
A0A3Q1MZ37	0.340056	0.636984	0.602874	0.151019	0.518478	0.744842
E1BF39	0.255784	0.103649	0.0554996	0.44522	0.121251	0.232228
E1BKQ6	0.000489186	0.0543186	0.0231755	0.00591441	0.00420841	0.000287372
F1MI47	0.67283	0.322408	0.936622	0.0956861	0.900035	0.703375
A4FUZ6	0.017033	0.0157186	0.0315458	0.0447525	0.00859106	0.0510534
A0A3Q1MJK1	0.192138	0.000151408	0.114584	0.0972423	0.0164077	0.330491
A0A452DIB4	0.00365844	0.00262595	0.00922963	0.00953612	0.000733528	0.0410275
P33672	0.130646	0.0145523	0.0202659	0.215929	0.0709083	0.351716
Q2KIA5	0.122883	0.0145001	0.0477531	0.0333605	0.054994	0.079363
Q3SZ73	0.387447	0.220184	0.020148	0.733138	0.169757	0.613062
A4IFM7	0.0030744	0.00895117	0.000440846	0.223658	7.38e-05	0.00958009
F1N441	0.678136	0.032735	0.45461	0.386565	0.232845	0.620965
F1MVS4	0.978313	0.363374	0.687997	0.847203	0.761435	0.863048
F1N338	0.179091	0.169907	0.273741	0.201824	0.334979	0.2911
Q1JQD3	0.590401	0.0927036	0.155104	0.865232	0.227139	0.731942
Q5E9H9	0.0850078	0.223178	0.185177	0.134696	0.111746	0.131283
A0A3Q1M2M8	0.0930872	0.347248	0.408207	0.486353	0.165922	0.38326
A0A452DII8	0.100996	0.0218086	0.193864	0.0201441	0.0518907	0.0794172
A0A452DJE5	0.19946	0.0699539	0.0684777	0.276267	0.0370302	0.557907
F2Z4C6	0.551828	0.0438699	0.120523	0.350549	0.288015	0.408969
P61283	0.510567	0.0989156	0.0723266	0.903455	0.263984	0.393714
P13135	0.0774026	0.0580766	0.0687783	0.188032	0.0258069	0.0860369
Q3SZM5	0.942152	0.656521	0.968972	0.987469	0.829523	0.857321
A3KN12	0.0124714	0.0133497	0.00276827	0.479769	0.0013858	0.0151029
F1MWJ3	0.149461	0.017621	0.0687494	0.107628	0.0473454	0.117556
P00921	0.0143562	0.000118087	0.0023048	0.0708815	0.000240197	0.0577435
Q08DU9	0.188053	0.0414272	0.211918	0.36047	0.0726017	0.218753
Q0VCQ9	0.261743	0.185285	0.735161	0.0264818	0.43189	0.185292
A0A452DJ82	0.328378	0.0039072	0.177332	0.136106	0.0710157	0.651142
Q32PB9	0.230049	0.0161857	0.202083	0.134377	0.125779	0.297611
Q58D62	0.929347	0.796651	0.920463	0.568243	0.9972	0.944968
A6QQA9	0.0526854	0.0816128	0.0956512	0.35137	0.0116679	0.0850056
Q0III3	0.585507	0.24639	0.216042	0.634251	0.723315	0.781392
A0A3Q1LJJ5	0.852378	0.530035	0.484331	0.984984	0.785226	0.694942
A0A3Q1M8B3	0.652545	0.490163	0.207662	0.322518	0.385568	0.741882
F1MRE5	0.444103	0.716965	0.55699	0.650591	0.744451	0.423525
P29172	0.930189	0.11137	0.241298	0.857257	0.598077	0.743325
F1MTY9	0.764701	0.939194	0.308116	0.751406	0.832336	0.575372
A0A3Q1LZT9	0.0093269	0.00693328	0.0509985	0.166904	0.00184612	0.0224073
A0A3Q1MZC5	0.337435	0.0400346	0.744897	0.0830821	0.128175	0.512815
Q3SZF2	0.528776	0.629252	0.48317	0.341508	0.654838	0.561108
Q1RMR3	0.422252	0.00110863	0.125844	0.33568	0.0320167	0.58361
Q3ZBD2	0.22639	0.401726	0.125882	0.659219	0.305499	0.172194
G5E6M7	0.309876	0.130008	0.475106	0.180174	0.235044	0.359872
Q0VC53	0.419806	0.0559377	0.017921	0.837661	0.163584	0.163977
F1MYW0	0.652918	0.776409	0.763514	0.567555	0.717737	0.371213
G1K192	0.903853	0.573423	0.405129	0.438185	0.759267	0.763268
Q8HXG6	0.137067	0.097477	0.140911	0.130602	0.0611115	0.224153
F1MY45	0.546458	0.448034	0.604338	0.656272	0.261482	0.397238
F1N4V5	0.662772	0.109758	0.0870206	0.809518	0.329276	0.588147
A0A452DJB8	0.885694	0.343073	0.683719	0.954789	0.304856	0.875148
A5PJC5	0.253544	0.269711	0.519691	0.292979	0.10672	0.224821
A6QPJ1	0.514754	0.0664244	0.031631	0.936719	0.141949	0.534136
F1N647	0.0726873	0.175187	0.625332	0.024872	0.146771	0.067441
A5PJA4	0.361897	0.0845315	0.0601519	0.794677	0.196093	0.732174
Q3SYU7	0.260404	0.264756	0.919534	0.0669218	0.250627	0.862977
A0A3Q1MSR8	0.0951163	0.0485971	0.108711	0.199315	0.110919	0.137587
A0A3Q1MXC6	0.366628	0.765077	0.563331	0.439889	0.711273	0.690617
F1N3P8	0.299257	0.0966419	0.705241	0.139682	0.206796	0.685095
Q5BIS9	0.231729	0.268276	0.683023	0.215698	0.399077	0.487004
F1MX38	0.265888	0.0726023	0.0810318	0.7665	0.0799581	0.128715
F2Z4J5	0.0152137	0.160493	0.0473524	0.175885	0.0460832	0.0235735
P11017	0.304377	0.229168	0.993965	0.0719544	0.300602	0.867558
F1MJ70	0.360834	0.334817	0.366283	0.158698	0.368501	0.270775
A0A3S5ZP39	0.707837	0.567199	0.459437	0.641464	0.839255	0.921102
A0A3Q1MSB2	0.256676	0.0135991	0.0735481	0.591675	0.0377411	0.460355
A4IFN7	0.0255328	0.0179583	0.0988575	0.00507756	0.0362554	0.0150547
A0A3Q1MIH6	0.475165	0.16683	0.024395	0.692335	0.248873	0.46292
A4FUA8	0.123079	0.250652	0.0476015	0.422033	0.0973656	0.313886
A5D7R6	0.387848	0.487007	0.968135	0.653996	0.89267	0.511194
F1MZX6	0.0329327	0.10121	0.204182	0.0294105	0.0281387	0.0417446
Q3ZC24	0.234395	0.933013	0.752811	0.320469	0.684165	0.481717
A0A3Q1MPV7	0.0305364	0.0636827	0.00357631	0.236262	0.0220626	0.0313158
Q0VC50	0.243214	0.397567	0.958306	0.277458	0.234552	0.5182
A6QPT7	0.720827	0.738721	0.388427	0.600691	0.649034	0.506739
A0A3Q1MPJ7	0.596987	0.430705	0.116397	0.708909	0.406463	0.697289
Q1LZA3	0.71999	0.434223	0.549091	0.810807	0.290766	0.559236
E1BMJ0	0.962194	0.932522	0.694635	0.562778	0.833741	0.409995
A0A452DJ98	0.758094	0.607	0.351971	0.587964	0.367267	0.921741
P00847	0.850993	0.0986861	0.870705	0.288998	0.649616	0.977016
P01966	0.0639383	0.0227655	0.00708256	0.415913	0.00787968	0.0803666
Q2NKZ1	0.295695	0.19771	0.450051	0.701766	0.159827	0.265012
A7MB62	0.827816	0.58063	0.8727	0.40749	0.961386	0.872324
P00426	0.231232	0.924802	0.706334	0.767521	0.560399	0.288516
A0A3Q1MU61	0.024686	0.243811	0.0731534	0.27549	0.029612	0.0997648
F1MYH8	0.929502	0.664965	0.855587	0.965832	0.940567	0.948757
G3X757	0.050558	0.339871	0.197061	0.337555	0.144933	0.0512077
A2VEA3	0.877453	0.185131	0.524187	0.321218	0.351324	0.729469
Q3B7N2	0.128083	0.391399	0.218751	0.939257	0.15843	0.182809
A0A3Q1MSA5	0.0161026	0.0468254	0.00107003	0.522436	0.00346343	0.0332513
A5PJL4	0.985118	0.780971	0.145466	0.539213	0.933146	0.729167
P00978	0.930967	0.120252	0.343714	0.551709	0.56051	0.364914
P21793	0.130163	0.443444	0.197036	0.412091	0.277339	0.20698
Q08DS7	0.912331	0.727814	0.786032	0.889841	0.694027	0.696015
A2VE52	0.280847	0.129322	0.16151	0.663494	0.109321	0.571965
F6QND5	0.0687846	0.018888	0.00685784	0.361127	0.0195346	0.25759
Q1LZ74	0.0923599	0.253553	0.24703	0.435597	0.0368655	0.252192
Q5E9F7	0.554727	0.089281	0.787362	0.189335	0.241141	0.717507
A0A3Q1LGY9	0.0734176	0.290738	0.0248912	0.314692	0.0908301	0.0215338
A0A3Q1MXL6	0.0197961	0.206955	0.0703716	0.188851	0.0302314	0.0461464
Q3ZBV2	0.0346303	0.120264	0.64893	0.048104	0.0435453	0.0902881
A3KN51	0.823644	0.366824	0.936459	0.483253	0.664392	0.763131
Q2KJA9	0.0240924	0.0303583	0.0835977	0.179936	0.0125337	0.0696513
Q3MHY1	0.650605	0.991282	0.913343	0.451359	0.927295	0.899761
A0A3Q1LX10	0.259437	0.130153	0.569062	0.294619	0.184509	0.692983
P50227	0.0958923	0.369948	0.134413	0.200016	0.279068	0.111638
A0A3Q1MB37	0.198414	0.169739	0.0658914	0.623216	0.129475	0.0897623
E1BDV7	0.446748	0.236513	0.211003	0.695144	0.252704	0.280786
G3MZ59	0.319469	0.215304	0.152165	0.577831	0.191049	0.21176
E1BDM8	0.129241	0.356984	0.262401	0.743008	0.115094	0.252898
Q1JQA5	0.422622	0.60304	0.659651	0.534326	0.76609	0.43771
A0A3Q1LX83	0.869344	0.648085	0.91931	0.366196	0.91079	0.906935
E1BJH7	0.944824	0.810763	0.349105	0.942559	0.937614	0.723997
Q2YDE3	0.16352	0.283783	0.151697	0.984383	0.0533023	0.233189
A0A3Q1MM18	0.347392	0.56791	0.520708	0.707739	0.596454	0.293892
E1BGJ0	0.37474	0.0794966	0.0743454	0.167567	0.266477	0.183456
Q5EA79	0.936991	0.0789264	0.843069	0.250882	0.555507	0.798204
F1N703	0.853484	0.331173	0.291673	0.604467	0.440802	0.935936
P81623	0.04381	0.0625039	0.342937	0.11489	0.0359637	0.305698
A6H770	0.0672771	0.147199	0.164921	0.0606249	0.058765	0.116836
F1MLI8	0.00749192	0.21027	0.179265	0.0116861	0.049359	0.0158448
E1BEW5	0.636072	0.715904	0.890451	0.686577	0.882528	0.428281
P81644	0.320169	0.0799497	0.971004	0.0265385	0.269226	0.666003
A0A3Q1MXF1	0.671113	0.788287	0.670363	0.954354	0.657328	0.601318
Q3T132	0.463024	0.108181	0.649626	0.885929	0.140768	0.910393
A7MB71	0.0982443	0.0286456	0.00319491	0.531662	0.0136291	0.186712
Q2YDJ4	0.231119	0.150303	0.213635	0.569289	0.0541481	0.391678
A0A3Q1MFR6	0.00660808	0.0168166	0.00585895	0.142497	0.00282143	0.0176181
H7BWW1	0.0916318	0.190266	0.0485289	0.197038	0.188376	0.0517451
O46411	0.863087	0.751143	0.378348	0.812133	0.610727	0.574052
F1MH61	0.111659	0.341845	0.0704644	0.90741	0.102965	0.339693
Q0VCX7	0.038178	0.000550947	0.0516103	0.0994204	0.00341028	0.179197
A0A452DIL8	0.0627081	0.0755582	0.0207778	0.410196	0.0223505	0.0254711
F1ML34	0.82463	0.648087	0.752723	0.169167	0.738147	0.756499
Q3ZCC9	0.0795207	0.0545455	0.192894	0.356244	0.085099	0.0340939
Q3SZI4	0.194146	0.706877	0.298099	0.374633	0.488206	0.208675
P60519	0.0933557	0.586469	0.14614	0.643143	0.0828485	0.146174
A0A3Q1N716	0.223835	0.0986298	0.10003	0.22026	0.143866	0.133908
A7MB43	0.612062	0.520797	0.906333	0.507568	0.893284	0.794488
F1MDA6	0.0802049	0.0232743	0.0874375	0.320735	0.0176128	0.346559
A2VE17	0.753318	0.728351	0.348575	0.604052	0.968675	0.235381
A7YY28	0.373606	0.6422	0.458597	0.87989	0.243131	0.916002
Q6Y1E2	0.578592	0.398352	0.720412	0.708123	0.927586	0.540571
F1N719	0.938054	0.138074	0.302645	0.829888	0.583313	0.898582
A6QLL2	0.410628	0.0248999	0.155108	0.209075	0.138589	0.389211
F1MKB7	0.786977	0.267662	0.845949	0.310998	0.890518	0.46223
P37980	0.967923	0.367247	0.431745	0.648483	0.816633	0.765453
Q9TS87	0.473321	0.480752	0.434219	0.405023	0.691412	0.497835
A0A3Q1LM14	0.475051	0.553827	0.846949	0.638403	0.884777	0.575377
E1BPX9	0.845202	0.20364	0.48111	0.939394	0.437253	0.846177
P15497	0.991584	0.224823	0.887469	0.484786	0.467717	0.779555
P02453	0.037054	0.120755	0.067437	0.105793	0.0860216	0.0644347
A0A3Q1MYK9	0.104003	0.0259555	0.205452	0.070035	0.036079	0.112373
A0A3Q1NN05	0.677746	0.0941647	0.684799	0.17093	0.498343	0.620849
P38447	0.452654	0.153372	0.25382	0.758956	0.403862	0.765817
F1MTW8	0.898791	0.428828	0.532415	0.358625	0.983308	0.778314
Q29RH9	0.0824739	0.0356405	0.0631529	0.257159	0.0219851	0.0822565
A0A3Q1LRV6	0.789094	0.214442	0.434518	0.928414	0.413108	0.989406
E1BNY4	0.957331	0.498879	0.88694	0.769462	0.745084	0.936543
G3X8E2	0.410943	0.309563	0.609266	0.442236	0.815136	0.701203
P56658	0.68377	0.0223515	0.427752	0.104509	0.388845	0.403955
Q28056	0.5299	0.736815	0.466365	0.719817	0.479151	0.480061
A5PK65	0.176885	0.914546	0.302429	0.607356	0.508015	0.164478
A7MBI8	0.734432	0.125581	0.490925	0.896034	0.535247	0.75568
F1MG56	0.108365	0.873393	0.575609	0.184138	0.573385	0.101578
P04896	0.111631	0.0611893	0.156616	0.263607	0.0152052	0.116254
F1MF78	0.133405	0.57978	0.65504	0.0787126	0.453517	0.25957
P04258	0.0443509	0.11345	0.0461535	0.124418	0.101089	0.0516303
P79342	0.605298	0.833439	0.605194	0.935783	0.386947	0.823504
Q5E9F2	0.0546148	0.940068	0.190639	0.454739	0.18161	0.029423
A7E3Q8	0.871235	0.299955	0.844931	0.633164	0.585974	0.580169
F1MNK0	0.348358	0.0607133	0.409988	0.177005	0.161164	0.585056
Q17QQ2	0.727655	0.276131	0.262331	0.564686	0.732291	0.566637
F1N6W9	0.0871605	0.483462	0.431138	0.174428	0.179813	0.224376
Q3ZCK2	0.717061	0.228843	0.742699	0.652808	0.705571	0.497743
A0A3Q1NK97	0.195312	0.823729	0.467717	0.998377	0.369685	0.122408
Q3SX08	0.440181	0.426424	0.460243	0.712764	0.944187	0.723615
Q3ZBI7	0.978347	0.138411	0.566569	0.457765	0.391028	0.806958
Q2TBV6	0.69705	0.804299	0.902612	0.783413	0.456775	0.634925
F1MW60	0.721842	0.455216	0.480975	0.620387	0.795246	0.622351
G3N1J2	0.876845	0.648881	0.323378	0.0307903	0.690664	0.916743
Q9MYM4	0.778412	0.480187	0.81052	0.501511	0.588192	0.67364
A0A3Q1ND98	0.407546	0.343493	0.968241	0.968634	0.865722	0.449513
F1MIH3	0.113	0.49859	0.279157	0.15983	0.0947564	0.579299
A0A3Q1NH21	0.930916	0.354676	0.637036	0.409339	0.696578	0.729531
F1N0S9	0.412784	0.173373	0.948143	0.667064	0.98231	0.743995
A0A3Q1MPX6	0.730175	0.81753	0.760291	0.992274	0.925504	0.479692
F1N2D3	0.325655	0.392303	0.606769	0.753266	0.75961	0.668772
Q3ZCI1	0.241104	0.0899152	0.583543	0.0493327	0.214672	0.17823
Q17QJ1	0.60957	0.794424	0.756951	0.908656	0.54629	0.87251
A0A452DK44	0.558537	0.797902	0.910486	0.792948	0.9681	0.912325
A0A3Q1LNG7	0.743607	0.126019	0.528493	0.653905	0.361317	0.515732
A0A3Q1MS08	0.898977	0.111472	0.937292	0.236691	0.697945	0.588525
Q2T9M8	0.85912	0.196706	0.74391	0.48216	0.610642	0.620428
A0A3Q1LUL4	0.165272	0.353356	0.0213135	0.780232	0.221424	0.21739
Q9N0F3	0.757031	0.752012	0.853825	0.808434	0.905783	0.536836
P55918	0.40658	0.352463	0.203934	0.627659	0.366408	0.825952
P25712	0.137795	0.991882	0.285122	0.978223	0.143788	0.179967
Q58DW3	0.0701238	0.831673	0.13786	0.390359	0.234087	0.13632
E1B9H3	0.373868	0.59925	0.125112	0.287407	0.626248	0.292195
A0A3Q1MKV0	0.259927	0.975105	0.130742	0.79991	0.280823	0.316057
A6QQR7	0.884005	0.75588	0.917894	0.555169	0.916391	0.646031
Q08D92	0.209901	0.252285	0.320715	0.377345	0.209154	0.28334
A0A3Q1LZD9	0.748134	0.272076	0.317993	0.30408	0.784393	0.55814
F1ME62	0.524479	0.308999	0.849188	0.81005	0.738444	0.4172
Q3ZBD0	0.294203	0.270839	0.547593	0.696711	0.855639	0.416184
A1L5A6	0.356089	0.634953	0.732663	0.349016	0.930388	0.328059
A0A3Q1LLA1	0.535978	0.743097	0.209179	0.928773	0.461354	0.341424
Q3T0G5	0.429962	0.984399	0.48328	0.490885	0.410859	0.32623
F1MRP0	0.0401599	0.00824784	0.0755076	0.0143212	0.0187854	0.134472
Q24K16	0.0226258	0.818465	0.476083	0.124985	0.203531	0.0241621
Q3SZE9	0.655757	0.368297	0.131762	0.677699	0.331638	0.218551
E1BLD1	0.685909	0.588963	0.960639	0.918841	0.41159	0.96607
P58108	0.7346	0.659934	0.923363	0.156425	0.940207	0.905969
Q3ZC13	0.419246	0.252063	0.0719324	0.838799	0.455231	0.461064
P00126	0.839912	0.212066	0.896737	0.399048	0.575219	0.970093
F1MWM6	0.162419	0.581356	0.0769815	0.984232	0.279745	0.031771
A6QL68	0.415109	0.653605	0.350839	0.306215	0.512419	0.523773
Q2HJB0	0.936746	0.107202	0.651011	0.413624	0.328117	0.949825
F1MU23	0.693419	0.333171	0.501692	0.760365	0.61744	0.902868
Q08DE1	0.375978	0.0867437	0.986566	0.260149	0.132496	0.772735
A0A3Q1LJI0	0.872431	0.807087	0.782665	0.400234	0.897793	0.552494
F1MKS5	0.622748	0.0579861	0.763482	0.405263	0.131414	0.9243
A0A3Q1LUG9	0.542834	0.401334	0.352776	0.760986	0.438264	0.973809
Q0P592	0.690052	0.229467	0.637051	0.10571	0.451738	0.995618
A4IFT6	0.569281	0.781493	0.584468	0.578641	0.603138	0.750915
A0A3Q1N814	0.627696	0.580219	0.178878	0.310698	0.947925	0.974026
Q08DF7	0.876419	0.488508	0.709969	0.981068	0.738691	0.930429
A5PK00	0.0721981	0.690939	0.220762	0.184377	0.152885	0.203722
A0A3Q1LJU7	0.51984	0.324141	0.959847	0.832514	0.992131	0.399316
E1BHQ9	0.523747	0.28698	0.423984	0.338098	0.462726	0.568263
